# Supplementary material for: Transcriptome Analysis Reveals the Profile of Long Non-coding RNAs During Chicken Muscle Development
Source: Front Physiol. 2021 May 10;12:660370. doi: 10.3389/fphys.2021.660370 (PMC8141850; doi:10.3389/fphys.2021.660370)
Supplement: Supplementary Table 2 — Overview of raw data output and quality assessment. (XLSX). [file Table_2.XLSX]

## Sheet: Sheet1
Table S2 Overview of raw data output and quality assessment
Sample	Raw Data	Valid reads	Mapped reads		Unique Mapped reads	Multi Mapped reads	PE Mapped reads	Reads map to sense strand	Reads map to antisense strand	Non-splice reads	Splice reads
E12_1	75233696	72137830	63804708(88.45%)		47205482(65.44%)	16599226(23.01%)	51269694(71.07%)	30748677(42.62%)	30804945(42.70%)	48715428(67.53%)	12838194(17.80%)
E12_2	71868594	68692864	60781832(88.48%)		44796502(65.21%)	15985330(23.27%)	49644402(72.27%)	29228108(42.55%)	29267244(42.61%)	46067059(67.06%)	12428293(18.09%)
E12_3	73728758	70509198	61614305(87.38%)		45233323(64.15%)	16380982(23.23%)	50804024(72.05%)	29636023(42.03%)	29715836(42.14%)	46712542(66.25%)	12639317(17.93%)
E17_1	76625816	73423116	65037045(88.58%)		48227964(65.68%)	16809081(22.89%)	53048764(72.25%)	31057127(42.30%)	31151584(42.43%)	48242897(65.71%)	13965814(19.02%)
E17_2	68431306	65384366	56147755(85.87%)		41816733(63.96%)	14331022(21.92%)	42572828(65.11%)	26910432(41.16%)	27012089(41.31%)	41754043(63.86%)	12168478(18.61%)
D1_1	75819908	71918030	61870757(86.03%)		46138974(64.15%)	15731783(21.87%)	49319188(68.58%)	29603348(41.16%)	29705062(41.30%)	44755156(62.23%)	14553254(20.24%)
D1_2	87249520	80288708	71793909(89.42%)		53611492(66.77%)	18182417(22.65%)	62828722(78.25%)	33853973(42.17%)	33882590(42.20%)	49835906(62.07%)	17900657(22.30%)
D1_3	75927124	71486238	60974309(85.30%)		45383275(63.49%)	15591034(21.81%)	48735810(68.18%)	29133083(40.75%)	29233106(40.89%)	43685872(61.11%)	14680317(20.54%)
D14_1	88752924	86540700	77973761(90.10%)		57194381(66.09%)	20779380(24.01%)	72037364(83.24%)	36493417(42.17%)	36483318(42.16%)	48207651(55.71%)	24769084(28.62%)
D14_2	81110076	79280896	69851415(88.11%)		51390010(64.82%)	18461405(23.29%)	64010550(80.74%)	32947967(41.56%)	32907555(41.51%)	41851808(52.79%)	24003714(30.28%)
D14_3	88685236	86822844	74453649(85.75%)		53073513(61.13%)	21380136(24.63%)	67521532(77.77%)	34093326(39.27%)	34069031(39.24%)	40204569(46.31%)	27957788(32.20%)
D56_1	86677672	84671272	74896179(88.46%)		55931133(66.06%)	18965046(22.40%)	69478592(82.06%)	35389695(41.80%)	35356192(41.76%)	43700761(51.61%)	27045126(31.94%)
D56_2	88218208	86364222	75789517(87.76%)		56093366(64.95%)	19696151(22.81%)	69733624(80.74%)	35679782(41.31%)	35709388(41.35%)	44627283(51.67%)	26761887(30.99%)
D56_3	96788100	94729644	82666195(87.27%)		58292373(61.54%)	24373822(25.73%)	76402564(80.65%)	37403263(39.48%)	37367429(39.45%)	49160770(51.90%)	25609922(27.03%)
D98_1	96819270	94753276	83684517(88.32%)		61945375(65.38%)	21739142(22.94%)	77410104(81.70%)	39594960(41.79%)	39612469(41.81%)	50585112(53.39%)	28622317(30.21%)
D98_2	103358850	100882250	86849158(86.09%)		62800379(62.25%)	24048779(23.84%)	80724318(80.02%)	39990651(39.64%)	39985819(39.64%)	50547146(50.11%)	29429324(29.17%)
D98_3	89320116	87415674	73785643(84.41%)		50568379(57.85%)	23217264(26.56%)	68279136(78.11%)	32705127(37.41%)	32576338(37.27%)	39182282(44.82%)	26099183(29.86%)
total	1424615174	1375301128
