# Supplementary material for: Transcriptome Analysis Reveals the Profile of Long Non-coding RNAs During Chicken Muscle Development
Source: Front Physiol. 2021 May 10;12:660370. doi: 10.3389/fphys.2021.660370 (PMC8141850; doi:10.3389/fphys.2021.660370)
Supplement: Supplementary Table 3 — The lncRNA transcripts identified in this study. (XLSX). [file Table_3.XLSX]

## Sheet: Sheet1
Table S3 The lncRNA transcripts identified in present study
t_id	class_code	Known/Novel	CPC_Score	CNCI_Score	chr	strand	start	end	t_name	num_exons	length	gene_id	gene_name	FPKM.E12_1	FPKM.E12_2	FPKM.E12_3	FPKM.E17_1	FPKM.E17_3	FPKM.D1_1	FPKM.D1_2	FPKM.D1_3	FPKM.D14_1	FPKM.D14_2	FPKM.D14_3	FPKM.D56_1	FPKM.D56_2	FPKM.D56_3	FPKM.D98_1	FPKM.D98_2	FPKM.D98_3	cov.E12_1	cov.E12_2	cov.E12_3	cov.E17_1	cov.E17_3	cov.D1_1	cov.D1_2	cov.D1_3	cov.D14_1	cov.D14_2	cov.D14_3	cov.D56_1	cov.D56_2	cov.D56_3	cov.D98_1	cov.D98_2	cov.D98_3
7	u	novel	-1.30044	-0.032768	chr1	.	6247	6570	MSTRG.1.1	1	324	MSTRG.1	.	1.51597	0.1438	1.83517	0.128792	0.219145	1.80324	0.456944	0.474132	0.181179	0.105933	0.324326	0.445406	0.423373	0.181037	0.811183	0.124021	0.139912	10.1914	0.932099	12.0123	0.916667	1.34568	12.4012	3.72839	3.25	1.74074	0.929012	3.07407	4.29321	4.04321	1.80247	8.55864	1.35494	1.32407
24624	i	novel	-1.41571	-0.0004096	chr18	.	2619669	2620136	MSTRG.10003.1	1	468	MSTRG.10003	ENSGALG00000031058	2.43022	1.64033	1.09357	0.552095	1.22416	0.596234	1.12423	0.79022	0.301792	0	0.373997	0.133895	0.208082	0.200447	0	0.256409	0.198015	16.3376	10.6325	7.15812	3.92949	7.51709	4.10043	9.17308	5.41667	2.89957	0	3.54487	1.2906	1.98718	1.99573	0	2.80128	1.87393
24625	u	novel	-1.08068	-0.018432	chr18	.	2625267	2625604	MSTRG.10004.1	1	338	MSTRG.10004	.	1.04477	1.64317	0.588042	0.071497	0.156105	0.511078	0	0.065174	0	0	0	0	0	0.038333	0	0	0.070341	7.02367	10.6509	3.84911	0.508876	0.95858	3.51479	0	0.446746	0	0	0	0	0	0.381657	0	0	0.66568
24626	u	novel	-1.01428	-0.0036864	chr18	.	2630046	2630747	MSTRG.10005.1	1	702	MSTRG.10005	.	1.47521	0.829616	0.976052	0.811181	1.53757	1.56386	0.712651	0.310685	0.494461	0.10883	0.441102	0.07611	0.191376	0.201163	0.215616	0.254258	0.08625	9.91738	5.37749	6.38889	5.7735	9.44159	10.755	5.81482	2.12963	4.75071	0.954416	4.18091	0.733618	1.82763	2.00285	2.27493	2.77778	0.816239
24630	i	novel	-1.03373	-0.0253952	chr18	.	2641988	2642324	MSTRG.10008.1	1	337	MSTRG.10008	COX10	1.44424	0.508148	0.739387	1.42002	0.179764	1.52052	1.18085	0.649781	0.012972	0.359339	0.408553	0.035711	0.22465	0.334397	0.098436	0.22761	0.124795	9.7092	3.29377	4.83976	10.1068	1.10386	10.457	9.63501	4.45401	0.124629	3.15133	3.8724	0.344214	2.1454	3.32938	1.03858	2.48665	1.18101
24631	x	novel	-1.04601	-0.016384	chr18	+	2643102	2727272	MSTRG.10009.1	2	4850	MSTRG.10009	COX10	0.654228	0.817513	1.41309	0.001391	0.858353	2.41563	1.72588	1.56821	0.634826	0.686269	0.623118	0.175435	0.507919	0.748472	0.409418	0.525452	0.450551	4.39817	5.29904	9.24958	0.009897	5.2708	16.6128	14.0822	10.7495	6.09932	6.01845	5.90612	1.691	4.85062	7.45206	4.31969	5.74059	4.26383
24635	u	novel	-1.03854	-0.055296	chr18	.	2865749	2866713	MSTRG.10012.1	1	965	MSTRG.10012	.	1.50939	0.990242	0.456895	0.542638	0.223603	0.761394	1.55807	1.18841	0.313754	0.64588	0.336737	0.538408	0.922227	0.326398	0.31066	0.248798	0.075446	10.1471	6.41865	2.99067	3.86218	1.37306	5.23627	12.713	8.14611	3.01451	5.66425	3.19171	5.18964	8.80725	3.24974	3.27772	2.71814	0.71399
2094	i	novel	-1.0444	-0.049152	chr1	.	39251095	39251539	MSTRG.1002.1	1	445	MSTRG.1002	SYT1	3.17088	0.135901	1.34441	0.438551	0.735573	0.005228	0.695137	0.522898	0.069933	0	0.115224	0.273705	0	0.11398	0.042384	0	0	21.3169	0.880899	8.8	3.12135	4.51685	0.035955	5.67191	3.58427	0.67191	0	1.09214	2.6382	0	1.13483	0.447191	0	0
24647	u	novel	-1.14348	-0.063488	chr18	.	3056772	3056991	MSTRG.10024.1	1	220	MSTRG.10024	.	1.63355	0.423557	0	0	0	0	0	0.100131	0	0	0.091596	0.221641	0	0	0.119336	0	0.261769	10.9818	2.74546	0	0	0	0	0	0.686364	0	0	0.868182	2.13636	0	0	1.25909	0	2.47727
24648	u	novel	-1.04584	-0.08192	chr18	.	3103992	3104192	MSTRG.10025.1	1	201	MSTRG.10025	.	2.23495	0.121271	0	0.39424	0.244681	0	0	0.43258	0	0	0	0	0	0	0	0.218586	0.008411	15.0249	0.78607	0	2.80597	1.50249	0	0	2.96517	0	0	0	0	0	0	0	2.38806	0.079602
24652	i	novel	-1.09049	-0.0704512	chr18	+	3142058	3145588	MSTRG.10028.1	2	3511	MSTRG.10028	METRNL	4.71152	4.31284	3.43832	0	2.38715	1.29546	2.16403	1.75829	0.75518	0.943366	1.3487	1.05596	1.08377	1.64144	1.30244	1.47896	1.49365	31.6741	27.9554	22.506	1e-06	14.6585	8.90914	17.6572	12.0524	7.25566	8.27314	12.7834	10.1782	10.35	16.3428	13.7418	16.1577	14.1353
24655	i	novel	-1.08425	-0.0004096	chr18	.	3195073	3195283	MSTRG.10030.1	1	211	MSTRG.10030	B3GNTL1	0.728241	0.709229	0.218662	0.444142	1.70337	0.349392	1.39402	0.124453	0.261437	0	0	0.033435	0.081388	0.486483	0.030545	0.399968	0.005008	4.89574	4.59716	1.43128	3.16114	10.4597	2.40284	11.3744	0.853081	2.51185	0	0	0.322275	0.777251	4.8436	0.322275	4.36967	0.047393
24656	i	novel	-1.17467	-0.0004096	chr18	.	3199017	3199235	MSTRG.10031.1	1	219	MSTRG.10031	B3GNTL1	0	0.192316	0.276945	0	0.426832	0.722391	1.6106	0.317753	0.270897	0.27075	0.659519	0.979198	0.091802	0.561812	0.189126	0.234056	0	0	1.24657	1.81279	0	2.621	4.96804	13.1416	2.17808	2.60274	2.37443	6.25114	9.43836	0.876712	5.59361	1.99543	2.55708	0
24657	i	novel	-1.19027	-0.147456	chr18	.	3205353	3205819	MSTRG.10032.1	1	467	MSTRG.10032	B3GNTL1	1.44291	0.290712	0.295733	0.633305	0	0.375507	1.02035	0.925303	0.067085	0	0.160854	0.390328	0.067715	0.220018	0.209448	0.059192	0.326282	9.70021	1.88437	1.93576	4.50749	0	2.58244	8.32548	6.34261	0.64454	0	1.52462	3.76231	0.646681	2.19058	2.20985	0.646681	3.08779
24658	i	novel	-1.21951	-0.0004096	chr18	.	3207891	3208353	MSTRG.10033.1	1	463	MSTRG.10033	B3GNTL1	0.533637	0.502479	0.298947	0.595383	0.106222	1.50276	0.421938	0.134228	0.101833	0.132006	0.205311	0.505961	0.257823	0.829103	0.303171	0.059704	0	3.58747	3.25702	1.9568	4.23758	0.652268	10.3348	3.44277	0.920086	0.978402	1.15767	1.946	4.87689	2.4622	8.25486	3.1987	0.652268	0
24660	i	novel	-1.04876	-0.0004096	chr18	.	3212500	3212716	MSTRG.10035.1	1	217	MSTRG.10035	B3GNTL1	0.329032	0	0	1.74169	0.11332	0.32834	0.077375	0.268916	0.215357	0.107196	0.146344	0.231398	0.341159	1.19878	0.22188	0.329433	0	2.21198	0	0	12.3963	0.695853	2.25807	0.631336	1.84332	2.06912	0.940092	1.3871	2.23041	3.25807	11.9355	2.34101	3.59908	0
24661	i	novel	-1.334	-0.0004096	chr18	.	3216425	3216789	MSTRG.10036.1	1	365	MSTRG.10036	B3GNTL1	0.280791	0	0	1.51125	0.03837	0.37806	0.110134	0	0.172233	0	0.413054	0.109716	0	0.139238	0.379117	0	0	1.88767	0	0	10.7562	0.235616	2.6	0.89863	0	1.6548	0	3.91507	1.05753	0	1.3863	4	0	0
24662	i	novel	-1.22676	-0.0004096	chr18	.	3218540	3218793	MSTRG.10037.1	1	254	MSTRG.10037	B3GNTL1	0.70217	1.1018	0.661016	0.05974	0.534073	0.350353	0.912428	2.31179	0.130716	0	0.529596	0.123352	0.107598	0.832372	0.157468	0.107749	0.187207	4.72047	7.14173	4.32677	0.425197	3.27953	2.40945	7.44488	15.8465	1.25591	0	5.01968	1.18898	1.02756	8.2874	1.66142	1.17717	1.77165
24664	i	novel	-1.13206	-0.0618496	chr18	.	3238432	3239958	MSTRG.10039.1	1	1527	MSTRG.10039	B3GNTL1	1.61297	1.16773	0.301945	0.866558	0.434695	0.411941	0	0.419221	0.119554	0.283762	0.058797	0	0.165674	0	0.130407	0.296118	0.041797	10.8435	7.56909	1.97642	6.16765	2.66929	2.83301	0	2.87361	1.14866	2.48854	0.557302	0	1.58219	0	1.3759	3.2351	0.395547
2096	u	novel	-1.36766	-0.0004096	chr1	.	39477207	39477709	MSTRG.1004.1	1	503	MSTRG.1004	.	0.682239	1.65716	1.57542	1.68712	1.32061	1.17396	0.645438	1.00381	0.323004	0.392409	0.059569	0.536059	0.250643	0.377192	0.463533	0.603971	0.602498	4.58648	10.7416	10.3121	12.008	8.10934	8.07356	5.2664	6.88072	3.10338	3.44135	0.564612	5.167	2.39364	3.75547	4.89066	6.59841	5.70179
24665	i	novel	-1.12423	-0.0086016	chr18	.	3241364	3243625	MSTRG.10040.1	1	2262	MSTRG.10040	B3GNTL1	1.717	1.09616	0.769878	0.701012	0.999782	0.599373	0.560667	0.279068	0.173837	0.098854	0.05569	0.1991	0.24905	0.427551	0.156541	0.114598	0.120617	11.5429	7.10522	5.03935	4.98939	6.13926	4.12202	4.57471	1.91291	1.6702	0.866932	0.527851	1.9191	2.37843	4.25685	1.65164	1.25199	1.14147
24666	i	novel	-1.02062	-0.008192	chr18	.	3247669	3248255	MSTRG.10041.1	1	587	MSTRG.10041	B3GNTL1	1.88636	1.46417	0.141842	1.19318	0.395613	0.285614	0.2994	0.164278	0.228199	0.029332	0	0.017851	0.321094	0.713847	0.159365	0.145953	0.229158	12.6814	9.49063	0.92845	8.49233	2.4293	1.96423	2.44293	1.12607	2.1925	0.25724	0	0.172061	3.06644	7.10733	1.68143	1.59455	2.16865
24667	i	novel	-1.36234	-0.0004096	chr18	.	3259527	3260002	MSTRG.10042.1	1	476	MSTRG.10042	B3GNTL1	1.8675	0.586636	0.096928	0.445706	0.206643	0.091033	0.005407	0.551979	0.18586	0.148284	0.033469	0.178723	0.12979	0.771011	0.059934	0.259022	0.003996	12.5546	3.80252	0.634454	3.17227	1.26891	0.62605	0.044118	3.78361	1.78571	1.30042	0.317227	1.72269	1.2395	7.67647	0.632353	2.82983	0.037815
24735	u	novel	-1.1566	-0.0004096	chr18	.	3880296	3880558	MSTRG.10047.1	1	263	MSTRG.10047	.	1.45187	0.323216	0.381643	0	0.040248	0.153148	0	0	0	0.207244	0	0.038659	0	0	0.096221	0	0.227408	9.76046	2.09506	2.4981	0	0.247148	1.05323	0	0	0	1.81749	0	0.372624	0	0	1.01521	0	2.15209
24685	i	novel	-1.32434	-0.167936	chr18	.	3405182	3406520	MSTRG.10056.1	1	1339	MSTRG.10056	ENSGALG00000001545	0	0.864704	0	0	1.13485	1.40043	0.615718	0.441365	1.44338	0.806964	1.32995	0.65386	0	0	0	0	0	0	5.60493	0	0	6.96863	9.63107	5.0239	3.02539	13.8678	7.07692	12.6057	6.30246	0	0	0	0	0
2098	i	novel	-1.25835	-0.0004096	chr1	.	39531052	39531292	MSTRG.1006.1	1	241	MSTRG.1006	PAWR	0.145664	1.5466	0	0	0	0.036201	0	0	0	0	0.105504	0	0	0	0.13922	0.23282	0	0.979253	10.0249	0	0	0	0.248963	0	0	0	0	1	0	0	0	1.46888	2.54357	0
24798	i	novel	-1.19029	-0.19415	chr18	.	4335037	4335348	MSTRG.10081.1	1	312	MSTRG.10081	ST6GALNAC1	0	0	0	0.051787	0.310043	0.363986	0	1.34197	0.185478	0	0	0.100422	0.195329	0.190575	0.275225	0	0	0	0	0	0.36859	1.90385	2.5032	0	9.19872	1.78205	0	0	0.967949	1.86539	1.89744	2.90385	0	0
24817	x	novel	-1.44841	-0.026624	chr18	-	4466716	4469699	MSTRG.10096.1	1	2984	MSTRG.10096	UBE2O	0	0	0.624661	0	0	1.0776	0	0.718678	1.23514	0.468759	0	0	0.492027	0	0	0	1.15943	0	0	4.08881	0	0	7.41086	0	4.92627	11.867	4.11092	0	0	4.69885	0	0	0	10.9724
2130	u	novel	-1.05116	-0.045056	chr1	.	39994073	39994334	MSTRG.1011.1	1	262	MSTRG.1011	.	0.841403	1.60046	0	0.493361	0.101937	0	0	0.116375	0.119972	0	0	0	0	0	0	0	0	5.65649	10.374	0	3.51145	0.625954	0	0	0.79771	1.15267	0	0	0	0	0	0	0	0
24898	i	novel	-1.06301	-0.0004096	chr18	.	4815805	4816585	MSTRG.10117.1	1	781	MSTRG.10117	SAP30BP	3.08966	2.45853	4.03216	2.27985	1.85704	1.8391	0.515496	1.07071	0.881027	0.658761	0.585337	0.319875	0.36066	0.949983	1.07085	0.634283	0.63198	20.7708	15.936	26.3931	16.2266	11.4033	12.6479	4.20615	7.33931	8.46479	5.77721	5.54802	3.08323	3.4443	9.45839	11.2983	6.92958	5.98079
24899	i	novel	-1.13899	-0.0229376	chr18	.	4820155	4821277	MSTRG.10118.1	1	1123	MSTRG.10118	SAP30BP	2.69419	2.77998	2.3233	2.59344	2.23089	1.31502	1.09909	1.25101	0.677688	0.63827	0.890534	0.554393	0.783523	1.57481	0.578551	0.874085	0.681056	18.1122	18.0196	15.2075	18.4586	13.699	9.04363	8.96794	8.57525	6.51113	5.59751	8.44078	5.34372	7.48264	15.6794	6.10419	9.54942	6.44524
24918	u	novel	-1.23086	-0.0004096	chr18	.	4959175	4959529	MSTRG.10127.1	1	355	MSTRG.10127	.	0.642768	0.617103	0.525455	0.478098	0.377997	0.300236	1.54941	0.80587	0.085317	0.182765	0.164942	0	0	0.304427	0.141235	0	0.05715	4.32113	4	3.43944	3.40282	2.32113	2.06479	12.6423	5.52394	0.819718	1.60282	1.56338	0	0	3.03099	1.49014	0	0.540845
24919	u	novel	-1.18344	-0.0196608	chr18	.	4966537	4967249	MSTRG.10128.1	1	713	MSTRG.10128	.	1.05356	1.68708	0.94171	0.586043	0.528066	1.40717	0.787601	0.399807	0.220425	0.071967	0.089079	0.219571	0.088704	0.191016	0.120435	0.183065	0.044757	7.08275	10.9355	6.16409	4.17111	3.24264	9.67742	6.42637	2.74053	2.11781	0.631136	0.84432	2.11641	0.847125	1.90182	1.27069	2	0.423562
24991	u	novel	-1.23993	-0.0004096	chr18	.	5400274	5400494	MSTRG.10140.1	1	221	MSTRG.10140	.	0	1.57208	0.061524	0	0	0	0	0	0	0	0	0	0	0.078169	0	0	0	0	10.19	0.402715	0	0	0	0	0	0	0	0	0	0	0.778281	0	0	0
24994	u	novel	-1.00031	-0.065536	chr18	.	5851184	5851455	MSTRG.10147.1	1	272	MSTRG.10147	.	0.165156	0	0.169623	0	0	0	1.34949	0	0	0	0	0	0	0	0	0	0	1.11029	0	1.11029	0	0	0	11.011	0	0	0	0	0	0	0	0	0	0
24995	u	novel	-1.20413	-0.12288	chr18	.	5874057	5874286	MSTRG.10148.1	1	230	MSTRG.10148	.	1.75525	0	0.401196	0.132559	0	0	0	0	0.123088	0	0	0	0.088322	0	0	0	0	11.8	0	2.62609	0.943478	0	0	0	0	1.18261	0	0	0	0.843478	0	0	0	0
2120	u	novel	-1.02191	-0.180224	chr1	.	39686011	39686846	MSTRG.1015.1	1	836	MSTRG.1015	.	0.642686	0.754585	1.16389	0.389738	0.08201	0.772262	1.77298	0.647416	0.288838	0.63479	0.508336	0.149787	0.316642	0.132276	0.196474	0.279197	0.220311	4.32057	4.89115	7.61842	2.77392	0.503588	5.311	14.4665	4.4378	2.77512	5.56699	4.81818	1.44378	3.02392	1.31699	2.07297	3.05024	2.08493
25011	u	novel	-1.11821	-0.0991232	chr18	.	5979324	5979558	MSTRG.10156.1	1	235	MSTRG.10156	.	0.153814	0.065649	0	1.75895	0.55092	0	0.472499	0.014899	0	0	0.22268	0	0.062827	0	0	0	0	1.03404	0.425532	0	12.5191	3.38298	0	3.85532	0.102128	0	0	2.11064	0	0.6	0	0	0	0
25029	i	novel	-1.2252	-0.038912	chr18	.	6096283	6096555	MSTRG.10164.1	1	273	MSTRG.10164	PCTP	0.70234	1.5162	1.02632	1.54551	0.038177	0	0.940956	0	0.396501	0.121963	0.297575	0.226875	0.212876	0.30205	0.04791	0.094886	0.138956	4.72161	9.82784	6.71795	11	0.234432	0	7.67766	0	3.80952	1.0696	2.82051	2.18681	2.03297	3.00733	0.505495	1.03663	1.31502
25031	i	novel	-1.23608	-0.004096	chr18	.	6099333	6100890	MSTRG.10166.1	1	1558	MSTRG.10166	PCTP	1.56789	0.544817	0.823584	0.456131	0.268003	1.33452	1.06707	1.12337	0.692963	0.458598	0.621172	0.253507	0.52887	0	0.449746	0.397856	0.26139	10.5404	3.53145	5.39089	3.24647	1.6457	9.17779	8.70668	7.70026	6.65789	4.02182	5.88768	2.44352	5.05071	0	4.74519	4.3466	2.47368
2132	u	novel	-1.17109	-0.0147456	chr1	-	39999618	40000726	MSTRG.1017.1	2	452	MSTRG.1017	.	1.84819	0.672166	0.464877	1.2909	1.29547	1.4233	1.63308	2.39064	1.41674	1.12815	0.965376	0.738173	0.765623	0.803593	0.933161	0.703631	1.34889	12.4248	4.35691	3.04292	9.18789	7.95498	9.78833	13.325	16.3869	13.6119	9.89368	9.15016	7.11515	7.3117	8.00087	9.84561	7.6872	12.7653
25055	u	novel	-1.12696	-0.0045056	chr18	.	6474120	6477757	MSTRG.10175.1	1	3638	MSTRG.10175	.	2.31638	1.60692	1.78184	1.5725	1.26556	0.367476	0.320476	0.410913	0.316478	0.148255	0.208948	0.317457	0.152319	0.66679	0.410459	0.241035	0.430428	15.5723	10.4159	11.6633	11.1921	7.7713	2.52721	2.6149	2.81666	3.04068	1.30017	1.98048	3.05992	1.45464	6.63881	4.33068	2.63332	4.07339
25057	u	novel	-1.30368	-0.162611	chr18	.	6489798	6490005	MSTRG.10177.1	1	208	MSTRG.10177	.	0	0.215838	0	0.120912	0.207478	0.151	1.59089	0	0.031024	0.072364	0	0	0	0	0	0	0.041658	0	1.39904	0	0.860577	1.27404	1.03846	12.9808	0	0.298077	0.634615	0	0	0	0	0	0	0.394231
25064	u	novel	-1.17852	-0.0004096	chr18	.	6561286	6561508	MSTRG.10180.1	1	223	MSTRG.10180	.	0.300835	0.768611	1.15436	1.70995	1.41527	0.522946	1.7279	0.304203	0.279106	0.694903	0.355306	0.561535	0.683212	0.509397	0.603528	0.259822	0.618372	2.02242	4.98206	7.55605	12.1704	8.69058	3.59641	14.0987	2.0852	2.68161	6.09417	3.36771	5.41256	6.52466	5.07175	6.36771	2.83857	5.85202
25067	u	novel	-1.11215	-0.0004096	chr18	.	6589852	6590058	MSTRG.10183.1	1	207	MSTRG.10183	.	0	0.07602	0.307023	0	0.184092	0.531055	1.42096	0.556766	0.510854	0.363015	0.068297	0.329784	0.339429	0.73218	0.379117	1.21911	0.528341	0	0.492754	2.00966	0	1.13044	3.65217	11.5942	3.81643	4.90821	3.18357	0.647343	3.17874	3.24155	7.28986	4	13.3188	5
25071	u	novel	-1.35847	-0.26624	chr18	.	6600191	6600643	MSTRG.10187.1	1	453	MSTRG.10187	.	0.322128	0.281647	0.025631	0.382112	0.214618	1.46884	0.729395	0.667923	0.485943	0.750618	1.26581	0.324752	0.152792	0.791089	0.765976	0.427759	0.964076	2.16556	1.82561	0.16777	2.71965	1.31788	10.1015	5.95144	4.57837	4.66887	6.58278	11.9978	3.13024	1.45916	7.87638	8.08168	4.67329	9.12362
25079	u	novel	-1.0945	-0.0004096	chr18	.	6657215	6657653	MSTRG.10190.1	1	439	MSTRG.10190	.	1.73282	0.665951	1.02139	0.524237	1.1036	0.5813	0.251257	0.994954	0.214801	0.313771	0.072579	0	0.215387	0	0.021374	0.345072	0	11.6492	4.31663	6.68565	3.73121	6.77677	3.99772	2.05011	6.82005	2.06378	2.75171	0.687927	0	2.05695	0	0.225513	3.76993	0
25080	u	novel	-1.36157	-0.0004096	chr18	.	6658609	6659249	MSTRG.10191.1	1	641	MSTRG.10191	.	1.3413	1.54444	1.58041	0.511589	0.543428	0.552822	0.453139	0.908777	0.161562	0.123989	0.099414	0.02444	0.041493	0.047007	0	0.297588	0	9.01716	10.0109	10.3448	3.64119	3.33697	3.80187	3.69735	6.22933	1.55226	1.08736	0.942278	0.235569	0.396256	0.468019	0	3.25117	0
25092	i	novel	-1.27103	-0.114688	chr18	.	6714893	6715179	MSTRG.10197.1	1	287	MSTRG.10197	ADAP2	1.87829	0.324678	0	0.102316	0.18952	0.460542	0.384328	0.167236	0	0	0	0	0	0	0.189889	0	0.169364	12.6272	2.10453	0	0.728223	1.16376	3.16725	3.13589	1.14634	0	0	0	0	0	0	2.00348	0	1.60279
25126	i	novel	-1.05164	-0.086016	chr18	-	6847637	6853291	MSTRG.10208.1	1	5655	MSTRG.10208	ERN1	0	0.769441	0	0	0	1.16933	0.616191	0.886285	0.821479	0	0	0	0.670281	0	0	0	0	0	4.98745	0	0	0	8.04173	5.02776	6.07515	7.89266	0	0	0	6.40118	0	0	0	0
25127	i	novel	-1.44865	-0.167936	chr18	.	6854011	6854803	MSTRG.10209.1	1	793	MSTRG.10209	ERN1	0.731745	1.5093	0	1.38959	1.36729	0	0.959134	0	0	0.910207	0.793207	0	0.979118	0	0	0	0	4.91929	9.7831	0	9.89029	8.39597	0	7.82598	0	0	7.98235	7.51828	0	9.35057	0	0	0	0
25144	x	novel	-1.07616	-0.2048	chr18	+	6868747	6871179	MSTRG.10214.1	2	1694	MSTRG.10214	TEX2	3.61514	2.61785	3.53472	2.42113	4.45535	6.67687	4.69423	4.33077	2.15973	1.30465	1.17869	0.778863	1.4316	1.41373	1.61715	1.28472	1.21492	24.3035	16.9686	23.137	17.2322	27.3585	45.9183	38.3022	29.6858	20.7504	11.4415	11.1721	7.50736	13.6718	14.0757	17.0622	14.0356	11.4975
25233	x	novel	-1.13622	-0.012288	chr18	+	7303261	7311118	MSTRG.10226.1	3	1977	MSTRG.10226	CACNG1	5.22679	5.58868	5.45987	2.7908	1.76957	0.800695	1.09929	1.21441	0.58911	0.480786	0.631882	1.00408	1.08835	0.613568	0.09783	0.362677	0.082207	35.1381	36.2253	35.7384	19.8633	10.8662	5.50655	8.96961	8.32431	5.66009	4.21641	5.98919	9.67814	10.3937	6.10891	1.03218	3.96227	0.777973
25236	i	novel	-1.13476	-0.077824	chr18	+	7325173	7327764	MSTRG.10229.1	2	2492	MSTRG.10229	CACNG4	1.49734	0.340463	1.17904	1.57408	0.23005	0.552603	0.509889	0.455109	0	0.006772	0.104413	0.282554	0.39871	0.222226	0.07395	0.060973	0.025484	10.0662	2.20685	7.71754	11.2034	1.41265	3.80037	4.16039	3.1196	0	0.05939	0.989662	2.7235	3.80768	2.21257	0.780232	0.666132	0.241172
25257	i	novel	-1.0006	-0.14336	chr18	.	7535518	7536281	MSTRG.10235.1	1	764	MSTRG.10235	CEP112	1.52255	0.434557	0.625291	0.223992	0.198448	0.144837	0.557927	0.555859	0.101629	0.044178	0.059657	0.11882	0.161865	0.291849	0.257914	0.036182	0.26666	10.2356	2.81675	4.09293	1.59424	1.21859	0.996073	4.55236	3.81021	0.97644	0.387435	0.565445	1.14529	1.54581	2.90576	2.7212	0.395288	2.52356
25258	i	novel	-1.27811	-0.0004096	chr18	.	7539211	7539502	MSTRG.10236.1	1	292	MSTRG.10236	CEP112	1.52723	0.932522	1.00925	0.198241	0.190736	0.695667	0.091079	0.255302	0.456247	0.442833	0.084909	0.164858	0.049487	0.271733	0.334324	0.06144	0	10.2671	6.04452	6.60616	1.41096	1.17123	4.78425	0.743151	1.75	4.38356	3.88356	0.804795	1.58904	0.472603	2.70548	3.5274	0.671233	0
25260	i	novel	-1.10381	-0.0004096	chr18	.	7544759	7544978	MSTRG.10238.1	1	220	MSTRG.10238	CEP112	1.63219	0.592559	0.491653	0.385738	0	0.884344	0.298595	0.545086	0.117801	0.706971	0.134277	0	0	1.29383	0.273137	0.657788	0.040826	10.9727	3.84091	3.21818	2.74546	0	6.08182	2.43636	3.73636	1.13182	6.2	1.27273	0	0	12.8818	2.88182	7.18636	0.386364
25261	i	novel	-1.07119	-0.0004096	chr18	.	7555210	7555637	MSTRG.10239.1	1	428	MSTRG.10239	CEP112	1.88892	1.74173	1.3282	1.02848	1.42114	1.17957	0.429525	0.85112	0.238317	0	0.037222	0.015029	0	0.380867	0.133754	0.064586	0.09678	12.6986	11.2897	8.69393	7.32009	8.72664	8.11215	3.50467	5.83411	2.28972	0	0.352804	0.14486	0	3.79206	1.41122	0.705607	0.915888
25263	i	novel	-1.15002	-0.024576	chr18	.	7566870	7567785	MSTRG.10241.1	1	916	MSTRG.10241	CEP112	1.21485	1.15875	1.69802	0.852513	1.03684	0.367329	0.113192	0.463461	0.182938	0.468185	0.069453	0.107031	0.067903	0.284758	0.134719	0.006595	0.120549	8.16703	7.51092	11.1146	6.06769	6.36681	2.5262	0.923581	3.17686	1.75764	4.1059	0.658297	1.03166	0.648472	2.83515	1.4214	0.072052	1.14083
25266	i	novel	-1.35202	-0.0004096	chr18	.	7598898	7599108	MSTRG.10243.1	1	211	MSTRG.10243	CEP112	0	1.76284	0.223006	0.009322	0	0.479639	0.545992	0.232313	0.009372	0.291283	0.393014	0.207985	0.016377	0.775421	0	0.202587	0.056089	0	11.4265	1.45972	0.066351	0	3.29858	4.45498	1.59242	0.090047	2.5545	3.72512	2.00474	0.156398	7.72038	0	2.21327	0.530806
25267	i	novel	-1.08535	-0.0004096	chr18	.	7608364	7608579	MSTRG.10244.1	1	216	MSTRG.10244	CEP112	1.45444	0.174274	0.160554	0.100822	0.658188	0.575572	0.146388	0.186411	0.132993	0.13092	0	0	0.084836	0.306895	0	0.120772	0.112517	9.77778	1.12963	1.05093	0.717593	4.04167	3.95833	1.19444	1.27778	1.27778	1.14815	0	0	0.810185	3.05556	0	1.31944	1.06482
25268	i	novel	-1.06443	-0.049152	chr18	.	7624029	7624470	MSTRG.10245.1	1	442	MSTRG.10245	CEP112	0	0.684816	0.313151	0	0.723985	0.583276	2.16278	0	0.504159	0.517767	0.072086	0	0	0	0	0	0.072199	0	4.43891	2.04977	0	4.4457	4.01131	17.6471	0	4.84389	4.54072	0.683258	0	0	0	0	0	0.683258
25269	i	novel	-1.14864	-0.0004096	chr18	.	7625361	7626348	MSTRG.10246.1	1	988	MSTRG.10246	CEP112	1.623	0.211426	0.496977	0.760097	0.276582	0.286548	0.707436	0.463353	0.223754	0.323039	0.200436	0.232485	0.377727	0.623367	0.338443	0.45998	0.091551	10.9109	1.37044	3.25304	5.40992	1.69838	1.97065	5.77227	3.17611	2.1498	2.833	1.8998	2.24089	3.60729	6.20648	3.57085	5.0253	0.866397
2150	i	novel	-1.26407	-0.0466944	chr1	.	40192564	40196237	MSTRG.1025.1	1	3674	MSTRG.1025	ACSS3	1.71192	1.14993	1.1806	2.96386	3.33738	1.40453	1.28909	1.24159	1.93774	1.11706	0.950797	1.25761	1.64068	0.955092	0.749696	1.17196	0.492332	11.5087	7.45373	7.72782	21.095	20.4935	9.65923	10.5182	8.51061	18.6176	9.79641	9.01198	12.1219	15.6685	9.50925	7.90991	12.8038	4.65923
25280	u	novel	-1.27585	-0.0004096	chr18	.	7785779	7786064	MSTRG.10253.1	1	286	MSTRG.10253	.	3.11595	0.866317	2.26276	0.898025	1.31647	0.601968	1.12916	1.02376	0.112452	0	0	0	0.22114	0.651443	0.091465	0	0.186951	20.9476	5.61538	14.8112	6.39161	8.08392	4.13986	9.21329	7.01748	1.08042	0	0	0	2.11189	6.48601	0.965035	0	1.76923
25338	u	novel	-1.13323	-0.0499712	chr18	.	8274110	8274405	MSTRG.10266.1	1	296	MSTRG.10266	.	1.66942	0.443021	0	0.206479	0	0.254464	0	0.06555	0	0	0	0	0	0	0	0	0	11.223	2.87162	0	1.46959	0	1.75	0	0.449324	0	0	0	0	0	0	0	0	0
25339	u	novel	-1.0791	-0.036864	chr18	.	8278983	8279764	MSTRG.10267.1	1	782	MSTRG.10267	.	1.63682	0.208529	0.648017	0.334003	0.68139	0.607663	0.210166	0.421057	0	0	0	0	0.116496	0.193941	0.073206	0.123721	0	11.0038	1.35166	4.24169	2.37724	4.18414	4.17903	1.71483	2.88619	0	0	0	0	1.11253	1.93095	0.772379	1.35166	0
25340	u	novel	-1.08406	-0.0004096	chr18	.	8297153	8297492	MSTRG.10268.1	1	340	MSTRG.10268	.	0.120313	0.022234	0.191416	0.028927	1.44602	0.692825	0.216278	0	0.092449	0.034208	0	0	0	0.116981	0.084186	0.078611	0	0.808824	0.144118	1.25294	0.205882	8.87941	4.76471	1.76471	0	0.888235	0.3	0	0	0	1.16471	0.888235	0.858824	0
25341	u	novel	-1.24795	-0.0212992	chr18	.	8341951	8342255	MSTRG.10269.1	1	305	MSTRG.10269	.	0	0	0.444796	0	0	0.342781	2.12487	0.243942	0	0	0	0	0	0	0	0	0	0	0	2.91147	0	0	2.35738	17.3377	1.67213	0	0	0	0	0	0	0	0	0
2155	i	novel	-1.37815	-0.02048	chr1	.	40206420	40206688	MSTRG.1027.1	1	269	MSTRG.1027	PPFIA2	1.12088	0	0	0	0	0	1.54678	0	0.860123	0.901623	0	0	0	0.230746	0	0	0.288722	7.53532	0	0	0	0	0	12.6208	0	8.26394	7.90706	0	0	0	2.2974	0	0	2.73234
25311	u	novel	-1.38081	-0.024576	chr18	+	7958216	7958516	MSTRG.10274.1	1	301	MSTRG.10274	.	0	0	0.227891	0.2782	0	2.23136	0	0	0	0	0.158781	0	0	0	0	0	0	0	0	1.49169	1.98007	0	15.3455	0	0	0	0	1.50498	0	0	0	0	0	0
2159	i	novel	-1.29771	-0.0004096	chr1	.	40238514	40238956	MSTRG.1028.1	1	443	MSTRG.1028	PPFIA2	0.938502	0.096814	1.44221	0.05804	0.11065	0	0	0.099453	0	0.141569	0	0	0	0	0	0	0	6.30926	0.62754	9.44018	0.413093	0.679458	0	0	0.681716	0	1.24154	0	0	0	0	0	0	0
25351	i	novel	-1.05256	-0.0110592	chr18	.	8828535	8829556	MSTRG.10288.1	1	1022	MSTRG.10288	ENSGALG00000040705	1.64207	0.989961	1.5953	0.266016	0.21655	0.359109	0.033098	0.01299	0.030756	0.033695	0.079592	0	0.030532	0.059359	0	0	0.06245	11.0391	6.41683	10.4423	1.89335	1.32975	2.46967	0.270059	0.089041	0.295499	0.295499	0.754403	0	0.291585	0.590998	0	0	0.590998
2160	i	novel	-1.22984	-0.0004096	chr1	.	40276888	40277749	MSTRG.1029.1	1	862	MSTRG.1029	PPFIA2	1.3265	0.283316	0.379984	0.189073	0.365564	0.202761	0.27867	0.102222	0	0.119319	0	0	0	0	0.077957	0.027396	0.037021	8.91763	1.83643	2.48724	1.34571	2.24478	1.39443	2.27378	0.700696	0	1.0464	0	0	0	0	0.822506	0.299304	0.350348
25361	u	novel	-1.1782	-0.0356352	chr18	.	8902152	8904465	MSTRG.10297.1	1	2314	MSTRG.10297	.	1.40258	1.34881	1.80727	0.388107	0	0.056932	0.120969	0	0.026852	0	0.027539	0.01354	0.025386	0	0	0.023773	0	9.42913	8.74287	11.8297	2.76232	0	0.39153	0.987035	0	0.257995	0	0.26102	0.13051	0.242437	0	0	0.259723	0
258	u	novel	-1.11226	-0.024576	chr1	.	1414368	1414596	MSTRG.103.1	1	229	MSTRG.103	.	2.15655	0.358405	0	0.406163	0.214053	0.281926	0	0	0	0	0	0	0	0	0.088157	0	0	14.4978	2.32314	0	2.89083	1.31441	1.93887	0	0	0	0	0	0	0	0	0.930131	0	0
2162	i	novel	-1.18395	-0.0004096	chr1	.	40321884	40322187	MSTRG.1031.1	1	304	MSTRG.1031	PPFIA2	0	0.340015	0.362837	1.39576	0	0	0.405973	0	0	0	0	0	0	0	0	0	0	0	2.20395	2.375	9.93421	0	0	3.3125	0	0	0	0	0	0	0	0	0	0
25493	i	novel	-1.06012	-0.0004096	chr18	.	9414827	9415160	MSTRG.10321.1	1	334	MSTRG.10321	BAIAP2	2.0157	0.346889	0	0.186353	0.367633	1.05138	0.397762	1.72443	0.346211	0.476594	0.645026	0	0.051416	0.180127	0.819246	0.852296	0	13.5509	2.2485	0	1.32635	2.25748	7.23054	3.24551	11.8204	3.32635	4.17964	6.11377	0	0.491018	1.79341	8.64371	9.31138	0
2165	i	novel	-1.40388	-0.0004096	chr1	.	40424930	40425215	MSTRG.1033.1	1	286	MSTRG.1033	PPFIA2	0.518025	0.42291	0.16132	0	0.367837	0.165236	0.385671	1.64454	0	0.041066	0	0	0	0	0.17564	0.172184	0	3.48252	2.74126	1.05594	0	2.25874	1.13636	3.14685	11.2727	0	0.36014	0	0	0	0	1.85315	1.88112	0
25549	u	novel	-1.07548	-0.0913408	chr18	.	9781756	9782048	MSTRG.10334.1	1	293	MSTRG.10334	.	0	0.316976	0	0	0	0.044664	1.38034	0.150368	0	0.110136	0	0	0	0	0	0.366756	0	0	2.05461	0	0	0	0.307167	11.2628	1.03072	0	0.96587	0	0	0	0	0	4.00683	0
25547	u	novel	-1.10079	-0.114688	chr18	.	9733686	9733913	MSTRG.10336.1	1	228	MSTRG.10336	.	0.431897	0	0.586971	0.356798	0	0.497448	1.44865	0.198355	0.105451	0.213051	0	0.102382	0.138238	0	0.046143	0.228029	0	2.90351	0	3.84211	2.53947	0	3.42105	11.8202	1.35965	1.01316	1.86842	0	0.986842	1.32018	0	0.486842	2.49123	0
25556	i	novel	-1.02494	-0.004096	chr18	.	9832223	9832428	MSTRG.10341.1	1	206	MSTRG.10341	RBFOX3	0.191353	0	0	1.43365	0	0	0	0	0	0	0	0	0	0	0.133887	0	0	1.28641	0	0	10.2039	0	0	0	0	0	0	0	0	0	0	1.41262	0	0
2167	i	novel	-1.00952	-0.0004096	chr1	.	40485188	40485475	MSTRG.1035.1	1	288	MSTRG.1035	PPFIA2	1.14042	0.964759	0.708699	0.504924	1.70258	0.61142	0.454911	0.488315	0	0.235974	0	0	0	0	0.054959	0	0	7.66667	6.25347	4.63889	3.59375	10.4549	4.20486	3.71181	3.34722	0	2.06944	0	0	0	0	0.579861	0	0
2168	i	novel	-1.23841	-0.0004096	chr1	.	40486269	40486750	MSTRG.1036.1	1	482	MSTRG.1036	PPFIA2	2.96852	0.482031	0.526466	0.768089	1.74372	0.993419	0.075518	0.291774	0.006478	0	0	0	0	0.074391	0.089077	0	0.132414	19.9564	3.12448	3.44606	5.4668	10.7075	6.83195	0.616183	2	0.062241	0	0	0	0	0.740664	0.939834	0	1.25311
2169	i	novel	-1.22091	-0.0004096	chr1	.	40494960	40495450	MSTRG.1037.1	1	491	MSTRG.1037	PPFIA2	3.73238	1.0416	0.140016	0	0.399996	0.281635	0.224648	0.845608	0.128035	0.069903	0.128495	0	0	0	0.105589	0	0	25.0917	6.75153	0.916497	0	2.45621	1.93686	1.83299	5.79633	1.23014	0.613035	1.21792	0	0	0	1.11405	0	0
25682	u	novel	-1.21736	-0.0004096	chr18	.	10163768	10163993	MSTRG.10377.1	1	226	MSTRG.10377	.	0	0.051198	0	0.187749	0.146277	0.041177	1.78414	0.204629	0.226584	0.45611	0.280565	0.770755	0.655146	0.446639	1.21536	1.31021	0.598942	0	0.331858	0	1.33628	0.89823	0.283186	14.5575	1.40265	2.17699	4	2.65929	7.4292	6.25664	4.4469	12.823	14.3142	5.66814
25683	u	novel	-1.10499	-0.0004096	chr18	.	10165783	10165991	MSTRG.10378.1	1	209	MSTRG.10378	.	0.496782	1.09543	0	1.03325	1.18982	1.85412	0.436869	0.450225	0.185753	0.606692	0.961144	0.587236	0.489993	0.199915	0.676153	0.382335	0.556148	3.33971	7.10048	0	7.35407	7.30622	12.7512	3.56459	3.08612	1.78469	5.32057	9.11005	5.66029	4.67943	1.99043	7.13397	4.17703	5.26316
25708	i	novel	-1.01264	-0.094208	chr18	+	10225501	10226074	MSTRG.10385.3	1	574	MSTRG.10385	ENSGALG00000007389	0	0	0	0	0	0	1.31227	0.261095	0	0.239974	0	0	0.42268	0	0	0	0.194584	0	0	0	0	0	0	10.7073	1.78971	0	2.10453	0	0	4.03658	0	0	0	1.84146
25707	i	novel	-1.26184	-0.166707	chr18	.	10224684	10225120	MSTRG.10386.1	1	437	MSTRG.10386	ENSGALG00000007389	2.19109	0	1.42111	0	0	0	0	1.50494	0.561849	0	0.218733	0.35065	0.396564	0	0	0.337854	0	14.73	0	9.30206	0	0	0	0	10.3158	5.39817	0	2.07323	3.37986	3.78719	0	0	3.69108	0
25712	i	novel	-1.2116	-0.0004096	chr18	.	10244490	10244753	MSTRG.10388.1	1	264	MSTRG.10388	ABCC3	0	1.41186	0.43633	2.59075	0	0	0.119772	0	0.337082	0	0.211407	0.589863	0.437887	0.51817	0	0.164343	0.296191	0	9.15151	2.85606	18.4394	0	0	0.977273	0	3.23864	0	2.00379	5.68561	4.18182	5.15909	0	1.79546	2.80303
25713	i	novel	-1.04874	-0.077824	chr18	.	10255023	10255481	MSTRG.10389.1	1	459	MSTRG.10389	ABCC3	1.41815	0.319643	0.853734	1.11421	0.97533	0.731474	1.401	0.547632	0.67052	1.1445	0.633022	0.436685	0.219234	1.08272	0.637851	1.22921	0.369493	9.53377	2.0719	5.58824	7.93028	5.98911	5.0305	11.4314	3.75381	6.44227	10.037	6	4.20915	2.09368	10.78	6.72985	13.4292	3.49673
25715	i	novel	-1.00365	-0.0835584	chr18	.	10258610	10259002	MSTRG.10391.1	1	393	MSTRG.10391	ABCC3	0.491292	0	0.234797	0.701788	0	0	1.62101	0	0.239943	0	0	0.309128	0	0	0	0.325372	0.724889	3.3028	0	1.5369	4.99491	0	0	13.2265	0	2.30534	0	0	2.97964	0	0	0	3.55471	6.86005
25720	i	novel	-1.17137	-0.016384	chr18	.	10291523	10291995	MSTRG.10393.1	1	473	MSTRG.10393	CACNA1G	1.53436	1.49677	0	0.435166	0.519194	0	0.976835	0.690572	0.685221	0	0.134724	0.065363	0.144118	0	0	0.107982	0	10.315	9.7019	0	3.09725	3.18816	0	7.9704	4.73362	6.58351	0	1.27696	0.630021	1.37632	0	0	1.1797	0
25721	i	novel	-1.18322	-0.073728	chr18	.	10296749	10297103	MSTRG.10394.1	1	355	MSTRG.10394	CACNA1G	0	1.48887	0	0.582583	0.10138	0	0	0	0	0.193365	0	0	0.04395	0	0.079294	0	0.001488	0	9.6507	0	4.14648	0.622535	0	0	0	0	1.69578	0	0	0.419718	0	0.83662	0	0.014085
25722	i	novel	-1.04821	-0.0004096	chr18	.	10301527	10301745	MSTRG.10395.1	1	219	MSTRG.10395	CACNA1G	1.18932	0	0	0.955917	0.211929	0.578975	1.3431	0.326746	0	0.27023	0.118993	0.714857	0	0.174276	0	0.337292	0.266342	7.99543	0	0	6.80365	1.30137	3.98174	10.9589	2.23973	0	2.36986	1.12785	6.89041	0	1.73516	0	3.68493	2.52055
25724	i	novel	-1.43876	-0.159744	chr18	.	10329826	10330075	MSTRG.10397.1	1	250	MSTRG.10397	CACNA1G	0.32725	0.663385	0	0	0.164153	0.333856	1.32362	0.573627	0	0.098064	0.113944	0	0.12021	0	0.101983	0	0	2.2	4.3	0	0	1.008	2.296	10.8	3.932	0	0.86	1.08	0	1.148	0	1.076	0	0
25725	i	novel	-1.14417	-0.090112	chr18	.	10338171	10338540	MSTRG.10398.1	1	370	MSTRG.10398	CACNA1G	1.57756	0.258099	0.112309	0.830852	0	0.187065	0.443858	0.408483	0.177501	0.01017	0.565158	0.089727	0.207443	0.114554	0.181105	0.523468	0.014565	10.6054	1.67297	0.735135	5.91351	0	1.28649	3.62162	2.8	1.70541	0.089189	5.35676	0.864865	1.98108	1.14054	1.91081	5.71892	0.137838
25732	i	novel	-1.08481	-0.0135168	chr18	.	10376357	10376978	MSTRG.10404.1	1	622	MSTRG.10404	CACNA1G	1.44063	0.634465	0.619199	0.942845	0.080378	0.127875	0.19822	0.222583	0.244474	0	0.179119	0	0	0	0.091275	0	0	9.68489	4.11254	4.05305	6.71061	0.493569	0.879421	1.61736	1.52572	2.34888	0	1.69775	0	0	0	0.963023	0	0
25734	i	novel	-1.02034	-0.0294912	chr18	.	10386639	10387664	MSTRG.10406.1	1	1026	MSTRG.10406	CACNA1G	0.618342	1.51975	1.47502	0.76303	0.159994	0.212584	0.287402	0.214707	0.122544	0.19627	0.407516	0.061075	0	0.08781	0.194917	0.063431	0.062103	4.15692	9.85088	9.65497	5.4308	0.982456	1.46199	2.34503	1.47174	1.17739	1.72125	3.86257	0.588694	0	0.874269	2.05653	0.692982	0.587719
25749	j	novel	-1.09223	-0.0188416	chr18	+	10414269	10418750	MSTRG.10412.2	3	2789	MSTRG.10412	ENSGALG00000041729	0	0.025939	0	0	0.023019	0	0	0.120197	1.32005	0	0.0115	0	0	0.898438	0	0	0.022884	0	0.168131	0	0	0.14135	0	0	0.823909	12.6829	0	0.109	0	0	8.94519	0	0	0.216565
25753	x	novel	-1.01123	-0.090112	chr18	+	10431249	10433384	MSTRG.10414.2	3	1456	MSTRG.10414	ACSF2	2.1171	1.78728	1.3872	1.50065	0.452996	0.183695	2.47594	2.21975	5.42242	5.32876	4.60297	7.47857	3.17407	9.63922	6.36185	6.99682	6.6227	14.2326	11.585	9.08013	10.6808	2.78166	1.26331	20.2022	15.2156	52.0979	46.7322	43.6285	72.0849	30.3123	95.9716	67.1227	76.4406	62.6745
2179	u	novel	-1.3405	-0.0004096	chr1	.	40767526	40767768	MSTRG.1043.1	1	243	MSTRG.1043	.	1.35467	1.7256	1.06753	0.254404	1.56819	2.10093	0.63145	0.36922	0.067674	0.82494	1.3125	0.593875	0.48521	0.716707	0.047975	0.821911	0.252647	9.107	11.1852	6.98765	1.8107	9.62963	14.4486	5.15226	2.53086	0.650206	7.23457	12.4403	5.72428	4.63375	7.1358	0.506173	8.97942	2.39095
25808	i	novel	-1.03381	-0.069632	chr18	.	10691029	10691494	MSTRG.10434.1	1	466	MSTRG.10434	CDR2L	1.11339	0.299944	1.04417	1.41134	0.337583	1.07589	0.394499	0.643342	1.06226	0.196245	0.273495	0.302557	0.365369	0.327178	0.697218	0.043016	0.166212	7.48498	1.94421	6.83476	10.0451	2.07296	7.39914	3.21888	4.40987	10.206	1.72103	2.59227	2.91631	3.48927	3.25751	7.35622	0.469957	1.57296
25834	u	novel	-1.29681	-0.049152	chr18	.	10782036	10782383	MSTRG.10446.1	1	348	MSTRG.10446	.	0.836933	0.198608	0.232672	0.137271	0.228833	0.982338	0.675829	1.37922	0.826071	0.483634	0.148251	0.232834	0.331889	0.946659	0.145437	0.14256	0.2083	5.62644	1.28736	1.52299	0.977012	1.40517	6.75575	5.51437	9.45402	7.93678	4.24138	1.40517	2.24425	3.16954	9.42529	1.53448	1.55747	1.97126
2181	u	novel	-1.27335	-0.0004096	chr1	.	40772220	40772667	MSTRG.1045.1	1	448	MSTRG.1045	.	1.80492	1.09336	0.362155	0.18378	0.373321	0.196041	0.245116	0.284935	0.27786	0.137953	0.194287	0.52707	0.477983	0	0.179404	0	0	12.1339	7.08705	2.37054	1.30804	2.29241	1.34821	2	1.95312	2.66964	1.20982	1.84152	5.08036	4.56473	0	1.89286	0	0
24445	x	novel	-1.02105	-0.057344	chr18	+	476579	508963	MSTRG.10457.5	3	1861	MSTRG.10457	ENSGALG00000037864	0.334618	0	0.154814	1.36225	0	0.056419	3.28075	0.060924	0.250671	0.432309	0.104412	0.512498	0.169025	0.081788	0	0	0	2.24953	0	1.01335	9.69571	0	0.388002	26.769	0.417613	2.40841	3.79127	0.989656	4.93989	1.61418	0.814311	0	0	0
24448	x	novel	-1.21028	-0.12288	chr18	+	491737	508048	MSTRG.10457.6	2	686	MSTRG.10457	ENSGALG00000037864	7.53123	4.01001	7.1874	0.124791	0.460342	0.56755	0.712277	0.455146	0.827766	0.186873	0.142884	0.231219	0.15802	0.051633	0	0	0	50.6301	25.9925	47.0461	0.888189	2.82678	3.90316	5.81177	3.11986	7.95306	1.63884	1.3543	2.22869	1.50909	0.514081	0	0	0
24449	x	novel	-1.27109	-0.155648	chr18	+	492250	508040	MSTRG.10457.7	3	807	MSTRG.10457	ENSGALG00000037864	0.871879	0.773254	9.29179	0.404878	0.595562	0.238011	0.263392	0.346496	0.337561	0.075708	0.063855	0.364677	0.132086	0.119454	0	0	0	5.86137	5.01216	60.8207	2.88168	3.6571	1.63685	2.14913	2.3751	3.24324	0.663944	0.605243	3.51507	1.26142	1.18933	0	0	0
25899	i	novel	-1.19078	-0.0004096	chr19	.	36528	36966	MSTRG.10469.1	1	439	MSTRG.10469	ENSGALG00000039916	1.19254	0.824795	1.48893	0.514635	0.440513	1.65248	0.62591	0.431346	0	0.428317	0.298607	0.119935	0.236497	0.167016	0	0.062551	0.145384	8.01708	5.34624	9.74601	3.66287	2.70501	11.3645	5.10706	2.95672	0	3.75626	2.8303	1.15604	2.25854	1.66287	0	0.683371	1.37585
25986	i	novel	-1.14208	-0.172032	chr19	.	437205	437589	MSTRG.10502.1	1	385	MSTRG.10502	ENSGALG00000043254	0.448182	1.95309	0.495621	0.274797	0.124359	0	0	0	0	0	0	0	0	0	0	0	0	3.01299	12.6597	3.24416	1.95584	0.763636	0	0	0	0	0	0	0	0	0	0	0	0
25993	i	novel	-1.22055	-0.0004096	chr19	.	476845	477144	MSTRG.10506.1	1	300	MSTRG.10506	TSPOAP1	0	2.08015	0	0.353593	0	0	0	0.146859	0	0.306734	0.316511	0	0	0.100103	0	0	0	0	13.4833	0	2.51667	0	0	0	1.00667	0	2.69	3	0	0	0.996667	0	0	0
26002	u	novel	-1.28092	-0.0782336	chr19	.	580186	581172	MSTRG.10514.1	1	987	MSTRG.10514	.	0	2.87372	0	0	0.57633	0.044492	0.22351	0	0.063693	0.10467	0.096739	0.031744	0	0.116822	0	0	0	0	18.6272	0	0	3.53901	0.305978	1.82371	0	0.611955	0.917933	0.91692	0.305978	0	1.16312	0	0	0
26003	u	novel	-1.40884	-0.01024	chr19	+	581854	582992	MSTRG.10515.1	2	494	MSTRG.10515	.	0.735333	1.91814	0.665867	0.301852	0.337933	0.039443	0	0.107417	0	0.067543	0	0.018691	0	0	0.076817	0	0	4.94341	12.4332	4.35853	2.1484	2.07511	0.271255	0	0.736302	0	0.592339	0	0.180162	0	0	0.810483	0	0
2202	i	novel	-1.18454	-0.0004096	chr1	.	41861620	41861869	MSTRG.1052.1	1	250	MSTRG.1052	ALX1	1.61721	0.033324	0	0.076994	0	0	0	0	0	0	0	0	0	0	0	0	0	10.872	0.216	0	0.548	0	0	0	0	0	0	0	0	0	0	0	0	0
26012	i	novel	-1.2987	-0.0712704	chr19	.	649153	657197	MSTRG.10523.1	1	8045	MSTRG.10523	MTMR4	1.91121	2.24811	1.95662	1.23534	1.36908	1.82764	1.5365	1.4339	1.14601	1.39024	1.34738	0.88687	1.11916	0	0.894213	0.846902	1.44107	12.8485	14.572	12.8073	8.79242	8.40696	12.569	12.537	9.82884	11.0107	12.1922	12.7709	8.54842	10.688	0	9.43468	9.25245	13.6377
26080	u	novel	-1.16215	-0.149914	chr19	.	2206139	2206642	MSTRG.10532.1	1	504	MSTRG.10532	.	1.49901	0	0	0.052688	0.102751	0	0	0	0	0	0.063009	0.045698	0	0.226783	0	0.119864	0	10.0774	0	0	0.375	0.630952	0	0	0	0	0	0.597222	0.440476	0	2.25794	0	1.30952	0
26081	u	novel	-1.3654	-0.0258048	chr19	.	2225279	2225940	MSTRG.10533.1	1	662	MSTRG.10533	.	2.06902	0.279654	0.138927	0.003184	0.278962	0.066334	0	0.010798	0.040563	0.051157	0	0.08306	0.102498	0.095583	0.000859	0.020878	0	13.9094	1.81269	0.909366	0.022659	1.71299	0.456193	0	0.074018	0.389728	0.44864	0	0.800604	0.978852	0.951662	0.009063	0.228097	0
26084	u	novel	-1.29251	-0.1024	chr19	.	2245959	2246377	MSTRG.10536.1	1	419	MSTRG.10536	.	0.378798	1.45697	0.259241	0.099926	0.46873	0.241189	0.351001	0	0	0	0.152087	0.233244	0.013495	0.071913	0.204941	0.308459	0.076162	2.54654	9.44391	1.6969	0.711217	2.87828	1.65871	2.86396	0	0	0	1.44153	2.24821	0.128878	0.71599	2.16229	3.36993	0.720764
26085	u	novel	-1.08988	-0.036864	chr19	.	2247614	2247839	MSTRG.10537.1	1	226	MSTRG.10537	.	1.68956	0.465558	0.172377	0.437665	0.496478	0.159562	0	0.133622	0	0	0	0.107419	0	0	0.049487	0	0.242195	11.3584	3.0177	1.12832	3.11504	3.04867	1.09735	0	0.915929	0	0	0	1.0354	0	0	0.522124	0	2.29203
26087	u	novel	-1.06912	-0.004096	chr19	.	2255016	2255319	MSTRG.10539.1	1	304	MSTRG.10539	.	2.24397	0.229891	0.476412	0.037436	0	0.072226	0	0.072464	0	0.210051	0.05067	0.09385	0	0.095482	0	0.181861	0	15.0855	1.49013	3.11842	0.266447	0	0.496711	0	0.496711	0	1.84211	0.480263	0.904605	0	0.950658	0	1.98684	0
26089	u	novel	-1.21783	-0.110592	chr19	.	2266316	2266916	MSTRG.10541.1	1	601	MSTRG.10541	.	1.75654	0.232569	0.312156	0.194503	0.243599	0.2192	0	0.183269	0	0	0.061792	0.10133	0	0.08757	0	0	0.059076	11.8087	1.50749	2.04326	1.38436	1.49584	1.50749	0	1.25624	0	0	0.58569	0.976705	0	0.87188	0	0	0.559068
26090	u	novel	-1.00185	-0.114688	chr19	.	2277346	2277563	MSTRG.10542.1	1	218	MSTRG.10542	.	1.44247	0.73104	0.05326	0.470484	0.019423	0	0.354181	0	0	0	0.216815	0	0	0	0	0.102869	0.027629	9.69725	4.73853	0.348624	3.34862	0.119266	0	2.88991	0	0	0	2.05505	0	0	0	0	1.12385	0.261468
26092	u	novel	-1.22845	-0.024576	chr19	.	2302309	2302934	MSTRG.10544.1	1	626	MSTRG.10544	.	1.89264	1.03089	0.436356	0.262597	0.392298	0.078279	0	0	0	0	0	0.05005	0	0.16959	0	0	0	12.7236	6.68211	2.85623	1.86901	2.40895	0.538339	0	0	0	0	0	0.482428	0	1.6885	0	0	0
26094	u	novel	-1.02201	-0.0192512	chr19	.	2311476	2313194	MSTRG.10546.1	1	1719	MSTRG.10546	.	1.60077	1.16366	0.103004	0.975984	1.09079	0.10692	0	0.169055	0.036571	0	0.064076	0.072906	0	0.152556	0	0	0	10.7615	7.54276	0.674229	6.94648	6.69808	0.735311	0	1.15881	0.351367	0	0.60733	0.702734	0	1.51891	0	0	0
26095	u	novel	-1.13891	-0.069632	chr19	.	2315966	2317007	MSTRG.10547.1	1	1042	MSTRG.10547	.	1.57201	0.552253	0.265667	0.37714	0.354145	0.009908	0	0.125726	0	0	0.091734	0.030069	0	0.028917	0	0.025475	0	10.5681	3.57965	1.73896	2.68426	2.17466	0.068138	0	0.861804	0	0	0.869482	0.289827	0	0.287908	0	0.278311	0
26096	u	novel	-1.09224	-0.157286	chr19	-	2318382	2414104	MSTRG.10548.1	3	549	MSTRG.10548	.	1.87577	0.508843	0.04675	0.069866	0.091659	0	0	0.065965	0	0.045657	0	0.053669	0	0.142743	0	0	0	12.6102	3.29827	0.306011	0.497268	0.562842	0	0	0.452163	0	0.4004	0	0.517304	0	1.4212	0	0	0
26097	u	novel	-1.19588	-0.0094208	chr19	.	2319441	2321390	MSTRG.10549.1	1	1950	MSTRG.10549	.	1.65425	0.764495	0.276559	0.386052	0.360109	0.027888	0.026523	0.067557	0.064157	0.052979	0.01634	0.015535	0	0.131806	0	0	0	11.121	4.95538	1.81026	2.74769	2.21128	0.191795	0.21641	0.463077	0.61641	0.464615	0.154872	0.149744	0	1.31231	0	0	0
2205	i	novel	-1.45433	-0.0004096	chr1	.	42140592	42140836	MSTRG.1055.1	1	245	MSTRG.1055	RASSF9	0.078929	0	0	0	0	0.482516	1.35064	0.14946	0	0.174997	0	0.076645	0	0.041815	0.022824	0.159902	0	0.530612	0	0	0	0	3.31837	11.0204	1.02449	0	1.53469	0	0.738775	0	0.416327	0.240816	1.74694	0
26098	u	novel	-1.15776	-0.0004096	chr19	.	2329697	2330058	MSTRG.10550.1	1	362	MSTRG.10550	.	2.666	1.6199	0.254904	0.424219	1.21913	0.351871	0	0.243413	0	0	0.087434	0	0.26207	0.290771	0	0	0	17.9227	10.5	1.66851	3.01934	7.48619	2.41989	0	1.66851	0	0	0.828729	0	2.50276	2.89503	0	0	0
26099	u	novel	-1.27755	-0.0004096	chr19	.	2341358	2341762	MSTRG.10551.1	1	405	MSTRG.10551	.	1.64984	0.803376	0.341383	0.209537	0.046242	0	0	0	0	0	0	0	0	0.224684	0	0	0	11.0914	5.20741	2.23457	1.49136	0.283951	0	0	0	0	0	0	0	0	2.23704	0	0	0
26100	u	novel	-1.01351	-0.0004096	chr19	.	2405216	2405555	MSTRG.10552.1	1	340	MSTRG.10552	.	1.98188	0.68698	0	0.124384	0.187757	0.368224	0	0	0	0	0	0	0	0.088622	0	0	0	13.3235	4.45294	0	0.885294	1.15294	2.53235	0	0	0	0	0	0	0	0.882353	0	0	0
26101	u	novel	-1.01281	-0.128614	chr19	.	2410789	2411013	MSTRG.10553.1	1	225	MSTRG.10553	.	0.399311	1.46048	1.49107	0.809283	0.019542	0.012925	0.083884	0.180251	0	0	0.182873	0	0	0	0	0	0	2.68444	9.46667	9.76	5.76	0.12	0.088889	0.684444	1.23556	0	0	1.73333	0	0	0	0	0	0
26074	o	novel	-1.09137	-0.0073728	chr19	-	1548249	2012410	MSTRG.10559.1	2	3479	MSTRG.10559	AUTS2	2.08658	1.6341	1.74387	3.39687	2.89526	0.607631	0.260038	0.832052	0.5123	0.458685	0.660365	0.73689	0.45803	1.1193	0.551011	2.07731	1.06468	14.0274	10.5921	11.4148	24.1769	17.7786	4.17881	2.12175	5.70341	4.9221	4.02259	6.25916	7.10278	4.37418	11.1442	5.81362	22.6947	10.0757
2206	i	novel	-1.52345	-0.0004096	chr1	.	42146598	42146854	MSTRG.1056.1	1	257	MSTRG.1056	RASSF9	0	0	0	0	0	1.53781	0.274682	0.940601	0.230842	0.267987	0.188839	0.486035	0	0.111772	0.368054	0.026356	0	0	0	0	0	0	10.5759	2.24125	6.44747	2.2179	2.35019	1.78988	4.68483	0	1.11284	3.88327	0.287938	0
26102	u	novel	-1.06948	-0.0028672	chr19	.	2513101	2513430	MSTRG.10564.1	1	330	MSTRG.10564	.	0.281273	0.407662	0.279159	0.128579	1.49033	1.44571	1.22558	1.13924	0	0.206632	0.096552	0.093686	0	0	0	0.150336	0.036504	1.89091	2.64242	1.82727	0.915152	9.15151	9.94242	10	7.80909	0	1.81212	0.915152	0.90303	0	0	0	1.64242	0.345455
26156	o	novel	-1.22152	-0.0606208	chr19	-	2808965	2820831	MSTRG.10571.3	4	5288	MSTRG.10571	ENSGALG00000032816	1.49702	1.07061	1.33265	1.11669	0.541791	0.881023	0.469187	0.947202	0.149925	0.12741	0.021009	0.075939	0.06802	0.054899	0.019324	0.078296	0.02026	10.064	6.93957	8.72305	7.94792	3.32692	6.05898	3.82829	6.49272	1.44046	1.11736	0.19913	0.731967	0.649589	0.54659	0.203882	0.855389	0.191734
26167	u	novel	-1.02006	-0.077824	chr19	.	2839366	2839635	MSTRG.10576.1	1	270	MSTRG.10576	.	0	0.171417	0.557906	0	0	0.87137	1.52516	0	0	0	0.059004	0.251682	0.266046	1.35666	0.562357	0.033562	0.160459	0	1.11111	3.65185	0	0	5.99259	12.4444	0	0	0	0.559259	2.42593	2.54074	13.5074	5.93333	0.366667	1.51852
2237	u	novel	-1.15444	-0.0004096	chr1	.	43250049	43250586	MSTRG.1058.1	1	538	MSTRG.1058	.	1.75293	0.456805	0.542374	0.026638	0.253962	0	0	0	0	0	0	0	0	0	0	0	0	11.7844	2.96097	3.55019	0.189591	1.55948	0	0	0	0	0	0	0	0	0	0	0	0
26213	i	novel	-1.33037	-0.0004096	chr19	.	3332883	3333098	MSTRG.10586.1	1	216	MSTRG.10586	CAMKK1	1.87177	0.76495	0	0	0.110829	0.162911	0	0	0	0	0.234941	0.290106	0	0	0	0	0.200574	12.5833	4.95833	0	0	0.680556	1.12037	0	0	0	0	2.22685	2.7963	0	0	0	0	1.89815
2238	u	novel	-1.17194	-0.0004096	chr1	.	43251769	43252241	MSTRG.1059.1	1	473	MSTRG.1059	.	1.06704	1.47752	0.592683	0.014852	0.130831	0	0	0	0	0	0	0	0	0	0	0	0	7.17336	9.57717	3.87949	0.105708	0.803383	0	0	0	0	0	0	0	0	0	0	0	0
26238	u	novel	-1.45305	-0.0004096	chr19	.	3463574	3463829	MSTRG.10596.1	1	256	MSTRG.10596	.	1.43811	0.997971	0.455933	1.72936	0.5827	0.237424	1.71389	1.62755	0.682628	0.368362	0.447979	0.05471	0.205743	0.005885	0.460939	0.036828	0.249311	9.66797	6.46875	2.98438	12.3086	3.57812	1.63281	13.9844	11.1562	6.55859	3.23047	4.24609	0.527344	1.96484	0.058594	4.86328	0.402344	2.35938
26239	u	novel	-1.21326	-0.0241664	chr19	+	3467177	3472059	MSTRG.10597.1	2	1490	MSTRG.10597	.	1.30032	0.277743	0.312622	0.737529	0.332945	0.955983	0.800409	0	0.135166	0.359279	0.46712	0.022281	0.264794	0.018859	0.095097	0.212491	0.099969	8.74161	1.8003	2.04631	5.24929	2.04448	6.5745	6.53087	0	1.29866	3.15081	4.42752	0.214765	2.52878	0.187772	1.00336	2.32148	0.946066
26240	u	novel	-1.06936	-0.1024	chr19	.	3475965	3476209	MSTRG.10598.1	1	245	MSTRG.10598	.	1.44318	0.148608	0.366656	2.18722	1.16322	0.619022	0.69933	1.88462	0.323714	0.305314	0.217036	0.294302	0.705204	0.16726	0.618967	0.963149	0.14621	9.70204	0.963265	2.4	15.5673	7.14286	4.25714	5.70612	12.9184	3.1102	2.67755	2.05714	2.83674	6.73469	1.66531	6.53061	10.5224	1.38367
264	o	novel	-1.06103	-0.059392	chr1	+	1630943	1638051	MSTRG.106.1	3	1298	MSTRG.106	ENSGALG00000045957	1.61194	0.26961	0.418507	0.575495	1.70103	0.375322	0.640551	0.720672	0.190356	1.09923	1.19212	0.156813	0.646771	1.76003	0.397271	0.548157	1.10232	10.8366	1.74758	2.7394	4.09603	10.4453	2.58117	5.22652	4.93994	1.82891	9.64006	11.2993	1.5115	6.17666	17.5236	4.19154	5.98864	10.4319
270	i	novel	-1.02335	-0.059392	chr1	+	1636603	1645028	MSTRG.106.4	2	843	MSTRG.106	EXOC4	0	0.684827	0.004259	0	0	0.018817	0	0.708368	0.257067	0	0	0	1.01347	1.04159	1.27592	0.005646	0	0	4.43898	0.027877	0	0	0.129406	0	4.8556	2.46987	0	0	0	9.67858	10.3704	13.462	0.061684	0
26269	u	novel	-1.18678	-0.0413696	chr19	.	3677388	3678214	MSTRG.10600.1	1	827	MSTRG.10600	.	2.33162	0.848796	1.04614	0.454461	0.466694	0.051341	0	0	0	0	0	0	0	0	0	0	0	15.6747	5.50181	6.84764	3.23458	2.86578	0.353083	0	0	0	0	0	0	0	0	0	0	0
26270	u	novel	-1.32255	-0.0004096	chr19	.	3678476	3678975	MSTRG.10601.1	1	500	MSTRG.10601	.	1.51933	0.041654	0.26827	0.358557	0.223431	0	0	0	0	0	0	0	0	0	0	0	0	10.214	0.27	1.756	2.552	1.372	0	0	0	0	0	0	0	0	0	0	0	0
26271	u	novel	-1.25237	-0.0385024	chr19	.	3679949	3680614	MSTRG.10602.1	1	666	MSTRG.10602	.	1.91611	0.492478	0.679681	0.087338	0.155026	0	0	0	0	0	0	0.023522	0	0	0	0	0	12.8814	3.19219	4.44895	0.621622	0.951952	0	0	0	0	0	0	0.226727	0	0	0	0	0
26272	u	novel	-1.01399	-0.02048	chr19	.	3683788	3684551	MSTRG.10603.1	1	764	MSTRG.10603	.	1.64209	0.05856	0.643088	0.282472	0.140043	0.057478	0	0	0	0	0	0	0	0	0	0	0	11.0393	0.379581	4.20942	2.01047	0.859948	0.395288	0	0	0	0	0	0	0	0	0	0	0
26273	u	novel	-1.36546	-0.0946176	chr19	.	3686514	3686882	MSTRG.10604.1	1	369	MSTRG.10604	.	1.45485	0.526795	0.539054	0.230741	0.310255	0	0	0	0	0	0	0	0	0	0	0	0	9.78049	3.41463	3.52846	1.64228	1.90515	0	0	0	0	0	0	0	0	0	0	0	0
26274	u	novel	-1.15433	-0.192512	chr19	.	3687713	3688328	MSTRG.10605.1	1	616	MSTRG.10605	.	1.45466	0.210626	0.532227	0.344181	0.557023	0	0	0	0	0	0	0	0	0	0	0	0	9.77922	1.36526	3.48377	2.44968	3.42046	0	0	0	0	0	0	0	0	0	0	0	0
26276	u	novel	-1.45592	-0.0004096	chr19	.	3695522	3695759	MSTRG.10607.1	1	238	MSTRG.10607	.	2.28875	1.12855	1.85639	1.69368	1.46292	0	0.44852	0	0	0	0	0	0	0	0	0	0	15.3866	7.31513	12.1513	12.0546	8.98319	0	3.65966	0	0	0	0	0	0	0	0	0	0
26277	u	novel	-1.18644	-0.053248	chr19	.	3696078	3696918	MSTRG.10608.1	1	841	MSTRG.10608	.	1.43638	0.1108	0.564226	0.222028	0.355328	0.050141	0	0	0	0	0	0	0	0	0	0	0	9.65636	0.718193	3.69322	1.58026	2.18193	0.344828	0	0	0	0	0	0	0	0	0	0	0
26278	u	novel	-1.02793	-0.0495616	chr19	.	3697209	3698633	MSTRG.10609.1	1	1425	MSTRG.10609	.	1.43447	0.26124	0.275207	0.325764	0.39027	0	0	0	0	0	0	0	0	0	0	0	0	9.64351	1.69333	1.8014	2.3186	2.39649	0	0	0	0	0	0	0	0	0	0	0	0
2240	u	novel	-1.16973	-0.0004096	chr1	.	43254558	43254903	MSTRG.1061.1	1	346	MSTRG.1061	.	1.81767	0.721885	0.329832	0.601391	0.420305	0	0	0	0	0	0	0	0	0	0	0	0	12.2197	4.67919	2.15896	4.28035	2.58093	0	0	0	0	0	0	0	0	0	0	0	0
26280	u	novel	-1.13029	-0.0569344	chr19	.	3717004	3721576	MSTRG.10611.1	1	4573	MSTRG.10611	.	1.77937	1.0776	1.1248	0.229815	0.590294	0.052751	0	0.057391	0.016091	0	0.006967	0.006783	0	0.006611	0	0	0	11.9622	6.98491	7.36256	1.63569	3.62475	0.362782	0	0.393396	0.154603	0	0.06604	0.065384	0	0.065821	0	0	0
2241	u	novel	-1.17104	-0.0004096	chr1	.	43260160	43261024	MSTRG.1062.1	1	865	MSTRG.1062	.	1.78689	0.210992	0.266691	0.196214	0.092062	0	0	0	0	0	0	0	0	0	0	0	0	12.0127	1.36763	1.74567	1.39653	0.565318	0	0	0	0	0	0	0	0	0	0	0	0
26338	u	novel	-1.05137	-0.057344	chr19	.	4187608	4187912	MSTRG.10622.1	1	305	MSTRG.10622	.	1.33339	0.152252	0.137746	0	0	0.143024	2.2844	0	0.093503	0	0.103774	0.102046	0	0.197583	0.091672	0.135949	0.201636	8.96393	0.986885	0.901639	0	0	0.983607	18.6393	0	0.898361	0	0.983607	0.983607	0	1.96721	0.967213	1.48525	1.9082
26397	x	novel	-1.04153	-0.045056	chr19	-	4431706	4432585	MSTRG.10646.1	2	224	MSTRG.10646	PEX12	1.69535	0.0796	0.134855	0	0.023264	0	0.162498	0.24709	0.087201	0.057543	0	0.206104	0.221111	0.221142	0.034118	0.080091	0.03255	11.3973	0.515959	0.882711	0	0.142857	0	1.32589	1.69371	0.837819	0.504639	0	1.98661	2.11161	2.20177	0.359976	0.875	0.308036
2244	u	novel	-1.06509	-0.135168	chr1	.	43292864	43293155	MSTRG.1065.1	1	292	MSTRG.1065	.	1.92713	1.47566	3.63098	0	0.38203	0	0	0	0.197469	0.055452	0.648198	0.421737	0.634728	0.505287	0.238896	0.173034	0	12.9555	9.56507	23.7671	0	2.34589	0	0	0	1.89726	0.486301	6.14384	4.06507	6.06164	5.03082	2.52055	1.89041	0
26439	u	novel	-1.03756	-0.008192	chr19	.	4700893	4701504	MSTRG.10652.1	1	612	MSTRG.10652	.	1.83313	1.32571	0.754381	0.138664	0.080361	0.358768	0	0.141834	0	0	0	0	0.076823	0.099125	0	0.045168	0	12.3235	8.59314	4.93791	0.986928	0.493464	2.46732	0	0.972222	0	0	0	0	0.73366	0.986928	0	0.493464	0
26440	u	novel	-1.04071	-0.045056	chr19	.	4704800	4705407	MSTRG.10653.1	1	608	MSTRG.10653	.	1.43417	0.798529	0.531189	0.085964	0.161244	0.036113	0	0	0	0	0	0.103064	0	0	0	0	0	9.64145	5.17599	3.47697	0.611842	0.990132	0.248355	0	0	0	0	0	0.993421	0	0	0	0	0
26413	u	novel	-1.10346	-0.098304	chr19	.	4497018	4497488	MSTRG.10658.1	1	471	MSTRG.10658	.	0.873235	1.11367	1.71067	0.334994	0.196043	0	0.48867	0	0	0	0	0	0.066696	0.187868	0	0	0	5.87049	7.21868	11.1975	2.38429	1.20382	0	3.98726	0	0	0	0	0	0.636943	1.87049	0	0	0
26414	u	novel	-1.02971	-0.045056	chr19	.	4502773	4503435	MSTRG.10659.1	1	663	MSTRG.10659	.	1.35468	0.606632	0.748889	0.082435	0.148604	0.264936	0	0.058751	0.04741	0	0	0.014709	0	0	0	0	0	9.10709	3.93213	4.90196	0.586727	0.912519	1.82202	0	0.402715	0.455505	0	0	0.14178	0	0	0	0	0
26415	u	novel	-1.19164	-0.0004096	chr19	.	4505703	4506101	MSTRG.10660.1	1	399	MSTRG.10660	.	0.91375	0.929521	1.27962	0	0	0.490159	1.45318	0	0.181556	0.00743	0.15971	0.078525	0	0.230832	0	0	0	6.14286	6.02506	8.37594	0	0	3.37093	11.8571	0	1.74436	0.065163	1.51378	0.756892	0	2.29825	0	0	0
26416	u	novel	-1.05003	-0.0004096	chr19	.	4515070	4515503	MSTRG.10661.1	1	434	MSTRG.10661	.	1.67532	0.24741	0.265769	0	0.11332	0.202365	0.507739	0	0	0	0	0	0	0.024531	0	0	0	11.2627	1.60369	1.73963	0	0.695853	1.3917	4.14286	0	0	0	0	0	0	0.24424	0	0	0
26421	u	novel	-1.04208	-0.0077824	chr19	.	4552316	4552723	MSTRG.10666.1	1	408	MSTRG.10666	.	1.15609	1.17106	1.69623	0.121905	0.480569	0.215261	0.575541	0.107985	0.004337	0.253208	0.078093	0.076793	0	0.270789	0	0	0.078215	7.77206	7.59069	11.1029	0.867647	2.95098	1.48039	4.69608	0.740196	0.041667	2.22059	0.740196	0.740196	0	2.69608	0	0	0.740196
26422	u	novel	-1.08704	-0.0004096	chr19	.	4559154	4559559	MSTRG.10667.1	1	406	MSTRG.10667	.	1.76485	0.34427	0.449289	0.187565	0.255908	0.05408	0.115313	0	0	0	0	0	0	0.224131	0	0	0	11.8645	2.23153	2.94089	1.33498	1.57143	0.371921	0.940887	0	0	0	0	0	0	2.23153	0	0	0
26425	u	novel	-1.18132	-0.036864	chr19	.	4586816	4587070	MSTRG.10670.1	1	255	MSTRG.10670	.	0.2975	1.30923	0.398409	1.39068	0.012773	0.059304	0.918462	0.086388	0	0	0	0	0	0.285166	0.104443	0	0	2	8.48627	2.60784	9.89804	0.078431	0.407843	7.49412	0.592157	0	0	0	0	0	2.83922	1.10196	0	0
26426	u	novel	-1.08198	-0.0004096	chr19	.	4592921	4593258	MSTRG.10671.1	1	338	MSTRG.10671	.	1.12487	0.384776	2.0082	0.250656	0.120452	0.12906	0	0	0	0	0.078972	0	0	0.089741	0	0.147861	0	7.56213	2.49408	13.145	1.78402	0.739645	0.887574	0	0	0	0	0.748521	0	0	0.893491	0	1.61539	0
26427	u	novel	-1.01972	-0.045056	chr19	.	4602022	4602433	MSTRG.10672.1	1	412	MSTRG.10672	.	1.06327	0.942879	1.45061	0.102988	0.179057	0	0	0	0	0.071682	0	0	0	0.106289	0.068784	0.067094	0	7.14806	6.11165	9.49515	0.73301	1.09952	0	0	0	0	0.628641	0	0	0	1.05825	0.725728	0.73301	0
26429	u	novel	-1.27658	-0.118784	chr19	.	4614954	4615280	MSTRG.10674.1	1	327	MSTRG.10674	.	0.651407	1.42481	0.42328	0	0.025897	0.005336	0	0.577301	0	0.10531	0	0	0	0.072488	0	0	0.096297	4.3792	9.23547	2.77064	0	0.159021	0.036697	0	3.95719	0	0.923547	0	0	0	0.721713	0	0	0.911315
26430	u	novel	-1.12384	-0.012288	chr19	.	4616481	4616732	MSTRG.10675.1	1	252	MSTRG.10675	.	0.655209	1.47909	0.38254	0	0.038774	0	0	0.349665	0	0	0	0	0	0.062973	0	0	0	4.40476	9.5873	2.50397	0	0.238095	0	0	2.39683	0	0	0	0	0	0.626984	0	0	0
26434	u	novel	-1.0182	-0.032768	chr19	.	4654252	4654610	MSTRG.10679.1	1	359	MSTRG.10679	.	1.7937	0.252685	0.249374	0.108409	0	0	0	0	0.086686	0	0	0	0	0	0	0	0.037087	12.0585	1.63788	1.63231	0.771588	0	0	0	0	0.832869	0	0	0	0	0	0	0	0.350975
26436	u	novel	-1.10432	-0.0004096	chr19	.	4668916	4669133	MSTRG.10681.1	1	218	MSTRG.10681	.	1.44247	1.06861	1.09324	0	0	0	0	0	0	0	0	0	0	0	0	0	0	9.69725	6.92661	7.15596	0	0	0	0	0	0	0	0	0	0	0	0	0	0
26458	u	novel	-1.08578	-0.049152	chr19	.	4801200	4802265	MSTRG.10692.1	1	1066	MSTRG.10692	.	0.042141	0.083361	0.086419	0.09951	0.368935	1.34714	0.619342	0.74613	0.029486	0	0.044834	0.088175	0	0.021671	0	0.073501	0	0.283302	0.540338	0.565666	0.708255	2.26548	9.26454	5.05347	5.11445	0.283302	0	0.424953	0.849906	0	0.21576	0	0.803002	0
26460	i	novel	-1.27538	-0.016384	chr19	.	4819620	4819884	MSTRG.10694.1	1	265	MSTRG.10694	ENSGALG00000002367	0	0	0.144126	0	0	0.533893	1.81802	0.164054	0.183026	0	0	0	0.117752	0	0	0	0	0	0	0.943396	0	0	3.6717	14.834	1.12453	1.75849	0	0	0	1.12453	0	0	0	0
2255	u	novel	-1.31571	-0.0004096	chr1	.	43381640	43381866	MSTRG.1071.1	1	227	MSTRG.1071	.	0	1.64198	0	0	0.161416	0	0.046432	0	0	0	0	0	0	0	0	0	0	0	10.6432	0	0	0.991189	0	0.378855	0	0	0	0	0	0	0	0	0	0
26599	o	novel	-1.0859	-0.115917	chr19	-	5380073	5381965	MSTRG.10712.1	2	393	MSTRG.10712	gga-mir-22	0	0.139044	0	0	0	0	0.077689	0.170829	0	0.333563	0.025235	0.084014	0.022381	0	0.052223	0.17142	1.57703	0	0.901272	0	0	0	0	0.6339	1.17097	0	2.92528	0.239186	0.809797	0.21374	0	0.550991	1.87277	14.9243
26546	i	novel	-1.06354	-0.0004096	chr19	.	5090421	5090771	MSTRG.10721.1	1	351	MSTRG.10721	LRRC75A	1.27984	0.185043	0.497928	0.359457	0.359571	0.321057	1.39283	0.389863	0.097558	0.406406	0.289459	0.250352	0.146478	0.218045	0.223582	0.04381	0.301952	8.60399	1.19943	3.25926	2.5584	2.20798	2.20798	11.3647	2.67237	0.937322	3.5641	2.74359	2.4131	1.39886	2.17094	2.35897	0.478632	2.85755
26547	i	novel	-1.02265	-0.0643072	chr19	.	5098617	5098849	MSTRG.10722.1	1	233	MSTRG.10722	LRRC75A	1.01061	0.079455	0.433404	0.442607	0	1.2912	1.4202	1.34053	0	0.334742	0.260816	0.109535	0	0.456067	0.198915	0.293455	0.502491	6.79399	0.515021	2.83691	3.15022	0	8.87983	11.588	9.18884	0	2.93562	2.4721	1.05579	0	4.54077	2.09871	3.20601	4.75537
26552	i	novel	-1.15041	-0.004096	chr19	.	5110386	5110864	MSTRG.10727.1	1	479	MSTRG.10727	LRRC75A	1.1105	1.27833	0.500102	0.873802	0.422936	0.479633	1.58353	1.0541	0.082353	0.602989	0.552628	0.125622	0.14581	0.015517	0.037793	0.136821	0.488633	7.46555	8.28601	3.27349	6.21921	2.59708	3.29854	12.9207	7.22547	0.791232	5.2881	5.238	1.21086	1.39248	0.154489	0.398747	1.49478	4.62422
2246	u	novel	-1.24434	-0.0176128	chr1	.	43311114	43311889	MSTRG.1073.1	1	776	MSTRG.1073	.	0.650398	0.518295	0.290191	0.85785	1.34268	1.21273	1.46406	1.8437	0.708183	1.15423	0.817246	0.564724	0.802613	0.757299	0.423454	0.549432	0.319319	4.37242	3.35954	1.89949	6.10567	8.24484	8.34021	11.9459	12.6379	6.80412	10.1224	7.74613	5.4433	7.66495	7.53995	4.46778	6.00258	3.02191
26561	u	novel	-1.31004	-0.0126976	chr19	.	5146113	5147582	MSTRG.10735.1	1	1470	MSTRG.10735	.	0.455964	1.73429	0.764179	0.347811	0.413441	0.179039	0.284968	0.369282	0.307784	0.103013	0.309621	0.021314	0.278591	0.14444	0.029207	0.197076	0.021709	3.06531	11.2415	5.00204	2.47551	2.53877	1.23129	2.32517	2.53129	2.95714	0.903401	2.93469	0.205442	2.66054	1.43809	0.308163	2.15306	0.205442
26564	j	novel	-1.15289	-0.069632	chr19	-	5161736	5165801	MSTRG.10738.1	2	2784	MSTRG.10738	ENSGALG00000034608	18.9516	15.6925	19.1895	9.32564	10.9704	13.6815	10.4114	11.9547	6.44436	5.63948	3.9674	6.97004	6.47171	5.0286	7.3322	8.21661	5.00632	127.406	101.718	125.607	66.3744	67.3651	94.0904	84.9509	81.945	61.9166	49.4572	37.6044	67.1832	61.8048	50.0667	77.3608	89.7669	47.3778
26624	i	novel	-1.22529	-0.0004096	chr19	.	5445631	5446013	MSTRG.10749.1	1	383	MSTRG.10749	ENSGALG00000035464	0.996975	2.18886	0.398088	0.332359	0	0.452928	0.767666	0.373287	0.164139	0	0.159495	0.098058	0	0.460495	0.148479	0.00717	0.043592	6.70235	14.188	2.60574	2.36553	0	3.11488	6.26371	2.55875	1.57702	0	1.51175	0.94517	0	4.58486	1.56658	0.078329	0.412533
2253	j	novel	-1.04026	-0.0802816	chr1	-	43359864	43370468	MSTRG.1076.5	3	1817	MSTRG.1076	POC1B	2.08922	1.76351	1.62754	0.514712	0.747295	0.419655	0.271924	0.322443	0.225443	0.278536	0.157646	0.170837	0.139232	0.549548	0.117887	0.242041	0.121428	14.0452	11.4309	10.6533	3.66342	4.58884	2.88605	2.21874	2.21023	2.16603	2.44271	1.49422	1.64667	1.32966	5.4715	1.24381	2.64431	1.14915
2256	u	novel	-1.1015	-0.0004096	chr1	.	43383871	43384094	MSTRG.1078.1	1	224	MSTRG.1078	.	1.70266	0	0.113216	0.140501	0.154127	0	0	0	0	0	0	0	0	0	0	0	0	11.4464	0	0.741071	1	0.946429	0	0	0	0	0	0	0	0	0	0	0	0
2269	u	novel	-1.28334	-0.053248	chr1	.	43455719	43456125	MSTRG.1079.1	1	407	MSTRG.1079	.	2.02074	1.02421	1.09344	0.15569	0.362513	0.431579	0.423381	0.005018	0	0	0	0	0	0.055278	0	0	0	13.5848	6.63882	7.15725	1.10811	2.22604	2.96806	3.45454	0.034398	0	0	0	0	0	0.550369	0	0	0
26807	i	novel	-1.13121	-0.0274432	chr19	.	6181011	6181318	MSTRG.10802.1	1	308	MSTRG.10802	EFCAB5	0	0	0.137893	0	0	0.115193	1.54749	0	0	0	0	0.045137	0.120351	0.046958	0	0.015454	0	0	0	0.902597	0	0	0.792208	12.6266	0	0	0	0	0.435065	1.14935	0.467532	0	0.168831	0
2271	u	novel	-1.14856	-0.0004096	chr1	.	43922299	43922829	MSTRG.1081.1	1	531	MSTRG.1081	.	0.203376	1.49162	0.683021	0	0.080965	0	0	0	0	0	0	0	0	0	0	0	0	1.36723	9.66855	4.47081	0	0.497175	0	0	0	0	0	0	0	0	0	0	0	0
2257	u	novel	-1.24882	-0.1024	chr1	+	43389334	43389665	MSTRG.1082.1	1	332	MSTRG.1082	.	0	0	0.459991	0.637754	0	2.3685	0	0	0.147344	0	0	0	0	0.113057	0	0.16634	0	0	0	3.01094	4.53916	0	16.2887	0	0	1.41566	0	0	0	0	1.12563	0	1.81727	0
26982	o	novel	-1.30489	-0.049152	chr19	-	7086955	7088067	MSTRG.10828.1	2	268	MSTRG.10828	U3	1.73578	1.2976	1.45193	0.287735	0.508546	0.756511	0.250196	2.00015	0.596038	0.468988	1.90235	0.427365	0.933731	2.27618	0.824916	9.7407	7.64538	11.6691	8.41088	9.5038	2.04793	3.12278	5.20269	2.04146	13.7103	5.72665	4.11294	18.0311	4.11931	8.91712	22.6625	8.70354	106.418	72.3527
26927	u	novel	-1.06473	-0.0004096	chr19	-	6676870	6682031	MSTRG.10847.1	2	294	MSTRG.10847	.	0.26822	0	0	0.395019	1.18371	0.291805	0.031472	0.025307	0.084424	0	0	0	0	0.159338	0	0	0	1.80316	0	0	2.81151	7.26871	2.0068	0.256791	0.173469	0.811131	0	0	0	0	1.58643	0	0	0
27071	u	novel	-1.17038	-0.045056	chr19	.	7591398	7592061	MSTRG.10851.1	1	664	MSTRG.10851	.	3.31305	1.22793	0.851528	0.510373	0.742884	0.066134	0	0	0.043733	0	0	0.047186	0	0.114203	0.021554	0	0	22.2726	7.95934	5.57379	3.63253	4.56175	0.454819	0	0	0.420181	0	0	0.454819	0	1.13705	0.22741	0	0
27072	u	novel	-1.05485	-0.0004096	chr19	.	7593086	7593365	MSTRG.10852.1	1	280	MSTRG.10852	.	1.68459	1.71521	1.48299	0.376843	0.746205	0.13606	0.012693	0.405357	0	0	0	0	0.092371	0	0	0	0	11.325	11.1179	9.70714	2.68214	4.58214	0.935714	0.103571	2.77857	0	0	0	0	0.882143	0	0	0	0
27077	u	novel	-1.40495	-0.0499712	chr19	.	7650111	7650461	MSTRG.10855.1	1	351	MSTRG.10855	.	1.68456	0.520845	0.580626	1.78328	0.411998	1.80496	1.25491	2.18664	0	0.437593	0.101296	0.178527	0.771171	0.1694	0.081548	0	0.181834	11.3248	3.37607	3.80057	12.6923	2.52991	12.4131	10.2393	14.9886	0	3.83761	0.960114	1.7208	7.36467	1.68661	0.860399	0	1.7208
27057	i	novel	-1.04183	-0.0114688	chr19	+	7497059	7500455	MSTRG.10872.1	1	3397	MSTRG.10872	BRIP1	2.00407	2.07362	0.662071	0.123855	0.59329	0.360759	0.26485	0.232251	0.203383	0.154418	0.148799	0.127232	0.142665	0.285319	0.12056	0.097434	0.097332	13.4728	13.441	4.33368	0.881525	3.64316	2.48101	2.16102	1.59199	1.95408	1.35421	1.41037	1.22638	1.36245	2.84074	1.27201	1.06447	0.921107
27060	i	novel	-1.056	-0.0028672	chr19	.	7508597	7509468	MSTRG.10873.1	1	872	MSTRG.10873	BRIP1	1.22207	1.54258	0.851992	0.570542	1.1577	0.587968	0.178777	0.490527	0.018023	0.042368	0.054809	0.071861	0.036265	0.102742	0.06565	0.122079	0	8.2156	9.99885	5.57683	4.06078	7.10895	4.04358	1.45872	3.36239	0.173165	0.37156	0.519495	0.692661	0.34633	1.02294	0.692661	1.33372	0
27061	i	novel	-1.12776	-0.0200704	chr19	.	7517693	7518371	MSTRG.10874.1	1	679	MSTRG.10874	BRIP1	0.804433	0.442833	2.4896	1.22871	1.24165	0.861739	0.280674	0.246224	0.183484	0.101432	0.225147	0	0	0.493316	0	0.120785	0.046998	5.40795	2.8704	16.296	8.74521	7.62445	5.92636	2.29013	1.68778	1.76289	0.889543	2.13402	0	0	4.91164	0	1.31959	0.444772
27062	u	novel	-1.43079	-0.0004096	chr19	.	7550168	7550392	MSTRG.10875.1	1	225	MSTRG.10875	.	0.838289	0	0.344249	1.03908	0.078168	0	1.30728	0	0	0	0	0	0.242932	0.005803	0	0.207474	0	5.63556	0	2.25333	7.39555	0.48	0	10.6667	0	0	0	0	0	2.32	0.057778	0	2.26667	0
27064	u	novel	-1.08756	-0.065536	chr19	.	7557017	7557432	MSTRG.10877.1	1	416	MSTRG.10877	.	3.44735	0.447993	1.05289	1.26653	1.3216	0.422242	0	0.26477	0	0	0	0.037409	0	0.072914	0.180217	0	0	23.1755	2.90385	6.89183	9.01442	8.11538	2.90385	0	1.8149	0	0	0	0.360577	0	0.725962	1.90144	0	0
27065	u	novel	-1.25777	-0.0004096	chr19	.	7559405	7559622	MSTRG.10878.1	1	218	MSTRG.10878	.	0	1.81663	0.414871	0.290669	0.63198	0.201436	0	0	0	0	0	0	0	0	0	0	0.416856	0	11.7752	2.7156	2.06881	3.88073	1.38532	0	0	0	0	0	0	0	0	0	0	3.94495
27066	u	novel	-1.06629	-0.0004096	chr19	.	7560252	7560501	MSTRG.10879.1	1	250	MSTRG.10879	.	0	0.619571	1.46296	0.084862	0.098362	0	0	0	0.502921	0	0	0	0	0	0	0	0	0	4.016	9.576	0.604	0.604	0	0	0	4.832	0	0	0	0	0	0	0	0
2286	u	novel	-1.02961	-0.114688	chr1	.	44014085	44016118	MSTRG.1088.1	1	2034	MSTRG.1088	.	1.87503	0.614827	0.768599	0.543075	0.282707	0.329133	0.737516	0.393765	0.092619	0.01693	0.11676	0.276862	0.222964	0	0.12339	0.081317	0.078446	12.6052	3.98525	5.03097	3.86529	1.73599	2.26352	6.0177	2.69911	0.889872	0.148476	1.10669	2.66863	2.1293	0	1.30187	0.888397	0.74238
27067	u	novel	-1.35961	-0.0004096	chr19	.	7562952	7563313	MSTRG.10880.1	1	362	MSTRG.10880	.	0.687866	0.232692	1.46401	0.228993	0.059832	0.118094	0	0	0	0	0	0.086551	0	0	0	0.002276	0.088154	4.62431	1.50829	9.58287	1.62983	0.367403	0.812155	0	0	0	0	0	0.834254	0	0	0	0.024862	0.834254
27069	u	novel	-1.3933	-0.0004096	chr19	.	7575426	7575690	MSTRG.10882.1	1	265	MSTRG.10882	.	0	1.40653	0.333219	0.980323	1.3661	0	1.14927	0	0	0	0	0	0	0	0	0.098095	0	0	9.11698	2.18113	6.97736	8.38868	0	9.37736	0	0	0	0	0	0	0	0	1.0717	0
27070	u	novel	-1.29148	-0.16384	chr19	.	7580723	7581160	MSTRG.10883.1	1	438	MSTRG.10883	.	2.80044	0.394847	0.790027	0.401934	0.785253	0	0.070793	0.100589	0	0	0.051547	0	0	0.069252	0.06535	0.011494	0.109287	18.8265	2.55936	5.17123	2.86073	4.82192	0	0.577626	0.689498	0	0	0.488584	0	0	0.689498	0.689498	0.125571	1.03425
27078	u	novel	-1.02969	-0.0221184	chr19	.	7655089	7655740	MSTRG.10884.1	1	652	MSTRG.10884	.	0.03445	0.4969	0.400913	0.583121	0.226293	0.357275	1.29701	0.709072	0.059863	0.052816	0.110035	0.091335	0.049626	0.023261	0.045209	0.11582	0.312305	0.231595	3.22086	2.62423	4.15031	1.38957	2.45705	10.5828	4.86043	0.575153	0.46319	1.04295	0.880368	0.473926	0.231595	0.476994	1.26534	2.95552
27103	i	novel	-1.16189	-0.0372736	chr19	-	8068358	8073688	MSTRG.10889.1	2	5294	MSTRG.10889	ENSGALG00000005350	1.18468	1.40171	1.34244	1.52592	0.113756	1.80453	1.15422	1.63273	1.98545	2.4018	1.57623	0.870213	1.58355	1.97904	2.28354	2.68169	0.711189	7.96426	9.08574	8.78714	10.8606	0.698527	12.4102	9.41778	11.1918	19.0759	21.0633	14.9401	8.38786	15.1229	19.704	24.0933	29.2977	6.7304
27107	i	novel	-1.24689	-0.0004096	chr19	.	8127587	8127877	MSTRG.10893.1	1	291	MSTRG.10893	CA4	0	0.074752	0.071399	0.153537	0	0.713548	1.89396	0.151401	0.01538	0	0.228773	0.321579	0.093557	0.057295	0.613297	0.284978	0.17684	0	0.484536	0.467354	1.09278	0	4.90722	15.4536	1.0378	0.147766	0	2.16838	3.09966	0.893471	0.570447	6.47079	3.1134	1.67354
268	o	novel	-1.05047	-0.0376832	chr1	+	1634655	1648807	MSTRG.109.1	2	1160	MSTRG.109	ENSGALG00000045303	0.552106	0.323286	1.79074	0.342283	0.169005	0.268107	0.298787	0.9801	0.672581	0.395181	1.42211	0.473955	0.088247	0.680313	0.177598	0.230083	0.388274	3.71164	2.09551	11.7216	2.43617	1.03779	1.84383	2.43793	6.71823	6.46207	3.46566	13.4792	4.56839	0.842758	6.77345	1.8738	2.51367	3.67447
27124	u	novel	-1.00382	-0.045056	chr19	.	8222118	8223329	MSTRG.10902.1	1	1212	MSTRG.10902	.	0.352361	0.268455	0.143698	0.275437	0.316296	0.822898	0.513994	1.16276	0.21323	0.184683	0.481731	0.184467	0.427143	0.136818	0.28731	0.271124	0.342027	2.36881	1.7401	0.940594	1.9604	1.94224	5.65924	4.19389	7.9703	2.04868	1.61964	4.56601	1.77805	4.07921	1.36221	3.03135	2.96205	3.2368
27125	u	novel	-1.00296	-0.012288	chr19	+	8223630	8226338	MSTRG.10903.1	2	978	MSTRG.10903	.	0.240464	0.166738	0	0.19068	0.309383	1.12498	1.39939	0.193772	0.24126	0.630857	0.368076	0.159863	0.354519	0.326854	0.157452	0.477786	0.615101	1.61656	1.08078	0	1.35715	1.8998	7.73673	11.4182	1.32824	2.318	5.5325	3.48875	1.5409	3.38566	3.25428	1.66124	5.21984	5.82106
27126	u	novel	-1.15564	-0.016384	chr19	.	8225266	8226119	MSTRG.10904.1	1	854	MSTRG.10904	.	0.131506	0.218226	0	0	0.369942	0	1.66214	0	0	0.299356	0	0	0	0	0	0	0	0.884075	1.41452	0	0	2.27166	0	13.5621	0	0	2.62529	0	0	0	0	0	0	0
27131	i	novel	-1.28441	-0.0004096	chr19	.	8255869	8256160	MSTRG.10908.1	1	292	MSTRG.10908	ENSGALG00000042528	0.14009	0.268397	0	0	0	1.44362	1.97352	2.17931	0	0	0	0.52655	0.19257	0.189869	0.392101	0.189335	0.244629	0.941781	1.73973	0	0	0	9.92808	16.1027	14.9384	0	0	0	5.07534	1.83904	1.89041	4.13699	2.06849	2.31507
27132	i	novel	-1.23251	-0.0012288	chr19	.	8259344	8259606	MSTRG.10909.1	1	263	MSTRG.10909	ENSGALG00000042528	0.299762	0.531459	0	0	0	1.03776	1.66688	0.118706	0	0	0.023267	0.100591	0.091573	0.045063	0.184513	0.105106	0	2.01521	3.44487	0	0	0	7.13688	13.6008	0.813688	0	0	0.220532	0.969582	0.874525	0.448669	1.94677	1.14829	0
2292	u	novel	-1.07112	-0.0004096	chr1	.	44099681	44099892	MSTRG.1091.1	1	212	MSTRG.1091	.	0	0.215404	0	0	0	0	1.38051	0.10391	0	0	0	0.021043	0	0	0	0	0	0	1.39623	0	0	0	0	11.2642	0.712264	0	0	0	0.20283	0	0	0	0	0
27133	u	novel	-1.01911	-0.0004096	chr19	.	8279504	8279733	MSTRG.10910.1	1	230	MSTRG.10910	.	0	0	0	0.173488	0	1.07981	1.59858	0.763051	0	0	0	0	0.242204	0.480357	0.112911	0.321161	0	0	0	0	1.23478	0	7.42609	13.0435	5.23043	0	0	0	0	2.31304	4.78261	1.1913	3.5087	0
27134	u	novel	-1.2341	-0.028672	chr19	.	8300371	8300659	MSTRG.10911.1	1	289	MSTRG.10911	.	0	0	0	0	0.307106	0.718989	1.78112	0.119132	0	0	0.11025	0.118465	0.100364	0.104956	0	0	0	0	0	0	0	1.88581	4.94464	14.5329	0.816609	0	0	1.04498	1.14187	0.958477	1.04498	0	0	0
27135	u	novel	-1.34209	-0.0004096	chr19	.	8324722	8324930	MSTRG.10912.1	1	209	MSTRG.10912	.	0	0	0	0	0	0.058441	1.54223	0.105401	0.0249	0.274975	0	0	0	0	0	0	0	0	0	0	0	0	0.401914	12.5837	0.722488	0.239234	2.41148	0	0	0	0	0	0	0
27160	u	novel	-1.07251	-0.0004096	chr19	.	8600201	8600434	MSTRG.10929.1	1	234	MSTRG.10929	.	0	0.161528	0	0	0.450971	0.746924	1.41151	0.407111	0	0	0.214614	0.609623	0.18526	0.102584	0.30864	0.303544	0.582981	0	1.04701	0	0	2.76923	5.13675	11.5171	2.7906	0	0	2.03419	5.87607	1.76923	1.02137	3.25641	3.31624	5.51709
27338	i	novel	-1.0558	-0.032768	chr19	.	9576270	9576612	MSTRG.10936.1	1	343	MSTRG.10936	RAP1GAP2	0.231148	1.55985	0.240518	1.38862	0.676566	0.939851	0.214387	0.248816	0.143833	0	0	0.414382	0.087922	0.727372	0.178506	0	0.129081	1.55394	10.1108	1.57434	9.88338	4.15452	6.46356	1.74927	1.70554	1.38192	0	0	3.99417	0.83965	7.24198	1.88338	0	1.22157
27340	i	novel	-1.0159	-0.139264	chr19	.	9578511	9578764	MSTRG.10937.1	1	254	MSTRG.10937	RAP1GAP2	0.32034	0.275145	0.111272	0.325253	0.41482	0.479731	1.73704	0.721393	0	0.255888	0.014123	0.041662	0.108422	0.595511	0.580244	0.063424	0.158086	2.15354	1.78347	0.728346	2.31496	2.54724	3.29921	14.1732	4.94488	0	2.24409	0.133858	0.401575	1.03543	5.92913	6.12205	0.692913	1.49606
27342	i	novel	-1.11338	-0.08192	chr19	.	9581986	9582474	MSTRG.10938.1	1	489	MSTRG.10938	RAP1GAP2	0	1.36009	0	2.03826	2.13171	0	0.516798	1.22795	0.380568	0.65455	0.69516	0.255866	0.129338	0	0.681287	0.278903	0.195562	0	8.81595	0	14.5072	13.09	0	4.21677	8.41718	3.65644	5.74029	6.58896	2.46626	1.23517	0	7.18814	3.04704	1.85072
2294	u	novel	-1.08082	-0.0004096	chr1	.	44317085	44317387	MSTRG.1094.1	1	303	MSTRG.1094	.	0	0	0.076135	2.10009	0	0	0	0.436216	0	0	0	0.048963	0	0	0	0	0	0	0	0.49835	14.9472	0	0	0	2.9901	0	0	0	0.471947	0	0	0	0	0
27352	u	novel	-1.34885	-0.0045056	chr19	.	9687290	9687759	MSTRG.10945.1	1	470	MSTRG.10945	.	1.48054	0	0.687806	0.180558	0.637889	0.513259	0.077446	0.162648	0.133091	0.183172	0.201579	0.066663	0.225243	0.16412	0.060901	0.36652	0.306438	9.95319	0	4.50213	1.28511	3.91702	3.52979	0.631915	1.11489	1.27872	1.60638	1.91064	0.642553	2.15106	1.63404	0.642553	4.00425	2.9
27353	u	novel	-1.14039	-0.0004096	chr19	.	9771728	9771997	MSTRG.10946.1	1	270	MSTRG.10946	.	0	0	0.124482	0	0.387223	0.067857	1.6341	0	0.100997	0.17991	0.101596	0	0.107039	0	0	0	0	0	0	0.814815	0	2.37778	0.466667	13.3333	0	0.97037	1.57778	0.962963	0	1.02222	0	0	0	0
2295	u	novel	-1.04392	-0.065536	chr1	.	44331281	44331802	MSTRG.1095.1	1	522	MSTRG.1095	.	0.516351	1.95357	1.14404	0.499827	0.948714	0.007521	0	0.295407	0	0.015946	0	0	0	0.058108	0.00581	0.052254	0.122267	3.47126	12.6628	7.48851	3.55747	5.82567	0.051724	0	2.0249	0	0.139847	0	0	0	0.578544	0.061303	0.570881	1.15709
27247	u	novel	-1.40081	-0.014336	chr19	.	9106452	9106663	MSTRG.10962.1	1	212	MSTRG.10962	.	0.855313	0.277987	0.116742	1.02194	0.115993	0.141292	1.53313	0.10391	0	0	0	0	0	0.374274	0	0.149388	0	5.75	1.80189	0.764151	7.27358	0.712264	0.971698	12.5094	0.712264	0	0	0	0	0	3.72641	0	1.63207	0
27248	u	novel	-1.1892	-0.0004096	chr19	.	9108083	9108313	MSTRG.10963.1	1	231	MSTRG.10963	.	0	1.61288	0.174598	0.36372	0.210789	0	0.088072	0	0	0.112547	0	0	0	0.102177	0	0	0.090115	0	10.4545	1.14286	2.58874	1.29437	0	0.718615	0	0	0.987013	0	0	0	1.01732	0	0	0.852814
27260	u	novel	-1.40056	-0.0004096	chr19	.	9142863	9143669	MSTRG.10965.1	1	807	MSTRG.10965	.	0.55408	0.746717	0.375213	0.599957	0.666739	0.378565	1.37471	0.19795	0.11685	0.066834	0.154268	0.155299	0.159728	0.212327	0.034177	0.137016	0	3.72491	4.84015	2.45601	4.27014	4.09418	2.60347	11.2169	1.35688	1.12268	0.586121	1.46221	1.4969	1.5254	2.114	0.360595	1.4969	0
27261	u	novel	-1.15061	-0.0004096	chr19	.	9151790	9152018	MSTRG.10966.1	1	229	MSTRG.10966	.	0	0.101728	0.110744	1.19947	0.640736	0.633064	0	1.53914	0.25634	0	0	0	0	0	0	0	0	0	0.659389	0.724891	8.53712	3.9345	4.35371	0	10.5502	2.46288	0	0	0	0	0	0	0	0
27276	i	novel	-1.1446	-0.0438272	chr19	-	9209813	9216422	MSTRG.10968.1	2	4493	MSTRG.10968	KSR1	0	0	0	0	0	0.040439	0	0.020803	0	0	0	0	0.00139	0.195077	0	0	0	0	0	0	0	0	0.278105	0	0.142595	0	0	0	0	0.013274	1.94226	0	0	0
27280	u	novel	-1.20426	-0.012288	chr19	-	9239901	9243120	MSTRG.10970.1	1	3220	MSTRG.10970	.	0.325943	0	0.61843	0	0.172477	0	2.6039	0	1.31721	0	0	0	0	0	0	0	0	2.19121	0	4.04802	0	1.05911	0	21.2463	0	12.6556	0	0	0	0	0	0	0	0
27281	u	novel	-1.18781	-0.049152	chr19	.	9246252	9249645	MSTRG.10971.1	1	3394	MSTRG.10971	.	0.897277	0.567556	0.745637	1.17488	0.970147	3.74491	3.62885	3.13326	1.20583	0.950487	0.783351	1.00742	0.88413	0.817	0.471188	0.78202	0.221175	6.03212	3.67884	4.88067	8.36211	5.95728	25.7546	29.6093	21.4773	11.5854	8.33559	7.42487	9.71037	8.44343	8.13435	4.97142	8.54361	2.09311
27298	i	novel	-1.15838	-0.0229376	chr19	.	9348361	9349145	MSTRG.10977.1	1	785	MSTRG.10977	SGSM2	0	1.25386	0	0.586165	1.33143	0	1.03105	0.713823	0.457693	0.054762	0.161952	0.331725	0	0.688737	0.940187	0	0.240412	0	8.12739	0	4.17197	8.1758	0	8.41274	4.89299	4.39745	0.480255	1.53503	3.19745	0	6.85733	9.91975	0	2.27516
27301	i	novel	-1.08018	-0.0004096	chr19	.	9362498	9363402	MSTRG.10980.1	1	905	MSTRG.10980	SGSM2	1.23865	0.972874	1.57872	0.494935	0.869317	1.22207	0.378372	0.658344	0.72604	0.418437	0.155749	0.62099	0.621794	0.34826	0.783789	0.598452	0.208768	8.32707	6.30608	10.3337	3.52265	5.33812	8.40442	3.08729	4.51271	6.97569	3.66961	1.47624	5.98564	5.93812	3.4674	8.26961	6.53812	1.97569
27303	i	novel	-1.2336	-0.0004096	chr19	.	9365468	9365918	MSTRG.10982.1	1	451	MSTRG.10982	SGSM2	2.42321	0	0	0.258259	0	0.798937	0.5367	0	0	0.432597	0.173344	0	0.140235	0.984561	0.38206	0	0.283031	16.2905	0	0	1.83814	0	5.49446	4.37916	0	0	3.79379	1.64302	0	1.33925	9.80266	4.03104	0	2.67849
2310	u	novel	-1.07331	-0.0774144	chr1	-	44741290	44769854	MSTRG.1099.1	3	5903	MSTRG.1099	.	1.23828	1.23053	0.816431	1.15733	1.48075	0.231914	0.556462	0.69248	0.042511	0.020379	0.020397	0.005237	0.005357	0.025883	0.090765	0.162284	1.8377	8.32458	7.97615	5.34406	8.23717	9.09267	1.59492	4.5404	4.7467	0.408436	0.178723	0.193334	0.050483	0.05116	0.257696	0.957649	1.77296	17.3912
271	o	novel	-1.12584	-0.0528384	chr1	+	1643910	1658936	MSTRG.110.1	2	765	MSTRG.110	ENSGALG00000045303	1.04405	0.624483	0.762089	1.62521	0.899695	0.56119	1.11907	0.149085	0.534241	1.32631	1.78868	0.16838	0.933941	1.20154	0.931544	0.56639	0.692549	7.01886	4.04784	4.98836	11.5673	5.52466	3.85942	9.13095	1.02192	5.13292	11.6315	16.9537	1.62299	8.91912	11.9629	9.82856	6.18784	6.554
2311	u	novel	-1.21775	-0.016384	chr1	.	44770494	44770837	MSTRG.1100.1	1	344	MSTRG.1100	.	0.195883	0.140373	0.331749	1.53979	0.282148	0	0.637728	0.384225	0	0	0	0	0	0	0	0	0	1.31686	0.909884	2.17151	10.9593	1.73256	0	5.20349	2.63372	0	0	0	0	0	0	0	0	0
2312	u	novel	-1.22309	-0.0004096	chr1	.	44771876	44772111	MSTRG.1101.1	1	236	MSTRG.1101	.	0	0.998216	0.695249	1.06149	0	0	1.86797	0.093343	0	0	0	0.131002	0	0	0.357431	0	0.097609	0	6.47034	4.55085	7.55509	0	0	15.2415	0.639831	0	0	0	1.26271	0	0	3.77119	0	0.923729
27641	u	novel	-1.28038	-0.008192	chr2	.	995763	995966	MSTRG.11018.1	1	204	MSTRG.11018	.	1.53854	0.301745	0.098853	0.267227	0.290577	0	0	0	0	0	0.057924	0.094084	0	0.314608	0	0.095122	0.106704	10.3431	1.95588	0.647059	1.90196	1.78431	0	0	0	0	0	0.54902	0.906863	0	3.13235	0	1.03922	1.0098
27642	u	novel	-1.00105	-0.02048	chr2	.	997241	997697	MSTRG.11019.1	1	457	MSTRG.11019	.	0.412399	1.47828	0.759521	0.487909	0.569086	0.142226	0.267106	0	0.257584	0.226059	0.064872	0	0	0	0.313166	0.181463	0	2.77243	9.58206	4.97155	3.47265	3.49453	0.978118	2.17943	0	2.47484	1.98249	0.61488	0	0	0	3.30416	1.98249	0
2313	u	novel	-1.35204	-0.0004096	chr1	.	44775933	44776179	MSTRG.1102.1	1	247	MSTRG.1102	.	0	0	1.67556	0	0.156257	0	0	0.015356	0	0	0	0	0	0	0.094779	0	0	0	0	10.9676	0	0.959514	0	0	0.105263	0	0	0	0	0	0	1	0	0
27646	u	novel	-1.26089	-0.036864	chr2	.	1070065	1070309	MSTRG.11021.1	1	245	MSTRG.11021	.	0.64175	0.475421	0.677191	0	0.07644	0	0.597782	1.34633	0.469004	0	0.2334	0.13847	0.201731	0	0.113348	0.490541	0	4.31429	3.08163	4.43265	0	0.469388	0	4.87755	9.22857	4.50612	0	2.21224	1.33469	1.92653	0	1.19592	5.35918	0
27668	i	novel	-1.25339	-0.0053248	chr2	.	1808552	1809409	MSTRG.11030.1	1	858	MSTRG.11030	VIPR1	2.04765	0.648569	0.402944	0.048799	0	0.488421	0.23326	0.637617	0.142657	0.327198	0.036766	0.201931	0.018428	0.140941	0.165035	0.375092	0.292373	13.7657	4.20396	2.63753	0.347319	0	3.35897	1.90326	4.37063	1.37063	2.86946	0.348485	1.94639	0.175991	1.40326	1.74126	4.0979	2.7669
27669	i	novel	-1.09087	-0.0004096	chr2	.	1820415	1820829	MSTRG.11031.1	1	415	MSTRG.11031	VIPR1	2.97572	0.660226	1.48209	0	0.121255	0.809378	0.682189	1.04124	0.913408	0.556399	0.237955	0.820224	0.228348	0.21927	0.306035	0.268643	0.230688	20.0048	4.27952	9.7012	0	0.744578	5.56626	5.56626	7.13735	8.7759	4.87952	2.25542	7.90602	2.18072	2.18313	3.22892	2.93494	2.18313
27677	x	novel	-1.02502	-0.195379	chr2	-	1923388	1968490	MSTRG.11036.1	2	238	MSTRG.11036	NKTR	0.044375	0.873592	0.376852	1.01558	0.99921	1.12538	0.081877	1.09833	0.284902	0.290571	0.126076	0	0.125321	0.17007	0.484861	0.851305	0.35063	0.298319	5.66254	2.46674	7.22834	6.13574	7.7395	0.668067	7.52862	2.7373	2.54825	1.19499	0	1.19681	1.69328	5.11568	9.30055	3.31821
27691	u	novel	-1.15074	-0.151552	chr2	.	1998250	1998497	MSTRG.11038.1	1	248	MSTRG.11038	.	0.816926	0.967955	1.15566	0.050422	1.5392	0.731143	0	0	0.319799	0.197249	0.173571	0.172772	1.23712	0	0.136054	0.598285	0	5.49193	6.27419	7.56452	0.358871	9.45161	5.02823	0	0	3.07258	1.72984	1.64516	1.66532	11.8145	0	1.43548	6.53629	0
27575	x	novel	-1.14701	-0.008192	chr2	-	598220	632602	MSTRG.11070.9	2	389	MSTRG.11070	ENSGALG00000040783	0.04325	0.071073	0.017673	0.099273	0.003349	0.547902	0.304444	0	0.03978	0.04236	0.007948	0	0	0.039398	0.015593	0.012706	0.052155	0.290753	0.460691	0.115681	0.706565	0.020566	3.76804	2.48408	0	0.382203	0.371485	0.075333	0	0	0.392261	0.164524	0.138817	0.493573
2329	u	novel	-1.33607	-0.034816	chr1	.	44889499	44889706	MSTRG.1108.1	1	208	MSTRG.1108	.	0	0	0	0	0	0.418047	2.42759	0.92582	1.54921	0.254917	0.941925	1.01851	0.388643	1.38102	0.137612	0.608165	0.14885	0	0	0	0	0	2.875	19.8077	6.34615	14.8846	2.23558	8.92788	9.81731	3.71154	13.75	1.45192	6.64423	1.40865
27901	u	novel	-1.04836	-0.0004096	chr2	.	2299283	2299520	MSTRG.11083.1	1	238	MSTRG.11083	.	0.18875	0.558763	0.096928	0.531305	0.195695	1.54755	1.82549	0.183278	0.066035	0	0	0.065823	0.236702	0	0	0	0.134083	1.26891	3.62185	0.634454	3.78151	1.20168	10.6429	14.895	1.2563	0.634454	0	0	0.634454	2.2605	0	0	0	1.26891
27902	u	novel	-1.08999	-0.028672	chr2	.	2304227	2304565	MSTRG.11084.1	1	339	MSTRG.11084	.	1.63713	0	0.136099	0.500663	0.042274	0.587636	0.7527	1.03971	0	0.168182	0.051663	0.011323	0.186567	0.03585	0.16859	0.084783	0.094135	11.0059	0	0.890855	3.56342	0.259587	4.0413	6.14159	7.12684	0	1.47493	0.489676	0.109145	1.78171	0.356932	1.77876	0.926254	0.890855
27906	u	novel	-1.03888	-0.0548864	chr2	.	2315017	2315706	MSTRG.11087.1	1	690	MSTRG.11087	.	1.17987	0.101285	0	0.878638	0.180552	0.48954	0.867851	0	1.34386	0.713085	0.626142	0.718408	0.89749	0.57439	0.434886	0.770202	0	7.93188	0.656522	0	6.25362	1.1087	3.36667	7.08116	0	12.9116	6.25362	5.93478	6.92464	8.57101	5.71884	4.58841	8.41449	0
27907	u	novel	-1.16034	-0.0004096	chr2	.	2321079	2321333	MSTRG.11088.1	1	255	MSTRG.11088	.	0	0	0	0	0	0.865034	1.29527	0.092681	0.266938	0	0	0	0.157274	0	0.092549	0	0	0	0	0	0	0	5.94902	10.5686	0.635294	2.56471	0	0	0	1.50196	0	0.976471	0	0
27914	u	novel	-1.09177	-0.004096	chr2	.	2367041	2367506	MSTRG.11091.1	1	466	MSTRG.11091	.	0	0	0	0	0	0.361959	1.57695	0.065743	0	0	0	0.168087	0	0.127811	0.061424	0.332936	0.066213	0	0	0	0	0	2.48927	12.867	0.450644	0	0	0	1.62017	0	1.27253	0.648069	3.63734	0.626609
27939	i	novel	-1.07361	-0.221184	chr2	+	2655817	2660145	MSTRG.11098.1	2	2314	MSTRG.11098	WNT9A	0.072897	0.464352	0	1.5081	0.693866	0.22051	0.363925	0.198151	0.178522	0.114536	0.36899	0.309718	0.407264	0.382792	0.168833	0.256126	0.210899	0.490061	3.00988	0	10.7338	4.26075	1.51649	2.96941	1.35825	1.71521	1.00446	3.49741	2.98533	3.88937	3.81122	1.78133	2.79819	1.99587
2331	u	novel	-1.05097	-0.0045056	chr1	.	44901981	44902940	MSTRG.1110.1	1	960	MSTRG.1110	.	0.187177	0.44306	0.04806	0.337494	0	0.787323	1.37724	1.22682	0.161977	0.143485	0.391902	0.293517	0.032832	0.584425	0.792691	0.579326	0.370169	1.25833	2.87188	0.314583	2.40208	0	5.41458	11.2375	8.40938	1.55625	1.25833	3.71458	2.82917	0.313542	5.81875	8.36354	6.32917	3.50312
27941	u	novel	-1.14999	-0.012288	chr2	.	2674335	2675516	MSTRG.11100.1	1	1182	MSTRG.11100	.	0.900303	0.629502	0.951409	1.233	1.76091	0	0	0	0.159556	0	0.053912	0.060387	0.107016	0.029146	0.048432	0.093469	0	6.05245	4.08037	6.22758	8.7758	10.813	0	0	0	1.533	0	0.510998	0.582064	1.022	0.290186	0.510998	1.02115	0
27942	u	novel	-1.18042	-0.0004096	chr2	.	2685814	2686068	MSTRG.11101.1	1	255	MSTRG.11101	.	1.463	0.291611	0	1.02979	0.618194	0	0	0.086388	0	0	0	0	0	0	0	0	0	9.83529	1.8902	0	7.32941	3.79608	0	0	0.592157	0	0	0	0	0	0	0	0	0
27943	u	novel	-1.08994	-0.049152	chr2	.	2694716	2695880	MSTRG.11102.1	1	1165	MSTRG.11102	.	0.361469	0.053235	0.217817	1.38197	0.882748	0	0.03156	0	0	0	0	0.107487	0	0	0	0	0	2.43004	0.345064	1.42575	9.83605	5.4206	0	0.257511	0	0	0	0	1.03605	0	0	0	0	0
27944	u	novel	-1.18683	-0.032768	chr2	.	2698344	2698727	MSTRG.11103.1	1	384	MSTRG.11103	.	1.69087	0.242663	0.2403	0.331494	0.254878	0	0	0	0	0	0	0.081052	0	0	0.147599	0.071272	0	11.3672	1.57292	1.57292	2.35938	1.5651	0	0	0	0	0	0	0.78125	0	0	1.55729	0.778646	0
27945	u	novel	-1.10956	-0.0413696	chr2	.	2701864	2702332	MSTRG.11104.1	1	469	MSTRG.11104	.	0.881717	0.198683	0.105541	1.71746	0.985438	0	0	0	0	0	0	0	0.067203	0	0	0.058745	0	5.92751	1.28785	0.690832	12.2239	6.05117	0	0	0	0	0	0	0	0.641791	0	0	0.641791	0
27947	u	novel	-1.30854	-0.0004096	chr2	.	3220269	3220525	MSTRG.11106.1	1	257	MSTRG.11106	.	1.74796	1.33085	0	0	0.163484	0	0	0.402466	0.366917	0	0	0	0	0.114507	0	0	0.020558	11.751	8.62646	0	0	1.00389	0	0	2.75875	3.52529	0	0	0	0	1.14008	0	0	0.194553
27957	i	novel	-1.1215	-0.0004096	chr2	.	3275971	3276274	MSTRG.11110.1	1	304	MSTRG.11110	ALS2CL	0.190831	1.22507	0.300019	0.362806	0.158565	1.06951	1.52149	0.817254	0.051356	0.121154	1.47775	0.151525	0.259025	0.924758	0.566806	1.09538	0.44179	1.28289	7.94079	1.96382	2.58224	0.973684	7.35526	12.4145	5.60197	0.493421	1.0625	14.0066	1.46053	2.47368	9.20724	5.98026	11.9671	4.18092
27958	i	novel	-1.05927	-0.0835584	chr2	-	3282211	3282660	MSTRG.11111.1	1	450	MSTRG.11111	ALS2CL	0	1.75977	0	0	0.571027	0	0	0	0.278707	0	0.726211	0	0	0	0.330588	0	0.622356	0	11.4067	0	0	3.50645	0	0	0	2.67778	0	6.88327	0	0	0	3.48798	0	5.88972
27959	u	novel	-1.08975	-0.106496	chr2	.	3287364	3288509	MSTRG.11112.1	1	1146	MSTRG.11112	.	0.156408	0.883114	0.140242	0.382147	0.128319	0.603963	1.3122	0.335438	0.470183	0.277308	0.346524	0.171463	0.10791	0.63383	0.221317	0.19297	0.164035	1.05148	5.72426	0.917976	2.7199	0.787958	4.15358	10.7068	2.2993	4.51745	2.43194	3.28447	1.65271	1.03054	6.31065	2.33508	2.1082	1.55236
27960	u	novel	-1.05037	-0.045056	chr2	.	3288880	3289204	MSTRG.11113.1	1	325	MSTRG.11113	.	0.206877	1.54038	0.542933	0.278407	0.027559	0.738672	0.208537	0.469082	0.704551	0.10666	0.669056	0	0.37342	1.15488	0.328374	0.212638	0.391135	1.39077	9.98461	3.55385	1.98154	0.169231	5.08	1.70154	3.21538	6.76923	0.935385	6.34154	0	3.56615	11.4985	3.46462	2.32308	3.70154
2333	i	novel	-1.18542	-0.0704512	chr1	.	44904232	44905424	MSTRG.1112.1	1	1193	MSTRG.1112	CRADD	0.508344	0.545719	0.340379	0.322928	0.380849	1.17387	1.09028	0.607882	0.438486	1.23891	0.557587	0.55404	0.249712	0.510357	0.263046	0.438943	0.382992	3.41743	3.5373	2.228	2.29841	2.33864	8.07293	8.89606	4.16681	4.21291	10.865	5.285	5.34032	2.38474	5.08131	2.77536	4.79547	3.62448
27974	i	novel	-1.01734	-0.0004096	chr2	.	3682384	3682613	MSTRG.11123.1	1	230	MSTRG.11123	PTH1R	0.195315	0.262939	0.909998	0.184483	0.674768	0.488064	0.247247	1.53245	0.134401	0	0.136237	0	0.107899	0.12795	0	0	0	1.31304	1.70435	5.95652	1.31304	4.14348	3.35652	2.01739	10.5043	1.2913	0	1.2913	0	1.03043	1.27391	0	0	0
27979	u	novel	-1.06791	-0.0004096	chr2	.	3712070	3712426	MSTRG.11128.1	1	357	MSTRG.11128	.	23.2725	10.3758	11.0352	6.41147	8.88517	1.49766	1.68834	2.62596	0.779882	0.232207	1.06715	1.1819	0.299178	1.26856	0.449737	0.711494	0.319668	156.454	67.2549	72.2325	45.6331	54.5602	10.2997	13.7759	18	7.493	2.03641	10.1148	11.3922	2.85714	12.6303	4.7451	7.77311	3.02521
2334	i	novel	-1.17073	-0.086016	chr1	.	44905985	44906555	MSTRG.1113.1	1	571	MSTRG.1113	CRADD	0.281349	0.174539	0.161603	0.198817	0.019964	0.623904	1.60978	0.496935	0.034451	0.180727	0.147816	0.075039	0.16963	0.222688	0.063574	0.248629	0.100302	1.89142	1.13135	1.05779	1.41506	0.122592	4.29072	13.1349	3.40631	0.330998	1.58494	1.40105	0.723292	1.61997	2.21716	0.670753	2.71629	0.949212
27984	u	novel	-1.21299	-0.229376	chr2	.	3839515	3839879	MSTRG.11132.1	1	365	MSTRG.11132	.	1.41822	0.472549	0.322708	0.999671	0.195867	1.35448	0.998258	1.26262	0.742828	0.448925	0.591688	0.211473	0.316432	0.249307	0.081536	0.156734	0.394302	9.53425	3.06301	2.11233	7.11507	1.20274	9.31507	8.14521	8.6548	7.13699	3.93699	5.60822	2.03836	3.02192	2.48219	0.860274	1.71233	3.73151
28011	i	novel	-1.16655	-0.0303104	chr2	.	3975081	3975531	MSTRG.11147.1	1	451	MSTRG.11147	KIF9	0.050793	1.65872	0.345519	1.00718	0.960494	1.40314	0.887797	1.34501	0.225702	0	0.446344	0.225896	0.574872	0.102665	0.260591	0.274598	0.632838	0.341463	10.7517	2.26164	7.16851	5.89801	9.64967	7.2439	9.21951	2.16851	0	4.2306	2.17738	5.49002	1.02217	2.74945	3	5.98891
28045	u	novel	-1.15097	-0.0004096	chr2	.	4185961	4186194	MSTRG.11150.1	1	234	MSTRG.11150	.	0	0	0	0	0	0.689755	1.57125	0.167707	0	0	0.169077	0	0.040274	0	0	0.098574	0	0	0	0	0	0	4.74359	12.8205	1.14957	0	0	1.60256	0	0.384615	0	0	1.07692	0
28051	u	novel	-1.46693	-0.0069632	chr2	.	4331803	4332229	MSTRG.11159.1	1	427	MSTRG.11159	.	1.47113	0.275312	0	0	0.139968	0.254038	0.14351	0.243942	0	0	0.186299	0.056125	0.056402	0.058334	0.079242	0.162058	0.477858	9.88993	1.78454	0	0	0.859485	1.74707	1.17096	1.67213	0	0	1.76581	0.540984	0.538642	0.580796	0.836066	1.77049	4.52225
28060	u	novel	-1.18906	-0.0004096	chr2	.	4409256	4409724	MSTRG.11162.1	1	469	MSTRG.11162	.	0.320019	0.800654	1.12349	0	0.104863	0.170521	0.435354	1.45171	0.431416	0.025529	0	0	0	0	0.008286	0.17682	0.017799	2.15139	5.18977	7.35395	0	0.643923	1.17271	3.55224	9.95096	4.14499	0.223881	0	0	0	0	0.08742	1.93177	0.168444
28061	u	novel	-1.01834	-0.0004096	chr2	.	4444367	4444842	MSTRG.11163.1	1	476	MSTRG.11163	.	0	0	0.193855	0	0	0.007026	1.30102	0	0	0	0	0	0	0	0	0	0	0	0	1.26891	0	0	0.048319	10.6155	0	0	0	0	0	0	0	0	0	0
28063	u	novel	-1.03761	-0.0004096	chr2	.	4479334	4479584	MSTRG.11165.1	1	251	MSTRG.11165	.	0	0	0	0	0	0.678377	1.31835	0	0	0.253495	0	0	0	0	0	0	0	0	0	0	0	0	4.66534	10.757	0	0	2.22311	0	0	0	0	0	0	0
28083	u	novel	-1.06117	-0.012288	chr2	.	4687092	4688401	MSTRG.11170.1	1	1310	MSTRG.11170	.	1.6434	0.858527	0.853432	0.333662	0.426644	0.393378	0.441114	0.60582	0.257741	0.026287	0.191759	0.053299	0.217178	0.069463	0.02185	0.146313	0	11.0481	5.56489	5.58626	2.37481	2.61985	2.70534	3.59924	4.15267	2.47634	0.230534	1.81756	0.51374	2.07405	0.691603	0.230534	1.59847	0
28110	x	novel	-1.06786	-0.057344	chr2	+	4965589	4974137	MSTRG.11172.1	2	1098	MSTRG.11172	ENSGALG00000005934	3.78537	3.89685	3.77348	1.33441	1.24619	2.04541	3.29391	1.05116	1.76542	2.25883	1.86649	3.65193	3.16543	2.94193	6.10757	4.87058	5.52304	25.4479	25.259	24.6999	9.49752	7.65237	14.0667	26.8764	7.2053	16.9619	19.8095	17.6912	35.2005	30.2298	29.2909	64.4399	53.2113	52.2677
2340	i	novel	-1.20263	-0.0004096	chr1	.	44963973	44964216	MSTRG.1118.1	1	244	MSTRG.1118	CRADD	0	0	0.410735	0.424957	0.523258	0.6448	1.50686	0.977561	0.724731	0.374795	0.37229	0.059527	0.464768	0.440858	0.157707	0.828671	0.114329	0	0	2.68852	3.02459	3.21312	4.43443	12.2951	6.70082	6.96312	3.28688	3.52869	0.57377	4.43853	4.38934	1.66393	9.05328	1.08197
28152	u	novel	-1.16524	-0.0004096	chr2	.	5876052	5876589	MSTRG.11187.1	1	538	MSTRG.11187	.	0.261004	0.065381	0.881145	0.761785	1.49956	0.355411	0.196594	0.159445	0	0	0.059223	0	0.058779	0	0	0	0	1.75465	0.423792	5.76766	5.42193	9.20818	2.44424	1.60409	1.09294	0	0	0.561338	0	0.561338	0	0	0	0
2341	i	novel	-1.0663	-0.0262144	chr1	.	44970221	44970913	MSTRG.1119.1	1	693	MSTRG.1119	CRADD	0	0.467057	0.033288	0.458198	0.449778	1.17963	1.3377	0.546496	0.284609	0.463514	0.200503	0.447473	0.488959	0.499147	0.097104	0.058116	0.281172	0	3.02742	0.217893	3.26118	2.76191	8.11256	10.9149	3.74603	2.73449	4.06494	1.90043	4.31313	4.66955	4.9697	1.02453	0.634921	2.6609
28151	u	novel	-1.12539	-0.008192	chr2	.	5863172	5863834	MSTRG.11193.1	1	663	MSTRG.11193	.	1.58734	1.23281	0.983465	1.25666	1.33621	0.13839	0.51038	1.20956	0.189011	0.025454	0.190321	0.080744	0.116715	0	0	0.064749	0.060245	10.6712	7.99095	6.43741	8.94419	8.20513	0.951735	4.1644	8.2911	1.81599	0.223228	1.80392	0.778281	1.11463	0	0	0.707391	0.570136
28155	i	novel	-1.27412	-0.0004096	chr2	.	6104393	6104656	MSTRG.11195.1	1	264	MSTRG.11195	ENSGALG00000045067	0.422585	0	0	0	0	0.016524	1.67124	0.166886	0	0	0	0	0	0.023207	0	0	0	2.84091	0	0	0	0	0.113636	13.6364	1.14394	0	0	0	0	0	0.231061	0	0	0
28156	u	novel	-1.11033	-0.188416	chr2	.	6125393	6125616	MSTRG.11196.1	1	224	MSTRG.11196	.	1.5041	0	0.083207	0	0	0	0.485854	0.03061	0	0	0.112098	0	0	0.304453	0.507747	0	0.139161	10.1116	0	0.544643	0	0	0	3.96429	0.209821	0	0	1.0625	0	0	3.03125	5.35714	0	1.31696
28161	i	novel	-1.0854	-0.0987136	chr2	.	6132689	6132889	MSTRG.11198.1	1	201	MSTRG.11198	XYLB	0.361884	0.023026	0.640736	0	0	0	1.46155	0.385402	0	0.102681	0	0.033034	0.131802	0.106934	0	0	0	2.43284	0.149254	4.19403	0	0	0	11.9254	2.64179	0	0.900497	0	0.318408	1.25871	1.06468	0	0	0
28162	i	novel	-1.18395	-0.0004096	chr2	.	6168804	6169145	MSTRG.11199.1	1	342	MSTRG.11199	XYLB	0.131352	0.136232	0.202358	0.123246	0.136661	0.128401	0.32252	1.41706	0	0.100024	0.173989	0	0.092465	0	0.129698	0	0	0.883041	0.883041	1.32456	0.877193	0.839181	0.883041	2.63158	9.71345	0	0.877193	1.64912	0	0.883041	0	1.36842	0	0
28163	i	novel	-1.48985	-0.0004096	chr2	.	6177284	6177559	MSTRG.11200.1	1	276	MSTRG.11200	XYLB	0.243066	0.168809	0.668661	0	0.533985	0	2.11634	0.365774	0.227772	0.05784	0.344799	0.102243	0.192731	0.328971	0.102678	0.298476	0.346102	1.63406	1.0942	4.37681	0	3.27899	0	17.2681	2.50725	2.18841	0.507246	3.26812	0.985507	1.84058	3.27536	1.08333	3.26087	3.27536
28165	i	novel	-1.22642	-0.0004096	chr2	.	6195287	6195967	MSTRG.11202.1	1	681	MSTRG.11202	XYLB	1.62882	0.23787	0.32484	0.093048	0.072219	0.161208	0	0.11311	0.092619	0.0432	0	0.114868	0.069962	0	0.12178	0.060081	0.183872	10.9501	1.54185	2.12629	0.662261	0.443466	1.10866	0	0.77533	0.889868	0.378855	0	1.10719	0.668135	0	1.28487	0.656388	1.74009
28192	i	novel	-1.02824	-0.0503808	chr2	+	6342375	6348688	MSTRG.11208.1	2	6289	MSTRG.11208	PRKAG2	0	0.019772	0.195089	0	0.732172	0	0	0	0	0	0	0	0	0	0	0	0	0	0.128157	1.27698	0	4.49597	0	0	0	0	0	0	0	0	0	0	0	0
28239	u	novel	-1.02934	-0.0004096	chr2	.	6815010	6815567	MSTRG.11215.1	1	558	MSTRG.11215	.	1.44858	0.751472	1.10747	0.177262	0.132207	0	0	0.07059	0.056144	0.246038	0.057101	0.102073	0.055922	0.157317	0	0.098258	0	9.73835	4.87097	7.2491	1.26165	0.811828	0	0	0.483871	0.539427	2.15771	0.541219	0.983871	0.53405	1.56631	0	1.07348	0
28243	u	novel	-1.10318	-0.0393216	chr2	+	7183103	7347505	MSTRG.11216.1	2	977	MSTRG.11216	.	1.33312	1.58634	1.36028	0.588958	0.481323	0	0.037257	0.085106	0.054137	0.017157	0	0.061059	0.097103	0	0.029297	0	0	8.96213	10.2825	8.90393	4.19186	2.95561	0	0.303992	0.583368	0.52014	0.150461	0	0.588536	0.927329	0	0.30911	0	0
28244	u	novel	-1.34591	-0.0004096	chr2	.	7219823	7220112	MSTRG.11217.1	1	290	MSTRG.11217	.	3.78338	3.73294	2.58398	1.58427	1.48643	0	0	0.065901	0	0	0	0	0.031775	0	0	0	0	25.4345	24.1966	16.9138	11.2759	9.12759	0	0	0.451724	0	0	0	0	0.303448	0	0	0	0
28245	u	novel	-1.12979	-0.028672	chr2	.	7249591	7250658	MSTRG.11218.1	1	1068	MSTRG.11218	.	0.928434	2.3514	0.534135	0.523588	0.980154	0.123352	0.206558	0.082642	0	0.024663	0	0.088398	0.059219	0.035548	0.026801	0	0	6.24157	15.2416	3.49626	3.72659	6.01873	0.848315	1.68539	0.566479	0	0.216292	0	0.85206	0.565543	0.353933	0.282772	0	0
28246	u	novel	-1.27229	-0.02048	chr2	.	7289687	7291347	MSTRG.11219.1	1	1661	MSTRG.11219	.	1.89864	1.28835	1.20232	0.675435	0.858275	0.011293	0.176126	0.076149	0	0	0	0	0.097336	0	0	0.016642	0	12.764	8.35099	7.86996	4.80734	5.27032	0.077664	1.43709	0.521975	0	0	0	0	0.92956	0	0	0.181818	0
2346	u	novel	-1.03008	-0.08192	chr1	.	45153154	45154048	MSTRG.1122.1	1	895	MSTRG.1122	.	1.54135	0.596073	0.576784	0.916786	0.455618	0.058488	0.215537	0.196254	0.188393	0.038094	0.048449	0.070014	0.122262	0.386603	0.016203	0.057579	0.055018	10.362	3.86369	3.77542	6.52514	2.79777	0.402235	1.75866	1.34525	1.81006	0.334078	0.459218	0.67486	1.1676	3.84916	0.17095	0.62905	0.52067
28248	u	novel	-1.20623	-0.0004096	chr2	.	7322651	7323867	MSTRG.11221.1	1	1217	MSTRG.11221	.	1.03404	2.43203	0.943881	0.977039	1.06837	0.002509	0.209869	0.158833	0.025828	0	0	0	0.130094	0.086903	0	0.064983	0	6.95152	15.7642	6.17831	6.95399	6.56039	0.017256	1.71241	1.08874	0.248151	0	0	0	1.2424	0.865242	0	0.709942	0
28251	u	novel	-1.21182	-0.0004096	chr2	.	7368989	7369459	MSTRG.11224.1	1	471	MSTRG.11224	.	3.22829	1.91616	1.44762	0.270262	2.27507	0	0	0.060089	0	0	0	0	0	0	0	0	0	21.7028	12.4204	9.47558	1.92357	13.9703	0	0	0.41189	0	0	0	0	0	0	0	0	0
28252	u	novel	-1.06229	-0.0016384	chr2	.	7370329	7370840	MSTRG.11225.1	1	512	MSTRG.11225	.	2.80243	0.835258	0.546344	1.22965	0.385498	0.382547	0	0.428827	0	0	0	0.122389	0.053583	0	0	0	0	18.8398	5.41406	3.57617	8.75195	2.36719	2.63086	0	2.93945	0	0	0	1.17969	0.511719	0	0	0	0
28253	u	novel	-1.03159	-0.004096	chr2	.	7376213	7376987	MSTRG.11226.1	1	775	MSTRG.11226	.	1.00881	1.90207	1.13703	0.102067	0.907131	0.112199	0	0.212712	0	0	0	0	0	0	0	0.06425	0	6.78194	12.329	7.44258	0.726452	5.57032	0.771613	0	1.45806	0	0	0	0	0	0	0	0.701935	0
28254	u	novel	-1.169	-0.0950272	chr2	.	7406293	7406728	MSTRG.11227.1	1	436	MSTRG.11227	.	1.20603	2.30387	1.5428	0.671245	1.77119	0	0.24877	0	0	0	0	0	0	0	0	0	0	8.1078	14.9335	10.0986	4.77752	10.8761	0	2.02982	0	0	0	0	0	0	0	0	0	0
28255	u	novel	-1.12691	-0.032768	chr2	.	7419243	7420038	MSTRG.11228.1	1	796	MSTRG.11228	.	1.30829	2.15424	1.36421	0.396084	0.937005	0.218842	0	0.094387	0	0.043262	0	0	0	0.038106	0	0	0	8.79523	13.9636	8.92965	2.81909	5.75377	1.50503	0	0.646985	0	0.379397	0	0	0	0.379397	0	0	0
28256	u	novel	-1.23752	-0.0004096	chr2	.	7471271	7471506	MSTRG.11229.1	1	236	MSTRG.11229	.	2.69767	0.665477	0.181904	0	0	0	0	0	0	0	0	0	0	0	0	0	0	18.1356	4.31356	1.19068	0	0	0	0	0	0	0	0	0	0	0	0	0	0
2347	u	novel	-1.27619	-0.0004096	chr1	.	45156642	45156889	MSTRG.1123.1	1	248	MSTRG.1123	.	0.203932	1.50294	0.878447	0.535942	0.684892	0.531208	0	0	0.399119	0	0	0.107093	0.244047	0.27013	0.115417	0.644051	0.127824	1.37097	9.74194	5.75	3.81452	4.20564	3.65323	0	0	3.83468	0	0	1.03226	2.33065	2.68952	1.21774	7.03629	1.20968
28257	u	novel	-1.00486	-0.0004096	chr2	.	7479982	7480209	MSTRG.11230.1	1	228	MSTRG.11230	.	2.32259	2.35	0.375233	0	0.051426	0	0	0.241865	0	0	0	0	0	0	0	0	0	15.614	15.2325	2.45614	0	0.315789	0	0	1.65789	0	0	0	0	0	0	0	0	0
28283	i	novel	-1.20269	-0.0495616	chr2	-	8488678	8496692	MSTRG.11238.1	2	2479	MSTRG.11238	LMBR1	2.58635	1.81124	2.63521	1.81018	2.52845	1.42356	1.0693	0.867239	0.884496	0.531159	0.605518	0.365946	0.581943	0.53174	0.294831	0.489529	0.488573	17.3872	11.7403	17.2491	12.8838	15.5262	9.79015	8.7249	5.9446	8.49812	4.65817	5.7393	3.5273	5.55755	5.2942	3.11071	5.34813	4.62365
28310	i	novel	-1.30443	-0.0004096	chr2	.	9496155	9496861	MSTRG.11240.1	1	707	MSTRG.11240	NCAPG2	2.67729	0	1.71962	0	0.309808	0	0.346351	0.99397	0.213021	0	0.105802	0.044316	0	0.128709	0	0.136716	0	17.9986	0	11.256	0	1.9024	0	2.82603	6.8133	2.04668	0	1.00283	0.427157	0	1.28147	0	1.49364	0
28316	u	novel	-1.17154	-0.0004096	chr2	.	9592269	9592820	MSTRG.11242.1	1	552	MSTRG.11242	.	0	0.403856	0.528618	2.13907	0.445479	0.395657	0.166519	0.239445	0.166681	0.173314	0.057721	0.25542	0.114576	0.2198	0.025927	0.050078	0.143571	0	2.61775	3.46014	15.2246	2.73551	2.72101	1.3587	1.6413	1.60145	1.51993	0.547101	2.46196	1.0942	2.18841	0.273551	0.547101	1.3587
28301	u	novel	-1.13524	-0.106496	chr2	.	8753609	8754027	MSTRG.11248.1	1	419	MSTRG.11248	.	0.341522	1.33325	1.01363	0.754143	0.53869	1.72893	1.76612	0.188016	0.265047	0.530949	0.076043	0.343429	0.27815	0.277104	0.339984	0.377928	0.252948	2.29594	8.642	6.63485	5.36754	3.30788	11.8902	14.4105	1.28878	2.54654	4.65632	0.720764	3.31026	2.65632	2.75895	3.58711	4.12888	2.39379
27868	x	novel	-1.3947	-0.0004096	chr2	+	2215948	2223564	MSTRG.11264.1	2	245	MSTRG.11264	OBSCN	0	0.16645	0.426518	1.22729	0.368491	0.765273	1.43584	0.660956	0.524683	0.521966	0.272232	0.360182	0.955655	0.274935	0.486871	0.131193	0.086907	0	1.07891	2.79184	8.73515	2.26275	5.26294	11.7156	4.53061	5.04109	4.57754	2.58031	3.47174	9.12649	2.73736	5.13689	1.43329	0.822449
28383	u	novel	-1.23709	-0.0004096	chr2	.	10722901	10723272	MSTRG.11272.1	1	372	MSTRG.11272	.	1.56987	0	0.124026	0.040035	0	0	0	0	0	0.090119	0	0	0	0	0	0.12229	0	10.5538	0	0.811828	0.284946	0	0	0	0	0	0.790323	0	0	0	0	0	1.33602	0
28384	u	novel	-1.1295	-0.0004096	chr2	.	10775422	10775633	MSTRG.11273.1	1	212	MSTRG.11273	.	1.58924	0.906733	0.705496	0.438733	0	0.251034	0	0	0	0	0	0	0	0	0	0	0	10.684	5.87736	4.61792	3.12264	0	1.72642	0	0	0	0	0	0	0	0	0	0	0
28385	u	novel	-1.05501	-0.0004096	chr2	.	10796498	10796699	MSTRG.11274.1	1	202	MSTRG.11274	.	1.55672	0	0.105883	0	0.013705	0.211633	0	0	0	0	0	0	0	0	0	0	0	10.4653	0	0.693069	0	0.084158	1.45545	0	0	0	0	0	0	0	0	0	0	0
28403	u	novel	-1.00826	-0.073728	chr2	+	11813946	11828418	MSTRG.11277.1	2	1124	MSTRG.11277	.	0.038379	0	0.018893	0	0	0.058603	0	0.039197	0	0.078115	0.019023	0	0	0.128228	2.34215	0.185807	0.098332	0.258007	0	0.123665	0	0	0.403025	0	0.268683	0	0.685053	0.180308	0	0	1.27669	24.7116	2.02996	0.930571
28402	u	novel	-1.2867	-0.0004096	chr2	+	11813946	11816287	MSTRG.11277.2	2	443	MSTRG.11277	.	0	0	0	0	0	0	0	0	0	0.059465	0	0	0	0	1.31261	0.005716	2.57946	0	0	0	0	0	0	0	0	0	0.521497	0	0	0	0	13.8491	0.062445	24.411
28405	u	novel	-1.07603	-0.0004096	chr2	.	12341982	12342333	MSTRG.11280.1	1	352	MSTRG.11280	.	0.684588	0.872183	0.065102	1.03699	1.5295	0.235875	1.30287	0.062582	0	0	0	0	0.089541	0	0	0	0	4.60227	5.65341	0.426136	7.38068	9.39204	1.62216	10.6307	0.428977	0	0	0	0	0.855114	0	0	0	0
28406	u	novel	-1.34942	-0.0315392	chr2	.	12347312	12347600	MSTRG.11281.1	1	289	MSTRG.11281	.	0.929044	0.794333	2.71239	0.439976	0.170176	0.151949	0.179384	0.457347	0.32629	0	0	0.214673	0	0	0	0	0	6.24568	5.14879	17.7543	3.13149	1.04498	1.04498	1.46367	3.13495	3.13495	0	0	2.0692	0	0	0	0	0
28408	u	novel	-1.1466	-0.0004096	chr2	.	12359334	12359586	MSTRG.11283.1	1	253	MSTRG.11283	.	1.58628	0.835406	0.838744	0.760813	0	0	0	0.087071	0	0	0	0	0	0	0	0	0	10.664	5.41502	5.49012	5.41502	0	0	0	0.596838	0	0	0	0	0	0	0	0	0
28409	u	novel	-1.18462	-0.0004096	chr2	.	12360556	12360918	MSTRG.11284.1	1	363	MSTRG.11284	.	0.618767	0.325126	0.319435	2.10403	0	0.453047	0	0.818252	0.169168	0	0	0	0	0	0	0	0	4.15978	2.10744	2.09091	14.9752	0	3.1157	0	5.60881	1.62534	0	0	0	0	0	0	0	0
28410	u	novel	-1.00087	-0.077824	chr2	.	12367489	12368070	MSTRG.11285.1	1	582	MSTRG.11285	.	1.45862	0.585293	0.079274	0.217028	0	0.482194	0.140878	0.340653	0	0	0	0	0	0	0.196724	0	0	9.80584	3.79381	0.5189	1.54467	0	3.31615	1.14949	2.33505	0	0	0	0	0	0	2.0756	0	0
28411	u	novel	-1.25032	-0.0004096	chr2	.	12376816	12377069	MSTRG.11286.1	1	254	MSTRG.11286	.	1.74049	0.044339	0.766273	0	0	0	0	0.078113	0	0	0	0	0	0	0	0	0	11.7008	0.287402	5.01575	0	0	0	0	0.535433	0	0	0	0	0	0	0	0	0
28412	u	novel	-1.1279	-0.0004096	chr2	.	12377841	12378327	MSTRG.11287.1	1	487	MSTRG.11287	.	1.46123	0	0.56843	0.055392	0.201975	0	0	0	0	0	0	0	0	0	0	0.113147	0	9.82341	0	3.72074	0.394251	1.24025	0	0	0	0	0	0	0	0	0	0	1.23614	0
28413	u	novel	-1.09009	-0.0864256	chr2	.	12404258	12404524	MSTRG.11288.1	1	267	MSTRG.11288	.	1.68249	0.199345	0.329006	0.208383	0	0.12199	0	0	0	0	0	0	0	0	0	0	0	11.3109	1.29214	2.15356	1.48315	0	0.838951	0	0	0	0	0	0	0	0	0	0	0
28424	u	novel	-1.1597	-0.026624	chr2	.	12616184	12616414	MSTRG.11292.1	1	231	MSTRG.11292	.	1.55511	0.164294	0.097881	0	0.212904	0	0	0	0	0.286796	0	0.201655	0	0	0	0	0	10.4545	1.06493	0.640693	0	1.30736	0	0	0	0	2.51515	0	1.94372	0	0	0	0	0
28426	u	novel	-1.16604	-0.0065536	chr2	.	12622963	12623288	MSTRG.11294.1	1	326	MSTRG.11294	.	1.26255	1.71218	0.463944	0.13145	0	0	0	0	0.223807	0	0	0	0	0.084725	0	0	0	8.48773	11.0982	3.03681	0.935583	0	0	0	0	2.15031	0	0	0	0	0.843558	0	0	0
28430	u	novel	-1.11026	-0.0004096	chr2	.	12704923	12705221	MSTRG.11299.1	1	299	MSTRG.11299	.	1.49496	0.310099	0.074598	0	0	0	0.034431	0	0	0	0	0	0	0	0	0.076532	0	10.0502	2.01003	0.488294	0	0	0	0.280936	0	0	0	0	0	0	0	0	0.83612	0
28431	u	novel	-1.12453	-0.0004096	chr2	.	12705742	12705974	MSTRG.11300.1	1	233	MSTRG.11300	.	2.41001	0.083428	0	0	0	0.363207	0	0	0	0	0	0	0	0	0	0	0	16.2017	0.540773	0	0	0	2.49785	0	0	0	0	0	0	0	0	0	0	0
28433	u	novel	-1.27773	-0.0004096	chr2	.	12751768	12752038	MSTRG.11302.1	1	271	MSTRG.11302	.	0.311222	0	0	0	0	0	1.35673	0.156653	0	0	0	0	0	0	0	0	0	2.09225	0	0	0	0	0	11.0701	1.0738	0	0	0	0	0	0	0	0	0
28434	u	novel	-1.19071	-0.0004096	chr2	.	12755488	12755762	MSTRG.11303.1	1	275	MSTRG.11303	.	0.637732	0.163252	0	0	0	0.022208	1.33699	0.158619	0	0	0	0	0	0	0	0	0	4.28727	1.05818	0	0	0	0.152727	10.9091	1.08727	0	0	0	0	0	0	0	0	0
28435	u	novel	-1.12731	-0.0004096	chr2	.	12780654	12780887	MSTRG.11304.1	1	234	MSTRG.11304	.	0.287965	0	0	0	0	0	1.56968	0	0	0.140829	0	0	0	0.009014	0	0.208882	0	1.9359	0	0	0	0	0	12.8077	0	0	1.23504	0	0	0	0.089744	0	2.28205	0
28436	u	novel	-1.17938	-0.0004096	chr2	.	12797638	12798219	MSTRG.11305.1	1	582	MSTRG.11305	.	0	0.157457	0	0.218717	0.084503	0.075452	1.38246	0.298291	0	0.414182	0.054746	0	0.117486	0.156352	0.176368	0.047496	0	0	1.02062	0	1.5567	0.5189	0.5189	11.2801	2.04467	0	3.6323	0.5189	0	1.12199	1.5567	1.86082	0.5189	0
28437	u	novel	-1.1801	-0.0004096	chr2	.	12809534	12809987	MSTRG.11306.1	1	454	MSTRG.11306	.	0	0.103643	0.240265	0.093461	1.5704	0.483305	0.554479	0.755783	0	0.166018	0	0.13711	0.139309	0.06659	0.270351	0	0.174329	0	0.671806	1.57269	0.665198	9.64317	3.32379	4.52423	5.18062	0	1.45595	0	1.32159	1.3304	0.662996	2.85242	0	1.64978
28440	u	novel	-1.0647	-0.065536	chr2	.	12819544	12820459	MSTRG.11309.1	1	916	MSTRG.11309	.	0.396883	0.697272	0.429634	0.654493	0.862255	1.03659	1.44166	0.969128	0.29645	0.163572	0.357745	0.26503	0.476235	0.2591	0.391327	0.178569	0.17373	2.66812	4.51965	2.81223	4.6583	5.29476	7.12882	11.7631	6.64301	2.84825	1.4345	3.39083	2.55458	4.54803	2.57969	4.12882	1.95087	1.6441
28441	u	novel	-1.21907	-0.0004096	chr2	.	12820842	12821075	MSTRG.11310.1	1	234	MSTRG.11310	.	2.02211	0.493155	1.19999	1.27711	0.49412	0.40826	0.956893	1.27183	0.125431	0.870313	0.329587	0.6779	0	0.218045	0	0	0.243398	13.594	3.19658	7.8547	9.08974	3.03419	2.80769	7.80769	8.71795	1.20513	7.63248	3.12393	6.53419	0	2.17094	0	0	2.30342
28475	u	novel	-1.20509	-0.0679936	chr2	.	13094475	13094751	MSTRG.11314.1	1	277	MSTRG.11314	.	0.141232	0.140909	0.195793	0.410343	0.263383	0.97166	1.72554	0.995927	0.724812	0.290214	0.612074	0.338956	0.342488	0.946004	0.190243	0.828421	0.360111	0.949458	0.913357	1.28159	2.92058	1.61733	6.68231	14.0794	6.82672	6.9639	2.54513	5.80144	3.26715	3.27076	9.41877	2.00722	9.05054	3.40794
28447	u	novel	-1.02093	-0.0004096	chr2	.	12861975	12862177	MSTRG.11315.1	1	203	MSTRG.11315	.	2.43423	0.077518	0.845146	0.892144	0.431594	1.1783	0.315149	1.02839	0	0.403309	0	0.550931	0.131535	0.917797	0.110187	0.068537	0.306073	16.3645	0.502463	5.53202	6.34975	2.65025	8.10345	2.57143	7.04926	0	3.53695	0	5.31034	1.25616	9.13793	1.16256	0.748768	2.89655
28463	i	novel	-1.03864	-0.0004096	chr2	.	13014356	13014644	MSTRG.11320.1	1	289	MSTRG.11320	CREM	0.696397	0.605892	0.488452	0.508038	0.336971	1.7303	0.893103	0.346292	0.435773	0.282899	0.831618	0.535606	0.77429	1.43255	0.575563	0.536528	0.10384	4.68166	3.92734	3.19723	3.61592	2.0692	11.8997	7.2872	2.3737	4.18685	2.48097	7.88235	5.16263	7.39446	14.263	6.07266	5.86159	0.982699
28464	i	novel	-1.14985	-0.0004096	chr2	.	13023865	13024302	MSTRG.11321.1	1	438	MSTRG.11321	CREM	1.60772	1.68752	0.476109	0.871873	0.290752	0.177942	0.083104	0.198179	0	0.557121	0	0.409065	0.414784	0.219909	0.227427	0.11055	0.139443	10.8082	10.9384	3.11644	6.20548	1.78539	1.22374	0.678082	1.35845	0	4.88584	0	3.94292	3.96119	2.1895	2.39954	1.20776	1.31963
28465	u	novel	-1.12636	-0.0724992	chr2	.	13033071	13035652	MSTRG.11322.1	1	2582	MSTRG.11322	.	2.52576	2.6758	2.08919	1.48451	1.38082	0.450302	0.589008	0.829441	0.255608	0.083025	0.147999	0.331089	0.434625	0.334729	0.445412	0.263892	0.097729	16.9799	17.3443	13.6751	10.5658	8.47909	3.09682	4.80596	5.68551	2.45585	0.728118	1.40279	3.19132	4.15066	3.33269	4.69946	2.88304	0.924864
28467	u	novel	-1.13153	-0.0004096	chr2	.	13038290	13038820	MSTRG.11324.1	1	531	MSTRG.11324	.	1.58863	0.700778	0.532837	0.318838	0.739729	0	0.064626	0.248365	0	0.064852	0	0.029502	0	0.057123	0.053905	0.051713	0	10.6799	4.54237	3.48776	2.2693	4.54237	0	0.527307	1.70245	0	0.568738	0	0.284369	0	0.568738	0.568738	0.564972	0
28494	i	novel	-1.20155	-0.004096	chr2	-	13518054	13540885	MSTRG.11331.1	2	11018	MSTRG.11331	PARD3	2.76808	2.16162	2.05829	2.30998	1.79312	1.73864	1.24169	1.75043	0.719013	0.779002	0.570535	0.695794	0.692453	0.413107	0.55319	0.648793	0.600436	18.6089	14.0114	13.4728	16.4411	11.0108	11.957	10.1314	11.9985	6.90818	6.8317	5.40772	6.70666	6.61292	4.11304	5.83661	7.0881	5.68228
28521	u	novel	-1.3095	-0.0016384	chr2	.	14178759	14179000	MSTRG.11334.1	1	242	MSTRG.11334	.	0	0	0	0.175916	1.42259	0	0	0	0	0	0	0	0	0	0.022716	0	0.025325	0	0	0	1.25207	8.73554	0	0	0	0	0	0	0	0	0	0.239669	0	0.239669
28555	u	novel	-1.28009	-0.0004096	chr2	.	14521384	14522282	MSTRG.11338.1	1	899	MSTRG.11338	.	0	0.803526	0.589937	0.242503	0.054706	0.097532	0.040898	1.28507	0	1.85374	0.977347	0.528081	0	0.944164	0.47727	0.167182	0.088625	0	5.20838	3.86151	1.72599	0.335929	0.670745	0.333704	8.80868	0	16.257	9.26363	5.0901	0	9.40044	5.03559	1.82647	0.83871
28556	u	novel	-1.0723	-0.0446464	chr2	.	14525547	14529910	MSTRG.11339.1	1	4364	MSTRG.11339	.	1.49998	0.736733	0.911074	0.68956	0.295848	0.07327	0.033364	0.052685	0.057359	0.023124	0.031187	0.071486	0.035632	0.114662	0.072149	0.022065	0.039662	10.0839	4.77543	5.96357	4.90788	1.81668	0.503896	0.272227	0.361137	0.5511	0.202796	0.2956	0.689047	0.340284	1.14161	0.761228	0.241063	0.375344
28557	u	novel	-1.15159	-0.0106496	chr2	.	14562364	14563260	MSTRG.11340.1	1	897	MSTRG.11340	.	1.6603	0.752459	0.07528	0.192816	0.562988	0.065166	0.819784	0.262824	0.030981	0.189664	0	0.066851	0.246546	0.073117	0.031593	0.054899	0	11.1616	4.87737	0.492754	1.37235	3.45708	0.448161	6.68896	1.80156	0.297659	1.66332	0	0.64437	2.35452	0.727982	0.333333	0.599777	0
28558	u	novel	-1.05224	-0.098304	chr2	.	14564334	14564917	MSTRG.11341.1	1	584	MSTRG.11341	.	2.24042	1.15258	0.569761	1.11246	0.420233	0.713096	0.188873	0.523344	0.106933	0.317481	0.095206	0	0	0.038008	0.14363	0.142001	0.163207	15.0616	7.47089	3.72945	7.91781	2.58048	4.90411	1.5411	3.58733	1.0274	2.78425	0.902397	0	0	0.378425	1.51541	1.55137	1.54452
28559	u	novel	-1.44641	-0.0512	chr2	.	14566476	14566770	MSTRG.11342.1	1	295	MSTRG.11342	.	0.437678	0.790205	1.93841	0.347203	0.083357	0.075415	0.495217	0	0.562392	0	0	0.212417	0.026267	0.040516	0.068434	0	0.005731	2.94237	5.12203	12.6881	2.47119	0.511864	0.518644	4.04068	0	5.40339	0	0	2.04746	0.250847	0.40339	0.722034	0	0.054237
28566	u	novel	-1.20149	-0.0004096	chr2	.	14639924	14640513	MSTRG.11348.1	1	590	MSTRG.11348	.	0.486841	0.788636	0.627666	0.676784	0.885466	1.07725	1.26878	1.32089	0.759089	0.082138	0.4061	0.355728	0.629693	1.34638	0.718074	0.38118	0.405658	3.27288	5.11186	4.10848	4.81695	5.43729	7.40847	10.3525	9.05424	7.29322	0.720339	3.84915	3.42881	6.01356	13.4051	7.57627	4.16441	3.83898
28567	u	novel	-1.07688	-0.294912	chr2	.	14642041	14642664	MSTRG.11349.1	1	624	MSTRG.11349	.	1.50371	0.463321	1.61808	0.913704	0.651664	0.806267	0.824908	1.78478	0.442179	0.054455	0.671572	0.225948	0.326554	0.631119	0.343423	0.172797	0.253163	10.109	3.0032	10.5913	6.50321	4.0016	5.54487	6.73077	12.234	4.2484	0.477564	6.36538	2.17788	3.11859	6.28365	3.6234	1.88782	2.39583
28568	u	novel	-1.0177	-0.0520192	chr2	.	14644236	14644480	MSTRG.11350.1	1	245	MSTRG.11350	.	0	0	0	0.433545	0.650073	0.31693	1.58925	1.43862	0.137642	0.543609	0.578763	0.28668	0.030345	0.157421	0.536954	0	0.150523	0	0	0	3.08571	3.99184	2.17959	12.9673	9.86122	1.32245	4.76735	5.48571	2.76327	0.289796	1.56735	5.66531	0	1.42449
28633	i	novel	-1.25085	-0.012288	chr2	.	15319741	15319994	MSTRG.11358.1	1	254	MSTRG.11358	BAMBI	0.353721	0.731291	0.063154	0.166499	0.580877	0	1.29554	0	0.304459	0	0	0.244254	0.067609	0	0.200007	0.087208	0	2.37795	4.74016	0.413386	1.18504	3.56693	0	10.5709	0	2.9252	0	0	2.35433	0.645669	0	2.11024	0.952756	0
2373	u	novel	-1.2059	-0.0004096	chr1	.	45503172	45503409	MSTRG.1136.1	1	238	MSTRG.1136	.	0.18875	0.178908	0	0.632843	0.645929	1.71984	2.09069	0.638101	0.939357	0.621881	0.643662	0.537914	0.66699	0.126181	0.602924	0.17422	0.852893	1.26891	1.15966	0	4.5042	3.96639	11.8277	17.0588	4.37395	9.02521	5.45378	6.10084	5.18487	6.36975	1.2563	6.36134	1.90336	8.07143
28647	u	novel	-1.18393	-0.127795	chr2	.	15412936	15413173	MSTRG.11364.1	1	238	MSTRG.11364	.	1.51	0.097233	0	0	0	0.07026	0	0.273384	0	0.137504	0	0.115952	0.224383	0.247297	0.113895	0.116147	0	10.1513	0.630252	0	0	0	0.483193	0	1.87395	0	1.20588	0	1.11765	2.14286	2.46218	1.20168	1.26891	0
28668	i	novel	-1.11	-0.0004096	chr2	.	15697363	15697582	MSTRG.11366.1	1	220	MSTRG.11366	MKX	1.79041	0.592559	0.183328	0.701864	1.5952	1.1864	2.16036	2.22743	0.40024	0.313057	0.258964	0.259367	0.359829	0.713568	0.499315	0.096525	0.564844	12.0364	3.84091	1.2	4.99545	9.79546	8.15909	17.6273	15.2682	3.84545	2.74546	2.45454	2.5	3.43636	7.10455	5.26818	1.05455	5.34546
28660	x	novel	-1.12056	-0.0684032	chr2	-	15507794	15533360	MSTRG.11369.2	2	922	MSTRG.11369	MPP7	0.825266	1.90932	1.51326	1.15811	0.617878	1.40934	1.12574	1.25424	0.61675	0.605379	0.366676	0.574061	0.623122	0.420859	0.133391	0.37923	0.049362	5.548	12.376	9.90528	8.24276	3.79414	9.69234	9.18539	8.59733	5.92565	5.30906	3.47547	5.53329	5.95081	4.19022	1.40738	4.14311	0.467144
28650	u	novel	-1.30274	-0.0036864	chr2	-	15436413	15439942	MSTRG.11371.1	3	1178	MSTRG.11371	.	2.66595	0.796784	0.317626	0.206419	0.40349	0.655483	0.410239	0.390559	0	0	0	0.026597	0	0	0.072734	0.023466	0	17.9223	5.16468	2.07907	1.46917	2.47767	4.50789	3.34732	2.67714	0	0	0	0.256367	0	0	0.767402	0.256367	0
28663	u	novel	-1.00044	-0.0004096	chr2	.	15585378	15585604	MSTRG.11373.1	1	227	MSTRG.11373	.	1.57924	0.102624	0.098933	0	0	0.263912	1.64832	0.003856	0.004585	0.153209	0.137573	0.251826	0.494961	0.801736	0	0.130646	0.021413	10.6167	0.665198	0.647577	0	0	1.81498	13.4493	0.026432	0.044053	1.34361	1.30397	2.42731	4.72687	7.98238	0	1.42731	0.202643
28672	u	novel	-1.18122	-0.0278528	chr2	.	15783549	15784056	MSTRG.11374.1	1	508	MSTRG.11374	.	0.379196	0.55029	0.045411	0.943677	0.193626	0.813768	1.86563	0.43766	1.05679	0.087765	0.311734	0.318796	0.123882	0.328006	0.278181	0.731361	0.682683	2.54921	3.56693	0.297244	6.71654	1.18898	5.59646	15.2224	3	10.1535	0.769685	2.95472	3.07283	1.18307	3.26575	2.93504	7.99016	6.46063
2375	u	novel	-1.16917	-0.0004096	chr1	.	45507757	45508142	MSTRG.1138.1	1	386	MSTRG.1138	.	1.41004	0	0.697771	0	0.442988	0.958335	1.42878	0.264184	0.187131	0.178426	0.749733	0.08117	0.059952	0.230279	0.084221	0.28598	0.075829	9.47927	0	4.56736	0	2.72021	6.59067	11.658	1.81088	1.79793	1.56477	7.10622	0.782383	0.572539	2.29275	0.888601	3.12435	0.717617
28688	i	novel	-1.1341	-0.0004096	chr2	.	15871925	15872146	MSTRG.11382.1	1	222	MSTRG.11382	PTCHD3	0	0.829753	1.45479	0	0	0.379894	0	0	0	0	0.029465	0.121038	0	0	0.237802	0	0	0	5.37838	9.52252	0	0	2.61261	0	0	0	0	0.279279	1.16667	0	0	2.50901	0	0
28691	i	novel	-1.40467	-0.0004096	chr2	.	15917288	15917569	MSTRG.11384.1	1	282	MSTRG.11384	PTCHD3	0.808103	0.485804	0.776327	1.00592	0.329744	2.04963	0.307698	1.06777	0	1.21751	0.317259	0.550373	0.112139	1.83531	0.83184	0.845542	1.41678	5.43262	3.14894	5.08156	7.15958	2.02482	14.0957	2.51064	7.31915	0	10.6773	3.00709	5.30497	1.07092	18.2731	8.7766	9.23759	13.4078
28728	i	novel	-1.37197	-0.036864	chr2	.	16342579	16342854	MSTRG.11394.1	1	276	MSTRG.11394	MYO3A	0	1.49189	0.307761	0.561493	0.278498	0	0	0	0	0	0	0	0	0	0	0	0	0	9.67029	2.01449	3.99638	1.71015	0	0	0	0	0	0	0	0	0	0	0	0
28730	i	novel	-1.18071	-0.0004096	chr2	.	16377760	16378059	MSTRG.11396.1	1	300	MSTRG.11396	MYO3A	0.299483	0.698869	0.805116	1.47807	0.179136	0	0	0	0	0	0	0	0	0	0	0	0	2.01333	4.53	5.27	10.52	1.1	0	0	0	0	0	0	0	0	0	0	0	0
28731	i	novel	-1.01557	-0.0004096	chr2	.	16380219	16380540	MSTRG.11397.1	1	322	MSTRG.11397	MYO3A	0.141359	1.51928	0	0.099049	0.372736	0	0	0	0	0	0	0	0	0	0	0	0	0.950311	9.84783	0	0.704969	2.28882	0	0	0	0	0	0	0	0	0	0	0	0
28733	i	novel	-1.1245	-0.0004096	chr2	.	16387443	16387722	MSTRG.11399.1	1	280	MSTRG.11399	MYO3A	0.834063	0.784602	1.64777	1.28307	0.196584	0	0	0	0	0	0	0	0	0	0	0	0	5.60714	5.08571	10.7857	9.13214	1.20714	0	0	0	0	0	0	0	0	0	0	0	0
28736	i	novel	-1.13512	-0.0004096	chr2	.	16580453	16580662	MSTRG.11410.1	1	210	MSTRG.11410	GPR158	1.69929	0	0	0.165924	0	0	0	0	0	0	0	0.0331	0	0	0	0	0	11.4238	0	0	1.18095	0	0	0	0	0	0	0	0.319048	0	0	0	0	0
28738	u	novel	-1.25839	-0.0004096	chr2	.	16718715	16718964	MSTRG.11412.1	1	250	MSTRG.11412	.	0	0	0	0	0	0.603151	1.76483	0.176231	0.287681	0.111291	0.363777	0.103747	0.145759	0.941307	0.102362	0	0.302211	0	0	0	0	0	4.148	14.4	1.208	2.764	0.976	3.448	1	1.392	9.372	1.08	0	2.86
28739	u	novel	-1.2117	-0.761856	chr2	.	16722463	16722782	MSTRG.11413.1	1	320	MSTRG.11413	.	0.086926	0	0.046309	1.38173	0.457509	0.368972	0.212178	0.230228	0.412097	0.067347	0.094953	0.501875	0.364202	0.548957	0.162606	0.013158	0.493338	0.584375	0	0.303125	9.83437	2.80938	2.5375	1.73125	1.57812	3.95938	0.590625	0.9	4.8375	3.47812	5.46563	1.71562	0.14375	4.66875
28800	i	novel	-1.06191	-0.0004096	chr2	.	17483567	17484003	MSTRG.11419.1	1	437	MSTRG.11419	ARMC3	0.102798	0	0.052789	0.388386	1.39448	0	0	0	0.356783	0.040445	0	0.001899	0	0	0	0.063256	0	0.691076	0	0.345538	2.7643	8.56293	0	0	0	3.42792	0.354691	0	0.018307	0	0	0	0.691076	0
28812	i	novel	-1.3085	-0.0004096	chr2	.	17741388	17741686	MSTRG.11426.1	1	299	MSTRG.11426	SPAG6	1.65814	0.753835	0.010219	0.14238	0.507615	0.361331	0.03935	0.089289	0.14098	0.326065	0	0.103053	0.105763	0.384621	0	0.278272	0	11.1472	4.88629	0.06689	1.01338	3.11706	2.48495	0.32107	0.61204	1.35451	2.85953	0	0.993311	1.01003	3.82943	0	3.04013	0
28820	u	novel	-1.34168	-0.244531	chr2	.	17787822	17788236	MSTRG.11428.1	1	415	MSTRG.11428	.	2.86819	0.250558	0.99542	0.896834	0.232307	0.062718	0.30477	0.049215	0.075741	0	0.076776	0.275741	0.164259	0.04913	0.133605	0.20049	0	19.2819	1.6241	6.51566	6.38313	1.42651	0.431325	2.48675	0.337349	0.727711	0	0.727711	2.65783	1.56868	0.489157	1.40964	2.19036	0
28821	u	novel	-1.1689	-0.111821	chr2	.	17789263	17789712	MSTRG.11429.1	1	450	MSTRG.11429	.	1.69608	0.414144	0.543873	0.36093	0.373833	0	0.043576	0.097258	0	0.076525	0	0.061326	0	0.126998	0.2102	0	0	11.4022	2.68444	3.56	2.56889	2.29556	0	0.355556	0.666667	0	0.671111	0	0.591111	0	1.26444	2.21778	0	0
28819	u	novel	-1.20349	-0.0692224	chr2	.	17762660	17763784	MSTRG.11431.1	1	1125	MSTRG.11431	.	2.70884	2.29151	2.48878	0.392527	1.41354	0.715923	0.391858	0.684047	0.446116	0.076525	0.307039	0.459252	0.139151	0.226499	0.025359	0.195839	0.028366	18.2107	14.8533	16.2907	2.79378	8.68	4.92356	3.19733	4.68889	4.28622	0.671111	2.91022	4.42667	1.32889	2.25511	0.267556	2.13956	0.268444
28754	i	novel	-1.09196	-0.0004096	chr2	.	16806917	16807214	MSTRG.11435.1	1	298	MSTRG.11435	ARHGAP21	0.150747	0.400703	0.313237	1.07356	0.232254	0.1781	1.60148	0.662855	0.516914	0.158031	0.206759	0	0	0.526458	0.073788	0.103205	0.011701	1.01342	2.59732	2.05034	7.64094	1.42617	1.22483	13.0671	4.54362	4.96644	1.38591	1.95973	0	0	5.24161	0.778524	1.12752	0.110738
28756	i	novel	-1.09365	-0.0004096	chr2	.	16811822	16812027	MSTRG.11437.1	1	206	MSTRG.11437	ARHGAP21	0.082318	0	0	1.44184	0.057709	0	0.478332	0.15651	0.064672	0.049818	0.221251	0.076551	0.15351	0.129204	0.174376	0.289261	0	0.553398	0	0	10.2621	0.354369	0	3.90291	1.07282	0.621359	0.436893	2.09709	0.737864	1.46602	1.28641	1.83981	3.16019	0
28758	i	novel	-1.29552	-0.053248	chr2	.	16817535	16817919	MSTRG.11439.1	1	385	MSTRG.11439	ARHGAP21	0.125182	0	0	1.42033	0.337545	1.66558	0.702877	0.722992	0.571502	0.088853	0.256223	0.061709	0.003264	0.117395	0.048497	0.142173	0.02827	0.841558	0	0	10.1091	2.07273	11.4545	5.73506	4.95584	5.49091	0.779221	2.42857	0.594805	0.031169	1.16883	0.511688	1.55325	0.267532
28759	i	novel	-1.00208	-0.036864	chr2	.	16818231	16818459	MSTRG.11440.1	1	229	MSTRG.11440	ARHGAP21	0	0	0	0.241735	0.416727	1.34169	0.295423	0	0.34315	0.140916	0	0.199792	0	0	0	0	0	0	0	0	1.72052	2.55895	9.22707	2.41048	0	3.29694	1.23581	0	1.92576	0	0	0	0	0
28763	i	novel	-1.07789	-0.0888832	chr2	-	16870065	16872739	MSTRG.11441.1	2	2450	MSTRG.11441	ARHGAP21	0.201571	1.56096	1.21836	1.38614	1.2253	0.952978	0.936291	0.607856	0.782456	0.163036	0.101198	1.04098	0.525783	0.512117	0.626495	0.522008	0.058614	1.3551	10.118	7.97496	9.86571	7.52408	6.55383	7.63959	4.16663	7.51774	1.4298	0.959184	10.0339	5.02122	5.09883	6.61003	5.70296	0.554694
28786	u	novel	-1.06702	-0.012288	chr2	.	17289421	17289701	MSTRG.11443.1	1	281	MSTRG.11443	.	1.75853	0	0	0.180001	0.149521	0.131436	0.140004	0	0.223719	0	0	0	0	0	0	0	0	11.8221	0	0	1.28114	0.918149	0.903915	1.14235	0	2.14947	0	0	0	0	0	0	0	0
28833	u	novel	-1.15995	-0.0114688	chr2	.	18055678	18056299	MSTRG.11444.1	1	622	MSTRG.11444	.	0.477818	1.01346	0.580146	0.409304	1.1952	1.48073	0.20689	0.491606	0.353576	0.277553	0.409124	0.100744	0.503023	0.585997	0.018895	0	0.10261	3.21222	6.56913	3.79743	2.91318	7.33923	10.1833	1.6881	3.36978	3.39711	2.43408	3.87781	0.971061	4.80386	5.83441	0.199357	0	0.971061
28834	u	novel	-1.357	-0.012288	chr2	.	18062195	18062684	MSTRG.11445.1	1	490	MSTRG.11445	.	2.58977	1.20304	0.930671	0.804294	1.00369	0.448093	0.027513	0.663338	0.192444	0	0	0.031971	0.064537	0.061698	0.058415	0.478772	0.260504	17.4102	7.79796	6.09184	5.72449	6.16326	3.08163	0.22449	4.54694	1.84898	0	0	0.308163	0.616327	0.614286	0.616327	5.23061	2.46531
28830	i	novel	-1.00989	-0.016384	chr2	-	17964218	17969381	MSTRG.11450.1	2	2623	MSTRG.11450	MLLT10	2.18084	1.96052	2.41408	1.76621	1.53178	1.69905	1.033	1.02215	2.11518	1.51441	1.56366	1.06573	1.27754	1.38753	0.879186	1.25641	0.859336	14.6611	12.7079	15.8017	12.5708	9.40606	11.6847	8.42867	7.00648	20.3224	13.2811	14.8209	10.2724	12.2005	13.8148	9.27613	13.7263	8.1324
28849	u	novel	-1.08467	-0.069632	chr2	.	18532959	18533200	MSTRG.11451.1	1	242	MSTRG.11451	.	1.48504	0	0	0.318158	0.344543	0.04927	0.681158	0.270674	0.142359	0	0	0.263654	0	0	0.085771	0.269303	0.172038	9.98347	0	0	2.26446	2.1157	0.338843	5.55785	1.85537	1.36777	0	0	2.54132	0	0	0.904959	2.94215	1.6281
28840	i	novel	-1.09461	-0.094208	chr2	.	18264957	18265786	MSTRG.11454.1	1	830	MSTRG.11454	lasp-2	0.120434	0.177696	0.222534	0.205334	0.294112	1.74945	0.823352	1.12122	0.227224	0.145213	0.025931	0.111621	0.154293	0.429101	0.224273	0.232581	0.109869	0.809639	1.15181	1.45663	1.46145	1.80602	12.0313	6.71807	7.68554	2.18313	1.27349	0.245783	1.0759	1.47349	4.27229	2.36626	2.54096	1.03976
28845	i	novel	-1.07444	-0.262144	chr2	.	18370459	18371381	MSTRG.11458.1	1	923	MSTRG.11458	NEBL	0.577595	0.654376	0.648832	0.399582	0.312116	1.72	0.739463	0.673482	0.447787	0.163567	0.06904	0.284488	0.188437	0.209582	0.09211	0.190404	0.034574	3.88299	4.2416	4.24702	2.84399	1.91658	11.8288	6.03359	4.61647	4.30227	1.43445	0.654388	2.74214	1.79957	2.08667	0.971831	2.08017	0.327194
28846	i	novel	-1.11892	-0.0118784	chr2	.	18372112	18372373	MSTRG.11459.1	1	262	MSTRG.11459	NEBL	0	0.46636	0.088049	0.615092	2.34207	1.87865	1.73639	2.41994	0.059589	0.040911	0.120806	0.204721	0.163862	0.214677	0.215967	0	0.121801	0	3.0229	0.576336	4.37786	14.3817	12.9198	14.1679	16.5878	0.572519	0.358779	1.14504	1.97328	1.56489	2.13741	2.27863	0	1.15267
28847	i	novel	-1.12608	-0.0004096	chr2	.	18377919	18378153	MSTRG.11460.1	1	235	MSTRG.11460	NEBL	0	0.145085	0.082563	0.604451	0.101868	1.28454	2.94399	0.53078	0.394624	0.230966	0	0.369515	0.238833	0	0.103652	0.117629	0.135795	0	0.940426	0.540426	4.30213	0.625532	8.83404	24.0213	3.6383	3.79149	2.02553	0	3.5617	2.28085	0	1.09362	1.28511	1.28511
28848	i	novel	-1.03827	-0.188416	chr2	.	18384003	18387119	MSTRG.11461.1	1	3117	MSTRG.11461	NEBL	0.47035	0.30479	0.804205	0.687989	0.903019	2.01001	1.24182	2.11285	0.421167	0.31278	0.253723	0.365061	0.411592	0.336631	0.239092	0.168089	0.183165	3.16201	1.97562	5.26404	4.8967	5.54507	13.8232	10.1325	14.4828	4.04652	2.74302	2.40488	3.51877	3.9307	3.35162	2.52262	1.83638	1.7334
28850	u	novel	-1.20767	-0.0004096	chr2	.	18536251	18536776	MSTRG.11462.1	1	526	MSTRG.11462	.	0.208985	0	0.175428	0.032855	0.237465	0.324541	1.34581	0.666752	0.10606	0.040538	0.192354	0.181458	0.013338	0	0.204875	0.00435	0.072521	1.40494	0	1.14829	0.23384	1.45817	2.23194	10.981	4.57034	1.01901	0.355513	1.82319	1.74905	0.127376	0	2.1616	0.047529	0.686312
28855	u	novel	-1.22962	-0.0004096	chr2	.	19099363	19100012	MSTRG.11468.1	1	650	MSTRG.11468	.	1.2749	0.322555	0.626136	0.617122	0.929501	0.834193	1.46805	0.94804	0.264687	0.235248	0.224966	0.289214	0.289811	0.321402	0.310147	0.408658	0.359597	8.57077	2.09077	4.09846	4.39231	5.70769	5.73692	11.9785	6.49846	2.54308	2.06308	2.13231	2.78769	2.76769	3.2	3.27231	4.46462	3.40308
2413	u	novel	-1.05126	-0.0004096	chr1	.	45895595	45896129	MSTRG.1147.1	1	535	MSTRG.1147	.	0.938794	1.2231	1.18706	0	0	1.47664	1.61127	0	0.687748	0.709422	0	0.406131	0	1.1123	1.31082	2.12239	1.04009	6.31121	7.92804	7.77009	0	0	10.1551	13.147	0	6.60779	6.22149	0	3.91464	0	11.0745	13.8302	23.1872	9.84299
28868	u	novel	-1.16123	-0.319488	chr2	.	19453872	19454789	MSTRG.11473.1	1	918	MSTRG.11473	.	0	0.209062	0.305713	0.392881	0.281707	0.620913	0.930398	0.492805	0.376416	0.394252	0.49419	0.8962	0.24045	0.866526	0.42692	0.64382	0.23194	0	1.35512	2.00109	2.7963	1.72985	4.27015	7.5915	3.378	3.61656	3.45752	4.6841	8.63834	2.2963	8.62745	4.50436	7.03377	2.19499
28871	i	novel	-1.20046	-0.0004096	chr2	.	19461653	19461988	MSTRG.11476.1	1	336	MSTRG.11476	ENSGALG00000028357	0.714531	0	0.040467	0.036798	0.005816	0.130694	1.52942	0.020841	0.309147	0.007805	0	0.757413	0.004363	0	0.174044	0.214121	0	4.80357	0	0.264881	0.261905	0.035714	0.89881	12.4792	0.142857	2.97024	0.068452	0	7.3006	0.041667	0	1.83631	2.33929	0
28872	i	novel	-1.09763	-0.01024	chr2	.	19467146	19467447	MSTRG.11477.1	1	302	MSTRG.11477	ENSGALG00000028357	0.116242	0	0.132033	0.152597	0	0.108815	1.5827	0.066664	0.08616	0	0.132404	0	0	0	0.145935	0.147907	0	0.781457	0	0.864238	1.08609	0	0.748344	12.9139	0.456954	0.827815	0	1.25497	0	0	0	1.53974	1.61589	0
28877	i	novel	-1.44343	-0.0004096	chr2	.	19627578	19627829	MSTRG.11481.1	1	252	MSTRG.11481	MRC1	0	0.237536	0	0.159457	0.3173	0.072127	0.290832	0.081627	0	0.288689	0.460532	0	0	0.15544	0.128253	1.4213	0	0	1.53968	0	1.13492	1.94841	0.496032	2.37302	0.559524	0	2.53175	4.36508	0	0	1.54762	1.35318	15.5278	0
28941	i	novel	-1.1347	-0.0004096	chr2	.	20333484	20334744	MSTRG.11492.1	1	1261	MSTRG.11492	MINDY3	1.24179	0.878062	0.719889	0.803784	1.02812	1.03596	1.31917	1.75191	1.61198	1.12463	0.23343	0.431771	0.78804	0.486819	0.879246	0.270533	0.612976	8.34814	5.69151	4.71213	5.72086	6.31324	7.12451	10.7637	12.0087	15.4877	9.86281	2.21253	4.16178	7.52577	4.84695	9.27676	2.95559	5.80095
28942	i	novel	-1.15045	-0.0004096	chr2	.	20339078	20339528	MSTRG.11493.1	1	451	MSTRG.11493	MINDY3	1.3714	2.49612	1.26114	2.0153	0.785727	0.774756	1.97832	0.909285	1.38767	1.04546	0.75958	0.277885	1.36544	0.58949	0.960823	0.79741	0.212274	9.21951	16.1796	8.25499	14.3437	4.82483	5.32816	16.1419	6.23282	13.3326	9.16851	7.19956	2.67849	13.0399	5.86918	10.1375	8.71175	2.00887
28943	i	novel	-1.0098	-0.065536	chr2	.	20340849	20343587	MSTRG.11494.1	1	2739	MSTRG.11494	MINDY3	1.70506	1.15163	1.70527	0.913741	1.56275	1.08968	0.82618	0.762404	0.826837	0.541329	0.357958	0.263476	0.472753	0.786197	0.745362	0.458833	0.364727	11.4626	7.46477	11.1621	6.50347	9.5962	7.49398	6.74115	5.226	7.94414	4.74735	3.39284	2.53961	4.51479	7.82767	7.86418	5.01278	3.45162
28944	i	novel	-1.23528	-0.0004096	chr2	.	20348123	20348927	MSTRG.11495.1	1	805	MSTRG.11495	MINDY3	1.36739	0	1.70954	0.982282	0	0	0	2.05927	0.790114	0.585577	0.355698	0.473368	1.06871	1.06677	0	0.785135	0.233126	9.19255	0	11.1901	6.9913	0	0	0	14.1155	7.5913	5.1354	3.37143	4.56273	10.2062	10.6211	0	8.57764	2.20621
308	u	novel	-1.11765	-0.0004096	chr1	+	2806159	2819166	MSTRG.115.1	1	13008	MSTRG.115	.	0.203216	0.214252	0.22216	0.123597	0.095497	2.12666	0.191176	0.413637	0	0	0.007324	0	0.025502	0	0.013152	0.011505	0.042875	1.36616	1.38876	1.45418	0.879689	0.586408	14.6255	1.55989	2.83533	0	0	0.069419	0	0.243542	0	0.138761	0.125692	0.40575
28955	u	novel	-1.21246	-0.075776	chr2	.	20613292	20613637	MSTRG.11501.1	1	346	MSTRG.11501	.	0.389502	0.15918	0.353233	0.382519	0.126139	0.403864	1.80649	0.051861	0.964408	0.783692	0.771458	0.375407	0.430349	0.672588	0.314196	1.02168	0.356707	2.6185	1.03179	2.31214	2.72254	0.774566	2.77746	14.7399	0.355491	9.2659	6.87283	7.31214	3.6185	4.10983	6.69653	3.31503	11.1618	3.37572
28971	i	novel	-1.13445	-0.0004096	chr2	.	20798294	20798512	MSTRG.11509.1	1	219	MSTRG.11509	RUNDC3B	0	0.212745	0.421348	0	0	0	1.33806	0.402354	0	0.156202	0	0.124591	0	0.277008	0.008223	0.124969	0	0	1.37899	2.75799	0	0	0	10.9178	2.75799	0	1.36986	0	1.20091	0	2.75799	0.086758	1.3653	0
28990	u	novel	-1.01419	-0.0004096	chr2	.	21305671	21305931	MSTRG.11517.1	1	261	MSTRG.11517	.	0	0.159004	0	0	0	0.604473	1.68951	0.115144	0	0	0	0.110107	0.310526	0	0	0	0	0	1.03065	0	0	0	4.15709	13.7854	0.789272	0	0	0	1.0613	2.96552	0	0	0	0
28991	u	novel	-1.18622	-0.0004096	chr2	.	21312334	21312581	MSTRG.11518.1	1	248	MSTRG.11518	.	1.44911	0	0	0	0	0	0	0	0	0	0	0	0.037156	0	0	0	0.10439	9.74194	0	0	0	0	0	0	0	0	0	0	0	0.354839	0	0	0	0.987903
2401	j	novel	-1.24894	-0.0073728	chr1	+	45758985	45769977	MSTRG.1152.1	2	1913	MSTRG.1152	ELK3	0	0.073981	0.389828	0.415898	0.063365	1.65006	0.313956	0.625803	0.078821	0	0.115627	0.121435	0	1.09015	0	0.062581	0	0	0.479535	2.55167	2.96011	0.389097	11.3478	2.5617	4.28965	0.757301	0	1.09596	1.1705	0	10.854	0	0.683699	0
2404	i	novel	-1.08656	-0.0073728	chr1	+	45766436	45770007	MSTRG.1152.3	2	2708	MSTRG.1152	ELK3	1.49113	0.494356	0.672545	0.524136	0.093631	0.598989	1.19451	0.349299	0.124917	0.430006	0.51563	0.500519	0.512482	0.814502	0.384939	0.687576	0.814951	10.0244	3.20437	4.40224	3.73049	0.574949	4.11937	9.74654	2.39432	1.20019	3.77107	4.88731	4.82443	4.8942	8.10949	4.06143	7.51181	7.71236
28996	i	novel	-1.22477	-0.0004096	chr2	.	21390254	21390542	MSTRG.11523.1	1	289	MSTRG.11523	ZNF804B	1.55441	0	0	0	0	0.127798	0.381668	0	0	0	0	0	0	0	0	0	0	10.4498	0	0	0	0	0.878893	3.11419	0	0	0	0	0	0	0	0	0	0
29003	u	novel	-1.18186	-0.0004096	chr2	.	21684548	21684748	MSTRG.11524.1	1	201	MSTRG.11524	.	0.420348	0	0	0.076891	0.897704	0	1.46338	0.037016	0	0.047653	0.077684	0	0	0	0.22964	0	0	2.82587	0	0	0.547264	5.51244	0	11.9403	0.253731	0	0.41791	0.736318	0	0	0	2.42289	0	0
28998	u	novel	-1.1348	-0.0004096	chr2	.	21641694	21642016	MSTRG.11525.1	1	323	MSTRG.11525	.	0	0.493396	0.07142	0.343204	1.03206	0	1.70632	0.099817	0	0.315253	0.175731	0	0.186083	0.075562	0.022888	0.085298	0	0	3.19814	0.467492	2.44272	6.33746	0	13.9226	0.684211	0	2.76471	1.66563	0	1.77709	0.752322	0.241486	0.931889	0
29000	u	novel	-1.32875	-0.045056	chr2	.	21667952	21668152	MSTRG.11527.1	1	201	MSTRG.11527	.	0.067345	0	0	0.051727	0	0	1.73471	0.209032	0	0	0.085033	0	0	0	0.142405	0	0	0.452736	0	0	0.368159	0	0	14.1542	1.43284	0	0	0.80597	0	0	0	1.50249	0	0
29004	u	novel	-1.1126	-0.0548864	chr2	+	21690071	21693363	MSTRG.11530.1	2	2996	MSTRG.11530	.	0.277789	0.780551	0.54654	0.842534	1.04585	0.642381	0.628047	0.856323	0.769495	1.24445	1.31777	0.26882	0.361342	0.706468	0.65567	0.70212	0.573365	1.86749	5.05946	3.57745	5.99666	6.42217	4.41779	5.1245	5.86978	7.3932	10.9136	12.4903	2.59112	3.45082	7.03386	6.91786	7.6707	5.42609
29005	u	novel	-1.42305	-0.0004096	chr2	.	21693479	21693973	MSTRG.11531.1	1	495	MSTRG.11531	.	0.549023	0.946847	0.51264	1.44531	0	1.5469	2.15231	1.49541	1.61799	1.6883	1.46618	0.670895	0.571792	0	1.32346	0	1.02551	3.69091	6.13737	3.35556	10.2869	0	10.6384	17.5616	10.2505	15.5455	14.8061	13.897	6.46667	5.46061	0	13.9636	0	9.70505
29014	u	novel	-1.17186	-0.0188416	chr2	+	21776934	21777224	MSTRG.11536.1	1	291	MSTRG.11536	.	0	0	0	0.145812	0	0	1.45048	0	0	0	0.11272	0.012077	0	0	0	0	0	0	0	0	1.0378	0	0	11.8351	0	0	0	1.0684	0.116404	0	0	0	0	0
29028	u	novel	-1.01939	-0.0004096	chr2	.	22143161	22143369	MSTRG.11538.1	1	209	MSTRG.11538	.	0	0.445849	0	0.040335	0	0	1.40736	0	0	0	0	0	0	0	0	0	0.305376	0	2.88995	0	0.287081	0	0	11.4833	0	0	0	0	0	0	0	0	0	2.88995
29029	u	novel	-1.05111	-0.0004096	chr2	.	22147591	22147822	MSTRG.11539.1	1	232	MSTRG.11539	.	1.50802	0.596488	0.615045	0.140501	0.701241	0	0.142104	0.177328	0	0	0	0	0	0	0	0	0	10.1379	3.86638	4.02586	1	4.30603	0	1.15948	1.21552	0	0	0	0	0	0	0	0	0
2405	i	novel	-1.05637	-0.0004096	chr1	.	45775301	45775582	MSTRG.1154.1	1	282	MSTRG.1154	ELK3	0.1593	0.165217	0.572629	1.02436	0.944765	1.49275	2.5472	1.26953	1.59444	0.375644	0.325864	1.41419	0.701794	2.11526	0.549855	0.745245	0.417427	1.07092	1.07092	3.74823	7.29078	5.80142	10.266	20.7837	8.70213	15.3191	3.29433	3.08865	13.6312	6.70213	21.0603	5.80142	8.14184	3.95036
29030	u	novel	-1.03584	-0.077824	chr2	.	22159141	22159856	MSTRG.11542.1	1	716	MSTRG.11542	.	1.9003	1.18335	0.793312	0.759409	0.196513	0.662458	0.159531	0.002853	0.130392	0.096191	0.088706	0	0	0.367525	0.076777	0.038607	0	12.7751	7.67039	5.19274	5.40503	1.2067	4.55587	1.30168	0.019553	1.25279	0.843575	0.840782	0	0	3.65922	0.810056	0.421788	0
29034	u	novel	-1.01722	-0.0004096	chr2	.	22176084	22176324	MSTRG.11544.1	1	241	MSTRG.11544	.	0.551795	0.266302	1.52773	0.39585	0	0.147218	0.118998	0.273008	0	0.370944	0	0.246237	0.088202	0	0	0	0	3.70954	1.72614	10	2.81743	0	1.01245	0.970954	1.87137	0	3.25311	0	2.37344	0.842324	0	0	0	0
29141	u	novel	-1.03557	-0.022528	chr2	.	23572687	23572895	MSTRG.11549.1	1	209	MSTRG.11549	.	1.50458	0	0.659338	0	0.184668	0	0	0	0	0	0	0	0	0	0	0	0	10.1148	0	4.31579	0	1.13397	0	0	0	0	0	0	0	0	0	0	0	0
29180	u	novel	-1.05233	-0.0212992	chr2	.	23944883	23953483	MSTRG.11555.1	1	8601	MSTRG.11555	.	0.028155	0.032	0.021137	0.093683	0.130587	0.348989	0.283161	1.38939	0.044496	0.073937	0.022092	0	0.007353	0	0.111838	0.028297	0.009362	0.18928	0.207418	0.138356	0.666783	0.801884	2.40007	2.31043	9.52378	0.427508	0.648413	0.209394	0	0.070224	0	1.17998	0.30915	0.088594
29095	u	novel	-1.10806	-0.2048	chr2	.	23055069	23055354	MSTRG.11569.1	1	286	MSTRG.11569	.	0	0	0	0.296721	0.21182	0.229805	1.54011	1.54354	0.550976	0.558177	0.220599	0.116806	0.329148	0.459698	0.100082	0.709859	0.11158	0	0	0	2.11189	1.3007	1.58042	12.5664	10.5804	5.29371	4.89511	2.09091	1.12587	3.14336	4.57692	1.05594	7.75525	1.05594
29096	u	novel	-1.26917	-0.0004096	chr2	.	23081850	23082154	MSTRG.11570.1	1	305	MSTRG.11570	.	0.400894	0	0.47485	0.005528	0	0.041477	1.32604	0.532845	0.410866	0.112158	0.128334	0.818068	0.682861	0.130734	0.155376	0.244287	0.467712	2.69508	0	3.1082	0.039344	0	0.285246	10.8197	3.65246	3.94754	0.983607	1.21639	7.88525	6.52131	1.30164	1.63934	2.66885	4.42623
29100	i	novel	-1.01406	-0.0004096	chr2	.	23097844	23098200	MSTRG.11573.1	1	357	MSTRG.11573	CALCR	0.72	0.246755	0.129237	0.110984	0	0.728261	1.58536	0.551264	0.049271	0.09646	0.171111	0.49316	0.162201	0.124915	0.114956	0.23255	0.024863	4.84034	1.59944	0.845938	0.789916	0	5.0084	12.9356	3.77871	0.473389	0.845938	1.62185	4.7535	1.54902	1.2437	1.21288	2.54062	0.235294
29102	i	novel	-1.25802	-0.2048	chr2	.	23145370	23146455	MSTRG.11575.1	1	1086	MSTRG.11575	CALCR	0.285036	0.120182	0.063726	0	0	0.157592	1.38177	0.772286	0.057887	0.187316	0.066936	0.447658	0.362925	0.167397	0.264963	0.581983	0.676432	1.91621	0.779006	0.417127	0	0	1.08379	11.2744	5.29374	0.556169	1.64273	0.634438	4.31492	3.46593	1.66667	2.79558	6.3582	6.40147
29103	i	novel	-1.25489	-0.0004096	chr2	-	23147001	23147297	MSTRG.11576.1	1	297	MSTRG.11576	CALCR	2.52775	0.078436	0	0	0	0	0	0	0.423334	0.107501	0	0	0	0.204258	0	0	0	16.9933	0.508417	0	0	0	0	0	0	4.06734	0.942761	0	0	0	2.03367	0	0	0
29105	u	novel	-1.1318	-0.0004096	chr2	.	23158616	23159137	MSTRG.11578.1	1	522	MSTRG.11578	.	0.006839	0.089255	0	0	0	1.15741	0.833252	0.902989	0.394991	0	0.071346	0.207096	0.219655	0	0	0.215505	0.05749	0.045977	0.578544	0	0	0	7.95977	6.79885	6.18966	3.79502	0	0.676245	1.99617	2.0977	0	0	2.35441	0.544061
29106	u	novel	-1.35631	-0.0004096	chr2	.	23173135	23173579	MSTRG.11579.1	1	445	MSTRG.11579	.	0.399787	0	0	0	0	0.512358	0.457733	0.59371	0.202316	0	0.02608	0.249458	0.141656	0	0.063896	0.391225	1.35825	2.68764	0	0	0	0	3.5236	3.73483	4.06966	1.94382	0	0.247191	2.40449	1.35281	0	0.674157	4.27416	12.8539
29108	u	novel	-1.31481	-0.069632	chr2	.	23188872	23189227	MSTRG.11581.1	1	356	MSTRG.11581	.	0.11783	0.325452	0.257483	0	0	1.31725	1.29512	1.51788	0.087124	0	0.169517	0.412364	0.538562	0.256174	0.559092	0.719149	0.804384	0.792135	2.10955	1.68539	0	0	9.05899	10.5674	10.4045	0.837079	0	1.60674	3.97472	5.14326	2.55056	5.89888	7.85674	7.61236
29109	u	novel	-1.07472	-0.0004096	chr2	.	23193134	23193612	MSTRG.11582.1	1	479	MSTRG.11582	.	0.046892	0.194535	0.281307	0.342598	0.102674	0.577988	1.09637	1.7747	0.063448	0.143784	0.066518	0.219406	0.195434	0.332348	0.260594	0.545757	0.665114	0.31524	1.26096	1.84134	2.43841	0.63048	3.97495	8.94572	12.1649	0.609603	1.26096	0.63048	2.11482	1.86639	3.30898	2.74948	5.96242	6.29436
29110	u	novel	-1.10496	-0.04096	chr2	.	23194092	23194741	MSTRG.11583.1	1	650	MSTRG.11583	.	0	0	0.03455	0	0	0.131538	0.575644	1.73471	0.03859	0.052979	0.137966	0.288416	0.09553	0.233017	0.52289	0.732825	0.938659	0	0	0.226154	0	0	0.904615	4.69692	11.8908	0.370769	0.464615	1.30769	2.78	0.912308	2.32	5.51692	8.00615	8.88308
29111	u	novel	-1.05019	-0.0004096	chr2	.	23197951	23198260	MSTRG.11584.1	1	310	MSTRG.11584	.	0.016314	0	0	0	0	0.865411	2.25071	1.56664	0.173917	0	0.049349	0.584998	0.469854	0	0.443629	0.571046	0.308824	0.109677	0	0	0	0	5.95161	18.3645	10.7387	1.67097	0	0.467742	5.63871	4.4871	0	4.68065	6.23871	2.92258
29113	u	novel	-1.39024	-0.0004096	chr2	.	23207607	23208332	MSTRG.11586.1	1	726	MSTRG.11586	.	1.26663	0.032088	0.379619	0.058445	0.135485	1.12781	1.60524	0.916314	0.042149	0.178737	0.131662	0.408842	0.304185	0.101268	0.44844	0.47998	0.373623	8.51515	0.207989	2.48485	0.415978	0.831956	7.7562	13.0978	6.28099	0.404959	1.56749	1.24793	3.94077	2.90496	1.00826	4.7314	5.2438	3.53581
29114	u	novel	-1.03829	-0.0729088	chr2	.	23209037	23209869	MSTRG.11587.1	1	833	MSTRG.11587	.	1.69447	0.175574	0.075378	0	0	0.583726	0.861141	0.908246	0.022366	0.114164	0.2889	0.322076	0.228783	0.070656	0.376159	0.697209	0.458191	11.3914	1.13806	0.493397	0	0	4.01441	7.02641	6.22569	0.214886	1.0012	2.73829	3.10444	2.18487	0.703481	3.96879	7.61705	4.33613
29116	u	novel	-1.29773	-0.065536	chr2	.	23212005	23212331	MSTRG.11589.1	1	327	MSTRG.11589	.	2.25582	0.141537	0.546153	0	0	1.13525	0.447879	0.853014	0.184291	0.093802	0	0.355023	0.193413	0	1.08663	0.374249	0.522201	15.1651	0.917431	3.57492	0	0	7.80734	3.65443	5.8471	1.77064	0.82263	0	3.42202	1.84709	0	11.4648	4.08868	4.9419
29118	u	novel	-1.15918	-0.0004096	chr2	.	23217000	23217227	MSTRG.11591.1	1	228	MSTRG.11591	.	0.585214	1.4284	0.849635	0	0	2.20918	0.903057	1.80759	0.298093	0.430604	0.363248	0.782195	1.05447	0.088985	1.0804	1.53197	0.894008	3.93421	9.25877	5.5614	0	0	15.193	7.36842	12.3904	2.86403	3.77632	3.44298	7.53947	10.0702	0.885965	11.3991	16.7368	8.46053
29119	u	novel	-1.13064	-0.0004096	chr2	.	23218144	23218446	MSTRG.11592.1	1	303	MSTRG.11592	.	0.512525	0.153767	1.67496	0	0	0.960747	1.87801	1.64809	0.120913	0	0.180714	0.489287	0.167263	0.230378	0.992524	0.793284	0.728169	3.44554	0.9967	10.9637	0	0	6.60726	15.3234	11.297	1.16172	0	1.71287	4.71617	1.59736	2.29373	10.4719	8.66667	6.89109
29120	u	novel	-1.14933	-0.0004096	chr2	.	23219368	23219639	MSTRG.11593.1	1	272	MSTRG.11593	.	0	0.240489	0.169062	0	0	0.363519	1.95912	0.21883	0.121301	0	0	0.120911	0.326071	0.063143	0.411524	0.293107	0.344199	0	1.55882	1.10662	0	0	2.5	15.9853	1.5	1.16544	0	0	1.16544	3.11397	0.628676	4.34191	3.20221	3.25735
29121	u	novel	-1.21211	-0.028672	chr2	.	23224051	23225407	MSTRG.11594.1	1	1357	MSTRG.11594	.	0.490645	0	0.186323	0.031268	0.072485	1.17119	1.15026	1.13172	0.092576	0.152261	0.150753	0.512999	0.498791	0.20961	0.860907	0.842074	1.18844	3.29845	0	1.2196	0.22255	0.445099	8.05453	9.38541	7.75755	0.889462	1.3353	1.42889	4.94473	4.76345	2.08696	9.08327	9.1997	11.2469
29182	u	novel	-1.15733	-0.047104	chr2	.	23982045	23982374	MSTRG.11600.1	1	330	MSTRG.11600	.	1.83053	0.418882	0.541188	0.510911	0.704699	0.380263	0.110673	0.178601	0	0	0	0	0	0	0	0	0	12.3061	2.71515	3.54242	3.63636	4.32727	2.61515	0.90303	1.22424	0	0	0	0	0	0	0	0	0
29185	i	novel	-1.01952	-0.0004096	chr2	.	23988330	23988635	MSTRG.11602.1	1	306	MSTRG.11602	DYNC1I1	0	0.881287	0.492769	1.64468	1.17561	0.571177	0.583151	0.718945	0.15	0	0	0	0	0	0.093231	0	0	0	5.71242	3.22549	11.7059	7.21895	3.9281	4.75817	4.9281	1.44118	0	0	0	0	0	0.98366	0	0
29186	i	novel	-1.15194	-0.0004096	chr2	.	23997058	23997579	MSTRG.11603.1	1	522	MSTRG.11603	DYNC1I1	0.242787	0.401058	1.57456	0.67155	0.493856	0.403075	0.206846	0.257398	0.032102	0	0.061443	0	0	0	0	0	0	1.63218	2.59962	10.3065	4.77969	3.03257	2.77203	1.68774	1.76437	0.308429	0	0.582375	0	0	0	0	0	0
29190	i	novel	-1.25872	-0.0004096	chr2	.	24017139	24017410	MSTRG.11605.1	1	272	MSTRG.11605	DYNC1I1	0	0.157679	0.460567	0.129137	0.786712	0.526034	1.52161	0.479496	0.098724	0	0	0	0	0	0	0.20191	0	0	1.02206	3.01471	0.919118	4.83088	3.61765	12.4154	3.28676	0.948529	0	0	0	0	0	0	2.20588	0
29191	i	novel	-1.39338	-0.0004096	chr2	.	24033902	24034366	MSTRG.11606.1	1	465	MSTRG.11606	DYNC1I1	0.38675	0.300589	0.639677	2.23562	0.332355	0.755495	0.158139	0.321265	0.233456	0	0	0	0	0	0.092333	0.059447	0	2.6	1.94839	4.1871	15.9118	2.04086	5.1957	1.29032	2.20215	2.24301	0	0	0	0	0	0.974194	0.649462	0
29192	i	novel	-1.06325	-0.0827392	chr2	.	24042373	24042807	MSTRG.11607.1	1	435	MSTRG.11607	DYNC1I1	0.361104	0.380901	0.200537	0.512585	0.223499	0.535836	1.51633	0.095581	0.216776	0	0	0	0	0	0	0.119098	0	2.42759	2.46897	1.31264	3.64828	1.37241	3.68506	12.3724	0.655172	2.08276	0	0	0	0	0	0	1.30115	0
29194	i	novel	-1.19924	-0.016384	chr2	.	24072201	24072624	MSTRG.11609.1	1	424	MSTRG.11609	DYNC1I1	1.44996	0.278351	1.1912	0.047386	0.141342	0.395413	0.430397	0.285924	0.073642	0	0.074649	0	0	0	0.12518	0	0	9.74764	1.80425	7.79717	0.337264	0.867925	2.71934	3.51179	1.95991	0.707547	0	0.707547	0	0	0	1.32075	0	0
29196	i	novel	-1.04725	-0.0004096	chr2	.	24084557	24084895	MSTRG.11610.1	1	339	MSTRG.11610	DYNC1I1	0.780609	0.235282	1.07843	1.62715	0.362691	0.388612	0.015184	0.50049	0	0.312482	0	0	0.005869	0	0	0.405282	0.001558	5.24779	1.52507	7.059	11.5811	2.22714	2.67257	0.123894	3.43068	0	2.74041	0	0	0.056047	0	0	4.42773	0.014749
29197	i	novel	-1.36918	-0.0004096	chr2	.	24099144	24099393	MSTRG.11611.1	1	250	MSTRG.11611	DYNC1I1	1.96886	1.19409	0.16194	0.768257	0.987526	0.526958	0.305904	0.088116	0	0	0.118164	0	0	0	0	0	0.15977	13.236	7.74	1.06	5.468	6.064	3.624	2.496	0.604	0	0	1.12	0	0	0	0	0	1.512
29200	i	novel	-1.35294	-0.0004096	chr2	.	24116112	24116352	MSTRG.11614.1	1	241	MSTRG.11614	DYNC1I1	1.14062	2.02543	0.585737	0.50895	0.406113	0.085676	0	0	0	0	0	0	0	0	0	0.095711	0	7.66805	13.1286	3.83403	3.62241	2.49378	0.589212	0	0	0	0	0	0	0	0	0	1.04564	0
29201	i	novel	-1.12835	-0.073728	chr2	.	24119829	24120177	MSTRG.11615.1	1	349	MSTRG.11615	DYNC1I1	0.438578	0.280702	1.98036	1.09582	0	0.44039	0.421402	0.026753	0	0	0	0	0	0	0	0	0	2.94842	1.81948	12.9627	7.79943	0	3.02865	3.4384	0.183381	0	0	0	0	0	0	0	0	0
29203	i	novel	-1.1362	-0.0004096	chr2	.	24138748	24139031	MSTRG.11616.1	1	284	MSTRG.11616	DYNC1I1	0.316356	0	0.225395	1.63357	0.901413	0.077312	0.376304	0.250165	0.110678	0.030916	0.105875	0	0	0.022634	0	0	0.031998	2.12676	0	1.47535	11.6268	5.53521	0.53169	3.07042	1.71479	1.06338	0.271127	1.00352	0	0	0.225352	0	0	0.302817
29215	u	novel	-1.07154	-0.0090112	chr2	.	24357048	24357332	MSTRG.11617.1	1	285	MSTRG.11617	.	1.5731	0	0	0	0	0.073979	0	0.309178	0	0	0	0	0	0	0	0	0	10.5754	0	0	0	0	0.508772	0	2.1193	0	0	0	0	0	0	0	0	0
29221	i	novel	-1.2686	-0.06144	chr2	.	24511038	24512027	MSTRG.11622.1	1	990	MSTRG.11622	SDHAF3	0.747506	0.145393	0.336719	0.720527	1.24622	0.936338	0.690656	0.747117	0.808786	1.24324	0.642401	0.779358	0.536359	0.711082	0.502139	0.492335	0.542857	5.02525	0.942424	2.20404	5.12828	7.65252	6.43939	5.63535	5.12121	7.77071	10.903	6.08889	7.51212	5.12222	7.0798	5.29798	5.37879	5.13737
29222	i	novel	-1.53265	-0.0004096	chr2	.	24515582	24515924	MSTRG.11623.1	1	343	MSTRG.11623	SDHAF3	0.392908	0.135385	0.282386	0.999479	1.42245	1.17768	0	0.311339	0.754059	0.243347	0.38941	0.502098	0.211867	0.221374	0.392657	0.467271	0.392174	2.6414	0.877551	1.8484	7.1137	8.73469	8.09913	0	2.13411	7.2449	2.13411	3.69096	4.83965	2.02332	2.20408	4.14286	5.10496	3.71137
29223	i	novel	-1.40745	-0.008192	chr2	.	24516759	24517302	MSTRG.11624.1	1	544	MSTRG.11624	SDHAF3	1.19602	0.29976	0.344021	0.45611	0.596321	0.933657	1.78137	1.328	1.4734	0.47749	0.798066	0.8479	0.591893	0.835077	0.315176	0.487109	0.263588	8.04044	1.94301	2.25184	3.24632	3.66176	6.42096	14.5349	9.10294	14.1562	4.1875	7.56434	8.17279	5.65257	8.31434	3.32537	5.32169	2.49449
29224	i	novel	-1.0538	-0.0032768	chr2	.	24520570	24521561	MSTRG.11625.1	1	992	MSTRG.11625	SDHAF3	0.65513	0.302642	0.462324	1.59848	0.321761	2.13978	0.390406	0.770759	0.514322	0.274953	0.623344	0.348263	0.528522	0.324602	0.224528	0.469844	0.334048	4.40423	1.96169	3.02621	11.377	1.97581	14.7157	3.18548	5.28327	4.94153	2.41129	5.90827	3.35685	5.04738	3.23185	2.36895	5.13307	3.16129
29225	i	novel	-1.08661	-0.0561152	chr2	.	24523550	24525011	MSTRG.11626.1	1	1462	MSTRG.11626	SDHAF3	0.221192	0.290823	0.218815	1.13832	0.226342	1.43717	0.411935	0.653297	0.478191	0.415787	0.520591	0.414206	0.614378	0.36335	0.187549	0.350041	0.133278	1.487	1.88509	1.43229	8.10191	1.38988	9.88372	3.36115	4.47811	4.59439	3.64637	4.93434	3.99248	5.8673	3.61765	1.9788	3.82421	1.26129
29226	i	novel	-1.24564	-0.0581632	chr2	.	24528687	24529622	MSTRG.11627.1	1	936	MSTRG.11627	SDHAF3	0.215974	0.547547	0.661202	0.5581	1.13178	1.43606	0.564473	0.996269	0.614036	0.445389	0.226337	0.339726	0.401061	0.429974	0.44443	0.250933	0.300861	1.45192	3.54915	4.32799	3.97222	6.94979	9.87607	4.60577	6.82906	5.89957	3.90598	2.1453	3.27457	3.83013	4.28098	4.6891	2.74145	2.84722
29249	u	novel	-1.16262	-0.0024576	chr2	.	24900295	24900549	MSTRG.11635.1	1	255	MSTRG.11635	.	2.46633	0.238371	0.156368	0.75705	1.04544	0.515485	0.670463	1.18311	1.24204	0.269194	0.253623	0.858046	1.13582	0.118556	0.463118	0.521198	0	16.5804	1.5451	1.02353	5.38823	6.41961	3.5451	5.47059	8.1098	11.9333	2.36078	2.40392	8.27059	10.8471	1.18039	4.88627	5.69412	0
29258	u	novel	-1.01364	-0.073728	chr2	.	24975495	24976194	MSTRG.11637.1	1	700	MSTRG.11637	.	1.59949	0.659639	0.308602	0.917669	0.581842	1.12255	0.613139	0.837807	0.141253	0.653866	0.234218	0.558009	0.28377	0.901935	0.445734	0.477539	0.398369	10.7529	4.27571	2.02	6.53143	3.57286	7.72	5.00286	5.74286	1.35714	5.73429	2.22	5.37857	2.71	8.98	4.70286	5.21714	3.77
2455	i	novel	-1.10832	-0.0004096	chr1	.	46740051	46740287	MSTRG.1164.1	1	237	MSTRG.1164	APAF1	0.333903	1.0591	0.747752	1.9676	0	0.458924	0.144277	0	0.379436	0.137603	0	0.15365	0.413989	0.311062	0.346325	0.043256	0.218916	2.24473	6.86498	4.89452	14.0042	0	3.15612	1.17721	0	3.64557	1.20675	0	1.48101	3.95359	3.09705	3.65401	0.472574	2.07173
29263	i	novel	-1.09597	-0.0004096	chr2	.	24986334	24986850	MSTRG.11640.1	1	517	MSTRG.11640	ICA1	0.633554	1.20466	0.582135	0.365791	1.49369	0.320066	0	0.454873	0.205747	0.066608	0.123258	0	0.02795	0.373195	0.153077	0.248395	0.160648	4.25919	7.80851	3.81045	2.60348	9.17215	2.20116	0	3.11799	1.97679	0.584139	1.16828	0	0.266925	3.71567	1.61509	2.71373	1.52031
29264	i	novel	-1.29115	-0.018432	chr2	.	24987422	24988070	MSTRG.11641.1	1	649	MSTRG.11641	ICA1	0.528074	2.03268	0.562837	0.2718	0.846874	0.135326	0	0.378316	0.139443	0	0	0	0.045176	0.024761	0.16298	0.052748	0	3.55008	13.1757	3.68413	1.93451	5.20031	0.930663	0	2.59322	1.33975	0	0	0	0.431433	0.246533	1.71957	0.576271	0
29269	i	novel	-1.08575	-0.04096	chr2	.	25025470	25025888	MSTRG.11645.1	1	419	MSTRG.11645	ICA1	1.92985	0.884047	1.75088	1.00832	1.81701	0.477173	0.351001	0.204729	0.525127	0.212815	0.190108	0.074777	0.074723	0.289569	0.237966	0.039322	0	12.9737	5.73031	11.4606	7.17661	11.1575	3.28162	2.86396	1.40334	5.04535	1.86635	1.80191	0.720764	0.713604	2.88306	2.51074	0.429594	0
29271	i	novel	-1.33842	-0.0630784	chr2	.	25045492	25046002	MSTRG.11647.1	1	511	MSTRG.11647	ICA1	2.44783	0.807004	1.5962	0.944186	0.898069	0.340328	0	0.340878	0.247881	0.20217	0.268405	0	0	0.325294	0.506727	0.299676	0.127174	16.456	5.23092	10.4481	6.72016	5.51468	2.34051	0	2.33659	2.3816	1.77299	2.54403	0	0	3.23875	5.34638	3.27397	1.20352
29272	i	novel	-1.32108	-0.0004096	chr2	.	25048138	25048458	MSTRG.11648.1	1	321	MSTRG.11648	ICA1	0.504175	0.361418	1.79663	0.318643	0.283086	0.147673	0	0	0.0321	0.053639	0	0	0	0	0.256879	0.056174	0.229112	3.38941	2.34268	11.7601	2.26791	1.73832	1.01558	0	0	0.308411	0.470405	0	0	0	0	2.71028	0.613707	2.16822
29273	i	novel	-1.14425	-0.110592	chr2	.	25048753	25050649	MSTRG.11649.1	1	1897	MSTRG.11649	ICA1	1.65186	0.961844	0.703144	0.608663	0.610368	0.180821	0.077463	0.126738	0.091133	0.226372	0.214011	0.140389	0.06668	0.131306	0.264653	0.197782	0.285922	11.1049	6.23458	4.60253	4.3321	3.74802	1.24354	0.632051	0.86874	0.875593	1.98524	2.02847	1.35319	0.636795	1.30733	2.7923	2.16078	2.70585
29290	u	novel	-1.14304	-0.0004096	chr2	.	26259722	26259936	MSTRG.11653.1	1	215	MSTRG.11653	.	1.46259	0	0	0.460711	0.327216	0.305018	0.496502	0.475659	0.217845	0	0	0.913453	0.231341	0	0.249953	0.25544	0.119921	9.83256	0	0	3.27907	2.0093	2.09767	4.05116	3.26046	2.09302	0	0	8.80465	2.2093	0	2.63721	2.7907	1.13488
29294	i	novel	-1.04387	-0.073728	chr2	.	26317621	26318616	MSTRG.11657.1	1	996	MSTRG.11657	THSD7A	0.297649	0.093557	0.17256	0	1.50571	0.35184	0.4212	0.243291	0.031559	0.103724	0.03199	0.004375	0.062239	0.030454	0.148925	0.137942	0	2.001	0.606426	1.12952	0	9.24598	2.41968	3.43675	1.66767	0.303213	0.909639	0.303213	0.042169	0.594378	0.303213	1.57129	1.50703	0
29297	i	novel	-1.05517	-0.028672	chr2	.	26345728	26346567	MSTRG.11658.1	1	840	MSTRG.11658	THSD7A	0.460948	0.329121	0.247166	0.511489	1.76926	0.051066	0.043771	0	0.03742	0.081855	0	0.149074	0.025679	0	0.170377	0.164541	0	3.09881	2.13333	1.61786	3.64048	10.8643	0.35119	0.357143	0	0.359524	0.717857	0	1.43691	0.245238	0	1.79762	1.79762	0
29299	i	novel	-1.14955	-0.0004096	chr2	.	26351185	26351554	MSTRG.11660.1	1	370	MSTRG.11660	THSD7A	0.416902	0.251845	0.242373	0.229358	1.39303	0.118684	0	0	0	0	0	0.08468	0.157351	0	0.060454	0	0.081679	2.8027	1.63243	1.58649	1.63243	8.55405	0.816216	0	0	0	0	0	0.816216	1.5027	0	0.637838	0	0.772973
29300	i	novel	-1.13539	-0.0004096	chr2	.	26364715	26364940	MSTRG.11661.1	1	226	MSTRG.11661	THSD7A	1.59018	0	0.290675	0.685096	0.923781	0.133183	0	0	0	0.123109	0	0	0.098689	0	0.075069	0	0	10.6903	0	1.90265	4.87611	5.67257	0.915929	0	0	0	1.07965	0	0	0.942478	0	0.792035	0	0
29302	i	novel	-1.24486	-0.0004096	chr2	.	26378342	26380356	MSTRG.11662.1	1	2015	MSTRG.11662	THSD7A	0.255053	0.300053	0.236249	0.425755	1.38524	0	0.160572	0.089704	0.046798	0.01709	0	0.093295	0.015694	0.007327	0.112559	0.026029	0	1.71464	1.94491	1.5464	3.03027	8.5062	0	1.31017	0.614888	0.449628	0.149876	0	0.899256	0.149876	0.072953	1.18759	0.284367	0
29303	i	novel	-1.26415	-0.06144	chr2	.	26380937	26382963	MSTRG.11663.1	1	2027	MSTRG.11663	THSD7A	0.144053	0.068956	0.319189	0.690442	1.37728	0.162266	0.199527	0.043471	0.093042	0.033978	0.015719	0.015457	0.138549	0.029928	0.04227	0	0.042382	0.968426	0.446966	2.08929	4.91416	8.45733	1.11593	1.62802	0.297977	0.893932	0.297977	0.148989	0.148989	1.32314	0.297977	0.445979	0	0.401085
29304	i	novel	-1.25869	-0.0004096	chr2	.	26388548	26388892	MSTRG.11664.1	1	345	MSTRG.11664	THSD7A	1.55735	0	0	0.263897	0.487608	0	0.816341	0	0	0.054535	0	0	0.087108	0.087046	0	0.079328	0	10.4696	0	0	1.87826	2.9942	0	6.66087	0	0	0.478261	0	0	0.831884	0.866667	0	0.866667	0
29305	i	novel	-1.31583	-0.0274432	chr2	.	26399205	26399905	MSTRG.11665.1	1	701	MSTRG.11665	THSD7A	0.344608	0.004622	0	0.494859	1.54441	0	0	0	0	0	0.068179	0.044103	0.100231	0.04327	0.001352	0	0.045373	2.31669	0.029957	0	3.52211	9.48359	0	0	0	0	0	0.64622	0.425107	0.957204	0.430813	0.014265	0	0.429387
29306	i	novel	-1.17982	-0.0004096	chr2	.	26407321	26407716	MSTRG.11666.1	1	396	MSTRG.11666	THSD7A	1.47473	0	0.116509	0.421856	0.803972	0.651397	0	0	0	0	0.077529	0.07912	0	0	0.252984	0	0	9.91414	0	0.762626	3.00252	4.93687	4.4798	0	0	0	0	0.734848	0.762626	0	0	2.66919	0	0
29308	i	novel	-1.0312	-0.0004096	chr2	.	26465310	26465639	MSTRG.11668.1	1	330	MSTRG.11668	THSD7A	0.408387	0.281436	0.036573	0.64758	1.56386	0.043622	0	0	0.006308	0	0	0.09463	0	0	0.149349	0	0	2.74546	1.82424	0.239394	4.60909	9.60303	0.3	0	0	0.060606	0	0	0.912121	0	0	1.57576	0	0
29309	i	novel	-1.16676	-0.163021	chr2	.	26483660	26484143	MSTRG.11669.1	1	484	MSTRG.11669	THSD7A	1.14636	0.625709	0.428649	0.283904	0.965328	0.181459	1.20937	0.863867	0.259773	0	0.063869	0	0.261348	0.18801	0.335253	0.28708	0.263734	7.70661	4.05579	2.80579	2.02066	5.92769	1.24793	9.86777	5.92149	2.49587	0	0.605372	0	2.49587	1.8719	3.53719	3.13636	2.49587
2458	i	novel	-1.23481	-0.0004096	chr1	.	46783504	46783801	MSTRG.1167.1	1	298	MSTRG.1167	ANKS1B	0	0.13305	0.11945	0.248941	0.660146	0.14736	1.47974	0.632502	0.210957	0.115558	0	0	0	0.2848	0.096052	0	0	0	0.862416	0.781879	1.77181	4.05369	1.01342	12.0738	4.33557	2.02685	1.01342	0	0	0	2.83557	1.01342	0	0
29310	i	novel	-1.20016	-0.008192	chr2	.	26484949	26486347	MSTRG.11670.1	1	1399	MSTRG.11670	THSD7A	0.642209	0.282416	0.164021	0.221447	1.62688	0.369392	0.44091	0.1584	0.043448	0.04923	0	0.140751	0.011302	0.116448	0.2151	0.135827	0.045092	4.31737	1.83059	1.07362	1.57613	9.98999	2.54039	3.59757	1.08577	0.417441	0.431737	0	1.35668	0.107934	1.1594	2.26948	1.48392	0.426733
29311	u	novel	-1.09348	-0.0004096	chr2	.	26563408	26563762	MSTRG.11671.1	1	355	MSTRG.11671	.	0.759254	0	0	0.111213	0.933524	0.22528	1.42167	0.098628	0	0	0.089752	0	0.03746	0	0.637024	0.244689	0	5.10422	0	0	0.791549	5.73239	1.5493	11.6	0.676056	0	0	0.850704	0	0.357746	0	6.72113	2.67324	0
29313	u	novel	-1.14381	-0.0004096	chr2	.	26575509	26575964	MSTRG.11673.1	1	456	MSTRG.11673	.	0	0	0	1.38128	1.08103	0.164859	0.201575	0.04383	0	0	0	0.135599	0.068201	0	0.377247	0.121241	0	0	0	0	9.83114	6.63816	1.13377	1.64474	0.300439	0	0	0	1.30702	0.651316	0	3.98026	1.32456	0
2459	i	novel	-1.30733	-0.192512	chr1	.	46795348	46795776	MSTRG.1168.1	1	429	MSTRG.1168	ANKS1B	0.57593	0	0.29059	0.098907	0.321905	0.204723	1.32785	0.350604	0	0.240813	0	0	0	0	0	0	0	3.8718	0	1.9021	0.703963	1.97669	1.40793	10.8345	2.40326	0	2.11189	0	0	0	0	0	0	0
29333	u	novel	-1.06865	-0.0004096	chr2	.	26886040	26886582	MSTRG.11680.1	1	543	MSTRG.11680	.	1.72199	1.33677	0.317926	0.195097	0.36199	0.080871	0.270846	0.081138	0	0.126837	0	0	0.058238	0	0.048873	0	0.223791	11.5764	8.66483	2.08103	1.38858	2.22284	0.556169	2.20994	0.556169	0	1.11234	0	0	0.556169	0	0.515654	0	2.11786
29334	u	novel	-1.15615	-0.0004096	chr2	.	26911491	26911761	MSTRG.11681.1	1	271	MSTRG.11681	.	1.55556	0	0.170249	0	0.011418	0	0	0.079672	0	0.253301	0	0	0.114372	0	0.003847	0	0.117756	10.4576	0	1.11439	0	0.070111	0	0	0.546125	0	2.2214	0	0	1.09225	0	0.04059	0	1.11439
29336	u	novel	-1.05797	-0.0004096	chr2	.	26924608	26924828	MSTRG.11683.1	1	221	MSTRG.11683	.	1.42288	0.462129	0	0	0.222538	0	0	0	0	0.440115	0	0	0	0	0	0	0	9.56561	2.99547	0	0	1.36652	0	0	0	0	3.85973	0	0	0	0	0	0	0
29337	u	novel	-1.39928	-0.0004096	chr2	.	27018176	27018376	MSTRG.11684.1	1	201	MSTRG.11684	.	1.56447	0	0.073726	0	0	0	0	0.169838	0	0	0	0	0	0	0.043853	0	0	10.5174	0	0.482587	0	0	0	0	1.16418	0	0	0	0	0	0	0.462687	0	0
29339	u	novel	-1.32126	-0.0544768	chr2	.	27055566	27055892	MSTRG.11686.1	1	327	MSTRG.11686	.	0.207886	1.42481	0.7933	0.129759	0	0	0	0	0	0	0	0	0	0	0	0	0	1.39755	9.23547	5.19266	0.923547	0	0	0	0	0	0	0	0	0	0	0	0	0
29340	u	novel	-1.40461	-0.0004096	chr2	.	27068243	27068628	MSTRG.11687.1	1	386	MSTRG.11687	.	1.56997	0.665464	0.145253	0	0	0	0	0	0	0	0	0	0	0	0	0	0	10.5544	4.31347	0.950777	0	0	0	0	0	0	0	0	0	0	0	0	0	0
29341	u	novel	-1.22658	-0.032768	chr2	.	27081699	27081934	MSTRG.11688.1	1	236	MSTRG.11688	.	0.050424	1.56956	0.405238	0	0	0	0	0	0	0	0.11668	0	0	0	0.206025	0.074855	0.055073	0.338983	10.1737	2.65254	0	0	0	0	0	0	0	1.10593	0	0	0	2.17373	0.817797	0.521186
29342	u	novel	-1.06543	-0.0004096	chr2	.	27091161	27091508	MSTRG.11689.1	1	348	MSTRG.11689	.	1.48023	0.451301	0.528122	0.010497	0.138985	0	0	0	0	0	0	0	0	0	0	0	0	9.95115	2.92529	3.4569	0.074713	0.853448	0	0	0	0	0	0	0	0	0	0	0	0
2460	i	novel	-1.04584	-0.0172032	chr1	.	46817479	46817948	MSTRG.1169.1	1	470	MSTRG.1169	ANKS1B	0.19116	0.297391	0.19633	0.06457	0.488552	0.570803	1.83837	0.24987	0.200634	0.170556	0.13491	0	0.100925	0	0.024199	0	0	1.28511	1.92766	1.28511	0.459574	3	3.92553	15	1.71277	1.92766	1.49575	1.27872	0	0.96383	0	0.255319	0	0
29343	u	novel	-1.17669	-0.0004096	chr2	.	27096938	27097248	MSTRG.11690.1	1	311	MSTRG.11690	.	1.65873	0.145843	0.148352	0.061892	0	0	0	0	0	0	0	0	0	0	0	0.103305	0	11.1511	0.945338	0.971061	0.440514	0	0	0	0	0	0	0	0	0	0	0	1.12862	0
29344	u	novel	-1.32957	-0.0004096	chr2	.	27098477	27099252	MSTRG.11691.1	1	776	MSTRG.11691	.	1.44341	1.25906	0.134858	0.035306	0	0	0	0	0	0	0	0	0	0	0	0	0	9.70361	8.16108	0.882732	0.251289	0	0	0	0	0	0	0	0	0	0	0	0	0
29345	u	novel	-1.15411	-0.167936	chr2	.	27100273	27100556	MSTRG.11692.1	1	284	MSTRG.11692	.	2.16316	0.738242	0.776778	0.121701	0	0.139776	0	0.155133	0	0	0	0	0	0	0.098784	0.372899	0	14.5423	4.78521	5.08451	0.866197	0	0.961268	0	1.06338	0	0	0	0	0	0	1.04225	4.07394	0
29346	u	novel	-1.23646	-0.0004096	chr2	.	27105721	27105925	MSTRG.11693.1	1	205	MSTRG.11693	.	1.75235	0	0.182583	0	0	0	0	0	0	0	0	0	0	0	0	0	0.079895	11.7805	0	1.19512	0	0	0	0	0	0	0	0	0	0	0	0	0	0.756098
29347	u	novel	-1.17872	-0.028672	chr2	.	27109496	27110121	MSTRG.11694.1	1	626	MSTRG.11694	.	0.13972	1.76382	0.494439	0	0	0.070149	0	0	0	0	0	0.100101	0	0	0.028161	0	0.028527	0.939297	11.4329	3.23642	0	0	0.482428	0	0	0	0	0	0.964856	0	0	0.297125	0	0.269968
29378	u	novel	-1.365	-0.0004096	chr2	.	27852700	27852934	MSTRG.11697.1	1	235	MSTRG.11697	.	3.81876	4.49533	3.31421	2.54515	3.77813	6.14054	4.98732	0.848006	9.9989	6.51655	3.55839	7.99247	5.23516	3.79485	22.1715	10.7872	8.49797	25.6723	29.1383	21.6936	18.1149	23.2	42.2298	40.6936	5.81277	96.0681	57.1489	33.7277	77.0383	49.9957	37.783	233.928	117.851	80.4213
29379	u	novel	-1.0791	-0.0004096	chr2	.	27877680	27877906	MSTRG.11698.1	1	227	MSTRG.11698	.	1.58317	0.405059	0.859435	0	0.213786	0	0	0	0	0	0	0	0	0	0	0	0	10.6432	2.62555	5.62555	0	1.31278	0	0	0	0	0	0	0	0	0	0	0	0
2461	i	novel	-1.51883	-0.0004096	chr1	.	46819275	46819500	MSTRG.1170.1	1	226	MSTRG.1170	ANKS1B	0	0.206156	0.267691	0.117498	0.103043	0.516005	1.45443	0	0.004605	0	0	0	0	0.220431	0.04697	0.014985	0	0	1.33628	1.75221	0.836283	0.632743	3.54867	11.8673	0	0.044248	0	0	0	0	2.19469	0.495575	0.163717	0
29362	i	novel	-1.10994	-0.0004096	chr2	.	27487162	27487556	MSTRG.11700.1	1	395	MSTRG.11700	DGKB	0.154399	1.41504	0.29201	0.072207	0.166149	0.111173	0	0	0.079576	0.133369	0	0	0	0	0	0	0	1.03798	9.17215	1.91139	0.513924	1.02025	0.764557	0	0	0.764557	1.16962	0	0	0	0	0	0	0
29363	i	novel	-1.01455	-0.0004096	chr2	.	27488084	27488293	MSTRG.11701.1	1	210	MSTRG.11701	DGKB	1.02567	0.79856	1.71761	0.334525	1.01898	0	0.051358	0.566874	0	0	0	0	0.081775	0	0	0	0	6.89524	5.17619	11.2429	2.38095	6.25714	0	0.419048	3.88571	0	0	0	0	0.780952	0	0	0	0
29364	i	novel	-1.00572	-0.0004096	chr2	.	27491983	27492284	MSTRG.11702.1	1	302	MSTRG.11702	DGKB	0.44625	1.46562	0.2843	0.028379	0	0	0	0	0	0	0	0	0	0	0	0	0	3	9.5	1.86093	0.201987	0	0	0	0	0	0	0	0	0	0	0	0	0
29365	i	novel	-1.1645	-0.0004096	chr2	.	27545591	27545836	MSTRG.11703.1	1	246	MSTRG.11703	DGKB	1.4609	0.445267	0.347156	0	0.352181	0.089254	0	0	0	0	0	0	0	0	0	0	0	9.82114	2.88618	2.27236	0	2.1626	0.613821	0	0	0	0	0	0	0	0	0	0	0
29366	i	novel	-1.46163	-0.045056	chr2	.	27572192	27572393	MSTRG.11704.1	1	202	MSTRG.11704	DGKB	0.287191	0.245161	0.102857	1.47039	0	0	0	0.119887	0	0	0	0	0	0	0	0	0	1.93069	1.58911	0.673267	10.4653	0	0	0	0.821782	0	0	0	0	0	0	0	0	0
29367	i	novel	-1.22859	-0.0004096	chr2	.	27574812	27575202	MSTRG.11705.1	1	391	MSTRG.11705	DGKB	0.820979	0.595007	1.81374	0.759637	0.125782	0.449239	0	0.394379	0	0.35229	0	0	0	0	0	0.141396	0	5.51918	3.85678	11.8721	5.40665	0.772379	3.08951	0	2.70332	0	3.08951	0	0	0	0	0	1.54476	0
29368	i	novel	-1.11845	-0.0524288	chr2	.	27637137	27637338	MSTRG.11706.1	1	202	MSTRG.11706	DGKB	0.628138	1.49922	0.288908	0	0	0	0	0	0	0	0	0	0.217718	0	0	0	0	4.22277	9.71782	1.89109	0	0	0	0	0	0	0	0	0	2.07921	0	0	0	0
29369	i	novel	-1.27927	-0.262144	chr2	.	27644111	27644474	MSTRG.11707.1	1	364	MSTRG.11707	DGKB	0.678774	1.66397	0.507006	0	0.903732	0	0	0.242076	0	0	0	0	0	0	0	0	0	4.56319	10.7857	3.31868	0	5.54945	0	0	1.65934	0	0	0	0	0	0	0	0	0
29370	i	novel	-1.27333	-0.0004096	chr2	.	27646821	27647491	MSTRG.11708.1	1	671	MSTRG.11708	DGKB	0.460881	1.6253	1.10744	0.023033	0.291238	0.059377	0	0.06566	0.020475	0.042144	0	0	0.047128	0	0.084751	0.009003	0.095117	3.09836	10.535	7.24888	0.163934	1.78838	0.408346	0	0.450075	0.196721	0.369598	0	0	0.450075	0	0.894188	0.098361	0.900149
29371	i	novel	-1.07343	-0.0004096	chr2	.	27651466	27651866	MSTRG.11709.1	1	401	MSTRG.11709	DGKB	0.560131	1.6197	0.739484	0	0.107213	0.634573	0	0	0	0	0	0	0	0	0.21414	0	0	3.76559	10.4988	4.8404	0	0.658354	4.36409	0	0	0	0	0	0	0	0	2.25935	0	0
2462	i	novel	-1.30818	-0.0004096	chr1	.	46822615	46822964	MSTRG.1171.1	1	350	MSTRG.1171	ANKS1B	0.2159	0.266236	0.131822	0.172615	0	0.578723	1.35199	0.946597	0.089807	0	0.072948	0.328432	0.082872	0	0.024372	0.138084	0	1.45143	1.72571	0.862857	1.22857	0	3.98	11.0314	6.48857	0.862857	0	0.691429	3.16571	0.791429	0	0.257143	1.50857	0
29372	i	novel	-1.20626	-0.0004096	chr2	.	27665053	27665311	MSTRG.11710.1	1	259	MSTRG.11710	DGKB	1.97108	0.392539	1.67343	0	0	0	1.09781	0.085054	0	0	0	0	0	0	0	0	0.017951	13.251	2.5444	10.9537	0	0	0	8.95753	0.583012	0	0	0	0	0	0	0	0	0.169884
29373	i	novel	-1.23896	-0.053248	chr2	.	27670343	27671216	MSTRG.11711.1	1	874	MSTRG.11711	DGKB	2.13152	0.836336	0.82592	0.627269	0.387749	0.100488	0	0.048573	0	0	0	0	0	0	0.010194	0	0	14.3295	5.42105	5.40618	4.46453	2.38101	0.691076	0	0.332952	0	0	0	0	0	0	0.107551	0	0
29377	i	novel	-1.25889	-0.0004096	chr2	.	27711425	27711696	MSTRG.11715.1	1	272	MSTRG.11715	DGKB	0.879922	1.56658	1.52661	0	0.3263	0	0	0.110488	0	0.044437	0	0	0.348784	0	0	0.030623	0	5.91544	10.1544	9.99265	0	2.00368	0	0	0.757353	0	0.389706	0	0	3.33088	0	0	0.334559	0
29381	i	novel	-1.34307	-0.0004096	chr2	.	27933323	27933627	MSTRG.11717.1	1	305	MSTRG.11717	AGMO	0	0	0.051091	0	0.041647	0.29749	0	1.44452	0	0	0	0	0.103682	0	0	0	0	0	0	0.334426	0	0.255738	2.0459	0	9.90164	0	0	0	0	0.990164	0	0	0	0
29382	i	novel	-1.03598	-0.0004096	chr2	.	27988289	27988531	MSTRG.11718.1	1	243	MSTRG.11718	AGMO	1.47893	0	0.189866	0	0	0	0	0	0	0	0	0	0	0	0.117792	0	0	9.94239	0	1.2428	0	0	0	0	0	0	0	0	0	0	0	1.2428	0	0
29383	u	novel	-1.15426	-0.008192	chr2	.	28087677	28089941	MSTRG.11719.1	1	2265	MSTRG.11719	.	0.644124	0.287232	0.142588	0.2431	0.200022	0.335561	1.2061	0.907589	0.331774	0.197346	0.118546	0.390481	0.215665	0.040087	0.151103	0.206504	0.205878	4.33024	1.86181	0.933333	1.73024	1.22826	2.30773	9.84106	6.22119	3.18764	1.73068	1.12362	3.7638	2.0596	0.399117	1.59426	2.25607	1.94834
2463	i	novel	-1.24934	-0.08192	chr1	.	46834531	46834972	MSTRG.1172.1	1	442	MSTRG.1172	ANKS1B	0.406539	0.032461	0.104384	0.712993	1.20738	0.688549	1.72302	0.827792	0.278806	0	0.08784	0	0	0.066353	0.063043	0	0.284013	2.73303	0.210407	0.683258	5.07466	7.41403	4.73529	14.0588	5.67421	2.67873	0	0.832579	0	0	0.660634	0.665158	0	2.68778
29392	u	novel	-1.29155	-0.016384	chr2	.	28149296	28152270	MSTRG.11723.1	1	2975	MSTRG.11723	.	1.16965	1.47472	1.05755	0.519876	0.600604	0.615551	0.999824	0.547014	0.236116	0.236334	0.164692	0.203169	0.299987	0.146623	0.257322	0.205649	0.105668	7.86319	9.55899	6.92235	3.70017	3.68807	4.23328	8.15798	3.74958	2.26857	2.0726	1.56101	1.95832	2.86487	1.45983	2.71496	2.24672	1
29393	u	novel	-1.07884	-0.0352256	chr2	.	28153494	28153821	MSTRG.11724.1	1	328	MSTRG.11724	.	0.873906	1.55546	0.427114	0.194045	1.64936	0.559909	1.2267	0.18992	0.564832	0.315662	0.315546	0.117348	0	0.336529	0.19765	0.070045	0	5.875	10.0823	2.79573	1.3811	10.128	3.85061	10.0091	1.30183	5.42683	2.76829	2.99085	1.1311	0	3.35061	2.08537	0.765244	0
29395	u	novel	-1.15508	-0.0864256	chr2	.	28158627	28159271	MSTRG.11726.1	1	645	MSTRG.11726	.	1.77601	1.1402	0.955722	0.439146	0.173707	0.493259	0.399025	0.277976	0.219781	0.003005	0.057577	0.308667	0.098705	0	0.188971	0	0	11.9395	7.3907	6.25581	3.12558	1.06667	3.39225	3.25581	1.90543	2.11163	0.026357	0.545736	2.97519	0.942636	0	1.9938	0	0
29396	u	novel	-1.12013	-0.0004096	chr2	.	28160026	28160333	MSTRG.11727.1	1	308	MSTRG.11727	.	0.436108	1.64644	1.18747	0.481716	0.221012	0.849786	0.791851	0.035998	0.333872	0.08515	0	0	0.092813	0	0.152016	0	0	2.93182	10.6721	7.77273	3.42857	1.35714	5.84416	6.46104	0.246753	3.20779	0.746753	0	0	0.886364	0	1.6039	0	0
29397	u	novel	-1.19033	-0.014336	chr2	.	28165179	28166937	MSTRG.11728.1	1	1759	MSTRG.11728	.	1.44327	1.95112	0.949731	0.406565	0.746391	0.808051	0.609863	0.485515	0.249997	0.25418	0.065018	0.088825	0.219485	0.085992	0.199958	0.139355	0.09059	9.70267	12.647	6.2166	2.89369	4.58329	5.55713	4.97612	3.32803	2.40193	2.22911	0.616259	0.856168	2.09608	0.856168	2.10972	1.52246	0.857305
29398	u	novel	-1.04136	-0.012288	chr2	.	28169725	28170249	MSTRG.11729.1	1	525	MSTRG.11729	.	1.30078	0.733471	0.648632	0.147994	0.138035	1.57816	0.030114	0.121155	0.061656	0.131186	0.289583	0.100387	0.505411	0.02621	0.054521	0.105306	0	8.74476	4.75429	4.24571	1.05333	0.847619	10.8533	0.245714	0.830476	0.592381	1.15048	2.74476	0.967619	4.82667	0.260952	0.575238	1.15048	0
2464	i	novel	-1.22293	-0.0004096	chr1	.	46854525	46854735	MSTRG.1173.1	1	211	MSTRG.1173	ANKS1B	0	0	0	0.511395	0	0	1.34058	0	0.006906	0	0	0	0	0	0	0	0	0	0	0	3.63981	0	0	10.9384	0	0.066351	0	0	0	0	0	0	0	0
29401	u	novel	-1.1276	-0.06144	chr2	.	28191378	28192939	MSTRG.11732.1	1	1562	MSTRG.11732	.	1.04734	1.86533	0.907349	0.576484	0.326535	0.283741	0.508513	0.028206	0.167383	0.110231	0.013576	0.150971	0.060736	0.036909	0.10649	0.021037	0.109592	7.04097	12.0909	5.93918	4.10307	2.00512	1.95134	4.14917	0.193342	1.6082	0.966709	0.128681	1.45519	0.580026	0.367478	1.12356	0.229834	1.03713
29402	u	novel	-1.13316	-0.04096	chr2	.	28193821	28194718	MSTRG.11733.1	1	898	MSTRG.11733	.	0.648338	1.48142	0.400647	0.170228	0.372852	0.657574	0.040944	0.089839	0.202484	0	0.017036	0.139677	0.138411	0	0.063749	0.122927	0	4.35857	9.60245	2.62249	1.21158	2.28953	4.52227	0.334076	0.615813	1.94543	0	0.16147	1.34632	1.32183	0	0.672606	1.34298	0
29404	u	novel	-1.09561	-0.0004096	chr2	.	28283987	28284650	MSTRG.11735.1	1	664	MSTRG.11735	.	0.608889	0	0	0.255609	0.060088	0.476298	1.71489	0.066352	0.023669	0	0.036227	0.094372	0.171892	0.149296	0.136174	0	0.005252	4.09337	0	0	1.81928	0.368976	3.2756	13.9925	0.454819	0.22741	0	0.343374	0.909639	1.64157	1.48645	1.43675	0	0.049699
29405	u	novel	-1.00509	-0.0004096	chr2	.	28329209	28329456	MSTRG.11739.1	1	248	MSTRG.11739	.	0	0	0.497746	0	0.464256	0.041629	1.63081	0.975912	0.107019	0.114028	0.429673	0.409967	0.733407	0.214646	0.535427	0.506752	0	0	0	3.25807	0	2.85081	0.28629	13.3065	6.68952	1.02823	1	4.07258	3.95161	7.00403	2.1371	5.64919	5.53629	0
2465	i	novel	-1.17502	-0.0004096	chr1	.	46897100	46897365	MSTRG.1174.1	1	266	MSTRG.1174	ANKS1B	0.252204	0.315511	0.36298	0	1.66402	0.473942	0	0.552834	0.693746	0	0	0.842844	0	0	0.105825	0.09463	0	1.69549	2.04511	2.37594	0	10.218	3.2594	0	3.78947	6.66541	0	0	8.12406	0	0	1.11654	1.03384	0
29438	u	novel	-1.05287	-0.16384	chr2	.	28882216	28882626	MSTRG.11746.1	1	411	MSTRG.11746	.	0.532026	1.04465	1.59483	0.307665	0.538477	0	0.131205	0.43553	0	0.041893	0	0.18427	0	0.258305	0.069643	0.266803	0	3.57664	6.77129	10.4392	2.18978	3.30657	0	1.07056	2.9854	0	0.367397	0	1.77616	0	2.57178	0.734793	2.91484	0
2466	i	novel	-1.26977	-0.0299008	chr1	.	46906341	46906645	MSTRG.1175.1	1	305	MSTRG.1175	ANKS1B	1.6938	0.628231	0.281003	0.638932	0.408995	0.664108	0.204933	0.28699	0	0.225812	0	0	0.190542	0.054335	0.046924	0.264695	0.313886	11.3869	4.07213	1.83934	4.54754	2.51147	4.56721	1.67213	1.96721	0	1.98033	0	0	1.81967	0.540984	0.495082	2.8918	2.97049
29441	u	novel	-1.13566	-0.176128	chr2	.	29040610	29043537	MSTRG.11750.1	1	2928	MSTRG.11750	.	0.642755	0.538648	0.674019	1.35467	1.64614	0.753061	0.730533	0.760773	0.26742	0.252629	0.115989	0.239454	0.124954	0.266189	0.087885	0.235553	0.271857	4.32104	3.49146	4.41188	9.64174	10.1083	5.17896	5.96072	5.21482	2.56933	2.2155	1.09939	2.30806	1.19331	2.65027	0.927254	2.57343	2.57275
29482	u	novel	-1.29575	-0.0004096	chr2	.	29895680	29896375	MSTRG.11757.1	1	696	MSTRG.11757	.	0.096816	0	0	0	0.135709	0	2.27066	0	0	0	0	0	0	0	0	0.079434	0	0.650862	0	0	0	0.833333	0	18.5273	0	0	0	0	0	0	0	0	0.867816	0
29483	u	novel	-1.28996	-0.036864	chr2	.	29898277	29899600	MSTRG.11758.1	1	1324	MSTRG.11758	.	0	0.069913	0.034847	0.044888	0	0	1.43441	0	0	0	0	0	0.023885	0	0	0	0.023783	0	0.453172	0.228097	0.319486	0	0	11.7039	0	0	0	0	0	0.228097	0	0	0	0.225076
29484	u	novel	-1.33491	-0.0004096	chr2	.	29900846	29901878	MSTRG.11759.1	1	1033	MSTRG.11759	.	0	0	0	0.034683	0.190754	0	1.51898	0	0	0	0	0	0.041256	0	0	0	0	0	0	0	0.246854	1.17135	0	12.394	0	0	0	0	0	0.393998	0	0	0	0
29485	u	novel	-1.36063	-0.0004096	chr2	.	29904731	29905423	MSTRG.11760.1	1	693	MSTRG.11760	.	0	0	0	0.122456	0.127837	0	1.36441	0	0	0	0	0	0	0	0	0	0	0	0	0	0.871573	0.784993	0	11.1328	0	0	0	0	0	0	0	0	0	0
29486	u	novel	-1.2126	-0.0176128	chr2	.	29907316	29908011	MSTRG.11761.1	1	696	MSTRG.11761	.	0	0	0	0	0.211987	0	1.77515	0	0	0	0	0	0	0	0	0.11915	0	0	0	0	0	1.30172	0	14.4842	0	0	0	0	0	0	0	0	1.30172	0
29487	u	novel	-1.20621	-0.0524288	chr2	.	29908865	29909439	MSTRG.11762.1	1	575	MSTRG.11762	.	0	0	0	0.073793	0.042766	0	2.06473	0.076622	0	0	0	0	0.200683	0	0	0.20185	0.055499	0	0	0	0.525217	0.262609	0	16.847	0.525217	0	0	0	0	1.91652	0	0	2.20522	0.525217
29489	u	novel	-1.09582	-0.315392	chr2	.	29917888	29918841	MSTRG.11764.1	1	954	MSTRG.11764	.	0	0	0	0.082769	0.025776	0	2.53389	0.046182	0	0	0	0	0.114371	0	0	0.20283	0.015728	0	0	0	0.589099	0.158281	0	20.6751	0.316562	0	0	0	0	1.09224	0	0	2.21593	0.148847
29490	u	novel	-1.10838	-0.057344	chr2	.	29921616	29924853	MSTRG.11765.1	1	3238	MSTRG.11765	.	0.068495	0.06475	0	0.039312	0.02917	0	1.60816	0.061229	0	0.02127	0	0	0.108399	0	0	0.041922	0.02937	0.460469	0.419704	0	0.279802	0.179123	0	13.1217	0.419704	0	0.186535	0	0	1.03521	0	0	0.457999	0.277949
29491	u	novel	-1.24453	-0.04096	chr2	.	29926993	29928329	MSTRG.11766.1	1	1337	MSTRG.11766	.	0	0	0.119522	0.129046	0.239099	0	2.003	0.098858	0	0	0	0	0.106279	0	0	0	0	0	0	0.782349	0.918474	1.46821	0	16.3433	0.677637	0	0	0	0	1.01496	0	0	0	0
29493	u	novel	-1.00651	-0.06144	chr2	.	29935761	29939352	MSTRG.11768.1	1	3592	MSTRG.11768	.	0	0	0.012845	0.053157	0.122002	0.079221	1.74856	0.044879	0	0	0	0	0.136254	0	0	0.049971	0.008884	0	0	0.084076	0.378341	0.749165	0.544822	14.2673	0.307628	0	0	0	0	1.30123	0	0	0.545935	0.084076
29494	u	novel	-1.3315	-0.0004096	chr2	.	29939696	29939915	MSTRG.11769.1	1	220	MSTRG.11769	.	0	0	0	0.526877	0	0.023794	1.70634	0	0	0	0	0	0	0	0	0	0	0	0	0	3.75	0	0.163636	13.9227	0	0	0	0	0	0	0	0	0	0
2468	i	novel	-1.3793	-0.0004096	chr1	.	47009331	47009604	MSTRG.1177.1	1	274	MSTRG.1177	ANKS1B	0	0.079953	0	0	1.69329	0.160267	0	0	0	0	0	0.15297	0	0	0	0.028061	0	0	0.518248	0	0	10.3978	1.10219	0	0	0	0	0	1.47445	0	0	0	0.306569	0
29495	u	novel	-1.26083	-0.0004096	chr2	.	29941254	29943940	MSTRG.11770.1	1	2687	MSTRG.11770	.	0	0	0.068683	0.061596	0.080122	0.081606	1.54563	0.007981	0	0	0	0	0.04692	0	0	0.029909	0.005938	0	0	0.449572	0.438407	0.491999	0.561221	12.6115	0.054708	0	0	0	0	0.448083	0	0	0.326758	0.056197
29496	u	novel	-1.09751	-0.0004096	chr2	.	29944982	29945642	MSTRG.11771.1	1	661	MSTRG.11771	.	0	0	0	0	0	0	1.51909	0	0	0	0	0	0.004594	0	0	0.08087	0	0	0	0	0	0	0	12.3949	0	0	0	0	0	0.043873	0	0	0.88351	0
29463	i	novel	-1.08512	-0.016384	chr2	-	29357478	29371246	MSTRG.11775.1	1	13769	MSTRG.11775	HDAC9	3.35058	3.13828	3.37486	8.10993	7.71658	3.00699	4.31636	3.57707	0.458725	0.647706	0.239872	1.44532	2.12071	0	0.422071	0.489014	0.332361	22.5249	20.342	22.0906	57.7217	47.3844	20.6797	35.219	24.5195	4.40736	5.68026	2.27359	13.9312	20.2528	0	4.45319	5.34251	3.14533
29501	i	novel	-1.0845	-0.24576	chr2	.	30068601	30069273	MSTRG.11777.1	1	673	MSTRG.11777	ITGB8	1.87385	1.17781	1.10573	0.626929	0.771665	0.621818	0.763573	0.355721	0.062944	0.105725	0.071015	0.250965	0.046988	0.336535	0.161533	0.286567	0	12.5973	7.63447	7.23774	4.46211	4.73848	4.27637	6.23031	2.43834	0.604755	0.927192	0.673105	2.41902	0.448737	3.35067	1.70431	3.13076	0
29504	i	novel	-1.00294	-0.0004096	chr2	.	30075912	30076186	MSTRG.11780.1	1	275	MSTRG.11780	ITGB8	0.903318	0.141373	1.25719	1.53989	0.607581	0.721223	0.056154	0.438721	0	0.187834	0	0.728113	0.221609	0.251278	0.05928	0	0.224785	6.07273	0.916364	8.22909	10.96	3.73091	4.96	0.458182	3.00727	0	1.64727	0	7.01818	2.11636	2.50182	0.625455	0	2.12727
29505	i	novel	-1.09212	-0.172032	chr2	.	30082035	30082356	MSTRG.11781.1	1	322	MSTRG.11781	ITGB8	1.37571	0.791501	0.143284	0.117811	0.359586	1.56833	0	0.543224	0.058182	0.106945	0	0	0.245521	0.1884	0.126569	0	0.218228	9.24845	5.13044	0.937888	0.838509	2.20808	10.7857	0	3.7236	0.559006	0.937888	0	0	2.34472	1.87578	1.3354	0	2.06522
29507	i	novel	-1.26528	-0.094208	chr2	.	30090396	30090731	MSTRG.11783.1	1	336	MSTRG.11783	ITGB8	0.095625	1.52531	0.061837	0	0.112444	0.130694	0.040853	0	0	0	0	0	0.094116	0	0	0	0	0.642857	9.88691	0.404762	0	0.690476	0.89881	0.333333	0	0	0	0	0	0.89881	0	0	0	0
29508	i	novel	-1.09449	-0.0036864	chr2	.	30109613	30114126	MSTRG.11784.1	1	4514	MSTRG.11784	ITGB8	1.01607	0	0.938267	0	0.840914	0	1.01847	0	0.191977	0.210827	0.263269	0	0	0	0.242807	0	0.078303	6.83075	0	6.14156	0	5.16371	0	8.31015	0	1.84448	1.84892	2.49535	0	0	0	2.56181	0	0.741028
2470	u	novel	-1.04842	-0.139264	chr1	.	47181986	47182547	MSTRG.1180.1	1	562	MSTRG.1180	.	0.877149	0.08153	0.363992	0.394252	0	0.202588	0.719645	0.273083	0.138713	0.382865	0.165202	0.207863	0.355686	0.161916	0.280122	0.175248	0.189526	5.8968	0.52847	2.38256	2.80605	0	1.39324	5.87189	1.87189	1.33274	3.35765	1.56584	2.00356	3.3968	1.6121	2.95552	1.91459	1.79359
29538	o	novel	-1.02405	-0.249856	chr2	+	30964189	30968822	MSTRG.11801.1	4	599	MSTRG.11801	SNORD93	2.0311	1.60245	0.322782	1.45288	2.57651	1.81571	2.4033	1.84078	0.75163	1.23374	0.501188	1.18245	1.31279	1.40284	0.276294	1.08472	0.421988	13.6544	10.3869	2.11282	10.3407	15.8213	12.487	19.6095	12.6179	7.22156	10.8197	4.75043	11.3975	12.5371	13.9672	2.91513	11.8507	3.99352
29540	u	novel	-1.00171	-0.0282624	chr2	+	30969397	30973862	MSTRG.11803.1	2	2341	MSTRG.11803	.	1.57266	1.41043	0	0	0	1.59383	0	0.263854	0	0.997363	0	0	0.115267	0	0.428237	0.473575	0.55102	10.5725	9.14226	0	0	0	10.9611	0	1.80862	0	8.74669	0	0	1.1008	0	4.51825	5.17383	5.21463
29574	u	novel	-1.1545	-0.0622592	chr2	+	31319509	31320316	MSTRG.11809.1	1	808	MSTRG.11809	.	0	0.621024	0.285127	0.180147	0	2.30817	0.096236	1.37058	0.154963	0	0.078867	0	0	0	0	0.068423	0.07062	0	4.02542	1.86634	1.28218	0	15.8738	0.785226	9.3948	1.48886	0	0.747525	0	0	0	0	0.747525	0.668317
29584	i	novel	-1.14577	-0.018432	chr2	+	31343822	31347399	MSTRG.11814.1	2	3534	MSTRG.11814	TRA2A	0.284701	0.192461	0.11881	0.050143	0.047809	0	1.45649	0.071393	0.045115	0.049153	0	0	0.045709	0	0	0.021586	0.032872	1.91396	1.24751	0.77769	0.356889	0.293577	0	11.8841	0.489375	0.433462	0.431066	0	0	0.436522	0	0	0.235832	0.31109
29595	u	novel	-1.00179	-0.0004096	chr2	.	31593837	31594071	MSTRG.11819.1	1	235	MSTRG.11819	.	0.020888	0.007221	0.340652	0	0	0	1.72102	0.737504	0.066878	0	0	0.085205	0	0	0.002823	0	0	0.140426	0.046809	2.22979	0	0	0	14.0426	5.05532	0.642553	0	0	0.821277	0	0	0.029787	0	0
29596	u	novel	-1.36738	-0.0004096	chr2	.	31595178	31595531	MSTRG.11820.1	1	354	MSTRG.11820	.	0.379859	1.70575	0.390996	0.304021	0.315121	0.066543	0.499232	0	0.044396	0	0	0	0	0	0	0	0	2.55367	11.0565	2.55932	2.16384	1.93503	0.457627	4.07345	0	0.426554	0	0	0	0	0	0	0	0
29597	u	novel	-1.00403	-0.024576	chr2	.	31597683	31597996	MSTRG.11821.1	1	314	MSTRG.11821	.	1.12415	2.13284	1.15213	0.200012	1.5476	1.63792	1.97146	0.700628	0.251585	0.164505	0	0	0.201087	0	0	0	0	7.55732	13.8248	7.5414	1.42357	9.50318	11.2643	16.086	4.80255	2.4172	1.44267	0	0	1.92038	0	0	0	0
29598	u	novel	-1.09416	-0.0004096	chr2	.	31600303	31600531	MSTRG.11822.1	1	229	MSTRG.11822	.	0	0.41769	0.175456	1.66146	0.754518	0.19176	0.484879	0.192392	0	0	0	0	0	0	0	0	0	0	2.70742	1.14847	11.8253	4.63319	1.31878	3.95633	1.31878	0	0	0	0	0	0	0	0	0
29626	u	novel	-1.33846	-0.114688	chr2	.	31803589	31803798	MSTRG.11826.1	1	210	MSTRG.11826	.	0	1.66397	0	0.685108	0.640546	0	0	0	0	0	0	0	0	0	0.059576	0.255856	0	0	10.7857	0	4.87619	3.93333	0	0	0	0	0	0	0	0	0	0.628571	2.79524	0
29620	i	novel	-1.1201	-0.0004096	chr2	.	31724994	31725354	MSTRG.11830.1	1	361	MSTRG.11830	OSBPL3	1.04043	0.085471	1.81127	0.170469	1.52295	0.504698	0.526897	0.172154	0	0.015477	0.218898	0.338542	0.173457	1.34576	0.315319	0.278655	0.087813	6.99446	0.554017	11.856	1.2133	9.3518	3.47091	4.29917	1.18006	0	0.135734	2.07479	3.26316	1.65651	13.3989	3.32687	3.04432	0.831025
29621	i	novel	-1.20893	-0.0004096	chr2	.	31727395	31727725	MSTRG.11831.1	1	331	MSTRG.11831	OSBPL3	0.253909	0.248892	0.616632	0.256382	0.52004	0.056669	1.33295	1.39011	0.207848	0	0	0.649749	0.436248	1.14245	0.056123	0.022399	0.047886	1.70695	1.61329	4.03625	1.82477	3.19335	0.389728	10.8761	9.5287	1.99698	0	0	6.26284	4.16616	11.3746	0.592145	0.244713	0.453172
29623	i	novel	-1.07356	-0.0004096	chr2	.	31745345	31745554	MSTRG.11833.1	1	210	MSTRG.11833	OSBPL3	1.49742	0.535557	1.20327	0.216772	0.270642	0.182106	0.84098	0	0.22204	0.276381	0.399407	0.275176	0.149589	1.49222	0.066346	0.982887	0.674264	10.0667	3.47143	7.87619	1.54286	1.6619	1.25238	6.86191	0	2.13333	2.42381	3.78571	2.65238	1.42857	14.8571	0.7	10.7381	6.38095
29624	i	novel	-1.28235	-0.0004096	chr2	.	31757063	31757290	MSTRG.11834.1	1	228	MSTRG.11834	OSBPL3	0.193114	0	0	0	0.575691	0	1.77386	0.763346	0	0	0.322527	0.026392	0	0.230391	0.195794	0.234051	0	1.29825	0	0	0	3.53509	0	14.4737	5.23246	0	0	3.05702	0.254386	0	2.29386	2.06579	2.55702	0
29625	i	novel	-1.38628	-0.0004096	chr2	.	31768437	31768715	MSTRG.11835.1	1	279	MSTRG.11835	OSBPL3	1.44112	0.090685	0.382755	0.110789	0.112069	0.130294	0	0.198176	0.165635	0	0.440923	0	0.067932	0.55475	0	0	0.086352	9.68817	0.587814	2.50538	0.78853	0.688172	0.896057	0	1.35842	1.5914	0	4.17921	0	0.648746	5.5233	0	0	0.817204
29627	u	novel	-1.22511	-0.0004096	chr2	.	31810354	31810742	MSTRG.11836.1	1	389	MSTRG.11836	.	1.6156	0.980781	0.686891	0.351793	0.244067	0.220915	0.759291	0.804065	0.263548	0.749826	0.473818	1.07614	0.693685	0.073586	0.242431	0.016236	0.259688	10.8612	6.35733	4.49614	2.50386	1.49872	1.51928	6.19537	5.51157	2.53213	6.57584	4.491	10.3727	6.62468	0.732648	2.55784	0.177378	2.45758
29671	u	novel	-1.22188	-0.086016	chr2	.	32338236	32338597	MSTRG.11844.1	1	362	MSTRG.11844	.	1.73528	1.26915	1.27747	0	0	0	0	0	0.0023	0.190256	0	0.030379	0.26207	0	0	0.003034	0.075602	11.6657	8.22652	8.36188	0	0	0	0	0	0.022099	1.66851	0	0.292818	2.50276	0	0	0.033149	0.71547
29672	u	novel	-1.32809	-0.0004096	chr2	.	32341570	32342225	MSTRG.11845.1	1	656	MSTRG.11845	.	1.75688	0.571478	0.975095	0	0	0	0	0	0.047916	0.100469	0.097141	0	0.022028	0.01133	0	0.021069	0	11.811	3.70427	6.38262	0	0	0	0	0	0.460366	0.881098	0.920732	0	0.210366	0.112805	0	0.230183	0
29673	u	novel	-1.14973	-0.0004096	chr2	.	32408103	32408313	MSTRG.11846.1	1	211	MSTRG.11846	.	1.49032	0	0	0	0	0.208119	0	0.208805	0	0	0	0.028518	0	0	0.079956	0	0	10.019	0	0	0	0	1.43128	0	1.43128	0	0	0	0.274882	0	0	0.843602	0	0
29640	u	novel	-1.12449	-0.028672	chr2	+	32226243	32238290	MSTRG.11847.1	4	2797	MSTRG.11847	.	0.042133	0.24034	0.025722	0.050444	0.045072	0.009698	0.013436	0	0.015754	0	0.003848	0.005014	0.004622	0.01322	0	0	0	0.28325	1.55786	0.168366	0.359029	0.276769	0.066692	0.109626	0	0.151364	0	0.036468	0.048333	0.044136	0.131621	0	0	0
29662	i	novel	-1.15358	-0.0049152	chr2	.	32276050	32276633	MSTRG.11851.1	1	584	MSTRG.11851	SNX10	0.982158	0.078723	0.39109	2.26846	0.489667	1.78	0.529265	0.299268	0.674391	1.55968	0.632481	0.356363	0.378327	2.712	1.7057	1.27362	2.46439	6.60274	0.510274	2.55993	16.1455	3.00685	12.2414	4.31849	2.05137	6.47945	13.6781	5.99486	3.43493	3.61301	27.0017	17.9966	13.9144	23.3219
29663	i	novel	-1.12812	-0.114688	chr2	.	32281231	32282573	MSTRG.11852.1	1	1343	MSTRG.11852	SNX10	0.756709	0.310504	0.272899	1.00861	0.926539	1.40601	0.266835	1.1496	0.638128	0.739863	0.487611	0.502047	0.393587	2.30238	2.03913	1.3841	2.09055	5.08712	2.01266	1.7863	7.1787	5.6895	9.6694	2.17721	7.88012	6.13105	6.48846	4.62174	4.83917	3.75875	22.9233	21.5145	15.1214	19.7841
29665	i	novel	-1.28799	-0.0004096	chr2	.	32293792	32294226	MSTRG.11854.1	1	435	MSTRG.11854	SNX10	0	0.214213	0.689412	0.770977	0.648782	0.175158	1.1929	1.61314	0.2352	0.30853	0.302444	0.027189	0	1.58762	0.786342	0.319207	1.48931	0	1.38851	4.51264	5.48736	3.98391	1.2046	9.73333	11.0575	2.25977	2.70575	2.86667	0.262069	0	15.8069	8.29655	3.48736	14.0943
29667	i	novel	-1.16205	-0.253952	chr2	.	32299067	32299573	MSTRG.11855.1	1	507	MSTRG.11855	SNX10	0	0.510296	0.070511	0.809195	0.206856	0.237471	0.13682	1.38693	0.402571	0.37087	0.715012	0.540015	0.263949	5.53856	1.60209	1.05994	2.17381	0	3.30769	0.461538	5.75937	1.27022	1.63314	1.11637	9.5069	3.86785	3.25246	6.77712	5.20513	2.52071	55.144	16.9034	11.5799	20.572
29669	u	novel	-1.27081	-0.270336	chr2	-	32322465	32322780	MSTRG.11856.1	1	316	MSTRG.11856	.	0	1.84008	1.16707	0	0	0	0.232705	0	0.156311	0	0	0	0.100073	0	0	0	0	0	11.9272	7.63924	0	0	0	1.89873	0	1.50182	0	0	0	0.955696	0	0	0	0
29670	u	novel	-1.00617	-0.196608	chr2	.	32323751	32324398	MSTRG.11857.1	1	648	MSTRG.11857	.	0.406538	1.53942	2.07564	0	0	0.124764	0.009078	0.001351	0.128174	0.074083	0.462393	0.126641	0.207647	0.907354	0	0.098878	0	2.73303	9.9784	13.5864	0	0	0.858025	0.074074	0.009259	1.23148	0.649691	4.38272	1.22068	1.98303	9.03395	0	1.08025	0
29674	u	novel	-1.3328	-0.0004096	chr2	.	32415458	32415937	MSTRG.11859.1	1	480	MSTRG.11859	.	0	0	0	0.331054	0.138084	1.50588	0.778242	0.150446	0.196454	0	0.017584	0	0.094895	0.031596	0.059632	0.114797	0.028398	0	0	0	2.35625	0.847917	10.3562	6.35	1.03125	1.8875	0	0.166667	0	0.90625	0.314583	0.629167	1.25417	0.26875
29675	u	novel	-1.15712	-0.04096	chr2	.	32421720	32422533	MSTRG.11860.1	1	814	MSTRG.11860	.	0.331124	0.028429	0.131565	0.149131	0.302094	0.782058	1.35581	0.326543	0.647504	0.023114	0	0.184042	0.067021	0.114381	0.268736	0.067581	0.124102	2.22604	0.184275	0.861179	1.06143	1.85504	5.37838	11.0627	2.23833	6.22113	0.202703	0	1.77396	0.640049	1.13882	2.83538	0.738329	1.17445
29678	u	novel	-1.12741	-0.114688	chr2	-	32436013	32436931	MSTRG.11863.1	1	919	MSTRG.11863	.	0	0.224279	0	0.286352	0.267578	0	0	0	0.068406	0	0	0	0	0	0	0	0	0	1.45375	0	2.03809	1.64309	0	0	0	0.657236	0	0	0	0	0	0	0	0
29679	u	novel	-1.26077	-0.106496	chr2	.	32441369	32442395	MSTRG.11864.1	1	1027	MSTRG.11864	.	0.021726	0.06805	0.166162	0.620419	0.321579	1.9441	2.33313	1.19792	0.834982	0.323652	0.407735	0.440949	0.494298	0.759888	0.738485	0.65187	0.422878	0.146056	0.441091	1.08763	4.41577	1.97468	13.37	19.037	8.21129	8.02239	2.83836	3.86465	4.25024	4.72055	7.56572	7.79163	7.12171	4.00195
29685	i	novel	-1.38591	-0.0004096	chr2	+	32503209	32506349	MSTRG.11865.1	2	780	MSTRG.11865	SKAP2	0.188328	0.999869	0.383109	0.596767	0.687994	1.09775	0.329963	1.07126	0.777408	0.220453	0.146926	0.335714	0.524935	0.561037	0.583622	0.282398	0.385826	1.26607	6.48105	2.50769	4.24744	4.22469	7.54946	2.69231	7.34308	7.46923	1.93333	1.39262	3.2359	5.01312	5.5859	6.15769	3.08521	3.6513
29731	x	novel	-1.10757	-0.0512	chr2	+	32707813	32709872	MSTRG.11867.1	3	1409	MSTRG.11867	HOXA10	2.20694	2.10666	2.376	0.493771	0.06981	0.467297	0.525137	0.423017	0.933461	0.227941	1.49586	0.333477	0.556481	0.08886	0.246007	0.168417	0.52538	14.8365	13.6552	15.5524	3.51437	0.428673	3.2137	4.28482	2.89962	8.96857	1.999	14.1783	3.21434	5.31439	0.884727	2.59557	1.83996	4.97198
29734	u	novel	-1.07623	-0.110182	chr2	.	32713250	32713703	MSTRG.11869.1	1	454	MSTRG.11869	.	1.63232	1.0558	0.457984	0.496085	0.595086	0.87629	0	0.436696	0	0	0	0	0.034827	0.066811	0.094571	0.028226	0	10.9736	6.84361	2.9978	3.53084	3.65419	6.02643	0	2.99339	0	0	0	0	0.332599	0.665198	0.997797	0.30837	0
29735	u	novel	-1.28756	-0.0692224	chr2	.	32713973	32714328	MSTRG.11870.1	1	356	MSTRG.11870	.	1.51132	0.149075	0.738977	0.133397	0.141808	0.141323	0.929511	0.352013	0.071337	0	0	0.035554	0	0.349277	0.080403	0.076877	0.08964	10.1601	0.966292	4.83708	0.949438	0.870786	0.97191	7.58427	2.41292	0.685393	0	0	0.342697	0	3.47753	0.848315	0.839888	0.848315
29736	u	novel	-1.28009	-0.0073728	chr2	.	32716027	32716303	MSTRG.11871.1	1	277	MSTRG.11871	.	2.33436	1.02089	0.333123	1.69057	2.73495	2.3155	0.382274	1.71114	0.435864	0.249461	0.161112	0.692518	0.10887	0.189636	0.568334	0.23858	0.451283	15.6931	6.61733	2.18051	12.0325	16.7942	15.9242	3.11913	11.7292	4.18773	2.18773	1.52708	6.67509	1.03971	1.88809	5.99639	2.6065	4.27076
29737	u	novel	-1.21456	-0.0004096	chr2	.	32717506	32718125	MSTRG.11872.1	1	620	MSTRG.11872	.	0.561651	0.441179	0.516226	0.760969	1.38318	1.30984	1.05854	1.01603	0.071514	0.391372	0.118947	0.004685	0.14913	0.048923	0.092333	0.078836	0.29553	3.77581	2.85968	3.37903	5.41613	8.49355	9.00806	8.6371	6.96452	0.687097	3.43226	1.12742	0.045161	1.42419	0.487097	0.974194	0.86129	2.79677
29743	u	novel	-1.3758	-0.02048	chr2	.	32730653	32730971	MSTRG.11878.1	1	319	MSTRG.11878	.	0.461638	0.624357	0.156126	0	0.420144	0.368306	1.70736	0.191619	0	0	0.10385	0.391245	0.864286	0	0	0.153511	0	3.10345	4.04702	1.02194	0	2.57994	2.53292	13.931	1.31348	0	0	0.984326	3.77116	8.25392	0	0	1.67712	0
29744	u	novel	-1.39533	-0.0323584	chr2	.	32731571	32732071	MSTRG.11879.1	1	501	MSTRG.11879	.	1.52996	0.138571	1.56616	0.2036	0.196331	0.245539	0	0.152875	0.125479	0	0.052225	0.437766	0	0.013833	0.114265	0	0.063696	10.2854	0.898204	10.2515	1.4491	1.20559	1.68862	0	1.0479	1.20559	0	0.49501	4.21956	0	0.137725	1.20559	0	0.602794
29745	u	novel	-1.10528	-0.126157	chr2	.	32734309	32734990	MSTRG.11880.1	1	682	MSTRG.11880	.	1.59328	0.170789	0.261193	0	0	0	0.105306	0.226103	0	0	0	0.115916	0.065407	0.142705	0	0	0	10.7111	1.10704	1.70968	0	0	0	0.859238	1.54985	0	0	0	1.1173	0.624633	1.42082	0	0	0
29707	i	novel	-1.1416	-0.0131072	chr2	.	32652648	32653021	MSTRG.11886.1	1	374	MSTRG.11886	ENSGALG00000027925	6.61182	8.89313	9.5753	4.57679	1.36768	2.11347	4.69029	3.75015	0.67152	0.552454	0.340489	0.418315	0.295938	0.243039	0.076533	0.369557	0.085326	44.4492	57.6444	62.6765	32.5749	8.3984	14.5348	38.2701	25.7059	6.45187	4.84492	3.22727	4.03209	2.8262	2.41979	0.807487	4.03743	0.807487
29713	x	novel	-1.36238	-0.032768	chr2	+	32675127	32685169	MSTRG.11887.1	2	298	MSTRG.11887	ENSGALG00000027925	8.23635	8.37949	11.856	3.37504	3.2459	2.96997	0.93844	2.89798	0.8637	1.51106	1.5981	0.513758	1.20454	0.691037	0.530432	0.705456	0.486783	55.3704	54.3151	77.6051	24.0216	19.9318	20.4251	7.65712	19.8646	8.29832	13.2517	15.1473	4.95204	11.5034	6.88022	5.59649	7.70714	4.60671
29720	x	novel	-1.33177	-0.0827392	chr2	+	32686619	32690278	MSTRG.11888.1	2	2213	MSTRG.11888	HOXA4	8.15306	7.30268	8.54345	3.70268	2.68547	3.51495	3.98155	3.42614	1.33853	0.617799	1.38952	1.02701	0.926984	0.579936	0.564158	0.717661	0.580578	54.8104	47.3353	55.9224	26.3535	16.4904	24.1731	32.4871	23.4849	12.8604	5.41798	13.1704	9.89923	8.85269	5.77406	5.95233	7.84049	5.49435
29750	u	novel	-1.09044	-0.0004096	chr2	.	32885632	32885849	MSTRG.11890.1	1	218	MSTRG.11890	.	0	0.218675	0.076387	0.213973	0.482576	0.631657	2.3612	0.180016	0.288372	0	0.241013	0.063295	0.114799	0.241881	0.091301	0.345557	0.749856	0	1.41743	0.5	1.52294	2.9633	4.34404	19.2661	1.23395	2.77064	0	2.2844	0.610092	1.09633	2.40826	0.963303	3.77523	7.09633
29758	i	novel	-1.32632	-0.0643072	chr2	+	32923018	32924266	MSTRG.11892.1	2	1207	MSTRG.11892	HIBADH	1.69615	2.31227	1.25555	0.823143	0.753497	2.28538	1.32175	0.742718	0.783431	0.526172	1.11391	0.252832	1.05119	1.04368	0.563812	0.287463	0.516169	11.4027	14.9879	8.21841	5.85865	4.62692	15.717	10.7847	5.09106	7.52709	4.61443	10.558	2.43702	10.0388	10.3912	5.94868	3.14055	4.88481
29769	i	novel	-1.00478	-0.0847872	chr2	-	33096420	33112211	MSTRG.11895.3	2	13938	MSTRG.11895	JAZF1	2.05737	2.97449	2.95213	2.62444	1.09036	0.395102	0.288272	0.327664	0.08674	0.104523	0.145481	0.134696	0.074541	0.163059	0.114229	0.099127	0.156592	13.831	19.2804	19.3236	18.6792	6.69546	2.7172	2.35213	2.24602	0.833389	0.916644	1.37892	1.29832	0.711867	1.62348	1.20521	1.08296	1.48192
29770	i	novel	-1.08826	-0.131072	chr2	-	33130217	33143035	MSTRG.11895.4	2	9845	MSTRG.11895	JAZF1	3.05819	3.64425	3.27914	3.13209	2.87115	0.740845	0.462163	0.521275	0.241145	0.229017	0.300394	0.265309	0.201405	0.446438	0.209651	0.329115	0.304733	20.5593	23.6217	21.4641	22.2924	17.6306	5.09495	3.77098	3.57315	2.31689	2.00844	2.84724	2.55728	1.92341	4.4449	2.21199	3.5956	2.88386
29767	i	novel	-1.0846	-0.0004096	chr2	+	33058102	33074089	MSTRG.11896.1	2	969	MSTRG.11896	JAZF1	2.06715	1.40508	1.44465	1.31033	1.56817	0.269207	0.149751	0.476202	0.064339	0.142152	0.426915	0.129335	0.162633	0.092768	0.117178	0.19884	0.176659	13.8968	9.1076	9.45614	9.32615	9.62951	1.85139	1.22188	3.26419	0.618157	1.24665	4.04644	1.24665	1.55315	0.923633	1.23633	2.17234	1.67183
29768	i	novel	-1.0155	-0.159744	chr2	+	33062665	33079574	MSTRG.11897.1	2	1877	MSTRG.11897	JAZF1	0.004575	0.030505	1.28523	1.2434	1.81166	0.195914	0.156576	0.253845	0.104664	0.054796	0.128465	0.179968	0.075703	0.127717	0.073071	0.053505	0.114225	0.030756	0.197733	8.41265	8.84975	11.1247	1.34735	1.27757	1.74001	1.00559	0.480554	1.21764	1.73468	0.722962	1.27159	0.770955	0.584544	1.08098
29771	u	novel	-1.44875	-0.0004096	chr2	.	33235874	33236175	MSTRG.11898.1	1	302	MSTRG.11898	.	0.949636	1.79971	0.519531	0.569911	1.81616	0	1.69876	1.08014	0.095465	0.109497	0.095722	0.13226	0.023924	0.636885	0.022596	0	0.097621	6.38411	11.6656	3.40066	4.05629	11.1523	0	13.8609	7.40397	0.917219	0.960265	0.907285	1.27483	0.228477	6.34106	0.238411	0	0.923841
29772	u	novel	-1.33265	-0.0004096	chr2	.	33238390	33238986	MSTRG.11899.1	1	597	MSTRG.11899	.	1.4292	0.610901	0.145864	0.390907	0.584298	0.383126	0.725082	0.479691	0.052651	0.0573	0.05337	0.2386	0.05297	0.050808	0.137486	0.046303	0	9.60804	3.9598	0.954774	2.78224	3.58794	2.63484	5.91625	3.28811	0.505863	0.502513	0.505863	2.29983	0.505863	0.505863	1.45059	0.505863	0
29779	i	novel	-1.07056	-0.0520192	chr2	-	33319195	33325887	MSTRG.11902.1	2	6591	MSTRG.11902	CREB5	0.447884	0.211834	0.267041	1.13526	0.642624	3.06911	1.95844	3.06107	1.02493	2.51122	0.732794	0.618167	0.208737	0.309962	0.647049	0.614608	3.39261	3.01098	1.37309	1.74795	8.08011	3.9461	21.1069	15.9798	20.9825	9.84737	22.0229	6.94567	5.95843	1.99344	3.0861	6.8269	6.71462	32.1062
29784	i	novel	-1.1725	-0.0004096	chr2	+	33470077	33470502	MSTRG.11903.1	2	295	MSTRG.11903	CREB5	0	0.022488	0	1.35561	0.578486	1.22686	1.86703	2.34423	0.311891	0.058367	0.291984	0.405523	0	0.707549	0.703193	0.54325	1.25351	0	0.145763	0	9.64841	3.55225	8.43738	15.2339	16.0688	2.99661	0.511864	2.76752	3.90878	0	7.04462	7.41926	5.93504	11.8627
29808	i	novel	-1.14187	-0.008192	chr2	-	33917133	33929373	MSTRG.11908.1	2	12200	MSTRG.11908	WIPF3	0	0	0.519745	1.47758	0.454323	0	0	0	0	0	0	0	0	0	0	0	0	0	0	3.40207	10.5165	2.78981	0	0	0	0	0	0	0	0	0	0	0	0
2506	u	novel	-1.142	-0.0004096	chr1	.	47794228	47794892	MSTRG.1191.1	1	665	MSTRG.1191	.	1.46804	0.622902	0.476929	0.719617	0.175585	1.27849	0.469405	1.25967	0.379858	0.125344	0.669671	0.959618	0.750936	0.612295	0.274504	0.718911	0.047988	9.86917	4.03759	3.1218	5.12181	1.0782	8.79248	3.83007	8.63459	3.64962	1.09925	6.34737	9.24962	7.17143	6.09624	2.89624	7.85414	0.454135
29846	u	novel	-1.2799	-0.0004096	chr2	.	34214065	34214315	MSTRG.11912.1	1	251	MSTRG.11912	.	0	1.76341	0.003043	0	0.19594	0.123973	0.112792	0	0	0	0	0	0	0.044417	0	0	0	0	11.4303	0.01992	0	1.20319	0.85259	0.920319	0	0	0	0	0	0	0.442231	0	0	0
29847	u	novel	-1.26406	-0.0004096	chr2	.	34215111	34215351	MSTRG.11913.1	1	241	MSTRG.11913	.	1.50231	0.096662	0.08748	0.083368	0	0	0	0.182812	0	0	0	0	0	0	0	0.112042	0	10.0996	0.626556	0.572614	0.593361	0	0	0	1.25311	0	0	0	0	0	0	0	1.22407	0
2507	u	novel	-1.04096	-0.0004096	chr1	.	47798182	47798599	MSTRG.1192.1	1	418	MSTRG.1192	.	0.777913	1.65311	0.761309	0.456795	0.481539	1.44155	0.543007	1.14231	0.851824	0.245787	0.556545	0.604362	1.13505	0.383251	0.331728	0.738174	0.200466	5.22966	10.7153	4.98325	3.2512	2.95694	9.91388	4.43062	7.83014	8.18421	2.1555	5.27512	5.82536	10.8397	3.81579	3.5	8.06459	1.89713
29849	u	novel	-1.34651	-0.098304	chr2	.	34237087	34237370	MSTRG.11923.1	1	284	MSTRG.11923	.	0	0.969112	0.320071	0	0.779275	1.32352	1.74127	1.72496	0.313344	0	0	0	0.095495	0.106804	0	0	0	0	6.28169	2.09507	0	4.78521	9.10211	14.2077	11.8239	3.01056	0	0	0	0.911972	1.06338	0	0	0
29850	u	novel	-1.23332	-0.0004096	chr2	.	34242493	34242788	MSTRG.11924.1	1	296	MSTRG.11924	.	0.028142	0	0	0.250148	0	0.246604	1.33033	0.711198	0	0	0	0.17665	0	0.319977	0.520966	0	0	0.189189	0	0	1.78041	0	1.69595	10.8547	4.875	0	0	0	1.7027	0	3.18581	5.49662	0	0
29852	u	novel	-1.23459	-0.0004096	chr2	.	34262156	34262443	MSTRG.11926.1	1	288	MSTRG.11926	.	0.233971	1.9413	0.554864	0.440528	0.085384	1.75045	0.471507	0.520735	0	0.004355	0	0.206413	0.074535	0.109157	0.118474	0.156368	0	1.57292	12.5833	3.63194	3.13542	0.524306	12.0382	3.84722	3.56944	0	0.038194	0	1.98958	0.711806	1.08681	1.25	1.70833	0
29853	u	novel	-1.2891	-0.0004096	chr2	.	34296290	34296645	MSTRG.11927.1	1	356	MSTRG.11927	.	1.60826	0.633137	0.61796	0.349278	0.134947	0.244252	0	0.93556	0	0	0.312955	0	0	0	0	0.060422	0.08964	10.8118	4.10393	4.04494	2.48596	0.828652	1.67978	0	6.41292	0	0	2.96629	0	0	0	0	0.660112	0.848315
29854	u	novel	-1.12212	-0.008192	chr2	-	34301717	34302084	MSTRG.11928.1	1	368	MSTRG.11928	.	0	1.38177	0	0	0	0.119329	0.299734	0	0	0	0	0	0	0	0	0	0.346006	0	8.95652	0	0	0	0.820652	2.44565	0	0	0	0	0	0	0	0	0	3.27446
29855	u	novel	-1.40945	-0.04096	chr2	.	34302627	34302906	MSTRG.11929.1	1	280	MSTRG.11929	.	0.167344	0.790112	0.380297	0	0	0	1.44224	0	0	0.094887	0	0	0	0.10833	0	0	0	1.125	5.12143	2.48929	0	0	0	11.7679	0	0	0.832143	0	0	0	1.07857	0	0	0
29857	u	novel	-1.27373	-0.08192	chr2	.	34319661	34319864	MSTRG.11931.1	1	204	MSTRG.11931	.	0.925313	0.003781	0.342991	0.191466	0.784717	0.917352	1.4779	1.0491	0.322958	0	0.045511	0	0.007699	0.138841	0.136594	0	0.084431	6.22059	0.02451	2.2451	1.36275	4.81863	6.30882	12.0588	7.19118	3.10294	0	0.431373	0	0.073529	1.38235	1.44118	0	0.79902
29858	u	novel	-1.25674	-0.012288	chr2	.	34323160	34323406	MSTRG.11932.1	1	247	MSTRG.11932	.	1.44956	1.19111	0.175659	0	0.361304	0.802392	1.33027	0.178372	0.125572	0	0	0	0.071221	0.16062	0.046814	0.212712	0	9.74494	7.72065	1.1498	0	2.21862	5.51822	10.8543	1.22267	1.20648	0	0	0	0.680162	1.59919	0.493927	2.32389	0
29866	u	novel	-1.09705	-0.024576	chr2	-	34360519	34362845	MSTRG.11935.1	1	2327	MSTRG.11935	.	4.03357	3.94136	3.02474	1.68625	2.77448	0	1.54696	1.8171	0.694085	0	0.874384	0.635231	0	1.5474	0.588308	0	0.579517	27.1165	25.5475	19.7989	12.0017	17.037	0	12.6223	12.4555	6.66867	0	8.28771	6.12291	0	15.4065	6.20713	0	5.48431
29880	u	novel	-1.30084	-0.0004096	chr2	.	34585585	34585960	MSTRG.11940.1	1	376	MSTRG.11940	.	0.358424	0.128426	0.426222	0.461111	0.240378	0.353851	1.46287	0.533495	0.334389	0	0	0.249985	0.130055	0.016294	0	0.147037	0	2.40957	0.832447	2.78989	3.28192	1.47606	2.43351	11.9362	3.65692	3.21277	0	0	2.40957	1.24202	0.162234	0	1.60638	0
29890	u	novel	-1.3952	-0.0004096	chr2	.	34697391	34697694	MSTRG.11942.1	1	304	MSTRG.11942	.	0	0.135499	0	0.069788	0	0.255899	1.44046	1.7684	0.21501	0	0.10481	0.745338	0	0.307262	0.164929	0	0	0	0.878289	0	0.496711	0	1.75987	11.7533	12.1217	2.06579	0	0.993421	7.18421	0	3.05921	1.74013	0	0
29892	u	novel	-1.1822	-0.0004096	chr2	.	34700632	34700846	MSTRG.11944.1	1	215	MSTRG.11944	.	0	0	0	0	0	0.511971	1.5391	0	0.031467	0	0	0	0.110557	0	0.240696	0	0	0	0	0	0	0	3.52093	12.5581	0	0.302326	0	0	0	1.05581	0	2.53953	0	0
29893	u	novel	-1.21794	-0.0004096	chr2	.	34718263	34718511	MSTRG.11945.1	1	249	MSTRG.11945	.	1.4409	0.368031	0.905597	0	0.414648	0.843248	0.313039	0.772204	0.586451	0.089757	0.130079	0.860389	0.420531	0.241213	0.202881	0.756891	0.577568	9.68675	2.38554	5.92771	0	2.54618	5.7992	2.55422	5.29317	5.63454	0.787149	1.23293	8.29317	4.01606	2.40161	2.14056	8.26908	5.46586
29928	u	novel	-1.22948	-0.0004096	chr2	.	36387644	36387900	MSTRG.11957.1	1	257	MSTRG.11957	.	0	0.085242	0	0	0.418216	0.085434	1.351	0.213437	0	0	0.239744	0.106976	0.445332	0.116852	0	0	0	0	0.552529	0	0	2.56809	0.587549	11.0233	1.46304	0	0	2.27237	1.03113	4.25292	1.16342	0	0	0
29929	u	novel	-1.26151	-0.0004096	chr2	.	36390499	36390876	MSTRG.11958.1	1	378	MSTRG.11958	.	1.53315	1.04769	0.834596	0.97161	0.260216	0.464689	0.533677	0.279809	0	0	0	0.114451	0.167318	0	0	0	0	10.3069	6.79101	5.46296	6.91534	1.59788	3.19577	4.3545	1.91799	0	0	0	1.10318	1.59788	0	0	0	0
2521	i	novel	-1.35548	-0.0004096	chr1	+	47886129	47886537	MSTRG.1196.1	1	409	MSTRG.1196	ENSGALG00000011717	0	0.113915	0.112806	0	0	0	2.24769	0	0	0	0	0	0	0	0.244943	0	0	0	0.738386	0.738386	0	0	0	18.3399	0	0	0	0	0	0	0	2.58435	0	0
29932	i	novel	-1.19167	-0.0004096	chr2	.	36459016	36460863	MSTRG.11960.1	1	1848	MSTRG.11960	ZNF385D	2.82424	2.96321	3.15054	0.509391	0.556318	0.809185	0.747151	0.774194	0.572053	0.457529	0.146438	0.644768	0.479987	0.114515	0.154683	0.251418	0	18.9865	19.2073	20.6223	3.62554	3.41613	5.56494	6.09632	5.30682	5.49621	4.01245	1.38799	6.21483	4.58387	1.14015	1.63203	2.74675	0
29935	u	novel	-1.13936	-0.0004096	chr2	.	36564085	36564304	MSTRG.11961.1	1	220	MSTRG.11961	.	0.965523	0	0	0.358915	0.173214	0	1.33477	0	0	0	0	0.265026	0.111376	0	0.009909	0	0.112873	6.49091	0	0	2.55455	1.06364	0	10.8909	0	0	0	0	2.55455	1.06364	0	0.104545	0	1.06818
29936	u	novel	-1.37119	-0.090112	chr2	.	36576483	36576849	MSTRG.11962.1	1	367	MSTRG.11962	.	0.439765	2.11824	0.124467	0.244632	0.030174	0.112126	0.382701	0.733806	0.005105	0	0.096879	0.416966	0.208854	0	0.071795	0.043646	0	2.9564	13.7302	0.814714	1.74114	0.185286	0.771117	3.12262	5.02997	0.049046	0	0.918256	4.01907	1.99455	0	0.757493	0.476839	0
29937	u	novel	-1.44005	-0.0004096	chr2	.	36581503	36581752	MSTRG.11963.1	1	250	MSTRG.11963	.	0	0	0	1.02846	0.885256	0	1.53246	0.042015	0	0	0.110568	0.244842	0.362723	0.121329	0	0.033684	0.2498	0	0	0	7.32	5.436	0	12.504	0.288	0	0	1.048	2.36	3.464	1.208	0	0.368	2.364
29939	u	novel	-1.40111	-0.0004096	chr2	.	36585727	36586197	MSTRG.11965.1	1	471	MSTRG.11965	.	1.46066	0.908949	0.045086	0	0.396235	1.23705	0.234187	0	0.040218	0.426816	0	0.296482	0.364603	0	0.113293	0.046835	0	9.81953	5.89172	0.295117	0	2.43312	8.50743	1.91083	0	0.386412	3.7431	0	2.85775	3.48195	0	1.19533	0.511677	0
29940	u	novel	-1.08474	-0.0004096	chr2	.	36589446	36590331	MSTRG.11966.1	1	886	MSTRG.11966	.	1.2088	0.420166	0.559365	0.34808	0.716286	0.973543	1.03137	1.12395	0.461083	0.387642	0.381647	0.671894	0.247362	0.244407	0.274389	0.186785	0.503176	8.12641	2.72348	3.6614	2.47743	4.39842	6.69526	8.41535	7.70429	4.43002	3.39955	3.61738	6.4763	2.3623	2.43341	2.89503	2.04063	4.76185
29941	u	novel	-1.39728	-0.0004096	chr2	.	36591200	36591516	MSTRG.11967.1	1	317	MSTRG.11967	.	0	0	0	0.267705	0.035447	0.133482	1.55884	0	0	0.115826	0.201023	0.543607	0	0	0.178795	0	0.292671	0	0	0	1.90536	0.217666	0.917981	12.7192	0	0	1.01577	1.90536	5.23975	0	0	1.88644	0	2.76972
29943	u	novel	-1.28807	-0.0004096	chr2	.	36601948	36602267	MSTRG.11969.1	1	320	MSTRG.11969	.	1.18396	0.272875	0.398166	0.855736	0.818325	0.29854	1.49023	0.994309	0	0.162489	0.119681	0.327126	0.162631	0	0.001481	0.107265	0.18558	7.95937	1.76875	2.60625	6.09063	5.025	2.05313	12.1594	6.81562	0	1.425	1.13437	3.15313	1.55313	0	0.015625	1.17188	1.75625
29944	u	novel	-1.15226	-0.0004096	chr2	.	36604445	36605095	MSTRG.11970.1	1	651	MSTRG.11970	.	0.57375	0	0.959586	0.260714	1.08967	0.636801	1.31764	0.789268	0.289222	0	0.095942	0.310124	0.182724	0	0.043968	0.224122	0.04837	3.85714	0	6.28111	1.85561	6.69124	4.37942	10.7512	5.41014	2.7788	0	0.90937	2.98925	1.74501	0	0.463902	2.44854	0.457757
29945	u	novel	-1.00039	-0.405504	chr2	.	36608339	36608820	MSTRG.11971.1	1	482	MSTRG.11971	.	0.326201	0.235254	0.095721	0.194427	0.367934	0.393687	1.95253	0.840211	0.129994	0.404537	0.444779	0.301124	0.131216	0.440303	0.178154	0.29055	0.395269	2.19295	1.5249	0.626556	1.38382	2.25934	2.70747	15.9315	5.75934	1.24896	3.54772	4.21577	2.90249	1.25311	4.38382	1.87967	3.17427	3.74066
29946	u	novel	-1.02228	-0.0004096	chr2	.	36610644	36610915	MSTRG.11972.1	1	272	MSTRG.11972	.	0.711485	0.342583	0.312849	1.42825	1.57163	0.677322	0.797977	0.789505	0.627932	0	0.511228	0.837602	0.589776	0.086037	0.087113	0.558955	0.966553	4.78309	2.22059	2.04779	10.1654	9.65073	4.65809	6.51103	5.41176	6.03309	0	4.84559	8.07353	5.63235	0.856618	0.919118	6.10662	9.14706
29948	u	novel	-1.23937	-0.077824	chr2	.	36625357	36626755	MSTRG.11974.1	1	1399	MSTRG.11974	.	0.923228	0.178536	0.191212	0.375806	0.59157	0.601483	0.99518	0.956554	0.114199	0.238569	0.089441	0.552253	0.293853	0.237347	0.122691	0.068895	0.045621	6.20658	1.15725	1.25161	2.67477	3.63259	4.13653	8.12009	6.55683	1.09721	2.09221	0.847748	5.32309	2.80629	2.36312	1.2945	0.75268	0.431737
29949	u	novel	-1.07172	-0.0004096	chr2	.	36627647	36628289	MSTRG.11975.1	1	643	MSTRG.11975	.	0.63826	0.289837	0.568564	0.3046	1.05714	0.491628	1.17507	1.48496	0.390427	0.638235	0.435305	0.428056	0.358432	0.277259	0.128977	0.544214	0.478383	4.29082	1.87869	3.72162	2.16796	6.49145	3.38103	9.58787	10.1788	3.75117	5.5972	4.12597	4.12597	3.42302	2.7605	1.36081	5.94557	4.52722
29951	u	novel	-1.2421	-0.0004096	chr2	.	36633853	36634841	MSTRG.11977.1	1	989	MSTRG.11977	.	1.06486	0.519764	0.904283	0.613287	0.9473	1.31602	1.85039	0.590627	0.35655	0.292159	0.547254	0.552512	0.453153	0.163301	0.472651	0.188989	0.340083	7.15875	3.36906	5.91911	4.36501	5.81699	9.05056	15.0981	4.04853	3.42568	2.56218	5.18706	5.32558	4.3276	1.62589	4.98686	2.06471	3.2184
29952	u	novel	-1.24543	-0.090112	chr2	.	36635505	36636813	MSTRG.11978.1	1	1309	MSTRG.11978	.	0.217386	0.58481	0.704812	0.489015	1.3976	0.474769	0.332095	1.03402	0.216114	0.157844	0.121704	0.271295	0.096393	0.047802	0.087032	0.168591	0.289316	1.46142	3.79068	4.61344	3.48052	8.58212	3.26509	2.7097	7.08785	2.07639	1.38426	1.15355	2.61497	0.92055	0.475936	0.918258	1.84186	2.73797
29953	u	novel	-1.0667	-0.0004096	chr2	.	36637259	36637575	MSTRG.11979.1	1	317	MSTRG.11979	.	0.284361	0.206836	0.539767	0.114794	0.164392	0.565118	1.34852	0.464813	0.227206	0.428412	0.18538	0.316804	0.284077	0.04309	0.09747	0	0.166002	1.91167	1.34069	3.53312	0.817035	1.00946	3.88644	11.0032	3.18612	2.18296	3.7571	1.7571	3.05363	2.71293	0.429022	1.02839	0	1.57098
29954	u	novel	-1.13201	-0.221184	chr2	.	36639118	36640426	MSTRG.11980.1	1	1309	MSTRG.11980	.	1.14875	0.985879	0.704228	0.687369	0.929829	1.09817	1.30862	1.41117	0.347071	0.608902	0.257674	0.578097	0.361173	0.221363	0.165737	0.265088	0.250246	7.72269	6.39037	4.60963	4.89228	5.7097	7.55233	10.6776	9.67303	3.33461	5.33995	2.44232	5.57219	3.4492	2.20397	1.74866	2.8961	2.36822
29955	u	novel	-1.04995	-0.0159744	chr2	.	36645396	36647003	MSTRG.11981.1	1	1608	MSTRG.11981	.	1.12682	0.578054	0.912745	1.28836	1.29207	1.64669	1.28434	1.21155	0.230623	0.425334	0.347874	0.526476	0.468209	0.312058	0.446901	0.254618	0.424644	7.57525	3.74689	5.9745	9.16978	7.93408	11.3246	10.4795	8.30473	2.2158	3.7301	3.29726	5.07463	4.47139	3.10697	4.71517	2.78172	4.01866
29956	u	novel	-1.07643	-0.0004096	chr2	.	36647348	36648168	MSTRG.11982.1	1	821	MSTRG.11982	.	0.577426	0.205012	0.633424	0.050313	1.30261	0.700472	1.65341	0.624061	0.112829	0.223749	0.225914	0.556011	0.15101	0.053094	0.428412	0.03367	0.266423	3.88185	1.32887	4.14616	0.3581	7.99878	4.8173	13.4909	4.27771	1.08404	1.96224	2.14129	5.35932	1.44214	0.528624	4.5201	0.367844	2.52132
29960	u	novel	-1.12551	-0.124928	chr2	.	36656247	36658514	MSTRG.11986.1	1	2268	MSTRG.11986	.	1.54777	0.629619	0.320366	0	0.819854	0.643372	1.49685	1.49701	0.062366	0.346909	0.19668	0.521752	0.408968	0.197068	0.344808	0.433449	0.146528	10.4052	4.08113	2.097	0	5.03439	4.4246	12.2134	10.2615	0.599206	3.04233	1.8642	5.0291	3.90564	1.96208	3.63801	4.73545	1.38668
29965	u	novel	-1.07362	-0.0385024	chr2	.	36678279	36680130	MSTRG.11991.1	1	1852	MSTRG.11991	.	1.47609	0.769796	0.500556	0.578313	1.10777	1.07454	0.863132	1.33677	0.449315	0.52002	0.391139	0.481649	0.231192	0.258851	0.29442	0.384121	0.28317	9.92333	4.98974	3.27646	4.11609	6.80238	7.38985	7.04266	9.16307	4.31696	4.56048	3.70734	4.64255	2.20788	2.57721	3.10637	4.19654	2.67981
29967	u	novel	-1.0266	-0.0151552	chr2	.	36688820	36691035	MSTRG.11993.1	1	2216	MSTRG.11993	.	1.14402	0.466865	0.574969	0.570245	1.16347	1.03872	1.96646	1.11002	0.409891	0.413916	0.567844	0.724776	0.618586	0.380677	0.234596	0.408304	0.3418	7.69088	3.02617	3.76354	4.05866	7.1444	7.1435	16.0451	7.60876	3.93818	3.62996	5.38222	6.98601	5.90749	3.79016	2.47518	4.46074	3.23466
29968	u	novel	-1.06646	-0.0004096	chr2	.	36695391	36695818	MSTRG.11994.1	1	428	MSTRG.11994	.	1.04125	0.297377	0.505794	0.19762	2.99752	1.2747	1.95205	1.62964	0.36623	0.108166	0.228263	0.484555	0.663748	0.149249	0.236948	0.350519	0.421191	7	1.92757	3.31075	1.40654	18.4065	8.76636	15.9276	11.1706	3.51869	0.948598	2.16355	4.67056	6.33878	1.48598	2.5	3.82944	3.98598
29971	u	novel	-1.0061	-0.0626688	chr2	.	36700164	36702589	MSTRG.11997.1	1	2426	MSTRG.11997	.	1.04573	0.518407	0.88402	0.416926	1.33617	1.35159	1.46696	1.54955	0.321211	0.325068	0.244015	0.664945	0.550235	0.174877	0.392987	0.159522	0.118343	7.03009	3.36026	5.78648	2.96744	8.20486	9.29514	11.9695	10.6216	3.08615	2.85078	2.31286	6.40932	5.25474	1.74114	4.14633	1.74279	1.11995
29974	u	novel	-1.15752	-0.0032768	chr2	.	36711255	36711624	MSTRG.12000.1	1	370	MSTRG.12000	.	1.13412	0.188883	0.424049	0.114679	0.646121	0.367842	2.18617	0.848115	0.061886	0	0.19561	0.794363	0.455356	0	0.095292	0.418824	0	7.62432	1.22432	2.77568	0.816216	3.96757	2.52973	17.8378	5.81351	0.594595	0	1.85405	7.65676	4.34865	0	1.00541	4.57568	0
29977	u	novel	-1.23713	-0.0004096	chr2	.	36718985	36719472	MSTRG.12003.1	1	488	MSTRG.12003	.	1.42684	0.570314	0.865299	0.173898	1.05753	0	0.422422	0.492368	0	0.13973	0.00454	0.205367	0.064801	0.15642	0	0.025884	0.075354	9.59221	3.69672	5.66393	1.23771	6.49385	0	3.44672	3.375	0	1.22541	0.043033	1.97951	0.618852	1.55738	0	0.282787	0.713115
29978	u	novel	-1.14645	-0.077824	chr2	.	36727432	36727958	MSTRG.12004.1	1	527	MSTRG.12004	.	0.170484	0	1.03057	0.223948	1.39984	0.414978	0.247441	0.126509	0.178933	0.195167	0.119718	0.232495	0.072921	0.247189	0	0.169865	0	1.14611	0	6.74573	1.59393	8.59582	2.85389	2.01898	0.867173	1.71917	1.71158	1.13472	2.24099	0.696395	2.4611	0	1.85579	0
29981	u	novel	-1.00926	-0.0004096	chr2	.	36738762	36739206	MSTRG.12007.1	1	445	MSTRG.12007	.	0.706646	0.313058	0.984959	0.831006	1.54653	0.345384	0.559084	0.491753	0	0.84816	0	0.140816	0.423084	0	0	0.558453	0	4.75056	2.02921	6.44719	5.91461	9.49663	2.37528	4.5618	3.37079	0	7.4382	0	1.3573	4.04045	0	0	6.10112	0
29982	u	novel	-1.22001	-0.045056	chr2	.	36742400	36743241	MSTRG.12008.1	1	842	MSTRG.12008	.	1.64243	0.475836	0.299196	0.199571	0.471919	0.293924	0.557623	0.708469	0.017924	0.171583	0.298092	0.216735	0.162664	0.034831	0.015309	0.002935	0.189374	11.0416	3.08432	1.95843	1.42043	2.89786	2.02138	4.54988	4.8563	0.172209	1.50475	2.82542	2.08907	1.55344	0.346793	0.16152	0.032067	1.79216
29983	u	novel	-1.05545	-0.0053248	chr2	.	36748113	36749487	MSTRG.12009.1	1	1375	MSTRG.12009	.	1.24777	1.12133	0.70998	1.04624	1.24276	0.220703	1.38388	0.670867	0.187498	0.178463	0.364161	0.341044	0.218258	0.103141	0.071963	0.352351	0.193354	8.38836	7.26836	4.64727	7.44655	7.63127	1.51782	11.2916	4.59855	1.80146	1.56509	3.45164	3.28727	2.08436	1.02691	0.759273	3.84945	1.82982
29984	u	novel	-1.02488	-0.0380928	chr2	.	36750979	36751396	MSTRG.12010.1	1	418	MSTRG.12010	.	0.314937	1.7225	0.561753	0.929052	0.997752	0.147495	0.501959	1.26761	1.0067	0	0.303134	0.32638	0.261279	0.34841	0.068477	0.40708	0.155469	2.11722	11.1651	3.67703	6.61244	6.12679	1.01435	4.09569	8.689	9.67225	0	2.87321	3.14593	2.49521	3.4689	0.722488	4.44737	1.47129
29985	u	novel	-1.10955	-0.131072	chr2	.	36752436	36753112	MSTRG.12011.1	1	677	MSTRG.12011	.	1.32381	0.829944	0.604775	1.07606	1.67854	1.50391	1.17869	0.844721	0.369128	0.229402	0.402691	0.26588	0.66261	0.415995	0.06062	0.008923	0.247704	8.89956	5.37962	3.95864	7.65879	10.3072	10.3427	9.61743	5.79025	3.54653	2.01182	3.81684	2.56278	6.32792	4.1418	0.639586	0.097489	2.34416
29986	u	novel	-1.11016	-0.0147456	chr2	.	36755866	36757427	MSTRG.12012.1	1	1562	MSTRG.12012	.	0.585477	1.43322	0.374305	1.27071	0.814879	0.27257	0.548528	0.767447	0.321973	0.231267	0.421812	0.120219	0.333443	0.343239	0.338281	0.107706	0.122851	3.93598	9.29001	2.45006	9.04417	5.00384	1.87452	4.47567	5.26056	3.09347	2.02817	3.99808	1.15877	3.18438	3.41741	3.56914	1.1767	1.16261
29987	u	novel	-1.04786	-0.016384	chr2	.	36762961	36763182	MSTRG.12013.1	1	222	MSTRG.12013	.	1.50023	1.65673	1.58623	1.94865	2.83008	0.934671	1.65398	1.75196	0.283176	0.310237	0.142573	1.23842	0.10424	0.153824	0.37186	0.710409	0.27607	10.0856	10.7387	10.3829	13.8694	17.3784	6.42793	13.4955	12.009	2.72072	2.72072	1.35135	11.9369	0.995495	1.53153	3.92342	7.76126	2.61261
29988	u	novel	-1.04803	-0.0561152	chr2	.	36764584	36764921	MSTRG.12014.1	1	338	MSTRG.12014	.	0.98976	1.24105	1.37451	1.45697	1.4459	0.382018	1.39745	0.744109	0.909635	0.064098	0.398292	0.331498	0.274482	0.246935	0.247885	0.073118	0.159753	6.65385	8.04438	8.99704	10.3698	8.8787	2.62722	11.4024	5.10059	8.73964	0.56213	3.77515	3.19527	2.6213	2.45858	2.61538	0.798817	1.51183
29990	u	novel	-1.24903	-0.140493	chr2	.	36768803	36769512	MSTRG.12016.1	1	710	MSTRG.12016	.	0.779367	0.429582	0.295434	0.626712	1.0544	0.267264	1.34296	0.155133	0.331301	0.339513	0.154838	0.264773	0.238331	0.170886	0.133092	0.211686	0.089892	5.23944	2.78451	1.9338	4.46056	6.47465	1.83803	10.9577	1.06338	3.1831	2.97747	1.46761	2.55211	2.27606	1.70141	1.40423	2.31268	0.850704
29991	u	novel	-1.06509	-0.115098	chr2	.	36773602	36774564	MSTRG.12017.1	1	963	MSTRG.12017	.	1.59516	0.769296	0.757363	1.15304	1.05286	0.527726	0.456633	1.32556	0.189465	0.433494	0.247381	0.56592	0.453318	0.303192	0.175681	0.210155	0.116312	10.7238	4.9865	4.95742	8.20665	6.46521	3.62928	3.72586	9.08619	1.82035	3.80166	2.34476	5.45483	4.32918	3.01869	1.85358	2.29595	1.10073
29992	u	novel	-1.13868	-0.360448	chr2	.	36775560	36775912	MSTRG.12018.1	1	353	MSTRG.12018	.	0	1.58384	1.00666	0.985494	1.63312	0.666075	0.535019	0.783573	0.248262	0.097553	0.464456	0.601025	0.500423	0.255221	0.237351	0.39984	0.066454	0	10.2663	6.58924	7.01416	10.0283	4.58074	4.36544	5.37111	2.38527	0.855524	4.40227	5.7932	4.77904	2.54108	2.50425	4.36827	0.628895
30027	i	novel	-1.13312	-0.0004096	chr2	.	37423892	37424126	MSTRG.12031.1	1	235	MSTRG.12031	THRB	1.12607	0	0	0.599071	0.905727	0.212852	1.56405	0.333988	0	0	0	0	0	0	0.174233	0	0.006295	7.57021	0	0	4.26383	5.5617	1.46383	12.7617	2.28936	0	0	0	0	0	0	1.8383	0	0.059574
30028	i	novel	-1.10208	-0.0004096	chr2	.	37510598	37510847	MSTRG.12032.1	1	250	MSTRG.12032	THRB	0	0	0	0.268637	0.00456	0.05351	1.3148	0.086949	0	0	0	0	0	0.102849	0	0	0	0	0	0	1.912	0.028	0.368	10.728	0.596	0	0	0	0	0	1.024	0	0	0
30029	i	novel	-1.09317	-0.0004096	chr2	.	37513767	37514104	MSTRG.12033.1	1	338	MSTRG.12033	THRB	0	0	0.126106	0.110156	0	0	1.52255	0.390182	0.076983	0.052628	0.047133	0	0.025094	0.119456	0.067019	0	0	0	0	0.825444	0.784024	0	0	12.4231	2.67456	0.739645	0.461538	0.446746	0	0.239645	1.18935	0.707101	0	0
30065	i	novel	-1.13238	-0.0208896	chr2	+	38309984	38310942	MSTRG.12035.1	1	959	MSTRG.12035	ENSGALG00000037602	0.140529	0.135775	0	0.08849	0	0	0	1.83537	0.098329	0.07146	0	0	0	0	0	0	0	0.944734	0.880083	0	0.629823	0	0	0	12.5808	0.944734	0.626695	0	0	0	0	0	0	0
30077	u	novel	-1.11176	-0.0004096	chr2	.	38384630	38384853	MSTRG.12036.1	1	224	MSTRG.12036	.	0	0	0.11799	0.075895	0	1.46576	0	0.581593	0	0	0	0	0	0	0	0	0	0	0	0.772321	0.540179	0	10.0804	0	3.98661	0	0	0	0	0	0	0	0	0
30069	u	novel	-1.13049	-0.08192	chr2	.	38316073	38319641	MSTRG.12038.1	1	3569	MSTRG.12038	.	0.376814	0.52771	0.463029	0.368317	0.466559	0	2.01734	2.53949	0.021989	0.009649	0	0	0.017604	0.016998	0.015934	0.023236	0.044411	2.5332	3.42057	3.03082	2.62146	2.86495	0	16.4604	17.4073	0.211264	0.084618	0	0	0.168114	0.169235	0.168114	0.253853	0.420286
30070	u	novel	-1.18441	-0.028672	chr2	.	38321664	38322677	MSTRG.12039.1	1	1014	MSTRG.12039	.	0.354418	0.22335	0	0.863788	0.312773	0.788199	1.90527	2.42857	0	0	0	0	0.031186	0.029914	0	0	0	2.38264	1.44773	0	6.14793	1.92061	5.42061	15.5459	16.6469	0	0	0	0	0.29783	0.29783	0	0	0
30071	u	novel	-1.23776	-0.04096	chr2	.	38324801	38326944	MSTRG.12040.1	1	2144	MSTRG.12040	.	0.272385	0.687045	0.336472	0.123692	0.317726	2.15121	1.62812	2.28955	0.014515	0.09637	0.104027	0.014614	0	0.014007	0.053402	0	0.022129	1.83116	4.45336	2.20242	0.880364	1.95103	14.7943	13.2845	15.694	0.139459	0.845149	0.986007	0.140858	0	0.139459	0.563433	0	0.209422
30075	u	novel	-1.17066	-0.08192	chr2	.	38372558	38373883	MSTRG.12042.1	1	1326	MSTRG.12042	.	0.220208	0.035137	0.034795	0.396601	0.335404	0.811805	1.60582	1.20098	0	0.012985	0.066039	0.023316	0.02369	0.011437	0	0	0	1.48039	0.227753	0.227753	2.82278	2.05958	5.58296	13.1026	8.23228	0	0.113876	0.625943	0.224736	0.226244	0.113876	0	0	0
30076	u	novel	-1.28035	-0.0004096	chr2	.	38374395	38374629	MSTRG.12043.1	1	235	MSTRG.12043	.	0	0	0.39266	0	0	0.710951	1.34083	0.425865	0	0	0.057017	0	0	0	0	0	0	0	0	2.57021	0	0	4.88936	10.9404	2.91915	0	0	0.540426	0	0	0	0	0	0
30078	u	novel	-1.12715	-0.0004096	chr2	.	38479579	38479790	MSTRG.12044.1	1	212	MSTRG.12044	.	0	0	0	0.726361	0	0	1.56088	0	0	0	0	0	0	0.037427	0	0	0	0	0	0	5.16981	0	0	12.7358	0	0	0	0	0	0	0.372642	0	0	0
30079	u	novel	-1.28534	-0.0004096	chr2	.	38499393	38499627	MSTRG.12045.1	1	235	MSTRG.12045	.	1.4337	0.22452	0.146922	1.52936	0.513499	0.57235	0.737433	0.717639	0	0	0	0	0	0	0.240377	0	0	9.6383	1.45532	0.961702	10.8851	3.15319	3.93617	6.01702	4.91915	0	0	0	0	0	0	2.53617	0	0
30080	u	novel	-1.32443	-0.0372736	chr2	.	38511371	38512084	MSTRG.12046.1	1	714	MSTRG.12046	.	0	0.064822	0.064618	0.175331	0.060898	0.067205	1.54227	0.615421	0	0	0	0	0	0	0	0	0	0	0.420168	0.422969	1.2479	0.37395	0.462185	12.584	4.21849	0	0	0	0	0	0	0	0	0
30081	u	novel	-1.1355	-0.0004096	chr2	.	38512422	38513024	MSTRG.12047.1	1	603	MSTRG.12047	.	0	0	0.136812	0.231838	0	0.28117	0.240644	1.38459	0	0.070913	0	0	0	0	0.046997	0	0	0	0	0.895522	1.65008	0	1.93366	1.96352	9.49088	0	0.621891	0	0	0	0	0.495854	0	0
30082	u	novel	-1.23364	-0.0004096	chr2	.	38523587	38523795	MSTRG.12048.1	1	209	MSTRG.12048	.	0.212093	0	0	0	0.329597	0.509275	1.93512	0.443245	0	0	0	0	0	0	0	0	0.152688	1.42584	0	0	0	2.02392	3.50239	15.7895	3.03828	0	0	0	0	0	0	0	0	1.44498
30119	u	novel	-1.14055	-0.0372736	chr2	.	38995364	38995666	MSTRG.12049.1	1	303	MSTRG.12049	.	1.48259	0	0.578825	0	0.158014	0	0	0	0	0	0	0	0	0	0	0	0	9.967	0	3.78878	0	0.970297	0	0	0	0	0	0	0	0	0	0	0	0
30036	i	novel	-1.14094	-0.0196608	chr2	.	37821943	37824045	MSTRG.12053.1	1	2103	MSTRG.12053	RARB	0.990818	1.33199	0.869784	1.91216	2.00272	1.2407	1.67711	1.73961	0.567028	0.212873	0.529877	0.148541	0.051784	0.201927	0.053001	0.208353	0.166818	6.66096	8.63386	5.69329	13.6096	12.2979	8.53257	13.6843	11.9244	5.44793	1.86686	5.02235	1.43176	0.494532	2.01046	0.559201	2.27627	1.5787
30085	u	novel	-1.22621	-0.024576	chr2	.	38578448	38578830	MSTRG.12059.1	1	383	MSTRG.12059	.	0	0	0	0	0	0.317012	1.77597	0.230067	0	0	0	0	0	0.114861	0.127692	0.097507	0.576899	0	0	0	0	0	2.18016	14.4909	1.57702	0	0	0	0	0	1.1436	1.34726	1.06527	5.45953
30144	u	novel	-1.2849	-0.0004096	chr2	.	39884194	39884462	MSTRG.12061.1	1	269	MSTRG.12061	.	0	0	0	0	0	0.241626	1.29392	0.026032	0	0	0	0.15157	0	0	0	0	0	0	0	0	0	0	1.66171	10.5576	0.178439	0	0	0	1.46097	0	0	0	0	0
30168	i	novel	-1.02016	-0.08192	chr2	+	40031330	40042695	MSTRG.12067.1	1	11366	MSTRG.12067	GADL1	0.019487	0.044914	0.008078	0.183222	0.160616	0	0.473798	0.195662	5.20621	4.00538	10.9216	15.2498	7.70809	5.53726	0.206712	0	0.191246	0.131005	0.291131	0.052877	1.30407	0.986275	0	3.86592	1.34119	50.0206	35.1264	103.519	146.991	73.6121	55.131	2.18098	0	1.80987
30187	u	novel	-1.28601	-0.0004096	chr2	.	40488238	40489057	MSTRG.12072.1	1	820	MSTRG.12072	.	1.31662	0.223323	0.723624	0.232511	0.642863	2.90053	2.01473	2.28864	0.705088	0.819886	0.857025	0.440797	0.399566	1.10102	1.0598	1.29363	1.12266	8.85122	1.44756	4.73658	1.65488	3.94756	19.9476	16.439	15.6878	6.77439	7.19024	8.12317	4.24878	3.81585	10.9622	11.1817	14.1329	10.6244
30188	u	novel	-1.06547	-0.0237568	chr2	.	40495646	40496578	MSTRG.12073.1	1	933	MSTRG.12073	.	0.144445	0.049937	0.073194	0.206308	0.026356	1.44566	1.05061	1.54487	0.270969	0.180635	0.337996	0.100077	0.452069	0.340392	0.33381	0.307169	0.51509	0.971061	0.323687	0.4791	1.46838	0.161844	9.94212	8.57235	10.5895	2.60343	1.58414	3.20364	0.96463	4.31726	3.38907	3.52197	3.35584	4.8746
30189	u	novel	-1.11018	-0.0004096	chr2	.	40497663	40497885	MSTRG.12074.1	1	223	MSTRG.12074	.	0.054697	0	0	0	0	1.41561	1.4652	0.664668	0.25577	0.03068	0.066236	0.047919	0.048365	0.046391	0.759085	0.115339	0.713616	0.367713	0	0	0	0	9.73543	11.9552	4.55605	2.4574	0.269058	0.627803	0.461883	0.461883	0.461883	8.00897	1.26009	6.75336
30190	u	novel	-1.46743	-0.0004096	chr2	.	40498255	40498463	MSTRG.12075.1	1	209	MSTRG.12075	.	0.31814	0	0.486828	0	0	0.745824	1.40736	0.785974	0	0	0.150431	0.196076	0.0496	0.268156	0.22221	0.160292	0.708836	2.13876	0	3.1866	0	0	5.12919	11.4833	5.38756	0	0	1.42584	1.88995	0.473684	2.66986	2.3445	1.7512	6.70813
30193	i	novel	-1.15014	-0.0004096	chr2	.	40544164	40544852	MSTRG.12078.1	1	689	MSTRG.12078	CMTM7	1.67576	0.933043	0.801783	0.503885	0.3725	0.740757	1.03792	0.829797	0.406809	0.174434	0.311611	0.332471	0.284197	2.95892	0.528371	1.26525	0.471289	11.2656	6.04789	5.24819	3.58636	2.28737	5.09434	8.4688	5.68795	3.90856	1.52975	2.95356	3.20464	2.71408	29.4601	5.57475	13.8229	4.46009
30194	i	novel	-1.09542	-0.0004096	chr2	.	40546064	40548347	MSTRG.12079.1	1	2284	MSTRG.12079	CMTM7	1.59144	0.912415	0.790087	0.366876	0.55807	0.33156	0.616116	0.405724	0.392948	0.212129	0.280897	0.404812	0.163578	2.4077	0.455389	0.896171	0.434563	10.6988	5.91419	5.17163	2.61121	3.42688	2.28021	5.02714	2.78109	3.77539	1.86033	2.66243	3.90193	1.56217	23.972	4.80473	9.79072	4.11252
30197	u	novel	-1.46956	-0.0004096	chr2	.	40576897	40577128	MSTRG.12082.1	1	232	MSTRG.12082	.	0	0.245378	0.537341	0	0.373433	0.066436	1.44058	0.116332	0.047106	0.71857	0.144158	0	0	0.488337	0.115206	0.267497	0.879961	0	1.59052	3.51724	0	2.2931	0.456897	11.7543	0.797414	0.452586	6.30172	1.36638	0	0	4.86207	1.21552	2.92241	8.32759
30200	i	novel	-1.07039	-0.04096	chr2	.	40587926	40588229	MSTRG.12085.1	1	304	MSTRG.12085	CMTM6	0.746686	0.535398	0.262831	0.418267	0.72265	0.648117	1.30218	0.072464	0.066763	0.566012	0.289788	0.266192	0	0.691173	0.015277	0.359507	0.108101	5.01974	3.47039	1.72039	2.97697	4.4375	4.45724	10.625	0.496711	0.641447	4.96382	2.74671	2.56579	0	6.88158	0.161184	3.92763	1.02303
30206	i	novel	-1.27602	-0.036864	chr2	+	40597473	40598317	MSTRG.12087.1	2	825	MSTRG.12087	DYNC1LI1	1.72748	0	0.10907	0.475834	0.944125	0.1823	0.501814	0	0.320445	0.300899	0.077242	0.68712	0.359697	0.349774	0.479426	0.431333	0.22538	11.6133	0	0.71393	3.3867	5.79749	1.25371	4.09451	0	3.07879	2.63883	0.732121	6.62305	3.43511	3.48248	5.05834	4.71233	2.1329
30223	u	novel	-1.21331	-0.057344	chr2	.	40896755	40897099	MSTRG.12094.1	1	345	MSTRG.12094	.	1.68842	1.05757	0.267464	0.094074	0.298796	1.2248	0.948846	0.633445	0	0	0.119571	0.500991	0.043402	0.043087	0	0.398499	0.184996	11.3507	6.85507	1.75073	0.669565	1.83478	8.42319	7.74203	4.34203	0	0	1.13333	4.82899	0.414493	0.428986	0	4.35362	1.75073
30224	u	novel	-1.06892	-0.28672	chr2	.	40915139	40915420	MSTRG.12095.1	1	282	MSTRG.12095	.	0.477899	0.825539	0.479449	0.445417	0.0872	0.233581	1.69277	0.156233	0.891705	0.555176	0.202777	0.04378	0.553266	0.205863	0.152252	0	0.281407	3.21277	5.35106	3.1383	3.17021	0.535461	1.60638	13.8121	1.07092	8.56738	4.86879	1.92199	0.421986	5.28369	2.04964	1.60638	0	2.66312
30228	i	novel	-1.0338	-0.0069632	chr2	.	41010140	41013323	MSTRG.12097.1	1	3184	MSTRG.12097	ABHD5	1.11726	1.27588	1.14359	1.53364	2.19629	2.66899	1.40556	2.00452	1.29556	1.80958	1.36287	0.881782	0.84092	0.942712	1.33775	0.853405	1.33615	7.51099	8.2701	7.48555	10.9155	13.4865	18.3552	11.4686	13.7403	12.4475	15.8697	12.9177	8.49937	8.03078	9.38599	14.1143	9.32349	12.6448
30229	i	novel	-1.09069	-0.0114688	chr2	.	41017515	41019510	MSTRG.12098.1	1	1996	MSTRG.12098	ABHD5	1.79402	1.53232	1.54373	3.22525	3.79737	3.93264	3.7619	3.88106	1.9169	2.83315	1.92539	1.21154	1.16023	1.44101	2.26506	1.46434	2.03724	12.0606	9.93236	10.1047	22.9554	23.3181	27.0456	30.6949	26.6032	18.4173	24.8462	18.2495	11.6779	11.0802	14.3472	23.8983	15.998	19.2796
30242	u	novel	-1.01451	-0.0458752	chr2	.	41210066	41210316	MSTRG.12100.1	1	251	MSTRG.12100	.	1.23919	1.76341	0.956203	0.594469	0.722772	0.064304	0	0.811386	0	0	0	0	0	0	0	0	0	8.33068	11.4303	6.25896	4.23108	4.43825	0.442231	0	5.56175	0	0	0	0	0	0	0	0	0
30243	u	novel	-1.24158	-0.0004096	chr2	.	41218204	41218441	MSTRG.12101.1	1	238	MSTRG.12101	.	1.69875	0.58534	0.241998	0	0.097847	0.155183	0	0	0	0	0	0	0	0	0	0	0	11.4202	3.79412	1.58403	0	0.60084	1.06723	0	0	0	0	0	0	0	0	0	0	0
30240	u	novel	-1.11208	-0.0561152	chr2	+	41193054	41197998	MSTRG.12106.2	2	3613	MSTRG.12106	.	0.02776	0.053819	0.00482	0.010841	0.008744	0.022772	0	0	0	0	0	0	0	0	0	0	0	0.186621	0.34885	0.031553	0.077157	0.053695	0.156611	0	0	0	0	0	0	0	0	0	0	0
30241	u	novel	-1.20354	-0.096256	chr2	.	41206922	41207443	MSTRG.12107.1	1	522	MSTRG.12107	.	1.76106	0.29141	0.598216	0.528357	0.376865	0.318114	0	0.084402	0	0	0	0.060022	0	0	0	0	0	11.8391	1.88889	3.91571	3.76054	2.31418	2.18774	0	0.578544	0	0	0	0.578544	0	0	0	0	0
30264	u	novel	-1.40241	-0.0004096	chr2	.	41468183	41468403	MSTRG.12115.1	1	221	MSTRG.12115	.	0.268558	1.47435	1.9584	1.17804	0.333807	0	0.166368	0.721512	0	0	0.113142	0	0	0.117254	0	0.769538	0	1.80543	9.55656	12.819	8.38462	2.04977	0	1.35747	4.9457	0	0	1.0724	0	0	1.16742	0	8.40724	0
30265	u	novel	-1.10425	-0.0004096	chr2	.	41476717	41477079	MSTRG.12116.1	1	363	MSTRG.12116	.	1.54364	0.794753	0.994079	0.890998	0.556294	0.483892	0.782614	0.694469	0	0	0	0.086313	0.249809	0.244317	0.049087	0.113975	0	10.3774	5.15151	6.50689	6.3416	3.41598	3.32782	6.38567	4.76033	0	0	0	0.831956	2.38567	2.43251	0.517906	1.24518	0
30266	u	novel	-1.00717	-0.0004096	chr2	.	41483107	41483414	MSTRG.12117.1	1	308	MSTRG.12117	.	1.45852	0.931665	0.305547	0.241314	0	0.398455	0.637062	0.634702	0	0	0	0	0	0.030001	0	0.202382	0.081996	9.80519	6.03896	2	1.71753	0	2.74026	5.19805	4.35065	0	0	0	0	0	0.298701	0	2.21104	0.775974
30321	i	novel	-1.46271	-0.0004096	chr2	.	42175866	42176100	MSTRG.12120.1	1	235	MSTRG.12120	CPNE4	0	0.111604	1.48873	0	0	0	0	0	0	0	0	0	0	0.185063	0.121802	0	0	0	0.723404	9.74468	0	0	0	0	0	0	0	0	0	0	1.84255	1.28511	0	0
30322	u	novel	-1.17021	-0.0004096	chr2	.	42335336	42335687	MSTRG.12121.1	1	352	MSTRG.12121	.	0.255242	1.5204	0	0.164849	0	0	0	0	0	0	0	0	0	0.08075	0	0	0	1.71591	9.85511	0	1.17329	0	0	0	0	0	0	0	0	0	0.803977	0	0	0
30327	i	novel	-1.19322	-0.0004096	chr2	.	42373297	42373923	MSTRG.12124.1	1	627	MSTRG.12124	ENSGALG00000043415	1.59995	0.926884	0.227089	0.067673	0.347259	0	0	0	0	0	0	0.047819	0	0.072565	0.04414	0	0.050896	10.756	6.00798	1.48644	0.481659	2.13238	0	0	0	0	0	0	0.460925	0	0.722488	0.46571	0	0.481659
30328	u	novel	-1.15735	-0.0004096	chr2	.	42385158	42385378	MSTRG.12125.1	1	221	MSTRG.12125	.	0.555289	2.31902	0	0.368734	0	0	0	0	0	0	0	0	0	0.251777	0	0	0	3.73303	15.0317	0	2.62443	0	0	0	0	0	0	0	0	0	2.50679	0	0	0
30329	u	novel	-1.0839	-0.036864	chr2	.	42388420	42389046	MSTRG.12126.1	1	627	MSTRG.12126	.	1.91762	1.40816	0.14522	0.119661	0.196096	0	0	0.070035	0	0	0	0	0	0	0	0	0	12.8915	9.12759	0.950558	0.851675	1.20415	0	0	0.480064	0	0	0	0	0	0	0	0	0
30271	i	novel	-1.12675	-0.154419	chr2	.	41522947	41523781	MSTRG.12129.1	1	835	MSTRG.12129	ENSGALG00000039290	2.31338	1.53684	0.287617	0.565704	0.629754	0.152548	0.088065	0.211055	0.137238	0.095455	0.0374	0.055787	0.066339	0.070126	0.135983	0.033105	0.069855	15.5521	9.96168	1.88264	4.02635	3.86707	1.0491	0.718563	1.44671	1.31856	0.837126	0.354491	0.537725	0.633533	0.698204	1.43473	0.361677	0.661078
30288	i	novel	-1.27656	-0.12288	chr2	+	41637279	41638483	MSTRG.12134.1	2	801	MSTRG.12134	ENSGALG00000039290	1.13572	0.592082	0.808907	2.3597	3.50112	2.19156	1.71378	2.10037	0.823556	0.67596	0.153746	0.591452	0.715112	1.42702	0.406548	0.898189	0.204273	7.63511	3.83782	5.29482	16.7949	21.499	15.0718	13.9835	14.3973	7.91261	5.92805	1.45725	5.70093	6.82931	14.208	4.28942	9.81276	1.93316
30291	i	novel	-1.19914	-0.0004096	chr2	.	41648236	41648599	MSTRG.12135.1	1	364	MSTRG.12135	CAPN7	3.74981	2.98125	1.65952	3.12112	4.3567	1.49003	0.726256	0.950669	0.436913	1.14529	0.307526	1.25123	0.591739	0.327528	1.10715	0.307037	0.637202	25.2088	19.3242	10.8626	22.2143	26.7527	10.2473	5.92582	6.51648	4.1978	10.044	2.91484	12.0604	5.6511	3.26099	11.6813	3.3544	6.03022
30292	i	novel	-1.43707	-0.0008192	chr2	.	41660324	41660610	MSTRG.12136.1	1	287	MSTRG.12136	CAPN7	1.25686	2.86243	2.05472	0.978119	2.05691	0.973776	1.35582	0.4951	1.48144	0.66271	0.77492	0.273645	0.544357	1.82363	0.439221	0.089938	0.523555	8.44948	18.554	13.4495	6.96167	12.6307	6.69686	11.0627	3.39373	14.2334	5.81185	7.34495	2.63763	5.19861	18.1568	4.63415	0.982578	4.9547
30306	x	novel	-1.15114	-0.0249856	chr2	-	41820392	41828960	MSTRG.12143.1	2	1091	MSTRG.12143	ATP2C1	2.49147	1.24879	0.185981	0.639936	0.279208	1.14557	0.959761	0.782373	1.10428	0.821815	0.777624	0.679818	0.656127	1.43073	0.275835	0.046952	0.70144	16.7494	8.09454	1.21737	4.55469	1.7145	7.87833	7.83109	5.36288	10.6098	7.20716	7.37059	6.55267	6.26601	14.2449	2.91029	0.512953	6.63814
30307	x	novel	-1.13276	-0.0090112	chr2	-	41820545	41828983	MSTRG.12143.2	2	961	MSTRG.12143	ATP2C1	0.266711	1.08373	0.791877	0.226744	1.20637	1.48184	1.02519	0.841574	0.354768	0.751518	0.654525	0.393055	0.190242	0.174388	0.074518	0.807167	0	1.79302	7.02465	5.18334	1.61383	7.40781	10.1909	8.36499	5.76868	3.40856	6.59068	6.20381	3.78861	1.81681	1.73627	0.786224	8.81834	0
30371	u	novel	-1.08247	-0.0004096	chr2	.	42857178	42857449	MSTRG.12161.1	1	272	MSTRG.12161	.	0	0	0	0	0.216735	1.53159	1.54504	0.285874	0.723213	0	0	0.230379	0	0.5177	0	0.304212	0.564082	0	0	0	0	1.33088	10.5331	12.6066	1.95956	6.94853	0	0	2.22059	0	5.15441	0	3.32353	5.33824
30373	u	novel	-1.14339	-0.0319488	chr2	.	42863112	42864148	MSTRG.12163.1	1	1037	MSTRG.12163	.	0.085492	0.506268	0	0.213664	0.092497	0.420379	1.94036	1.10998	0.37377	0.162959	0.359547	0.08934	0.124201	0.049008	0.139107	0.53834	0.760668	0.574735	3.28158	0	1.52073	0.567985	2.89103	15.8322	7.60849	3.59113	1.42912	3.40791	0.861138	1.18611	0.487946	1.46769	5.88139	7.19865
30410	u	novel	-1.14834	-0.0069632	chr2	.	43175805	43176025	MSTRG.12171.1	1	221	MSTRG.12171	.	0	0.259686	0.12927	0.453925	0.201905	0	1.47402	0.262728	0	0	0	0	0	0	0	0.188036	0.106624	0	1.68326	0.846154	3.23077	1.23982	0	12.0271	1.8009	0	0	0	0	0	0	0	2.0543	1.00905
30403	i	novel	-1.10287	-0.0004096	chr2	-	43022159	43022364	MSTRG.12174.1	1	206	MSTRG.12174	LIMD1	0	0	0	0	0	0	0	0.349687	0	0	0.202875	0	0	0	0	0.420824	0	0	0	0	0	0	0	0	2.39697	0	0	1.92292	0	0	0	0	4.59752	0
30415	i	novel	-1.14298	-0.125747	chr2	.	43222905	43223236	MSTRG.12179.1	1	332	MSTRG.12179	CDCP1	0.405926	1.46748	0.554034	0	0.247219	0	0	0	0.123205	0	0.09597	0.026249	0	0.527906	0	0.083262	0.27531	2.72892	9.51205	3.62651	0	1.51807	0	0	0	1.18373	0	0.909639	0.253012	0	5.25602	0	0.909639	2.60542
30417	i	novel	-1.179	-0.0004096	chr2	.	43234519	43234783	MSTRG.12180.1	1	265	MSTRG.12180	CDCP1	1.69519	0.543749	0	0	0.173912	0	0.554979	0.104048	0	0.018072	0	0	0.092068	0.343385	0.213164	0.280815	0.415495	11.3962	3.52453	0	0	1.06792	0	4.5283	0.713208	0	0.158491	0	0	0.879245	3.41887	2.24906	3.06792	3.93208
30437	i	novel	-1.05341	-0.0004096	chr2	.	43381612	43381970	MSTRG.12187.1	1	359	MSTRG.12187	KIAA1143	0.144192	0.259561	1.72434	0.613663	0.51214	0.11179	0	0.061362	0.138292	0.376386	0.097569	0.087274	0.044043	0.255152	0	0.216211	0.115676	0.969359	1.68245	11.2869	4.36769	3.14485	0.768802	0	0.420613	1.32869	3.30084	0.924791	0.841226	0.420613	2.54039	0	2.36212	1.09471
30450	i	novel	-1.14522	-0.0004096	chr2	.	43703005	43703216	MSTRG.12190.1	1	212	MSTRG.12190	ENSGALG00000036110	0	0	1.52341	0	0.201259	0	0	0.053675	0.106045	0	0	0	0	0.048798	0.029507	0.1278	0	0	0	9.9717	0	1.23585	0	0	0.367925	1.01887	0	0	0	0	0.485849	0.311321	1.39623	0
30451	i	novel	-1.08582	-0.0004096	chr2	.	43744421	43744740	MSTRG.12191.1	1	320	MSTRG.12191	ENSGALG00000036110	2.34932	0.146562	0	0.265195	0.464124	0.136774	0	0.276273	0	0	0	0.145245	0.529124	0.069679	0.180081	0.050057	0	15.7937	0.95	0	1.8875	2.85	0.940625	0	1.89375	0	0	0	1.4	5.05312	0.69375	1.9	0.546875	0
30452	i	novel	-1.49653	-0.0004096	chr2	.	43746115	43746397	MSTRG.12192.1	1	283	MSTRG.12192	ENSGALG00000036110	0.79421	0.641089	0.977642	1.63636	0	0	0.12992	0.683039	0.111069	0.238934	0.089473	0	0	0.09263	0	0.18533	0	5.33922	4.15548	6.39929	11.6466	0	0	1.06007	4.68198	1.06714	2.09541	0.848057	0	0	0.922261	0	2.02474	0
30454	u	novel	-1.15596	-0.0004096	chr2	-	43774153	43775510	MSTRG.12194.1	1	1358	MSTRG.12194	.	0.605844	0	1.96355	0	0	0.123136	0.022923	0.09733	0	0.050632	0	0.05768	0.023287	0	0.021078	0	0	4.0729	0	12.8527	0	0	0.846834	0.18704	0.667158	0	0.444035	0	0.555965	0.222386	0	0.222386	0	0
30458	i	novel	-1.28795	-0.0004096	chr2	.	43791560	43791908	MSTRG.12195.1	1	349	MSTRG.12195	ENSGALG00000033698	2.12342	0.382816	0	0.243159	0.487152	0.377477	0.30341	0.37872	0	0	0.31893	0	0.0033	0	0	0	0.087199	14.2751	2.48137	0	1.73066	2.9914	2.59599	2.47565	2.59599	0	0	3.02292	0	0.031519	0	0	0	0.825215
30460	i	novel	-1.38033	-0.02048	chr2	.	43818579	43818843	MSTRG.12197.1	1	265	MSTRG.12197	ENSGALG00000033698	0.777991	1.67025	1.12995	0.130957	0.789058	0.193694	0	0.549966	0.108009	0.115749	0.053349	0.075167	0.218908	0.074665	0	0.454555	0.098491	5.23019	10.8264	7.39623	0.932076	4.84528	1.33207	0	3.76981	1.03774	1.01509	0.50566	0.724528	2.09057	0.743396	0	4.96604	0.932076
30461	i	novel	-1.14353	-0.0004096	chr2	.	43819326	43819580	MSTRG.12198.1	1	255	MSTRG.12198	ENSGALG00000033698	1.18533	0	2.07353	0.267778	0.779129	0.220678	0.144186	0	0	0.099271	0	0	0	0.044508	0	0	0	7.96863	0	13.5725	1.90588	4.78431	1.51765	1.17647	0	0	0.870588	0	0	0	0.443137	0	0	0
30462	i	novel	-1.1009	-0.0004096	chr2	.	43822886	43823138	MSTRG.12199.1	1	253	MSTRG.12199	ENSGALG00000033698	0.212836	1.84155	0	0.251568	0	0.34599	0	0	0	0.135211	0	0	0	0	0	0	0.377983	1.43083	11.9368	0	1.79051	0	2.37945	0	0	0	1.18577	0	0	0	0	0	0	3.57707
294	i	novel	-1.14175	-0.0200704	chr1	-	2043796	2057684	MSTRG.122.3	2	622	MSTRG.122	CHCHD3	0.022241	0	0.032053	0.218901	0	0.243415	0.040452	0.313078	0.434091	0.105455	0.308555	0.008546	0.176626	0.044916	0.314622	0.24481	0.275963	0.149518	0	0.209807	1.55801	0	1.67402	0.330064	2.14603	4.17069	0.924817	2.92459	0.082372	1.68677	0.447201	3.31952	2.67456	2.6116
30490	u	novel	-1.20185	-0.0004096	chr2	.	44211560	44211837	MSTRG.12207.1	1	278	MSTRG.12207	.	0.96848	0	0.912794	1.50356	3.98633	0.548679	1.29435	0.871647	0.056533	0.121821	0.112714	0.444842	0	0	0.10228	0	0.11175	6.51079	0	5.97482	10.7014	24.4784	3.77338	10.5612	5.97482	0.543165	1.06835	1.06835	4.28777	0	0	1.07914	0	1.05755
30491	u	novel	-1.14335	-0.0487424	chr2	.	44226377	44226730	MSTRG.12208.1	1	354	MSTRG.12208	.	0.018069	0.196985	0.295621	2.25198	3.14201	0.493729	0	0.897162	0.141421	0	0.434234	0.088507	0	0.088522	0.484339	0.298128	0.529833	0.121469	1.27684	1.93503	16.0282	19.2938	3.39548	0	6.14972	1.35876	0	4.11582	0.853107	0	0.881356	5.11017	3.25706	5.01412
30492	u	novel	-1.11887	-0.0004096	chr2	.	44232717	44233443	MSTRG.12209.1	1	727	MSTRG.12209	.	0.639196	0	0.158657	2.29845	1.61283	0.393421	0.050574	0.51853	0.302652	0.117008	0.454232	0.20892	0.327676	0.041723	0.269476	0.2226	0.051744	4.29711	0	1.03851	16.359	9.90371	2.70564	0.412655	3.55433	2.90784	1.02614	4.30537	2.01376	3.1293	0.415406	2.84319	2.43191	0.489684
30495	i	novel	-1.04398	-0.118784	chr2	.	44320881	44322475	MSTRG.12211.1	1	1595	MSTRG.12211	ENSGALG00000030855	0.515263	0.1506	0.274992	0.519192	1.49639	0.086242	0	0.136374	0.027799	0.268447	0.189311	0.163068	0.068211	0.312271	0.206257	0.137615	0.095399	3.46395	0.976176	1.8	3.6953	9.18872	0.593103	0	0.934796	0.267085	2.35423	1.79436	1.57179	0.651411	3.10909	2.17618	1.50345	0.902821
30496	i	novel	-1.04099	-0.0004096	chr2	.	44335504	44336293	MSTRG.12212.1	1	790	MSTRG.12212	ENSGALG00000030855	0.056676	0.472396	0.407847	0.584767	1.85423	0.196945	0.042818	0.285495	0.237938	0.454522	0.320117	0.170197	0.080058	0.11544	0.186799	0.419892	0.610869	0.381013	3.06203	2.66962	4.16202	11.3861	1.35443	0.349367	1.95696	2.28608	3.98608	3.03418	1.64051	0.764557	1.14937	1.97089	4.58734	5.78101
30586	u	novel	-1.2383	-0.12288	chr2	.	45357959	45358224	MSTRG.12227.1	1	266	MSTRG.12227	.	0.135888	0	0.025271	0	0.466512	0.266763	1.37209	0.643876	0	0	0.243531	0.182142	0.121246	0.121205	0	0	0	0.913534	0	0.165414	0	2.86466	1.83459	11.1955	4.41353	0	0	2.30827	1.75564	1.15789	1.20677	0	0	0
30588	u	novel	-1.08595	-0.0004096	chr2	.	45361217	45361494	MSTRG.12229.1	1	278	MSTRG.12229	.	0.283053	0	0.480302	0.515506	0.118916	0.390718	1.05276	0.156382	0.22239	0	0.62733	1.18338	0.33636	0	0	0	0	1.90288	0	3.14389	3.66906	0.730216	2.68705	8.58993	1.07194	2.13669	0	5.94604	11.4065	3.21223	0	0	0	0
30589	u	novel	-1.41345	-0.0004096	chr2	.	45366330	45367031	MSTRG.12230.1	1	702	MSTRG.12230	.	0.018859	0	0.031121	0.114482	0.031317	0.70819	1.46598	0.550712	0.115201	0.268176	0.235054	0.156211	0.157516	0.086274	0	0.057893	0.151428	0.126781	0	0.203704	0.814815	0.192308	4.87037	11.9615	3.77493	1.10684	2.35185	2.22792	1.5057	1.50427	0.858974	0	0.632479	1.43305
30590	u	novel	-1.07648	-0.0004096	chr2	.	45369520	45369734	MSTRG.12231.1	1	215	MSTRG.12231	.	0.208942	0.157863	0	1.36449	0	0.320573	2.07094	0.20492	0.272064	0.881459	0.28805	0.228243	0	0	0.150324	0.17668	0	1.40465	1.02326	0	9.71163	0	2.20465	16.8977	1.40465	2.61395	7.73023	2.73023	2.2	0	0	1.58605	1.93023	0
30591	u	novel	-1.06771	-0.131072	chr2	.	45378422	45378815	MSTRG.12232.1	1	394	MSTRG.12232	.	0.64559	0.522736	0.523462	0.269233	0.741508	0.85547	2.19142	1.28817	0.510369	0.659276	0.513327	0.346788	0.257262	0.090751	0	0.090836	0	4.3401	3.38833	3.4264	1.91624	4.5533	5.88325	17.8807	8.82995	4.90355	5.78173	4.86548	3.34264	2.45685	0.903553	0	0.992386	0
30592	u	novel	-1.13445	-0.0004096	chr2	.	45380359	45380661	MSTRG.12233.1	1	303	MSTRG.12233	.	0	0.076883	0.49311	0.494302	0.113942	0.280258	0.476479	0.209923	1.24486	0.453099	0.19708	0.381432	0.463429	0.186954	0	0.090324	0	0	0.49835	3.22772	3.51815	0.69967	1.92739	3.88779	1.43894	11.9604	3.9736	1.86799	3.67657	4.42574	1.86139	0	0.986799	0
30594	u	novel	-1.0283	-0.0004096	chr2	.	45387318	45387635	MSTRG.12235.1	1	318	MSTRG.12235	.	0.423797	0.718013	0.290173	0.332253	0.402518	0.301332	1.36856	0.402794	0	0.37292	0	0.016965	0.228523	0	0	0	0	2.84906	4.65409	1.89937	2.36478	2.4717	2.07233	11.1667	2.76101	0	3.27044	0	0.163522	2.18239	0	0	0	0
30595	u	novel	-1.0016	-0.0004096	chr2	.	45389083	45389334	MSTRG.12236.1	1	252	MSTRG.12236	.	0.024792	0.658733	0.133374	0	0.132478	0.143677	1.31312	0.466027	0.471671	0.289594	0.002512	0	0	0	0	0.016345	0.109861	0.166667	4.26984	0.873016	0	0.813492	0.988095	10.7143	3.19444	4.53175	2.53968	0.02381	0	0	0	0	0.178571	1.03968
30596	u	novel	-1.31992	-0.0004096	chr2	.	45396140	45396347	MSTRG.12237.1	1	208	MSTRG.12237	.	0.014303	0.178752	0	0.181705	0.167548	0.194343	1.32574	0.952472	0.302236	0	0.412378	0.120207	0.322191	0.083538	0	0	0	0.096154	1.15865	0	1.29327	1.02885	1.33654	10.8173	6.52885	2.90385	0	3.90865	1.15865	3.07692	0.831731	0	0	0
30597	u	novel	-1.26214	-0.0004096	chr2	.	45411765	45412012	MSTRG.12238.1	1	248	MSTRG.12238	.	0.086371	0	0.052978	0.140501	0.193057	0.847821	1.32639	0.957676	0.633722	0.305299	0.259505	0	0.435738	0.871139	0	0	0	0.580645	0	0.346774	1	1.18548	5.83064	10.8226	6.56452	6.08871	2.67742	2.45968	0	4.16129	8.67339	0	0	0
30598	u	novel	-1.07032	-0.126976	chr2	.	45415920	45416523	MSTRG.12239.1	1	604	MSTRG.12239	.	0.235685	0	0.070569	0.45872	0.028849	0.448983	0.601629	1.38544	0.194205	0.079479	0.2821	0.19255	0.073333	0	0	0.045766	0.052834	1.58444	0	0.461921	3.2649	0.177152	3.08775	4.90894	9.49669	1.86589	0.69702	2.67384	1.85596	0.700331	0	0	0.5	0.5
30600	u	novel	-1.02745	-0.045056	chr2	.	45424920	45425512	MSTRG.12241.1	1	593	MSTRG.12241	.	0.527022	0.01613	0.13036	0.214423	0.248807	0.366339	1.48702	0.354261	0	0.046149	0.13059	0	0.043086	0	0	0	0	3.543	0.104553	0.853288	1.52614	1.52782	2.51939	12.1332	2.42833	0	0.404722	1.23777	0	0.411467	0	0	0	0
30601	u	novel	-1.39471	-0.012288	chr2	.	45435311	45435673	MSTRG.12242.1	1	363	MSTRG.12242	.	1.54692	0	0.200331	0.834488	0.273212	0.775108	0.837309	0.700096	0	0.258211	0.183978	0.162336	0.174232	0.08356	0	0.110949	0	10.3994	0	1.3113	5.93939	1.67769	5.33058	6.83196	4.7989	0	2.26446	1.7438	1.56474	1.66391	0.831956	0	1.21212	0
30603	u	novel	-1.12606	-0.049152	chr2	.	45445409	45446089	MSTRG.12244.1	1	681	MSTRG.12244	.	0.235248	0.20117	0.23174	0.324327	0.77934	0.606613	0.512907	1.58719	0.301546	0.455105	0.302413	0.297529	0.106865	0.154861	0	0.121775	0	1.5815	1.30397	1.51689	2.30837	4.78561	4.17181	4.18502	10.8796	2.89721	3.99119	2.86637	2.86784	1.02056	1.54185	0	1.3304	0
30529	u	novel	-1.034	-0.065536	chr2	.	44736120	44736481	MSTRG.12246.1	1	362	MSTRG.12246	.	1.86143	0.112084	0.041359	0.234426	0.796709	0	0	0.092288	0.310519	0.085678	0	0	0.243846	0.082681	0.166518	0.075856	0.176308	12.5138	0.726519	0.270718	1.66851	4.89227	0	0	0.632597	2.98342	0.751381	0	0	2.32873	0.823204	1.75691	0.828729	1.66851
30532	i	novel	-1.20412	-0.0004096	chr2	.	44753853	44754176	MSTRG.12248.1	1	324	MSTRG.12248	FBXL2	2.56456	1.5199	0.169277	1.4397	1.05953	0.549767	0.05674	0.601558	0	0.304777	0.02605	0.277618	0	0.618439	0.265031	0.118371	0.187202	17.2407	9.85185	1.10803	10.2469	6.50617	3.78086	0.462963	4.12346	0	2.67284	0.246914	2.67593	0	6.15741	2.7963	1.29321	1.77161
30533	i	novel	-1.32579	-0.117965	chr2	.	44757542	44758148	MSTRG.12249.1	1	607	MSTRG.12249	FBXL2	3.00882	1.43957	0.493808	2.4561	2.09801	0.476947	0.726867	1.20963	0.17164	0.157422	0	0.127846	0.202007	0.098618	0.094311	0.278971	0.052573	20.2273	9.33114	3.23229	17.4811	12.883	3.28007	5.93081	8.2916	1.64909	1.38056	0	1.23229	1.92916	0.981878	0.995058	3.04778	0.497529
30574	i	novel	-1.18031	-0.0262144	chr2	-	44948486	44952206	MSTRG.12254.1	2	2609	MSTRG.12254	CLASP2	4.80392	5.54692	4.65628	13.2385	15.3319	4.77501	4.99012	3.90202	1.79401	1.17219	1.20156	1.29725	1.45236	3.26748	1.50404	1.71759	1.45898	32.2953	35.9546	30.4783	94.2239	94.1467	32.8388	40.7165	26.7469	17.2366	10.2799	11.3888	12.504	13.87	32.5323	15.8689	18.7648	13.8072
30575	u	novel	-1.07517	-0.126976	chr2	+	44971052	44975043	MSTRG.12255.1	2	1078	MSTRG.12255	.	0.267419	0.327185	0.125138	1.61612	1.81553	0.202465	1.15889	0.440196	0	0	0.029557	0.058129	0	0.028138	0.076399	0.051286	0.029603	1.79777	2.12078	0.819109	11.5026	11.1484	1.39239	9.4559	3.01738	0	0	0.280148	0.560297	0	0.280148	0.806071	0.560297	0.280148
30606	u	novel	-1.20542	-0.0004096	chr2	.	45489400	45489780	MSTRG.12256.1	1	381	MSTRG.12256	.	0.324049	0.244169	0.550145	0.298702	0.256458	0.670173	1.31436	0.346912	0.0825	0.099961	0.093873	0	0.170398	0.079612	0	0.145107	0	2.17848	1.58268	3.60105	2.12598	1.5748	4.60892	10.7244	2.37795	0.792651	0.87664	0.889764	0	1.6273	0.792651	0	1.5853	0
30607	u	novel	-1.08886	-0.0606208	chr2	.	45493026	45493292	MSTRG.12257.1	1	267	MSTRG.12257	.	0.400567	0.543143	0.431428	0.794591	0.597729	1.69207	0.230886	0	0.017152	0	0.238668	0	0.507874	0.161378	0.107204	0	0	2.69288	3.5206	2.82397	5.65543	3.67041	11.6367	1.8839	0	0.164794	0	2.26217	0	4.85019	1.60674	1.13109	0	0
30605	u	novel	-1.13154	-0.036864	chr2	+	45481571	45481835	MSTRG.12258.1	1	265	MSTRG.12258	.	0.678076	0	0	0	0	0	1.52619	0	0	0	0.120235	0	0	0	0	0	0	4.55849	0	0	0	0	0	12.4528	0	0	0	1.13962	0	0	0	0	0	0
30608	u	novel	-1.25773	-0.0004096	chr2	.	45500559	45500908	MSTRG.12259.1	1	350	MSTRG.12259	.	2.93505	0.326624	0.655616	0.908838	1.68155	0.120065	0.315149	0.397646	0.023195	0.574047	0	0.132203	0	0.106751	0	0	0	19.7314	2.11714	4.29143	6.46857	10.3257	0.825714	2.57143	2.72571	0.222857	5.03429	0	1.27429	0	1.06286	0	0	0
30633	i	novel	-1.23658	-0.0004096	chr2	.	45942193	45942430	MSTRG.12262.1	1	238	MSTRG.12262	STAC	0	0.880927	0.051352	0.021252	0.918943	1.0594	2.3286	0	0	0.27884	0	0.338702	0.575917	0.127447	0.112302	0.116147	0	0	5.71008	0.336134	0.151261	5.64286	7.28571	19	0	0	2.44538	0	3.26471	5.5	1.26891	1.18487	1.26891	0
30634	u	novel	-1.31875	-0.0004096	chr2	.	46049202	46049539	MSTRG.12263.1	1	338	MSTRG.12263	.	1.46022	0.599758	0.804998	0.077733	0.403754	0	0	0	0	0	0	0	0	0	0	0.023289	0	9.81657	3.88757	5.26923	0.553254	2.47929	0	0	0	0	0	0	0	0	0	0	0.254438	0
30635	u	novel	-1.24809	-0.118784	chr2	.	46049881	46050976	MSTRG.12264.1	1	1096	MSTRG.12264	.	1.05509	0.899894	1.62949	0.304461	0.3101	0.058508	0	0	0	0.12568	0	0.114349	0.02742	0.055351	0.022225	0.047771	0.058233	7.09307	5.83303	10.6661	2.16697	1.9042	0.402372	0	0	0	1.10219	0	1.10219	0.261861	0.551095	0.234489	0.521898	0.551095
30660	i	novel	-1.13423	-0.036864	chr2	.	46311885	46312365	MSTRG.12272.1	1	481	MSTRG.12272	SFRP4	1.49338	0.131824	0.14388	0	0	0	0	0	0	0.058555	0	0	0.131489	0	0	0	0	10.0395	0.85447	0.941788	0	0	0	0	0	0	0.513514	0	0	1.25572	0	0	0	0
30666	u	novel	-1.18255	-0.0458752	chr2	.	46503622	46503869	MSTRG.12275.1	1	248	MSTRG.12275	.	1.80959	0	0	0.205085	1.78479	0	0.345929	0	0	0.125982	0	0.087432	0	0.213026	0.071467	0	0.118024	12.1653	0	0	1.45968	10.9597	0	2.82258	0	0	1.10484	0	0.842742	0	2.12097	0.754032	0	1.11694
30700	i	novel	-1.32697	-0.155238	chr2	.	47068961	47069205	MSTRG.12278.1	1	245	MSTRG.12278	ENSGALG00000029338	0	0.147349	0	0	0.031241	0.113952	1.30161	0.15601	0	0	0	0.122802	0	0	0	0	0.171226	0	0.955102	0	0	0.191837	0.783673	10.6204	1.06939	0	0	0	1.18367	0	0	0	0	1.62041
30715	u	novel	-1.08368	-0.0004096	chr2	.	47214895	47215350	MSTRG.12290.1	1	456	MSTRG.12290	.	0.933929	1.53125	0	0.372203	0.107853	0.913263	0	0.096618	0	0.023256	0.069873	0.068709	0.173372	0.00837	0	0.760163	0.139732	6.27851	9.92544	0	2.64912	0.662281	6.2807	0	0.662281	0	0.203947	0.662281	0.662281	1.6557	0.083333	0	8.30482	1.32237
30717	u	novel	-1.23793	-0.0004096	chr2	.	47222228	47222531	MSTRG.12292.1	1	304	MSTRG.12292	.	0	1.53261	0	0	0	0	0	0	0.017119	0.051762	0	0.091802	0.072334	0	0	0.193303	0	0	9.93421	0	0	0	0	0	0	0.164474	0.453947	0	0.884868	0.690789	0	0	2.11184	0
30722	u	novel	-1.26262	-0.0004096	chr2	.	47278808	47279012	MSTRG.12297.1	1	205	MSTRG.12297	.	0.048616	0.211471	0	0	0	0.050361	1.5245	0	0	0	0.062273	0	0.058741	0.220474	0	0	0	0.326829	1.37073	0	0	0	0.346341	12.439	0	0	0	0.590244	0	0.560976	2.19512	0	0	0
296	i	novel	-1.15728	-0.0376832	chr1	-	2045611	2053587	MSTRG.123.2	2	414	MSTRG.123	CHCHD3	0	0	0	0	0.006687	0.005995	0	0.689095	0	0.008696	2.13818	0	0	0.053567	0.007005	0.007517	0.013698	0	0	0	0	0.041063	0.041231	0	4.7235	0	0.076259	20.2664	0	0	0.533333	0.073913	0.082126	0.129628
30725	i	novel	-1.05833	-0.0004096	chr2	.	47423453	47423662	MSTRG.12300.1	1	210	MSTRG.12300	TBX20	1.49742	0.110197	0.109851	0	0.713441	0	0	0	0	0	0.303449	0.185756	0	0	0	0	0.108687	10.0667	0.714286	0.719048	0	4.38095	0	0	0	0	0	2.87619	1.79048	0	0	0	0	1.02857
30733	u	novel	-1.16896	-0.0004096	chr2	.	47509159	47509515	MSTRG.12303.1	1	357	MSTRG.12303	.	0.503334	2.73936	0.423657	0.088551	0.78369	0.118118	0	0.177761	0.02274	0.06995	0	0.084567	0	0	0.064514	0.097686	0.024567	3.38375	17.7563	2.77311	0.630252	4.81233	0.812325	0	1.21849	0.218487	0.613445	0	0.815126	0	0	0.680672	1.06723	0.232493
30739	i	novel	-1.3725	-0.0004096	chr2	.	47707926	47708395	MSTRG.12305.1	1	470	MSTRG.12305	BMPER	2.88069	0.49401	1.17115	0.626573	0.941762	0.558118	2.06445	0.746506	0.453529	0.073269	0.030529	0.674795	0.201627	0.734267	0.058683	0.305953	0	19.366	3.20213	7.66596	4.45958	5.78298	3.8383	16.8447	5.11702	4.35745	0.642553	0.289362	6.50425	1.92553	7.31064	0.619149	3.34255	0
30742	u	novel	-1.1052	-0.0004096	chr2	.	47847050	47847426	MSTRG.12308.1	1	377	MSTRG.12308	.	0.408767	1.00259	0.459131	1.40165	0.31447	0.264588	0.682683	0.417151	1.05545	0	0.228918	0.15961	0.04194	0	0.085729	0	0.169293	2.74801	6.49867	3.0053	9.97613	1.93103	1.81963	5.57029	2.85942	10.1406	0	2.16976	1.53846	0.400531	0	0.904509	0	1.60212
30766	i	novel	-1.01382	-0.0004096	chr2	.	48214937	48215403	MSTRG.12316.1	1	467	MSTRG.12316	ENSGALG00000041407	3.5958	0	1.27649	0.222033	0	0	0	0.379868	0	0.144793	0.13284	0	0.162113	0	0.061089	0.518228	0	24.1734	0	8.35546	1.5803	0	0	0	2.60385	0	1.26981	1.2591	0	1.54818	0	0.64454	5.66167	0
30767	u	novel	-1.31316	-0.0004096	chr2	.	48218193	48218740	MSTRG.12317.1	1	548	MSTRG.12317	.	1.93077	0	0.335098	0.145885	0.421688	0	0.134187	0.080397	0	0.403882	0	0.057174	0	0	0.156697	0	0	12.9799	0	2.19343	1.03832	2.58942	0	1.09489	0.551095	0	3.54197	0	0.551095	0	0	1.65328	0	0
2597	j	novel	-1.14583	-0.0884736	chr1	+	48152873	48159881	MSTRG.1232.1	2	5107	MSTRG.1232	ENSGALG00000034631	2.29856	2.18783	0.588828	0.541754	0.271205	0	0.346395	0.564836	0.143825	0.148456	0.113346	0.2079	0.103625	0.15938	0.038936	0.166881	0.094808	15.4525	14.1813	3.85426	3.85588	1.66536	0	2.82639	3.87175	1.38185	1.30193	1.07433	2.00392	0.989622	1.58684	0.410809	1.82318	0.897223
30774	i	novel	-1.07879	-0.0004096	chr2	.	48246414	48246718	MSTRG.12321.1	1	305	MSTRG.12321	AVL9	1.35875	0	0	0	0.429285	0	2.32579	0	0	0	0	0	0	0	0	0	0	9.13443	0	0	0	2.63606	0	18.977	0	0	0	0	0	0	0	0	0	0
30775	i	novel	-1.16823	-0.098304	chr2	.	48249899	48251826	MSTRG.12322.1	1	1928	MSTRG.12322	AVL9	2.02942	1.25933	0.85935	0.895108	1.03809	0.876896	0	1.2694	0.542756	0.721307	0.937878	0	0	0	0.676532	0	0.601783	13.6432	8.16286	5.625	6.37085	6.37448	6.0306	0	8.70124	5.21473	6.32573	8.88952	0	0	0	7.13797	0	5.69502
30776	i	novel	-1.09863	-0.0753664	chr2	.	48254070	48256035	MSTRG.12323.1	1	1966	MSTRG.12323	AVL9	0	1.54809	1.89918	0	0	0	0.73011	0	0.449466	0	0	0	0.633599	0	0	0.389131	0	0	10.0346	12.4313	0	0	0	5.95727	0	4.31841	0	0	0	6.05086	0	0	4.25127	0
30779	i	novel	-1.19595	-0.016384	chr2	.	48265620	48266210	MSTRG.12326.1	1	591	MSTRG.12326	AVL9	1.97956	2.07737	1.64328	0.286469	1.14133	1.15047	1.51818	1.64845	1.25197	0.814207	0.479855	0.5886	0.812892	1.29601	0.431078	0.695866	0.441089	13.308	13.4653	10.7563	2.03892	7.00846	7.91201	12.3875	11.2995	12.0288	7.14044	4.54822	5.67343	7.76311	12.9036	4.54822	7.60237	4.17428
30780	i	novel	-1.41155	-0.0004096	chr2	.	48267362	48267690	MSTRG.12327.1	1	329	MSTRG.12327	AVL9	0.830107	0.212422	0.578589	1.84658	1.2637	0.405728	3.01738	1.70674	0.735846	0.92747	0.290536	0.435169	0.454177	1.04163	0.461797	1.49652	0.359721	5.58055	1.3769	3.78723	13.1429	7.75988	2.79027	24.6201	11.6991	7.06991	8.13374	2.7538	4.19453	4.33739	10.3708	4.87234	16.3495	3.40426
30786	i	novel	-1.38842	-0.0004096	chr2	.	48418350	48418582	MSTRG.12333.1	1	233	MSTRG.12333	PDE1C	2.02313	0	0	0.788733	0	0.376937	0.503907	0.378179	0	0	0	0	0	0	0.110644	0	0	13.6009	0	0	5.61373	0	2.59227	4.11159	2.59227	0	0	0	0	0	0	1.16738	0	0
30791	i	novel	-1.16363	-0.036864	chr2	.	48474577	48474919	MSTRG.12336.1	1	343	MSTRG.12336	PDE1C	0.589362	0.411102	0	0.36866	1.50554	0.961472	0.65245	0.351745	1.0657	0.203454	0.325124	0.036296	0	0.578032	0.195914	0.143037	0.100431	3.9621	2.66472	0	2.62391	9.2449	6.61224	5.32362	2.41108	10.2391	1.78426	3.08163	0.349854	0	5.7551	2.06705	1.56268	0.950437
30792	i	novel	-1.12125	-0.016384	chr2	.	48476546	48476837	MSTRG.12337.1	1	292	MSTRG.12337	PDE1C	2.29136	1.43603	1.10604	1.43291	0.168428	3.80998	2.49145	3.91196	0.965248	0.713062	0.275321	0.214599	0.256043	0.414136	0.684878	0.097802	0.234497	15.4041	9.30822	7.23973	10.1986	1.03425	26.2021	20.3288	26.8151	9.27397	6.25343	2.60959	2.06849	2.44521	4.12329	7.22603	1.06849	2.21918
30796	i	novel	-1.03278	-0.0770048	chr2	.	48488902	48489350	MSTRG.12341.1	1	449	MSTRG.12341	PDE1C	1.44675	0.15565	0.439266	1.05454	1.50628	0.667775	0.783933	0.977344	1.14003	0.243039	0.551016	0.340354	0.527525	0.224588	0.561499	0.448898	0.172976	9.72606	1.00891	2.87528	7.50557	9.24944	4.59243	6.39644	6.69933	10.9532	2.1314	5.22272	3.28062	5.03786	2.23608	5.92428	4.90423	1.63697
30797	i	novel	-1.26805	-0.0004096	chr2	.	48491184	48491417	MSTRG.12342.1	1	234	MSTRG.12342	PDE1C	0.011442	0	0	0.234168	0.146148	0.471643	1.57125	0.059228	0	0	0	0.075815	0	0.112456	0.294869	0.188542	0.1147	0.076923	0	0	1.66667	0.897436	3.24359	12.8205	0.405983	0	0	0	0.730769	0	1.11966	3.11111	2.05983	1.08547
30798	i	novel	-1.05333	-0.065536	chr2	.	48492777	48493242	MSTRG.12343.1	1	466	MSTRG.12343	PDE1C	1.60018	1.10675	0.714036	1.24792	0.767075	0.755434	1.08855	1.25569	0.410742	0.154647	0.036677	0.341296	0.133474	0.161865	0.318914	0.296597	0.266892	10.7575	7.17382	4.67382	8.88197	4.7103	5.19528	8.88197	8.6073	3.94635	1.35622	0.347639	3.2897	1.27468	1.61159	3.36481	3.24034	2.52575
30799	i	novel	-1.13073	-0.065536	chr2	.	48495985	48496281	MSTRG.12344.1	1	297	MSTRG.12344	PDE1C	2.53125	0.569314	0.753065	1.16232	1.36806	1.86876	0.910311	0.390014	0.433147	0.221144	0.442974	0.07126	0.192149	0.232665	0.467195	0.727331	0.179672	17.0168	3.69024	4.92929	8.27273	8.40067	12.8519	7.42761	2.6734	4.16162	1.93939	4.19865	0.686869	1.83502	2.3165	4.92929	7.94613	1.70034
30800	i	novel	-1.19781	-0.0004096	chr2	.	48501431	48502246	MSTRG.12345.1	1	816	MSTRG.12345	PDE1C	0.554714	0.256937	0.139106	0.109163	0.622664	0.589828	1.7484	0.667039	0.485968	0.331881	0.177391	0.07603	0.110743	0.228325	0.219642	0.153901	0.140502	3.72917	1.66544	0.910539	0.776961	3.82353	4.05637	14.2659	4.5723	4.66912	2.91054	1.68137	0.732843	1.0576	2.27328	2.3174	1.68137	1.32966
30801	i	novel	-1.13874	-0.055296	chr2	.	48504989	48506106	MSTRG.12346.1	1	1118	MSTRG.12346	PDE1C	0.34154	0.472348	0.821396	0.648967	1.53863	0.691532	0.633069	1.04991	0.276961	0.157578	0.198645	0.168426	0.224223	0.169613	0.363943	0.350248	0.10633	2.29606	3.06172	5.37657	4.61896	9.44812	4.75581	5.16547	7.19678	2.661	1.38193	1.88283	1.62343	2.14132	1.68873	3.83989	3.82648	1.00626
30802	i	novel	-1.15024	-0.105677	chr2	.	48508449	48509598	MSTRG.12347.1	1	1150	MSTRG.12347	PDE1C	0.890689	0.413325	0.260645	1.07904	0.795703	0.899632	1.22664	1.48843	0.438862	0.173322	0.625041	0.21859	0.217073	0.165767	0.316069	0.35841	0.207293	5.98783	2.67913	1.70609	7.68	4.88609	6.18696	10.0087	10.2026	4.21652	1.52	5.92435	2.10696	2.07304	1.65044	3.33478	3.91565	1.96174
30805	i	novel	-1.10223	-0.0004096	chr2	.	48518719	48519579	MSTRG.12350.1	1	861	MSTRG.12350	PDE1C	0.078262	0.350301	0.471805	0.439452	0.775668	0.548361	1.63837	0.596933	0.546397	0.390554	0.337342	0.054103	0.238734	0.317529	0.115805	0	0.201395	0.526132	2.27062	3.08827	3.12776	4.76307	3.7712	13.3682	4.09175	5.24971	3.42509	3.19745	0.521487	2.27991	3.16144	1.22184	0	1.90592
30806	i	novel	-1.06983	-0.0004096	chr2	.	48536572	48536805	MSTRG.12351.1	1	234	MSTRG.12351	PDE1C	2.30308	0.47865	0.197169	1.85533	2.19988	1.60383	0.852667	2.65526	1.64707	0.056526	0.147435	0.110397	0.135141	0.139068	0.659	0	0.439381	15.4829	3.10256	1.2906	13.2051	13.5085	11.0299	6.95726	18.2009	15.8248	0.495726	1.39744	1.0641	1.2906	1.38461	6.95299	0	4.15812
30807	i	novel	-1.07492	-0.04096	chr2	.	48545639	48546953	MSTRG.12352.1	1	1315	MSTRG.12352	PDE1C	0.409939	0.085292	0.363055	0.545335	0.661681	0.718746	1.19463	0.579109	0.438487	0.179669	0.205472	0.096804	0.072064	0.075997	0.242174	0.284204	0.245247	2.75589	0.552852	2.37643	3.88137	4.06312	4.94297	9.74753	3.96958	4.21293	1.57567	1.94753	0.93308	0.688213	0.756654	2.55513	3.10494	2.32091
30809	i	novel	-1.11832	-0.155648	chr2	.	48554926	48555218	MSTRG.12354.1	1	293	MSTRG.12354	PDE1C	0.076152	0	0.141302	0.144337	0	0	1.73756	0.287292	0.238002	0	0.007922	0	0	0	0	0	0	0.511945	0	0.924915	1.0273	0	0	14.1775	1.96928	2.28669	0	0.075085	0	0	0	0	0	0
30810	i	novel	-1.39485	-0.167936	chr2	.	48580404	48580747	MSTRG.12355.1	1	344	MSTRG.12355	PDE1C	0.506356	0.527856	1.01834	0.576706	1.50116	0.237556	1.00683	0.612385	0.395751	0.141208	0.241371	0.100429	0.037441	0.275037	0.015705	0.371985	0.04454	3.40407	3.42151	6.6657	4.10465	9.21802	1.63372	8.21512	4.19767	3.80233	1.23837	2.28779	0.968023	0.357558	2.73837	0.165698	4.06395	0.421512
30812	i	novel	-1.2862	-0.0004096	chr2	.	48582477	48583268	MSTRG.12357.1	1	792	MSTRG.12357	PDE1C	1.6941	0.134991	0	0.323932	0.596914	0.385735	0.22701	0.174806	0.347595	0.043192	0.299194	0.059078	0	0	0.252865	0.209185	0.099798	11.3889	0.875	0	2.30556	3.6654	2.65278	1.85227	1.19823	3.33965	0.378788	2.83586	0.569444	0	0	2.66793	2.28535	0.944444
30813	i	novel	-1.02526	-0.008192	chr2	.	48590922	48591573	MSTRG.12358.1	1	652	MSTRG.12358	PDE1C	1.51465	0.214377	1.09425	0.332288	0.865956	0.016949	0.990049	0.044527	0.151972	0	0.001942	0.18092	0.12543	0.055303	0.286955	0.211985	0.074875	10.1825	1.38957	7.16258	2.36503	5.31748	0.116564	8.07822	0.305215	1.46012	0	0.018405	1.74386	1.19785	0.550614	3.02761	2.31595	0.708589
30814	i	novel	-1.20003	-0.016384	chr2	.	48614304	48614714	MSTRG.12359.1	1	411	MSTRG.12359	PDE1C	0.813601	1.01199	1.65003	0.60781	1.26358	0.382801	1.35768	0.473866	0.181573	0.201976	0.448455	0.106523	0	0.233867	0.273038	0.044987	0	5.46959	6.55961	10.8005	4.32603	7.75912	2.6326	11.0779	3.24817	1.74453	1.77129	4.25061	1.02676	0	2.32847	2.88078	0.491484	0
30815	i	novel	-1.29224	-0.0004096	chr2	.	48623449	48623713	MSTRG.12360.1	1	265	MSTRG.12360	PDE1C	0.533255	1.16318	0.603023	1.00047	2.04762	0.769838	1.38745	0.423347	0	0.226764	0.00637	0.083389	0.124074	0.040175	0.064021	0.368549	0.257192	3.58491	7.53962	3.94717	7.12075	12.5736	5.29434	11.3208	2.90189	0	1.98868	0.060377	0.803774	1.18491	0.4	0.675472	4.02642	2.43396
30820	u	novel	-1.13239	-0.028672	chr2	.	48870210	48870541	MSTRG.12362.1	1	332	MSTRG.12362	.	0.496879	0	0.195568	1.46214	1.03891	0	0	0.132704	0	0	0.08167	0.033124	0	0	0.183564	0	0	3.34036	0	1.28012	10.4066	6.37952	0	0	0.909639	0	0	0.774096	0.319277	0	0	1.93675	0	0
30852	u	novel	-1.34029	-0.0110592	chr2	.	49439910	49440263	MSTRG.12364.1	1	354	MSTRG.12364	.	0.065551	0.538657	0.130332	1.49629	0.120068	0.047648	0	0.333809	0.138775	0.101787	0.437811	0.054218	0.221848	0.14555	0.080857	0.481452	0	0.440678	3.49153	0.853107	10.6497	0.737288	0.327684	0	2.28814	1.33333	0.892655	4.14972	0.522599	2.11864	1.44915	0.853107	5.25989	0
30858	i	novel	-1.06493	-0.0843776	chr2	.	49662151	49662416	MSTRG.12368.1	1	266	MSTRG.12368	POU6F2	0.308684	0	0.156219	1.64058	0.184891	0	0.932545	2.49653	0.11582	0	0	0	0	0	0.006414	0	0	2.07519	0	1.02256	11.6767	1.13534	0	7.60902	17.1128	1.11278	0	0	0	0	0	0.067669	0	0
30860	i	novel	-1.24788	-0.0004096	chr2	.	49670171	49670491	MSTRG.12370.1	1	321	MSTRG.12370	POU6F2	0	0	0	0.583012	0	0.462949	0	1.33889	0.097272	0	0	0.097606	0	0	0	0.24922	0	0	0	0	4.14953	0	3.1838	0	9.17757	0.934579	0	0	0.94081	0	0	0	2.72274	0
30861	i	novel	-1.01171	-0.024576	chr2	.	49673042	49673415	MSTRG.12371.1	1	374	MSTRG.12371	POU6F2	0	0	0.282263	1.07066	0.566058	0.821126	1.42219	1.55951	0.235436	0	0.085193	0	0	0	0	0.221734	0	0	0	1.84759	7.62032	3.47594	5.64706	11.6043	10.6898	2.26203	0	0.807487	0	0	0	0	2.42246	0
30862	i	novel	-1.26756	-0.155238	chr2	.	49682063	49682538	MSTRG.12372.1	1	476	MSTRG.12372	POU6F2	0	0	0	1.00033	0.809464	0.091949	1.69933	0.57895	0.228061	0	0.080014	0	0	0	0	0.057689	0	0	0	0	7.11975	4.97059	0.632353	13.8655	3.96849	2.19118	0	0.758403	0	0	0	0	0.630252	0
30864	i	novel	-1.04076	-0.0004096	chr2	.	49717174	49718279	MSTRG.12374.1	1	1106	MSTRG.12374	POU6F2	0	0.077556	0	0.258008	0.08599	0.076122	0.464523	1.39107	0.02842	0.030002	0	0.084986	0	0	0	0	0	0	0.502712	0	1.83635	0.528029	0.523508	3.79024	9.53526	0.273056	0.26311	0	0.819168	0	0	0	0	0
30865	i	novel	-1.31996	-0.0004096	chr2	.	49719270	49719734	MSTRG.12375.1	1	465	MSTRG.12375	POU6F2	0	0	0.099221	1.08231	0.286827	0.605084	0.79992	2.01857	0.135194	0	0	0.052877	0	0.065231	0	0	0.062265	0	0	0.649462	7.70323	1.76129	4.16129	6.52688	13.8366	1.29893	0	0	0.509677	0	0.649462	0	0	0.589247
30866	i	novel	-1.31233	-0.016384	chr2	.	49723765	49724251	MSTRG.12376.1	1	487	MSTRG.12376	POU6F2	0.154859	0	0.094738	0.755299	0.601912	0.577451	1.88366	1.21113	0.070741	0	0.130851	0.036642	0	0	0	0	0	1.04107	0	0.620123	5.37577	3.6961	3.97125	15.3696	8.30185	0.679671	0	1.24025	0.353183	0	0	0	0	0
30867	i	novel	-1.12891	-0.0004096	chr2	.	49755801	49756008	MSTRG.12377.1	1	208	MSTRG.12377	POU6F2	0	0	0	0.024317	1.41868	0.058722	1.61211	1.29124	0	0	0	0	0	0	0	0	0	0	0	0	0.173077	8.71154	0.403846	13.1538	8.85096	0	0	0	0	0	0	0	0	0
30868	i	novel	-1.20346	-0.154829	chr2	.	49759961	49760299	MSTRG.12378.1	1	339	MSTRG.12378	POU6F2	0	0.398659	0.272198	0.250331	0.343956	0.760924	1.29825	1.07027	0.185443	0	0	0	0.077221	0	0.084435	0	0	0	2.58407	1.78171	1.78171	2.11209	5.23304	10.5929	7.33628	1.78171	0	0	0	0.737463	0	0.890855	0	0
30835	u	novel	-1.24138	-0.0004096	chr2	.	49190495	49191022	MSTRG.12384.1	1	528	MSTRG.12384	.	0.212701	0	0.232922	0.362694	0.35346	0.793959	2.05075	0.318575	0.092451	0.423932	0.12069	1.06164	0.352214	0.228459	0.797188	0.804032	0.622602	1.42992	0	1.52462	2.58144	2.17046	5.46023	16.733	2.18371	0.888258	3.7178	1.14394	10.233	3.36364	2.27462	8.41099	8.78409	5.89205
30941	u	novel	-1.22783	-0.0004096	chr2	.	50485727	50486084	MSTRG.12392.1	1	358	MSTRG.12392	.	1.56852	0.95151	0.746371	0.250782	0.609553	0.05727	0.145837	0	0	0	0	0	0	0	0	0	0	10.5447	6.1676	4.88547	1.78492	3.74302	0.393855	1.18994	0	0	0	0	0	0	0	0	0	0
30942	u	novel	-1.02514	-0.0004096	chr2	.	50487682	50488064	MSTRG.12393.1	1	383	MSTRG.12393	.	0.511498	2.11434	0.229359	1.43949	0.12841	0.057328	0.479991	0	0	0.269736	0	0.031964	0	0	0	0	0	3.43864	13.705	1.5013	10.2454	0.788512	0.394256	3.91645	0	0	2.36553	0	0.308094	0	0	0	0	0
30943	u	novel	-1.08819	-0.176128	chr2	.	50488987	50489440	MSTRG.12394.1	1	454	MSTRG.12394	.	0.939681	0.828807	1.0472	1.46659	1.02445	0.556649	0.035904	0.409704	0	0	0	0.231488	0.125931	0	0	0	0	6.31718	5.37225	6.85463	10.4383	6.29075	3.82819	0.292952	2.80837	0	0	0	2.23128	1.20264	0	0	0	0
30946	u	novel	-1.38531	-0.28672	chr2	.	50519094	50519560	MSTRG.12397.1	1	467	MSTRG.12397	.	0.096194	0.598603	1.52119	0.307777	0.555506	0	0	0	0	0	0	0	0	0.064736	0	0	0	0.646681	3.88009	9.95717	2.19058	3.41113	0	0	0	0	0	0	0	0	0.64454	0	0	0
30953	i	novel	-1.17321	-0.0004096	chr2	.	50749625	50750055	MSTRG.12403.1	1	431	MSTRG.12403	INHBA	0.387578	0.81827	1.04389	2.00156	1.58014	0.287104	1.1943	0.408889	0.403044	0.353988	0.073926	0.351439	0.130951	0.285002	0.311167	0	0.074041	2.60557	5.30394	6.83295	14.2459	9.70302	1.97448	9.74478	2.80278	3.87239	3.10441	0.700696	3.38747	1.25058	2.83759	3.28306	0	0.700696
30954	i	novel	-1.19477	-0.0004096	chr2	.	50756470	50756842	MSTRG.12404.1	1	373	MSTRG.12404	INHBA	1.42848	0.642333	0.271552	0.183442	0.953091	0.029237	0.0828	0.043805	0.390654	0.030876	0.338291	0.271466	0.556968	0.159139	0.594594	0.054233	0.047876	9.60322	4.16354	1.77748	1.30563	5.85255	0.201072	0.675603	0.300268	3.75335	0.270777	3.20643	2.61662	5.31904	1.58445	6.27346	0.592493	0.453083
30896	j	novel	-1.20901	-0.053248	chr2	-	50114861	50149280	MSTRG.12407.1	3	3105	MSTRG.12407	ENSGALG00000035959	1.57078	1.07128	2.46456	0.784801	1.04577	2.66454	1.07426	2.80925	1.68377	0.764503	0.966994	0.773132	1.56569	1.53048	1.10543	1.588	1.00686	10.5599	6.94396	16.1321	5.58575	6.42162	18.3246	8.76536	19.2564	16.1775	6.70455	9.16549	7.45211	14.9524	15.2381	11.6632	17.349	9.52849
30905	i	novel	-1.26917	-0.0004096	chr2	.	50224723	50224950	MSTRG.12409.1	1	228	MSTRG.12409	SUGCT	2.3402	0	0.371213	0	0.234991	0	0	0.079982	0	0	0.207768	0.128773	0.0248	0	0	0	0	15.7325	0	2.42983	0	1.44298	0	0	0.548246	0	0	1.9693	1.24123	0.236842	0	0	0	0
30906	i	novel	-1.19668	-0.0004096	chr2	.	50242355	50242615	MSTRG.12410.1	1	261	MSTRG.12410	SUGCT	0	0.503613	0	0	1.8525	0.378283	0	0	0	0	0	0.259963	0.099095	0.044254	0	0	0	0	3.26437	0	0	11.3755	2.60153	0	0	0	0	0	2.50575	0.94636	0.440613	0	0	0
30907	i	novel	-1.06317	-0.0004096	chr2	.	50266645	50266854	MSTRG.12411.1	1	210	MSTRG.12411	SUGCT	2.13917	0.355569	0.401212	0	0	0	0	0.139635	0	0	0	0	0	0	0	0	0	14.381	2.30476	2.62619	0	0	0	0	0.957143	0	0	0	0	0	0	0	0	0
30911	u	novel	-1.17781	-0.0004096	chr2	.	50288538	50288803	MSTRG.12414.1	1	266	MSTRG.12414	.	0	0.768478	0.538153	1.43036	0.058773	0.107143	0.112421	0.071846	0.687094	0.321077	0	0.012481	0.035429	0	0.09371	0	0.235966	0	4.9812	3.52256	10.1805	0.360902	0.736842	0.917293	0.492481	6.6015	2.81579	0	0.120301	0.338346	0	0.988722	0	2.23308
30912	u	novel	-1.0937	-0.0004096	chr2	.	50290857	50291190	MSTRG.12415.1	1	334	MSTRG.12415	.	1.17842	0.765374	1.85615	0.339473	0.488552	0.589467	0.110082	0.526328	0.106263	0.015022	0.15099	0.156863	0.068659	0.18133	0.171397	0	0	7.92216	4.96108	12.1497	2.41617	3	4.05389	0.898204	3.60778	1.02096	0.131737	1.43114	1.51198	0.655689	1.80539	1.80838	0	0
30914	u	novel	-1.13212	-0.0004096	chr2	.	50310451	50310708	MSTRG.12417.1	1	258	MSTRG.12417	.	0.663033	1.80048	0.357656	0.489574	0.251851	0.423824	0	0.473849	0	0.722174	0.061339	0	0	0.233966	0	0.043992	0	4.45737	11.6705	2.34109	3.4845	1.54651	2.91473	0	3.24806	0	6.33333	0.581395	0	0	2.32946	0	0.48062	0
30917	u	novel	-1.23178	-0.0004096	chr2	.	50326568	50326852	MSTRG.12420.1	1	285	MSTRG.12420	.	0.621619	2.28923	0.647545	0.563481	0.345129	0.461223	0.3165	0.584571	0.056606	0.060415	0.008144	0.257729	0.439424	0	0	0	0	4.17895	14.8386	4.2386	4.01053	2.1193	3.17193	2.58246	4.00702	0.54386	0.529825	0.077193	2.48421	4.19649	0	0	0	0
30918	u	novel	-1.24471	-0.0004096	chr2	.	50327360	50327568	MSTRG.12421.1	1	209	MSTRG.12421	.	0.412799	1.53537	1.15201	0.286379	0.304663	1.06934	1.17104	0.522121	0.250493	0.404279	0	0.167782	0	0	0	0	0	2.77512	9.95215	7.54067	2.03828	1.87081	7.35407	9.55502	3.57895	2.4067	3.54546	0	1.61722	0	0	0	0	0
30919	u	novel	-1.20566	-0.0004096	chr2	.	50329797	50330042	MSTRG.12422.1	1	246	MSTRG.12422	.	1.64351	0	0.187551	0.51574	0.076129	0.252395	0.273513	0.297111	0.096466	0	0	0.095312	0	0	0.085918	0	0	11.0488	0	1.22764	3.67073	0.46748	1.73577	2.23171	2.03659	0.926829	0	0	0.918699	0	0	0.906504	0	0
30921	u	novel	-1.01117	-0.0004096	chr2	.	50346766	50347322	MSTRG.12424.1	1	557	MSTRG.12424	.	1.33261	1.52309	0.858493	0.22248	0.321608	0.315355	0.196709	0.079098	0.225728	0.123649	0	0.028125	0	0	0	0.049628	0	8.95871	9.87253	5.61939	1.58348	1.97487	2.16876	1.60503	0.54219	2.16876	1.08438	0	0.271095	0	0	0	0.54219	0
30922	u	novel	-1.15556	-0.0004096	chr2	.	50353934	50354269	MSTRG.12425.1	1	336	MSTRG.12425	.	1.53708	0	0.471051	0	0.111475	0.192146	0.875413	0.468053	0	0	0	0	0	0.18055	0	0	0	10.3333	0	3.08333	0	0.684524	1.32143	7.14286	3.20833	0	0	0	0	0	1.79762	0	0	0
30923	u	novel	-1.03462	-0.016384	chr2	.	50362632	50362852	MSTRG.12426.1	1	221	MSTRG.12426	.	0.142692	0.289703	1.92799	0.387807	0.889415	0.397404	1.99642	0.386171	0.124333	0.132602	0.657847	0.281665	0.452015	0.542639	0.044173	0	0	0.959276	1.87783	12.6199	2.76018	5.46154	2.73303	16.2896	2.64706	1.19457	1.1629	6.23529	2.71493	4.31674	5.40271	0.466063	0	0
30924	u	novel	-1.23288	-0.0004096	chr2	.	50368754	50369006	MSTRG.12427.1	1	253	MSTRG.12427	.	1.77559	0.296965	0.182362	1.16788	0.897288	0.606345	1.0197	0	0.245599	0.53949	0	0.1222	0.121681	0.45614	0	0.241314	0	11.9368	1.9249	1.19368	8.31225	5.50988	4.16996	8.32016	0	2.35968	4.73123	0	1.17787	1.16206	4.5415	0	2.63636	0
30925	u	novel	-1.38419	-0.0004096	chr2	.	50369863	50370108	MSTRG.12428.1	1	246	MSTRG.12428	.	1.76081	0.020695	0.187551	0.060541	0.353505	0.587542	0	0	0	0	0.129521	0	0	0.153515	0	0	0	11.8374	0.134146	1.22764	0.430894	2.17073	4.04065	0	0	0	0	1.22764	0	0	1.52845	0	0	0
30926	u	novel	-1.12491	-0.0004096	chr2	.	50381680	50382000	MSTRG.12429.1	1	321	MSTRG.12429	.	1.60984	0.72572	0.604907	0.330461	0	0.129553	0	0.137252	0	0.009946	0	0	0	0	0.178339	0	0	10.8224	4.70405	3.9595	2.35202	0	0.890966	0	0.94081	0	0.087227	0	0	0	0	1.88162	0	0
30928	u	novel	-1.09558	-0.08192	chr2	.	50416626	50416829	MSTRG.12431.1	1	204	MSTRG.12431	.	0.835625	0.0484	1.25065	0.505526	0.176421	0	1.44186	0	0	0	0.018101	0	0.18222	0	0	0	0	5.61765	0.313726	8.18628	3.59804	1.08333	0	11.7647	0	0	0	0.171569	0	1.7402	0	0	0	0
30929	u	novel	-1.18725	-0.0004096	chr2	.	50435635	50435876	MSTRG.12432.1	1	242	MSTRG.12432	.	1.76103	0.577578	1.07131	0.425566	0.730136	0.194678	0.09521	0.242341	0	0	0	0	0	0.047314	0	0.18004	0	11.8388	3.7438	7.0124	3.02893	4.48347	1.33884	0.77686	1.66116	0	0	0	0	0	0.471074	0	1.96694	0
30930	u	novel	-1.35982	-0.0004096	chr2	.	50441042	50441334	MSTRG.12433.1	1	293	MSTRG.12433	.	1.91649	0.636058	2.05436	0.430133	1.26056	0	0.20747	0.072694	0	0	0	0.106933	0	0	0	0	0	12.884	4.12287	13.4471	3.06143	7.74061	0	1.69283	0.498294	0	0	0	1.03072	0	0	0	0	0
30931	u	novel	-1.37174	-0.0004096	chr2	.	50444771	50445047	MSTRG.12434.1	1	277	MSTRG.12434	.	2.10559	0.499029	2.29491	0.224192	0.954763	0.462995	0	0.0158	0	1.01966	0.137117	0.096256	0.098286	0	0	0	0	14.1552	3.23466	15.0217	1.59567	5.86282	3.18411	0	0.108303	0	8.94224	1.29964	0.927798	0.938628	0	0	0	0
30932	u	novel	-1.04288	-0.008192	chr2	.	50445403	50447655	MSTRG.12435.1	1	2253	MSTRG.12435	.	1.61909	0.805411	0.783057	0.548283	0.461808	0.121851	0.146873	0.176515	0.093826	0.015285	0.021073	0.055626	0.028072	0.028888	0	0.075688	0	10.8846	5.2206	5.12561	3.90235	2.83577	0.837994	1.1984	1.20994	0.901465	0.134043	0.199734	0.536174	0.268087	0.287617	0	0.826897	0
30933	u	novel	-1.09891	-0.0004096	chr2	.	50453330	50453675	MSTRG.12436.1	1	346	MSTRG.12436	.	2.40193	1.72245	1.55378	2.02751	1.38894	0.950194	0	0.047223	0.026472	0	0	0	0	0.078667	0	0	0	16.1474	11.1647	10.1705	14.4306	8.5289	6.53468	0	0.323699	0.254335	0	0	0	0	0.783237	0	0	0
30934	u	novel	-1.11693	-0.0004096	chr2	.	50457153	50457542	MSTRG.12437.1	1	390	MSTRG.12437	.	1.78538	0	0.118301	0	0.288956	0	0	0.037033	0	0	0	0	0	0	0	0	0	12.0026	0	0.774359	0	1.77436	0	0	0.253846	0	0	0	0	0	0	0	0	0
30935	u	novel	-1.10863	-0.0004096	chr2	.	50457849	50458247	MSTRG.12438.1	1	399	MSTRG.12438	.	1.8014	0.721113	0.887158	0.292974	0.252235	0.06086	0.915958	0	0	0	0	0	0	0	0.129223	0	0	12.1103	4.67418	5.80702	2.08521	1.54887	0.418546	7.47368	0	0	0	0	0	0	0	1.36341	0	0
30936	u	novel	-1.111	-0.0004096	chr2	.	50460591	50461079	MSTRG.12439.1	1	489	MSTRG.12439	.	1.54499	0.783052	0.163083	0.37553	0.570477	0.194174	0.464667	0.270293	0.453574	0	0	0	0	0	0	0	0	10.3865	5.07566	1.06749	2.6728	3.50307	1.33538	3.79141	1.85276	4.35787	0	0	0	0	0	0	0	0
30937	u	novel	-1.15372	-0.08192	chr2	.	50464272	50464792	MSTRG.12440.1	1	521	MSTRG.12440	.	0.776584	1.69466	0.891716	0.909883	0.840197	0.501252	0	0	0.060331	0.263511	0	0.102353	0	0	0	0.048841	0	5.22073	10.9846	5.83685	6.47601	5.15931	3.44722	0	0	0.579655	2.31094	0	0.986564	0	0	0	0.533589	0
30938	u	novel	-1.24439	-0.0004096	chr2	.	50466022	50466350	MSTRG.12441.1	1	329	MSTRG.12441	.	1.56979	0.375138	0.535868	0.813537	0.657838	0.47821	0	0.267829	0.06517	0	0	0	0.047741	0.182865	0	0	0	10.5532	2.43161	3.5076	5.79027	4.03951	3.28875	0	1.83587	0.62614	0	0	0	0.455927	1.82067	0	0	0
30939	u	novel	-1.05095	-0.0004096	chr2	.	50477668	50478185	MSTRG.12442.1	1	518	MSTRG.12442	.	1.46883	0.531328	0.558301	0.371865	0.470947	0.169549	0.002839	0.170107	0.061886	0.066479	0	0	0	0	0.114174	0.174407	0	9.87452	3.44402	3.65444	2.64672	2.89189	1.16602	0.023166	1.16602	0.594595	0.583012	0	0	0	0	1.20463	1.90541	0
30940	u	novel	-1.20714	-0.0004096	chr2	.	50482715	50483149	MSTRG.12443.1	1	435	MSTRG.12443	.	1.65232	0.273086	0.258134	0.6828	0.572785	0.2019	0	0.142533	0	0	0	0.053185	0.031534	0	0	0.082695	0	11.108	1.77012	1.68965	4.85977	3.51724	1.38851	0	0.977012	0	0	0	0.512644	0.301149	0	0	0.903448	0
30967	u	novel	-1.04864	-0.022528	chr2	.	51223539	51223873	MSTRG.12449.1	1	335	MSTRG.12449	.	0	0.069539	0	0.100238	0.468621	0.24741	0.425111	0.130645	0.417879	0.68893	0.074325	0.25147	0.262874	1.26762	0.673641	0.5563	0	0	0.450746	0	0.713433	2.87761	1.70149	3.46866	0.895522	4.01492	6.04179	0.704478	2.42388	2.51045	12.6209	7.10746	6.07761	0
30968	u	novel	-1.06648	-0.0004096	chr2	.	51278754	51279259	MSTRG.12450.1	1	506	MSTRG.12450	.	0	0	0	0	0.084322	0.281332	0	0.087071	1.30452	0.068056	0.567969	0.576348	0.312481	0.977387	0.298199	0.204411	0	0	0	0	0	0.517787	1.93478	0	0.596838	12.5336	0.596838	5.3834	5.55534	2.98419	9.73123	3.14624	2.2332	0
30993	i	novel	-1.12745	-0.0004096	chr2	.	51493356	51493982	MSTRG.12458.1	1	627	MSTRG.12458	HECW1	3.05187	1.32894	1.61837	0.607939	1.56072	0.275278	0	0	0.100263	0.219689	0.050817	0	0.050436	0.048377	0.295675	0	0.050896	20.5167	8.61403	10.5933	4.32695	9.58373	1.89314	0	0	0.963317	1.92664	0.481659	0	0.481659	0.481659	3.11962	0	0.481659
31008	u	novel	-1.26112	-0.073728	chr2	-	51755592	51762574	MSTRG.12465.1	2	991	MSTRG.12465	.	0.381842	0.661606	0.230316	1.56514	1.50808	2.69854	0.508477	2.52706	0.856818	0.637506	0.848082	0.093278	0.089457	0.290934	0.114898	0.19341	0.096285	2.567	4.28847	1.50757	11.1397	9.26048	18.5584	4.14887	17.3221	8.23219	5.59081	8.03841	0.899092	0.854309	2.89664	1.21227	2.11302	0.911201
31012	u	novel	-1.12229	-0.0004096	chr2	.	51807644	51808021	MSTRG.12467.1	1	378	MSTRG.12467	.	1.8397	0.123257	0.004446	0.112252	0.95427	0.619714	0.48634	0.493622	0.404486	0	0.082338	0.07932	0.027148	0.307426	0.075723	0	0	12.3677	0.798942	0.029101	0.798942	5.85979	4.2619	3.96825	3.3836	3.88624	0	0.780423	0.76455	0.259259	3.06085	0.798942	0	0
31013	u	novel	-1.20103	-0.004096	chr2	.	51833831	51837755	MSTRG.12468.1	1	3925	MSTRG.12468	.	0.083869	0.110135	0.058774	0.112436	0.167871	2.72018	0.803979	1.0447	0.040041	0.083349	0.105773	0.039833	0.064401	0.053866	0.050976	0.045778	0.01618	0.563822	0.713885	0.384713	0.800255	1.03083	18.7073	6.56	7.16102	0.384713	0.730955	1.00255	0.383949	0.615032	0.536306	0.537834	0.500127	0.153121
31021	u	novel	-1.45318	-0.0925696	chr2	.	51954253	51954543	MSTRG.12473.1	1	291	MSTRG.12473	.	2.38	0.476081	1.12559	0.656152	1.43208	1.48856	1.07396	2.68111	0.410245	0.493727	0.819376	0.212841	0.85461	0.477685	0.151452	0.759942	0.164494	16	3.08591	7.3677	4.6701	8.79382	10.2371	8.76289	18.378	3.94158	4.3299	7.76632	2.05155	8.16151	4.75601	1.59794	8.30241	1.5567
31030	u	novel	-1.34816	-0.0004096	chr2	.	52137491	52137845	MSTRG.12474.1	1	355	MSTRG.12474	.	2.00666	0.31985	0.884365	0.383112	0.587639	0.264601	0.289996	0.380538	0	0	0	0.084751	0.178158	0	0	0	0	13.4901	2.07324	5.78873	2.72676	3.60845	1.81972	2.3662	2.60845	0	0	0	0.816901	1.70141	0	0	0	0
31031	u	novel	-1.22811	-0.0004096	chr2	.	52144581	52144881	MSTRG.12475.1	1	301	MSTRG.12475	.	1.71631	0	0.298441	0.049479	0.269975	0.218836	0	0	0	0.114406	0	0	0	0	0	0	0	11.5382	0	1.95349	0.352159	1.65781	1.50498	0	0	0	1.00332	0	0	0	0	0	0	0
31032	u	novel	-1.01332	-0.0004096	chr2	-	52201045	52204325	MSTRG.12478.1	2	330	MSTRG.12478	.	0.572824	1.46889	0.378487	1.57744	1.06692	0.762289	1.2746	0.264364	0.09525	0.156529	0	0.221641	0	0.02374	0.071515	0.125649	0.093821	3.85092	9.52121	2.47744	11.2273	6.55152	5.24242	10.4	1.81212	0.915152	1.37273	0	2.13636	0	0.236364	0.754545	1.37273	0.887879
31061	u	novel	-1.17204	-0.126976	chr2	.	53201623	53204754	MSTRG.12481.1	1	3132	MSTRG.12481	.	1.01423	0	2.46657	0.831564	0.660814	0	0	0	0.349962	0.010886	0.290068	0	0	0	0	0	0	6.81833	0	16.1453	5.91858	4.05779	0	0	0	3.36239	0.095466	2.74936	0	0	0	0	0	0
31067	x	novel	-1.09354	-0.053248	chr2	-	53343505	53358238	MSTRG.12485.1	2	2193	MSTRG.12485	ENSGALG00000044379	1.70239	0.581234	1.0881	0.441393	0.75945	0.160194	0.067063	0.140631	0.157665	0.047005	0.029058	0.071388	0.11123	0.137307	0.077985	0.117391	0.07271	11.4447	3.7675	7.12231	3.14157	4.66348	1.10169	0.547196	0.963976	1.51482	0.412221	0.275422	0.688098	1.06224	1.36708	0.822801	1.2825	0.688098
31068	u	novel	-1.27675	-0.0004096	chr2	.	53359879	53360497	MSTRG.12486.1	1	619	MSTRG.12486	.	1.44569	0.834268	1.1479	0.330937	0.679816	0.032887	0.101373	0.018855	0.211862	0.044395	0	0.036873	0	0.049327	0.092483	0.007541	0	9.7189	5.40765	7.51373	2.35541	4.17448	0.226171	0.827141	0.129241	2.03554	0.389338	0	0.355412	0	0.491115	0.975767	0.082391	0
31069	u	novel	-1.16114	-0.0004096	chr2	.	53361595	53362815	MSTRG.12487.1	1	1221	MSTRG.12487	.	2.18825	0.586799	1.04752	0.30459	0.714356	0.034774	0.039146	0.072167	0.150198	0.05622	0.026095	0	0.090648	0	0.002251	0.167548	0	14.7109	3.80358	6.85668	2.1679	4.38657	0.239148	0.31941	0.494677	1.44308	0.493039	0.247338	0	0.865684	0	0.023751	1.83047	0
31071	u	novel	-1.02506	-0.0004096	chr2	.	53398789	53399133	MSTRG.12489.1	1	345	MSTRG.12489	.	0.15263	1.48552	0.02037	0.017104	0.029738	0	0.527531	0	0	0.099815	0	0	0	0	0	0	0	1.02609	9.62899	0.133333	0.121739	0.182609	0	4.30435	0	0	0.875362	0	0	0	0	0	0	0
31073	u	novel	-1.07605	-0.0004096	chr2	.	53420748	53421219	MSTRG.12491.1	1	472	MSTRG.12491	.	0.408432	1.67807	0.508489	0.179793	0	0	0	0.439824	0	0	0	0	0	0	0	0	0	2.74576	10.8771	3.32839	1.27966	0	0	0	3.01483	0	0	0	0	0	0	0	0	0
31074	u	novel	-1.395	-0.0004096	chr2	.	53422950	53423161	MSTRG.12492.1	1	212	MSTRG.12492	.	1.90639	0.105519	0.941862	0.064948	0.287293	0	0	0	0	0	0	0	0	0	0	0	0	12.816	0.683962	6.16509	0.462264	1.76415	0	0	0	0	0	0	0	0	0	0	0	0
31045	i	novel	-1.20374	-0.0802816	chr2	.	52890943	52893050	MSTRG.12497.1	1	2108	MSTRG.12497	TPK1	1.02601	0.755863	0.542679	1.20365	1.36221	1.48553	0.902846	1.18744	0.385318	0.556398	0.43733	0.376746	0.49932	0.622212	0.257901	0.546765	0.254145	6.89753	4.89943	3.55218	8.56689	8.3648	10.2163	7.3667	8.13947	3.70209	4.87951	4.14516	3.6314	4.7685	6.19497	2.72106	5.97343	2.40512
31046	i	novel	-1.01806	-0.106496	chr2	.	52912461	52914634	MSTRG.12498.1	1	2174	MSTRG.12498	TPK1	1.88196	0.597659	0.808736	0.948605	1.39337	1.49387	1.27119	1.38304	1.18999	0.851535	0.582139	0.743931	0.60708	0.491149	0.724099	0.648645	0.326726	12.6518	3.87397	5.2937	6.75161	8.55612	10.2737	10.3721	9.48022	11.4333	7.4678	5.51771	7.17065	5.79761	4.89006	7.63983	7.08648	3.092
298	i	novel	-1.42571	-0.012288	chr1	+	2051287	2057275	MSTRG.125.1	2	292	MSTRG.125	CHCHD3	0.083799	0.156389	0.121382	0.338362	0.181556	2.26237	0.398495	1.07112	0.903465	0.542021	0.017704	0	1.08504	0.423595	0.734865	2.76636	0.791305	0.563356	1.0137	0.794521	2.40826	1.11486	15.5588	3.25149	7.34213	8.68037	4.75343	0.167808	0	10.3622	4.21747	7.75343	30.2226	7.48858
31082	u	novel	-1.27864	-0.22528	chr2	.	53499967	53500942	MSTRG.12505.1	1	976	MSTRG.12505	.	3.62319	0.1244	0.255066	0	0	0	0	0	0.004692	0	0	0	0	0	0	0	0	24.3576	0.806352	1.66957	0	0	0	0	0	0.045082	0	0	0	0	0	0	0	0
31095	i	novel	-1.11668	-0.376832	chr2	-	53655320	53662864	MSTRG.12511.1	2	1707	MSTRG.12511	ENSGALG00000030723	2.09805	2.31489	1.3747	1.15084	1.16174	0.483158	0.838097	0.600806	0.429313	0.23066	0.103838	0.19783	0.057997	0.072431	0.132015	0.047131	0.018447	14.1046	15.0049	8.99832	8.19098	7.13377	3.32278	6.83838	4.1183	4.12478	2.02285	0.984215	1.90685	0.553868	0.721148	1.39286	0.514912	0.174575
31096	i	novel	-1.1869	-0.0004096	chr2	+	53655730	53662245	MSTRG.12512.1	2	679	MSTRG.12512	ENSGALG00000030723	0.266295	0.007725	0.052003	0.006828	0.067836	0	0	0.013106	0	0	0	0	0.00694	0	0.002652	0	0	1.79021	0.050074	0.340391	0.048601	0.416554	0	0	0.089838	0	0	0	0	0.066274	0	0.027982	0	0
31104	u	novel	-1.09439	-0.065536	chr2	.	54358421	54361037	MSTRG.12519.1	1	2617	MSTRG.12519	.	1.74732	1.12072	1.11104	0.866787	0.777788	0.060619	0.042148	0.114502	0.012011	0	0	0.036115	0.024167	0.011974	0.010937	0.010563	0	11.7467	7.26443	7.27245	6.16928	4.77608	0.41689	0.343905	0.784868	0.115399	0	0	0.348109	0.230799	0.11922	0.115399	0.115399	0
31117	u	novel	-1.40768	-0.0004096	chr2	.	54538733	54539008	MSTRG.12522.1	1	276	MSTRG.12522	.	0	0.044718	0	0	0	0.461512	1.46537	1.30505	0	0.158234	0	0	0	0	0	0	0	0	0.289855	0	0	0	3.17391	11.9565	8.94565	0	1.38768	0	0	0	0	0	0	0
31121	u	novel	-1.1544	-0.155238	chr2	.	54567742	54568459	MSTRG.12523.1	1	718	MSTRG.12523	.	1.46347	0.301246	2.2716	0.295482	0.268999	0.274614	0.025604	0.494146	0.122926	0.358281	0.198518	0.409929	0.714901	0.666557	0.279058	0.268606	0.218548	9.83844	1.95265	14.8691	2.10306	1.65181	1.88858	0.208914	3.38719	1.18106	3.14206	1.88162	3.95125	6.8273	6.63649	2.94429	2.93454	2.06825
31130	i	novel	-1.15232	-0.045056	chr2	.	54659446	54659647	MSTRG.12530.1	1	202	MSTRG.12530	RAMP3	0.212816	0.55524	0.228404	1.07879	0.333763	0.746475	1.45613	0.57127	0.292665	0.172735	0.039172	0	0.143072	0	0	0	0	1.43069	3.59901	1.49505	7.67822	2.0495	5.13366	11.8812	3.91584	2.81188	1.51485	0.371287	0	1.36634	0	0	0	0
31131	i	novel	-1.02317	-0.016384	chr2	.	54663947	54664207	MSTRG.12531.1	1	261	MSTRG.12531	RAMP3	0.14875	0.178511	0.916055	0.655669	0.116678	0.397782	1.40777	0.383442	0	0.182182	0	0	0	0	0	0.087324	0	1	1.15709	5.99617	4.66667	0.716475	2.73563	11.4866	2.62835	0	1.5977	0	0	0	0	0	0.954023	0
31132	i	novel	-1.03669	-0.0004096	chr2	.	54673794	54674036	MSTRG.12532.1	1	243	MSTRG.12532	RAMP3	0	0.095867	0.5696	0	0	0.087364	1.55543	0.331997	0	0	0.130252	0.053795	0	0.124824	0.058896	0.056125	0.01435	0	0.621399	3.72839	0	0	0.600823	12.6914	2.27572	0	0	1.23457	0.518519	0	1.2428	0.621399	0.613169	0.135802
31139	u	novel	-1.0896	-0.0004096	chr2	.	55068250	55068659	MSTRG.12537.1	1	410	MSTRG.12537	.	0.099046	0.510615	0.17513	0.109316	0.059977	0	1.34515	0.407771	0.33763	0.251973	0.227991	0.511395	0.276083	0.169275	0.003236	0.13462	0	0.665854	3.30976	1.14634	0.778049	0.368293	0	10.9756	2.79512	3.2439	2.20976	2.16098	4.92927	2.63659	1.68537	0.034146	1.47073	0
31140	u	novel	-1.471	-0.0004096	chr2	.	55069169	55069372	MSTRG.12538.1	1	204	MSTRG.12538	.	0	0	0.17524	0.207996	0.120541	0	1.62209	0.975439	0.569897	0.007825	0.234798	0.487203	0.311057	0.145734	0.208143	0.199218	0	0	0	1.14706	1.48039	0.740196	0	13.2353	6.68628	5.47549	0.068627	2.22549	4.69608	2.97059	1.45098	2.19608	2.17647	0
31142	u	novel	-1.12474	-0.0790528	chr2	.	55079751	55079969	MSTRG.12540.1	1	219	MSTRG.12540	.	0.626924	0	0.776424	0	0.136081	0.60155	1.33526	0.201177	0.115012	0	0	0	0.121925	0.127497	0	0	0	4.21461	0	5.08219	0	0.835616	4.13699	10.895	1.37899	1.10502	0	0	0	1.16438	1.26941	0	0	0
31164	u	novel	-1.24496	-0.0004096	chr2	.	55469243	55469552	MSTRG.12547.1	1	310	MSTRG.12547	.	1.66648	0.24485	0.622428	0	0.13816	0	0	0.073885	0	0	0	0	0	0	0	0.175979	0.184067	11.2032	1.5871	4.07419	0	0.848387	0	0	0.506452	0	0	0	0	0	0	0	1.92258	1.74194
31165	u	novel	-1.10862	-0.0004096	chr2	.	55470833	55471884	MSTRG.12548.1	1	1052	MSTRG.12548	.	1.04606	0.947212	1.71812	0.942369	0.721218	0.625309	0.087258	0.397028	0.58155	0.385873	0.150032	0.179782	0.245556	0.051651	0.113159	0.269117	0.147855	7.03232	6.13973	11.2462	6.70722	4.42871	4.30038	0.711977	2.72148	5.58745	3.38403	1.42205	1.73289	2.34506	0.514259	1.19392	2.94011	1.39924
31169	u	novel	-1.18564	-0.0004096	chr2	.	55485499	55486383	MSTRG.12551.1	1	885	MSTRG.12551	.	1.70836	1.4277	1.13432	0.356252	1.44468	0.124048	0.498263	0.247431	0.177585	0	0.018001	0	0.088976	0.068548	0.032343	0.06247	0	11.4847	9.25424	7.42486	2.53559	8.87119	0.853107	4.06554	1.69605	1.70622	0	0.170621	0	0.849717	0.682486	0.341243	0.682486	0
31184	u	novel	-1.15498	-0.149094	chr2	.	55606264	55606864	MSTRG.12556.1	1	601	MSTRG.12556	.	0.444765	1.68086	0.852837	1.27386	0.85273	0.61139	0.732084	0.578207	0.206604	0.286492	0.159046	0.41257	0.20472	0.126174	0.281184	0.426137	0.232259	2.99002	10.8952	5.58236	9.06656	5.23627	4.20466	5.97338	3.96339	1.98503	2.51248	1.50749	3.97671	1.95507	1.25624	2.96672	4.65557	2.198
31186	u	novel	-1.19232	-0.0004096	chr2	.	55608883	55609182	MSTRG.12558.1	1	300	MSTRG.12558	.	0.454183	1.63069	1.68305	0.687048	0.901107	1.22918	0.735347	0.807726	0.104775	0.118209	0.74556	0.531183	0.316231	0.208242	0	0.684055	0.00317	3.05333	10.57	11.0167	4.89	5.53333	8.45333	6	5.53667	1.00667	1.03667	7.06667	5.12	3.02	2.07333	0	7.47333	0.03
2651	i	novel	-1.1198	-0.0004096	chr1	.	48587190	48587412	MSTRG.1256.1	1	223	MSTRG.1256	ENSGALG00000041348	1.61157	0.104465	0	0.285411	0	0	0	0	0	0	0.129159	0	0	0	0.505773	0	0	10.8341	0.67713	0	2.03139	0	0	0	0	0	0	1.22422	0	0	0	5.33632	0	0
31193	u	novel	-1.10809	-0.0151552	chr2	.	55702773	55703075	MSTRG.12561.1	1	303	MSTRG.12561	.	0.884646	1.34215	1.30336	0.278219	0	1.8759	0.361606	1.25713	0.763951	0	0.259407	0.206809	0.154476	0.419321	0	0	0	5.94719	8.69967	8.53135	1.9802	0	12.901	2.9505	8.61716	7.33993	0	2.45875	1.9934	1.47525	4.17492	0	0	0
31218	u	novel	-1.13086	-0.012288	chr2	-	55962349	55965117	MSTRG.12565.1	4	2431	MSTRG.12565	.	0.265825	1.1078	2.6433	1.9901	1.54607	0.883609	0.929329	1.51716	0.238629	0.460125	0.534199	0.397244	0.192081	0.197628	0.458426	0.616793	0.365954	1.78706	7.18065	17.3021	14.1644	9.49378	6.07677	7.58278	10.3996	2.29272	4.03521	5.06331	3.82898	1.83437	1.96766	4.83677	6.7385	3.46324
31198	i	novel	-1.0529	-0.06144	chr2	.	55716015	55716365	MSTRG.12569.1	1	351	MSTRG.12569	TRIP13	4.40571	2.8552	0	1.61796	1.71666	2.99308	1.54751	1.27931	0.832948	0.321616	0.357691	0.379222	0	0.630386	0.186318	0.196104	0.237227	29.6182	18.5071	0	11.5157	10.5413	20.584	12.6268	8.76923	8.00285	2.82051	3.39031	3.65527	0	6.27635	1.96581	2.14245	2.24501
2652	i	novel	-1.13964	-0.43008	chr1	.	48595202	48595513	MSTRG.1257.1	1	312	MSTRG.1257	ENSGALG00000041348	0.597861	1.55957	0	0	0.180075	0.08855	0	0	0	0	0	0	0.050342	0	0	0.023177	0	4.01923	10.109	0	0	1.10577	0.608974	0	0	0	0	0	0	0.480769	0	0	0.253205	0
31199	i	novel	-1.1139	-0.0294912	chr2	.	55723791	55724594	MSTRG.12570.1	1	804	MSTRG.12570	TRIP13	4.58091	3.39982	3.30363	1.4237	0.309295	0.591578	0.451817	0.173649	0.168679	0.235855	0.383435	0.155362	0.193535	0.653848	0.097962	0.206063	0.079383	30.796	22.0373	21.6244	10.1331	1.89925	4.06841	3.68657	1.1903	1.62065	2.06841	3.63433	1.49751	1.84826	6.50995	1.03358	2.25124	0.751244
31260	i	novel	-1.38704	-0.0004096	chr2	.	56266996	56267234	MSTRG.12573.1	1	239	MSTRG.12573	RBFA	0	0.342118	1.42738	0.985856	0.511038	1.92802	1.32967	0	1.45191	1.1126	0.014126	0	0.677781	0.44924	0	0.198385	0.53851	0	2.21757	9.3431	7.01674	3.13808	13.2594	10.8494	0	13.9498	9.75732	0.133891	0	6.4728	4.4728	0	2.16736	5.09623
31262	i	novel	-1.14015	-0.0004096	chr2	.	56275294	56275572	MSTRG.12575.1	1	279	MSTRG.12575	RBFA	0.801331	0.641986	0.429299	1.36119	0.591282	0.385669	0.846044	1.79352	0.57338	0.514146	0.688611	0.453287	0.724728	1.13542	0.562561	1.19222	0.485543	5.3871	4.16129	2.81004	9.68817	3.63082	2.65233	6.90323	12.2939	5.50896	4.50896	6.52688	4.36918	6.92115	11.3047	5.93548	13.0251	4.59498
31266	o	novel	-1.19276	-0.073728	chr2	+	56299598	56318937	MSTRG.12579.1	2	1211	MSTRG.12579	ENSGALG00000045628	0.986774	1.10659	0.835839	2.01951	0.929836	1.89094	1.52647	1.7556	3.04632	2.87321	1.39779	1.01585	0.972616	1.18927	0.83663	1.21744	0.471827	6.63377	7.1728	5.4711	14.3737	5.70974	13.0044	12.4551	12.034	29.2687	25.1975	13.2487	9.79163	9.28847	11.8408	8.82714	13.3006	4.46518
2653	u	novel	-1.0704	-0.032768	chr1	.	48694304	48694756	MSTRG.1258.1	1	453	MSTRG.1258	.	0.499774	1.57818	0.662018	0.642333	0.467701	0.193877	0	0	0.27755	0	0	0	0	0	0.101684	0	0	3.35982	10.2296	4.33333	4.57174	2.87196	1.33333	0	0	2.66667	0	0	0	0	0	1.07285	0	0
31292	u	novel	-1.07395	-0.159744	chr2	.	56351911	56352157	MSTRG.12585.1	1	247	MSTRG.12585	.	0.532971	0.710792	0.391521	0	0.129226	1.12559	1.3397	0.330755	0.694859	0.156499	0.234073	0	0.399772	0.175665	0	0.502133	0.127914	3.583	4.60729	2.56275	0	0.793522	7.74089	10.9312	2.26721	6.67611	1.37247	2.21862	0	3.81781	1.74899	0	5.48583	1.21053
31242	x	novel	-1.14647	-0.0446464	chr2	-	56087486	56104653	MSTRG.12587.1	3	922	MSTRG.12587	COL15A1	0.047527	0.024745	0.018034	0.208692	0.118095	0.13446	0	0.001345	0.05846	0.185944	0.047839	0.008244	0.027505	0.016449	0	0	0.119256	0.319511	0.160392	0.118041	1.48535	0.725174	0.924713	0	0.009219	0.561672	1.63069	0.453431	0.079466	0.262677	0.163774	0	0	1.12859
2654	u	novel	-1.1028	-0.0004096	chr1	.	48697796	48698023	MSTRG.1259.1	1	228	MSTRG.1259	.	1.57623	0.452677	0	0	0.056426	0.177295	0	0	0	0	0	0	0	0	0	0	0	10.5965	2.93421	0	0	0.346491	1.2193	0	0	0	0	0	0	0	0	0	0	0
31319	i	novel	-1.18804	-0.0004096	chr2	-	56581511	56581891	MSTRG.12597.1	2	358	MSTRG.12597	CTDP1	0.70777	0.455883	1.58122	1.56474	1.7509	1.54763	1.25889	0.961702	1.37105	0.587619	0.271568	0.931934	0.556048	0.548896	1.15171	0.987716	0.305466	4.75812	2.95499	10.3501	11.1369	10.7516	10.6434	10.2718	6.59211	13.1729	5.1533	2.57401	8.98278	5.31026	5.46501	12.1515	10.7909	2.8908
31337	u	novel	-1.02738	-0.0004096	chr2	.	56879103	56879351	MSTRG.12598.1	1	249	MSTRG.12598	.	0	0	0	0	0.370175	0	1.4766	0.252519	0.103663	0	0.182619	0.273325	0	0	0.165198	0	0.208366	0	0	0	0	2.27309	0	12.0482	1.73092	0.995984	0	1.73092	2.63454	0	0	1.74297	0	1.97189
299	i	novel	-1.09237	-0.004096	chr1	-	2098280	2108093	MSTRG.126.1	2	8896	MSTRG.126	CHCHD3	1.06878	0.386685	0.73942	0.658818	0.73751	4.61943	2.89975	1.92964	0.920729	1.11719	1.05809	0.61915	0.825656	1.16372	0.852303	0.783622	0.743253	7.18505	2.50645	4.83997	4.68908	4.52875	31.7688	23.6603	13.2269	8.84624	9.79751	10.029	5.96791	7.88501	11.5864	8.99249	8.56111	7.03384
31331	i	novel	-1.01859	-0.077824	chr2	+	56803086	56809487	MSTRG.12600.1	2	322	MSTRG.12600	NFATC1	0.527591	2.42493	0.188787	0.698973	1.51345	2.35043	3.64301	1.7535	1.13098	0.689639	1.04202	0.674142	0.884674	1.2875	1.09568	1.33214	0.960607	3.54683	15.7182	1.23573	4.97487	9.29348	16.1644	29.7248	12.0196	10.8663	6.04801	9.87664	6.49796	8.44862	12.8188	11.5603	14.5536	9.09079
31332	i	novel	-1.26985	-0.0151552	chr2	+	56803086	56810751	MSTRG.12600.2	2	1585	MSTRG.12600	NFATC1	0.847975	0.756643	0.192639	1.21717	2.53879	1.45465	1.80051	1.71331	0.851154	0.865293	0.551346	0.829605	1.33212	1.53635	0.82896	0.541242	0.727794	5.70067	4.90449	1.26095	8.66307	15.5897	10.0039	14.6911	11.7441	8.17777	7.58846	5.22585	7.99645	12.7217	15.2965	8.74621	5.91309	6.88754
31362	i	novel	-1.02792	-0.0004096	chr2	.	58003113	58003478	MSTRG.12602.1	1	366	MSTRG.12602	KIAA0319	0.964031	1.63128	1.2681	0.115932	0.290995	0.119981	0	0	0	0	0	0	0	0	0	0	0.087191	6.48088	10.5738	8.30055	0.825137	1.78689	0.825137	0	0	0	0	0	0	0	0	0	0	0.825137
31363	i	novel	-1.28851	-0.0004096	chr2	+	58004691	58004970	MSTRG.12603.1	1	280	MSTRG.12603	KIAA0319	0	0	1.80164	0	0	0	0	0.073464	0	0	0	0	0.225879	0	0	0	0	0	0	11.7929	0	0	0	0	0.503571	0	0	0	0	2.15714	0	0	0	0
31372	u	novel	-1.31131	-0.02048	chr2	-	58043554	58044885	MSTRG.12607.1	2	1243	MSTRG.12607	.	1.11974	0.945196	0.803589	1.33951	0.377136	0.052408	0.147898	0.207622	0.075863	0	0.013247	0.073866	0	0.048431	0.111034	0	0	7.52764	6.12667	5.26001	9.53382	2.31584	0.360418	1.20676	1.42317	0.728882	0	0.125564	0.711987	0	0.482195	1.1715	0	0
31377	i	novel	-1.15609	-0.0004096	chr2	+	58063706	58064207	MSTRG.12609.1	2	332	MSTRG.12609	MRS2	0.986684	0.566077	1.36346	1.10639	0.700375	1.11346	1.05652	0.944151	0.246892	0.530113	0.046812	0	0.143862	0.964323	0.680447	0.661444	0.11806	6.63316	3.66926	8.9247	7.87463	4.30072	7.65751	8.62061	6.47181	2.37211	4.64899	0.443703	0	1.37389	9.60116	7.17928	7.22631	1.11727
31339	u	novel	-1.05921	-0.851968	chr2	.	56882719	56882940	MSTRG.12611.1	1	222	MSTRG.12611	.	0	0	1.45479	0.187334	0	0.404129	1.10136	0.394289	0	0.004109	0.348828	0	0.098109	0.219426	0	0.420143	0.015231	0	0	9.52252	1.33333	0	2.77928	8.98649	2.7027	0	0.036036	3.30631	0	0.936937	2.18468	0	4.59009	0.144144
31386	u	novel	-1.02957	-0.0004096	chr2	.	58328889	58329119	MSTRG.12618.1	1	231	MSTRG.12618	.	1.55576	0	0.254622	0	0	0	0	0.3764	0.119851	0	0	0	0	0	0	0	0	10.4589	0	1.66667	0	0	0	0	2.58009	1.15152	0	0	0	0	0	0	0	0
31389	u	novel	-1.15932	-0.147456	chr2	.	58428923	58429595	MSTRG.12621.1	1	673	MSTRG.12621	.	1.5348	0.059372	0	0	0	0	0.27316	0.065465	0	0	0.034175	0	0	0.04507	0	0	0	10.318	0.384844	0	0	0	0	2.22883	0.448737	0	0	0.323923	0	0	0.448737	0	0	0
31390	u	novel	-1.09764	-0.0004096	chr2	.	58442579	58442809	MSTRG.12622.1	1	231	MSTRG.12622	.	1.73284	0.65851	0.53636	0	0	0	0	0	0	0	0	0	0	0	0	0	0	11.6494	4.2684	3.51082	0	0	0	0	0	0	0	0	0	0	0	0	0	0
31392	u	novel	-1.00551	-0.0004096	chr2	.	58658783	58659052	MSTRG.12624.1	1	270	MSTRG.12624	.	2.16294	0.043426	0.34176	0	0	0	0	0	0	0	0	0	0	0	0	0.101364	0	14.5407	0.281481	2.23704	0	0	0	0	0	0	0	0	0	0	0	0	1.10741	0
31393	u	novel	-1.13383	-0.0004096	chr2	.	58663112	58663698	MSTRG.12625.1	1	587	MSTRG.12625	.	1.87395	0.849436	0.652996	0.019627	0	0.031212	0	0	0	0	0	0	0	0	0.063294	0.155465	0	12.598	5.50596	4.27428	0.139693	0	0.214651	0	0	0	0	0	0	0	0	0.667802	1.69847	0
31394	u	novel	-1.00766	-0.0004096	chr2	.	58664075	58664539	MSTRG.12626.1	1	465	MSTRG.12626	.	2.51756	0.149631	0.099221	0.045625	0	0	0	0	0	0.074057	0	0	0	0	0	0.150389	0	16.9247	0.969893	0.649462	0.324731	0	0	0	0	0	0.649462	0	0	0	0	0	1.64301	0
31398	u	novel	-1.14019	-0.0401408	chr2	.	58770911	58771632	MSTRG.12630.1	1	722	MSTRG.12630	.	1.43105	0.452784	0.137538	0.990704	0.175031	0.337942	0.613468	0.426547	0.229642	0.188888	0.184851	0.082911	0.297023	0.165681	0.079289	0.305405	0.044199	9.6205	2.9349	0.900277	7.05125	1.07479	2.3241	5.00554	2.92382	2.20637	1.65651	1.75208	0.799169	2.83656	1.64959	0.836565	3.33656	0.418283
31399	u	novel	-1.1728	-0.0004096	chr2	+	58772315	58772772	MSTRG.12631.1	1	458	MSTRG.12631	.	1.61319	0	0.302211	0	0	0	0.478992	0	0	0	0	0	0	0	0	0	0	10.845	0	1.97817	0	0	0	3.9083	0	0	0	0	0	0	0	0	0	0
31404	i	novel	-1.48069	-0.0004096	chr2	.	58777551	58777791	MSTRG.12633.1	1	241	MSTRG.12633	prl	0.0932	0.04161	0.303011	0	0.210827	0.269095	1.15794	1.37109	0	0	0	0.256138	0	0.210045	0.190345	0.07748	0.351643	0.626556	0.26971	1.9834	0	1.29461	1.85062	9.44813	9.39834	0	0	0	2.46888	0	2.09129	2.0083	0.846473	3.3278
31406	u	novel	-1.28956	-0.0315392	chr2	.	58785463	58786397	MSTRG.12634.1	1	935	MSTRG.12634	.	1.46873	0.12771	0.60227	0.901458	0.361232	0.711332	1.04718	0.589164	0.168089	0.294276	0.195774	0.411103	0.392307	0.243308	0.255043	0.945479	0.337234	9.8738	0.827807	3.94225	6.41604	2.21818	4.89198	8.54439	4.0385	1.61497	2.58075	1.85562	3.96257	3.74652	2.42246	2.69091	10.3294	3.19144
31407	u	novel	-1.15671	-0.086016	chr2	.	58787318	58788890	MSTRG.12635.1	1	1573	MSTRG.12635	.	0.443319	0.662414	0.533299	1.31399	0.292779	1.3401	1.66953	1.06378	0.219941	0.218704	0.330328	0.710398	0.467577	0.306487	0.301089	0.629789	0.190243	2.98029	4.29371	3.49078	9.35219	1.79784	9.21615	13.6224	7.2918	2.11316	1.91799	3.13096	6.84743	4.46535	3.05149	3.17673	6.88048	1.80038
31408	u	novel	-1.09784	-0.012288	chr2	-	58792999	58806190	MSTRG.12636.1	2	1676	MSTRG.12636	.	1.93482	1.08031	1.28071	1.22643	1.15074	1.56033	2.12639	2.14992	0.661996	0.516044	0.347139	0.81066	1.12716	0.271488	0.58957	0.615951	0.530948	13.0072	7.00249	8.38305	8.72903	7.06625	10.7307	17.3501	14.7369	6.36037	4.52561	3.2903	7.81384	10.7644	2.70304	6.22044	6.72929	5.02468
31410	u	novel	-1.12058	-0.0319488	chr2	+	58804831	58820370	MSTRG.12637.1	2	14955	MSTRG.12637	.	1.81273	0.114187	0.031119	0.086044	1.11381	0.119097	2.02695	0.695738	0.07332	0.042462	0.623548	0.047374	0.864565	0.014643	0.020428	0.827011	0.79732	12.1864	0.740149	0.203693	0.612409	6.83947	0.819057	16.5387	4.76903	0.704452	0.372384	5.9102	0.45663	8.25658	0.145795	0.215533	9.03514	7.5455
31414	u	novel	-1.12486	-0.0004096	chr2	-	58910796	58944139	MSTRG.12638.4	2	582	MSTRG.12638	.	0.627905	0.388309	0.38998	0.807595	0.201878	0.788034	1.20085	0.340953	0.221448	0.226796	0.356436	0.219882	0.368218	0.25252	0.248713	0.25038	0.447593	4.22121	2.51698	2.55267	5.74798	1.23965	5.41947	9.79826	2.3371	2.12764	1.98896	3.37842	2.11941	3.51648	2.51418	2.62413	2.73542	4.23584
31419	u	novel	-1.24164	-0.06144	chr2	.	59243250	59243822	MSTRG.12641.1	1	573	MSTRG.12641	.	0.862127	0.026655	0.307946	1.27431	0.81198	0.810782	1.30664	0.522952	0.140047	0.360192	0.22942	0.025529	0.165566	0.211393	0.399463	0.469804	0.055693	5.79581	0.172775	2.01571	9.06981	4.98604	5.57592	10.6614	3.58464	1.34555	3.15881	2.17452	0.246073	1.58115	2.10471	4.21466	5.13263	0.527051
31497	u	novel	-1.02306	-0.139264	chr2	.	61263972	61264188	MSTRG.12665.1	1	217	MSTRG.12665	.	0	0	0	0	0.099061	0.190303	1.52491	0.387239	0	0.126113	0	0.147253	0.175646	0	0	0	0	0	0	0	0	0.608295	1.30876	12.4424	2.65438	0	1.10599	0	1.41935	1.67742	0	0	0	0
31488	u	novel	-1.231	-0.0004096	chr2	.	60762470	60762766	MSTRG.12669.1	1	297	MSTRG.12669	.	0	0	0	0.121105	0	1.40463	0.735347	0	0.105834	0.317127	0.21456	0.210637	0.136091	0.316871	0.148392	0	0.390296	0	0	0	0.861953	0	9.65993	6	0	1.01683	2.78114	2.03367	2.0303	1.29966	3.15488	1.56566	0	3.6936
2669	i	novel	-1.13825	-0.119603	chr1	.	48970848	48971283	MSTRG.1267.1	1	436	MSTRG.1267	GUCY2C	1.64819	0.237075	0.22916	0.08604	0.335039	0	0	0	0	0	0	0	0	0.139139	0	0	0	11.0803	1.5367	1.5	0.612385	2.05734	0	0	0	0	0	0	0	0	1.38532	0	0	0
31511	u	novel	-1.36724	-0.0004096	chr2	.	61714138	61714365	MSTRG.12674.1	1	228	MSTRG.12674	.	1.57623	0	0	1.12462	0	0.210459	0.258554	0	0	0	0	0	0	0	0	0.043358	0	10.5965	0	0	8.00439	0	1.44737	2.10965	0	0	0	0	0	0	0	0	0.473684	0
31597	u	novel	-1.26361	-0.0004096	chr2	.	62326907	62327143	MSTRG.12677.1	1	237	MSTRG.12677	.	0	0	0.386768	0	0.20614	0	1.54257	0	0.202893	0	0.134439	0.09718	0.185124	0.050431	0.589472	0.483926	0.163184	0	0	2.53165	0	1.26582	0	12.5865	0	1.94937	0	1.27426	0.936709	1.76793	0.50211	6.21941	5.28692	1.5443
31528	u	novel	-1.23507	-0.0004096	chr2	.	61972179	61972476	MSTRG.12678.1	1	298	MSTRG.12678	.	2.05005	1.18709	0.802829	1.32674	1.05744	0.539668	1.47439	1.44908	0.492466	0.70368	0.121436	0.13682	0.236481	0.149646	0.106229	0.004914	0	13.7819	7.69463	5.25503	9.44295	6.49329	3.71141	12.0302	9.93289	4.73154	6.17114	1.15101	1.31879	2.25839	1.48993	1.12081	0.053691	0
31530	u	novel	-1.14694	-0.0651264	chr2	-	61974065	61977109	MSTRG.12679.2	2	263	MSTRG.12679	.	1.65064	0.7764	0.807503	0.352178	0.389285	0	1.25797	1.73799	0.113692	0.010839	0.186292	0	0.172993	0	0.177775	0.14971	0	11.0967	5.03255	5.28563	2.5066	2.39044	0	10.2643	11.9133	1.09234	0.095057	1.76574	0	1.65208	0	1.87567	1.63559	0
2670	i	novel	-1.14667	-0.0004096	chr1	.	48976559	48976791	MSTRG.1268.1	1	233	MSTRG.1268	GUCY2C	1.83224	0.157586	0.547493	1.36581	0.211077	0	0	0	0	0	0	0	0	0.033623	0	0	0	12.3176	1.02146	3.58369	9.72103	1.29614	0	0	0	0	0	0	0	0	0.334764	0	0	0
31531	u	novel	-1.19511	-0.008192	chr2	.	61977375	61977660	MSTRG.12680.1	1	286	MSTRG.12680	.	1.56812	0.486022	0.541651	0.307038	0.005694	0.184048	0.642785	0.179043	0.08443	0.043857	0.073779	0	0	0	0.07589	0	0	10.542	3.15035	3.54546	2.18532	0.034965	1.26573	5.24475	1.22727	0.811189	0.384615	0.699301	0	0	0	0.800699	0	0
31532	u	novel	-1.27892	-0.0380928	chr2	.	61983006	61983246	MSTRG.12681.1	1	241	MSTRG.12681	.	2.05041	1.68551	2.06846	2.26667	1.54201	0.996737	0.140865	0.636212	1.12892	0.285778	0	0	0	0.411338	0.084161	0	0.263074	13.7842	10.9253	13.5394	16.1328	9.46888	6.85477	1.14938	4.361	10.8465	2.50622	0	0	0	4.09544	0.887967	0	2.48963
31533	u	novel	-1.06201	-0.0004096	chr2	.	61990276	61990509	MSTRG.12682.1	1	234	MSTRG.12682	.	1.14804	0.147683	0.26311	1.44704	0.373025	0.049091	0	0.135912	0	0	0	0.033695	0	0	0	0.547632	0	7.71795	0.957265	1.72222	10.2991	2.2906	0.337607	0	0.931624	0	0	0	0.324786	0	0	0	5.98291	0
31535	u	novel	-1.14606	-0.028672	chr2	.	61996998	61997992	MSTRG.12684.1	1	995	MSTRG.12684	.	1.13244	1.86511	0.919558	0.380411	0.868264	0.41401	0.443548	0.429596	0.094772	0.1405	0	0.031489	0.205425	0.202189	0.086111	0.055564	0	7.61306	12.0894	6.0191	2.70754	5.33166	2.84724	3.6191	2.94472	0.910553	1.23216	0	0.303518	1.96181	2.01307	0.908543	0.607035	0
31536	u	novel	-1.24252	-0.016384	chr2	.	62002456	62004269	MSTRG.12685.1	1	1814	MSTRG.12685	.	0.55031	1.72263	0.909903	0.431106	0.243199	0.5862	0.180999	0.57832	0.069311	0.094164	0.094337	0.063255	0.087164	0.04961	0.053451	0.030477	0.052776	3.69956	11.1659	5.9559	3.06836	1.49338	4.03142	1.47685	3.96417	0.665932	0.825799	0.894157	0.609702	0.832415	0.493936	0.563947	0.332966	0.499449
31537	u	novel	-1.1827	-0.0466944	chr2	.	62010859	62014190	MSTRG.12686.1	1	3332	MSTRG.12686	.	0.902545	1.6818	1.32475	0.946313	0.694119	0.874541	0.5027	0.404823	0.39396	0.243113	0.318411	0.107826	0.124448	0.114063	0.117621	0.095186	0.10551	6.06753	10.9013	8.67137	6.73529	4.2623	6.01441	4.10174	2.77491	3.78511	2.13205	3.01801	1.03932	1.18847	1.13565	1.241	1.03992	0.998499
31538	u	novel	-1.22835	-0.0004096	chr2	.	62014455	62014824	MSTRG.12687.1	1	370	MSTRG.12687	.	0.869585	1.04574	1.76267	1.18096	1.35738	0.690098	0	0.392317	1.23182	0.150701	0.368978	0.08468	0.026037	0.234537	0.090168	0.614506	0.067685	5.84595	6.77838	11.5378	8.40541	8.33513	4.74595	0	2.68919	11.8351	1.32162	3.4973	0.816216	0.248649	2.33514	0.951351	6.71351	0.640541
2671	i	novel	-1.17948	-0.0004096	chr1	.	48983381	48983657	MSTRG.1269.1	1	277	MSTRG.1269	GUCY2C	1.70284	0	0	0.092314	0	0	0	0	0.084167	0	0	0	0	0.060916	0	0	0	11.4477	0	0	0.65704	0	0	0	0	0.808664	0	0	0	0	0.606498	0	0	0
2672	i	novel	-1.06574	-0.008192	chr1	.	48988470	48990074	MSTRG.1270.1	1	1605	MSTRG.1270	GUCY2C	0.776003	0.396407	1.27568	0.063904	0.076301	0	0	0	0	0	0	0	0	0	0	0	0	5.21682	2.56947	8.35016	0.454829	0.468536	0	0	0	0	0	0	0	0	0	0	0	0
31610	i	novel	-1.05956	-0.0004096	chr2	.	62429530	62429848	MSTRG.12704.1	1	319	MSTRG.12704	TBC1D7	1.36207	1.34786	2.02533	2.64617	2.16147	1.51379	0.793744	1.79637	0.50703	0.564418	0.751756	0.392546	0.435918	0.597906	0.651274	0.330551	0.490579	9.15674	8.73668	13.2571	18.8339	13.2727	10.4107	6.47649	12.3135	4.87147	4.94984	7.12539	3.7837	4.16301	5.95298	6.87147	3.61129	4.64263
31617	u	novel	-1.11241	-0.0004096	chr2	.	62523608	62523920	MSTRG.12707.1	1	313	MSTRG.12707	.	2.49786	0	0	0	0	0	0	0	0	0	0.101796	0	0	0	0.03452	0	0	16.7923	0	0	0	0	0	0	0	0	0	0.964856	0	0	0	0.364217	0	0
2673	i	novel	-1.13908	-0.028672	chr1	.	48991928	48992524	MSTRG.1271.1	1	597	MSTRG.1271	GUCY2C	1.27621	0.366954	1.69688	0.264056	0.202404	0	0	0	0	0	0	0	0	0.050471	0	0	0	8.57956	2.37856	11.1072	1.8794	1.24288	0	0	0	0	0	0	0	0	0.502513	0	0	0
31629	u	novel	-1.06096	-0.0524288	chr2	.	63032192	63033116	MSTRG.12711.1	1	925	MSTRG.12711	.	0.774465	1.15382	0.879975	0.585242	0.347532	0.653942	0.991062	0.723598	0.258572	0.433921	0.63576	0.182931	0.258554	0.521301	0.422152	0.276478	0.368296	5.20649	7.47892	5.76	4.1654	2.13405	4.4973	8.08649	4.96	2.48432	3.8054	6.02595	1.76324	2.46919	5.19027	4.45405	3.02054	3.48541
31631	i	novel	-1.23637	-0.0004096	chr2	.	63122869	63123212	MSTRG.12713.1	1	344	MSTRG.12713	ADTRP	1.71971	1.12523	0.143003	0.017971	0.202617	0.543166	0	0.185751	0.088046	0.005967	0.263759	0	0.027396	0.042044	0.166139	0.080357	0.165874	11.561	7.29361	0.936047	0.127907	1.24419	3.73547	0	1.27326	0.84593	0.052326	2.5	0	0.261628	0.418605	1.75291	0.877907	1.56977
31633	u	novel	-1.16907	-0.0004096	chr2	.	63144579	63144878	MSTRG.12715.1	1	300	MSTRG.12715	.	0.598967	1.55304	0.807153	0.211688	0.556949	0.585509	0.316199	0.440578	0	0.190806	0.067522	0.225476	0.068761	0.14664	0.395862	0.746297	0.398017	4.02667	10.0667	5.28333	1.50667	3.42	4.02667	2.58	3.02	0	1.67333	0.64	2.17333	0.656667	1.46	4.17667	8.15333	3.76667
31634	u	novel	-1.01639	-0.0004096	chr2	.	63146612	63147145	MSTRG.12716.1	1	534	MSTRG.12716	.	1.05518	1.45262	1.69653	0.469125	0.315942	0.328393	0.205181	0.226753	0.330955	0.121715	0.437426	0.291423	0.204522	0.166833	0.110576	0.03034	0.126841	7.09363	9.41573	11.1049	3.33895	1.94007	2.25843	1.67416	1.55431	3.17977	1.06742	4.14607	2.80899	1.95318	1.66105	1.16667	0.331461	1.20037
31635	u	novel	-1.19463	-0.0004096	chr2	.	63153312	63153618	MSTRG.12717.1	1	307	MSTRG.12717	.	1.75205	1.78699	1.52375	0.758337	1.3601	0.277554	0.30859	0.280844	0.307159	0.006314	0.358094	0.461284	0.632025	0.197605	0.006483	0.361062	0.592361	11.7785	11.5831	9.97394	5.39739	8.35179	1.9088	2.51791	1.92508	2.95114	0.055375	3.39414	4.44625	6.03583	1.96743	0.068404	3.94462	5.60586
31636	u	novel	-1.12253	-0.004096	chr2	.	63156449	63157775	MSTRG.12718.1	1	1327	MSTRG.12718	.	1.38482	1.71796	1.24659	0.491593	0.492111	0.161625	0.473976	0.763075	0.389658	0.051385	0.071873	0.165275	0.260794	0.188918	0.04314	0.35068	0.078674	9.30972	11.1356	8.15976	3.49887	3.02185	1.11153	3.86737	5.2306	3.74378	0.450641	0.681236	1.59307	2.49058	1.88093	0.455162	3.8312	0.744537
2674	i	novel	-1.03804	-0.0004096	chr1	.	48999517	49000071	MSTRG.1272.1	1	555	MSTRG.1272	GUCY2C	2.10099	0.92343	0	0.152399	0.366781	0	0.132495	0	0	0	0	0	0	0	0	0	0	14.1243	5.98559	0	1.08468	2.25225	0	1.08108	0	0	0	0	0	0	0	0	0	0
31637	u	novel	-1.16023	-0.04096	chr2	.	63158082	63158615	MSTRG.12721.1	1	534	MSTRG.12721	.	2.05492	0.841871	0.711798	0.711185	0.635545	0.615396	0.275411	0.822867	0.198417	0.064487	0	0.207105	0.196875	0.227208	0.095667	0.201235	0.020975	13.8146	5.45693	4.65918	5.0618	3.90262	4.23221	2.24719	5.64045	1.90637	0.565543	0	1.99625	1.88015	2.26217	1.00936	2.1985	0.198502
31642	i	novel	-1.01986	-0.0278528	chr2	.	63182755	63183912	MSTRG.12725.1	1	1158	MSTRG.12725	ENSGALG00000043205	1.55083	1.16106	0.832998	0.16234	0.12488	0.415756	0.926274	0.302608	0.325547	0.088721	0.147231	0.364726	0.246951	0.385707	0.52497	0.452289	0.255958	10.4257	7.52591	5.4525	1.15544	0.766839	2.85924	7.55786	2.07427	3.12781	0.778066	1.39551	3.51554	2.35838	3.84024	5.53886	4.94128	2.42228
31644	u	novel	-1.19595	-0.07168	chr2	.	63197532	63198287	MSTRG.12727.1	1	756	MSTRG.12727	.	1.01803	1.40909	0.869556	0.72499	0.262586	1.05555	0	0.230023	0.258689	0.156863	0.08164	0.618912	0.333528	0.545767	0.566294	1.02405	0.37543	6.84391	9.1336	5.6918	5.16005	1.61243	7.25926	0	1.57672	2.48545	1.37566	0.77381	5.96561	3.18519	5.43386	5.97487	11.1878	3.55291
31645	u	novel	-1.09235	-0.028672	chr2	.	63201110	63202453	MSTRG.12728.1	1	1344	MSTRG.12728	.	1.38789	1.71046	1.03395	0.142069	0.540897	0.998596	0.427311	0.293944	0.396965	0.294062	0.46778	0.198693	0.375686	0.562723	1.18418	1.19776	0.643994	9.33036	11.0871	6.76786	1.01116	3.32143	6.86756	3.48661	2.01488	3.81399	2.57887	4.43378	1.91518	3.5878	5.60268	12.494	13.0856	6.09449
31646	u	novel	-1.11407	-0.016384	chr2	.	63206125	63208984	MSTRG.12729.1	1	2860	MSTRG.12729	.	0.708279	1.90752	0.745545	0.390798	0.142067	0.971639	0.509815	0.452759	0.227087	0.35496	0.221189	0.289257	0.290155	0.742716	0.881481	0	0	4.76154	12.3643	4.88007	2.78147	0.872378	6.68217	4.15979	3.1035	2.18182	3.11294	2.0965	2.78811	2.77098	7.39475	9.30035	0	0
2675	i	novel	-1.38167	-0.069632	chr1	.	49001052	49001485	MSTRG.1273.1	1	434	MSTRG.1273	GUCY2C	1.85835	0	1.0497	0.097444	0.16998	0	0	0	0	0	0	0.136735	0	0	0	0	0	12.4931	0	6.87097	0.693548	1.04378	0	0	0	0	0	0	1.31797	0	0	0	0	0
31652	u	novel	-1.2372	-0.0180224	chr2	-	63235883	63236489	MSTRG.12735.1	1	607	MSTRG.12735	.	0.811876	1.52242	0.323417	0.155315	0	0	0	0	0.357683	0.39487	0	0	0	0	0	0.26519	0	5.45799	9.8682	2.11697	1.10544	0	0	0	0	3.43657	3.46293	0	0	0	0	0	2.89722	0
2676	i	novel	-1.09327	-0.036864	chr1	.	49002869	49003099	MSTRG.1274.1	1	231	MSTRG.1274	GUCY2C	0	1.6042	0.005291	0.274919	0.00564	0	0	0	0	0	0	0	0	0	0	0	0	0	10.3983	0.034632	1.95671	0.034632	0	0	0	0	0	0	0	0	0	0	0	0
31692	u	novel	-1.06483	-0.0827392	chr2	.	64524463	64524897	MSTRG.12744.1	1	435	MSTRG.12744	.	2.68742	1.38777	1.5323	1.64563	1.50309	0.500069	1.43125	0.487631	0.288796	0.447722	0.325485	0.290491	0.352651	0.62087	0.27998	0.709326	0.618219	18.0667	8.9954	10.0299	11.7126	9.22988	3.43908	11.6782	3.34253	2.77471	3.92644	3.08506	2.8	3.36782	6.18161	2.95402	7.74942	5.85057
31751	u	novel	-1.15759	-0.0585728	chr2	.	65182699	65183136	MSTRG.12751.1	1	438	MSTRG.12751	.	0.120223	1.42723	0.207884	0.004812	0.285918	0.200517	0.419718	0	0	0	0	0.112748	0.108298	0.070628	0	0.063112	0.057177	0.808219	9.25114	1.36073	0.034247	1.75571	1.37899	3.42466	0	0	0	0	1.08676	1.03425	0.703196	0	0.689498	0.541096
31752	u	novel	-1.12876	-0.08192	chr2	.	65195885	65196110	MSTRG.12752.1	1	226	MSTRG.12752	.	1.59018	0.090791	0.775359	0.157908	0	0	0	0.167834	0	0	0.117174	0.103747	0.27985	0.127103	0	0	0	10.6903	0.588496	5.07522	1.12389	0	0	0	1.15044	0	0	1.11062	1	2.67257	1.26549	0	0	0
31754	u	novel	-1.20602	-0.086016	chr2	.	65219047	65219248	MSTRG.12754.1	1	202	MSTRG.12754	.	1.55672	0.626268	1.23051	0.833266	0.159626	0.13461	0.32581	0	0	0	0	0.132508	0.14048	0	0	0.012235	0	10.4653	4.05941	8.05446	5.93069	0.980198	0.925743	2.65842	0	0	0	0	1.27723	1.34158	0	0	0.133663	0
31755	u	novel	-1.19235	-0.0004096	chr2	.	65223584	65223917	MSTRG.12755.1	1	334	MSTRG.12755	.	0.60079	1.88041	0.430876	0.938493	0.385186	0	0	0	0	0	0	0.478664	0	0.184638	0.094779	0.139766	0	4.03892	12.1886	2.82036	6.67964	2.36527	0	0	0	0	0	0	4.61377	0	1.83832	1	1.52695	0
31756	u	novel	-1.42431	-0.086016	chr2	.	65229575	65229794	MSTRG.12756.1	1	220	MSTRG.12756	.	0.620693	1.58694	0.335407	0.095796	0.049595	0	0	0	0	0.00622	0	0.061776	0.064731	0	0	0	0	4.17273	10.2864	2.19545	0.681818	0.304545	0	0	0	0	0.054545	0	0.595455	0.618182	0	0	0	0
31702	u	novel	-1.06544	-0.0090112	chr2	.	64797227	64797635	MSTRG.12757.1	1	409	MSTRG.12757	.	1.48786	0	0	0	0.370296	0.713529	0.449478	0	1.07466	0	0	0	0	0	0	0	0	10.0024	0	0	0	2.27384	4.90709	3.66748	0	10.3252	0	0	0	0	0	0	0	0
31703	u	novel	-1.05059	-0.012288	chr2	.	64799741	64800258	MSTRG.12758.1	1	518	MSTRG.12758	.	1.44299	0	0	0	0.922716	1.25281	0.503717	0	0.265227	0	0	0.021631	0	0.285803	0.026897	0	0	9.70077	0	0	0	5.66602	8.61583	4.11004	0	2.54826	0	0	0.208494	0	2.84556	0.283784	0	0
2678	i	novel	-1.08847	-0.02048	chr1	.	49027397	49031681	MSTRG.1276.1	1	4285	MSTRG.1276	TTC26	1.93976	1.49059	1.32113	0.997669	0.86252	0.430353	0.407344	0.321053	0.22315	0.068416	0.174444	0.09106	0.164314	0.340341	0.136319	0.274983	0.141302	13.0404	9.66184	8.64761	7.10082	5.29638	2.95963	3.32369	2.2007	2.14399	0.6	1.65344	0.877713	1.56919	3.38856	1.43827	3.0042	1.33722
31761	u	novel	-1.07956	-0.0004096	chr2	.	65308085	65308304	MSTRG.12766.1	1	220	MSTRG.12766	.	0	0.516823	0.156245	0.387015	0.091048	0	1.78934	0.172412	0.747967	0	0	0.261253	0	0.140157	0.477343	0.082379	0	0	3.35	1.02273	2.75454	0.559091	0	14.6	1.18182	7.18636	0	0	2.51818	0	1.39545	5.03636	0.9	0
31762	u	novel	-1.05603	-0.0004096	chr2	.	65311357	65311564	MSTRG.12767.1	1	208	MSTRG.12767	.	0	0	0.474479	0.044582	0.086123	0	1.50369	0.083464	0.324254	0	0	0.103248	0	0	0.101159	0.386374	0	0	0	3.10577	0.317308	0.528846	0	12.2692	0.572115	3.11538	0	0	0.995192	0	0	1.06731	4.22115	0
31764	i	novel	-1.15831	-0.0004096	chr2	.	65344835	65345047	MSTRG.12769.1	1	213	MSTRG.12769	NRN1	0	0.128925	0	0	0.324172	0.256	0.845821	1.34449	0	0	0	0.135406	0	0	0	0	0	0	0.835681	0	0	1.99061	1.76056	6.90141	9.21596	0	0	0	1.30516	0	0	0	0	0
31766	u	novel	-1.03736	-0.0114688	chr2	-	65412276	65426259	MSTRG.12771.1	2	1110	MSTRG.12771	.	1.00336	0.423911	0.855604	1.42842	0.903161	0.31861	0.608285	0.501748	0.141494	0.225619	0.536457	0.112626	0.276727	0.261952	0	0.216191	0.304362	6.74529	2.74775	5.60047	10.1667	5.54595	2.19115	4.96325	3.4393	1.35946	1.97864	5.08472	1.08559	2.64274	2.60809	0	2.3619	2.88036
31768	u	novel	-1.05634	-0.134349	chr2	.	65424292	65425122	MSTRG.12773.1	1	831	MSTRG.12773	.	1.91209	0.733877	0.777288	0	1.27243	0	0.436842	0	0.261644	0	0	0.11311	0.207282	0	0.034216	0.099463	0.159965	12.8544	4.75692	5.08785	0	7.81348	0	3.56438	0	2.51384	0	0	1.09025	1.97954	0	0.361011	1.08664	1.51384
31778	i	novel	-1.1033	-0.0221184	chr2	+	65563267	65574467	MSTRG.12775.1	2	10801	MSTRG.12775	FARS2	1.34145	1.04959	0.053438	0.691641	0.768937	0.760937	0.987576	0.055378	1.24098	0.035799	0.047677	0.945651	1.3008	1.03133	0.875601	0.680197	0.546353	9.01815	6.80335	0.349783	4.92269	4.72173	5.23313	8.05805	0.379595	11.9232	0.313952	0.451903	9.115	12.4226	10.2683	9.23831	7.43119	5.17046
31794	u	novel	-1.05265	-0.0987136	chr2	.	65914670	65916696	MSTRG.12783.1	1	2027	MSTRG.12783	.	2.92297	2.21862	2.59865	2.18722	1.4671	0.562262	0.389984	0.539932	0.778685	0.558493	0.405672	0.243065	0.319871	0.474245	0.407827	0.603972	0.451188	19.6502	14.3809	17.0099	15.5673	9.00888	3.8668	3.18204	3.70104	7.4815	4.89788	3.84509	2.34287	3.05476	4.72176	4.30291	6.59842	4.26986
31818	i	novel	-1.0692	-0.131072	chr2	-	66311476	66312409	MSTRG.12789.1	2	651	MSTRG.12789	PXDC1	1.23533	1.80401	0.694648	1.25415	1.02249	2.62854	2.76236	0.322307	0.570605	0.286091	1.21437	0.177032	0.684352	0.337599	0.448598	0.528578	1.13355	8.30477	11.6934	4.54692	8.92627	6.27871	18.0771	22.5392	2.20929	5.4823	2.50896	11.5102	1.70639	6.53555	3.36126	4.73308	5.77474	10.7274
31819	u	novel	-1.07423	-0.0499712	chr2	.	66318661	66319758	MSTRG.12790.1	1	1098	MSTRG.12790	.	0.611934	0.339182	0.357167	0.337688	0.15677	1.15796	1.342	0.475261	0.265133	0.15806	0.296717	0.182171	0.252816	0.253016	0.247738	0.642646	0.358386	4.11384	2.19854	2.33789	2.40346	0.962659	7.96357	10.9499	3.25774	2.54736	1.38616	2.81239	1.75592	2.41439	2.51913	2.61384	7.02095	3.39162
31821	u	novel	-1.214	-0.0036864	chr2	.	66334792	66335183	MSTRG.12792.1	1	392	MSTRG.12792	.	1.93489	0	0.355042	0.431538	0.238875	1.81166	0.51368	0.576848	0.16807	0.175405	0.139685	0.593103	0.322952	0.65541	0.257742	0.391349	0.298674	13.0077	0	2.32398	3.07143	1.46684	12.4592	4.19133	3.95408	1.6148	1.53826	1.32398	5.71684	3.08418	6.52551	2.71939	4.27551	2.82653
31822	u	novel	-1.12746	-0.0004096	chr2	.	66343892	66344253	MSTRG.12793.1	1	362	MSTRG.12793	.	0.453647	0.064353	0	0.351639	0	0.59569	2.22974	0.243413	0.15871	0	0.458446	0.192877	0.532817	0.375672	0.315233	0.538324	0.031817	3.04972	0.417127	0	2.50276	0	4.09668	18.1934	1.66851	1.52486	0	4.3453	1.85912	5.0884	3.74033	3.32597	5.88122	0.301105
31823	u	novel	-1.17798	-0.0004096	chr2	.	66346355	66346601	MSTRG.12794.1	1	247	MSTRG.12794	.	0	0.818848	0.168855	0.232082	0	1.58712	0.478323	0.173647	0.367024	0.13711	0.286184	0.010081	0.160248	0.442009	0	0.223829	0.634437	0	5.30769	1.10526	1.65182	0	10.915	3.90283	1.19028	3.52632	1.20243	2.71255	0.097166	1.53036	4.40081	0	2.44534	6.00405
31824	u	novel	-1.24439	-0.0004096	chr2	.	66351234	66351510	MSTRG.12795.1	1	277	MSTRG.12795	.	0.331868	0.03286	0.081626	0.373316	0.266323	1.80421	0.523857	0.314947	0.226199	0.088505	0.079985	0.105994	0.43397	0.108415	0.151921	0.446759	0.30289	2.23105	0.212996	0.534296	2.65704	1.63538	12.4079	4.27437	2.15884	2.17328	0.776173	0.758123	1.02166	4.1444	1.07942	1.60289	4.88087	2.86643
31825	u	novel	-1.04237	-0.012288	chr2	.	66352533	66352855	MSTRG.12796.1	1	323	MSTRG.12796	.	1.72974	0.144245	0.217572	0	0.138146	0.951678	0.34984	0.302162	0.230075	0.195224	0.081333	0.365522	0.407178	0.20212	0.037266	0.181365	0.302283	11.6285	0.934985	1.42415	0	0.848297	6.54489	2.85449	2.07121	2.21053	1.71207	0.770898	3.52322	3.88855	2.01238	0.393189	1.98142	2.86068
31826	u	novel	-1.19234	-0.028672	chr2	.	66354444	66354674	MSTRG.12797.1	1	231	MSTRG.12797	.	0	0.637806	0	0	0.085303	0.337396	1.41923	0.090942	0.013517	0	0.356246	0.322917	0.209878	0.188267	0.338087	0.199708	0.2429	0	4.1342	0	0	0.52381	2.32035	11.5801	0.623377	0.12987	0	3.37662	3.11255	2.00433	1.87446	3.5671	2.18182	2.2987
31827	u	novel	-1.10532	-0.086016	chr2	.	66361380	66361762	MSTRG.12798.1	1	383	MSTRG.12798	.	0.785307	0.230809	0.463506	0	0.127984	0.567964	1.53533	0.400331	0.20463	0	0.549556	0.320992	0.652879	0.462855	0.122001	0.249504	0.015726	5.27937	1.49608	3.03394	0	0.785901	3.906	12.5274	2.74412	1.96606	0	5.20888	3.094	6.23499	4.60836	1.28721	2.72585	0.148825
31835	i	novel	-1.11927	-0.04096	chr2	.	66495319	66496864	MSTRG.12805.1	1	1546	MSTRG.12805	PSMG4	1.79097	1.0462	1.45322	1.21798	1.26499	1.97053	1.66959	1.2557	0.888597	0.308081	0.308868	0.552488	0.509608	0.768878	0.304079	0.326226	0.184612	12.0401	6.78137	9.51229	8.66882	7.76779	13.5517	13.6229	8.60737	8.53752	2.70181	2.92755	5.32536	4.86675	7.65524	3.20828	3.56404	1.74709
31876	u	novel	-1.34693	-0.0217088	chr2	.	66741963	66742241	MSTRG.12817.1	1	279	MSTRG.12817	.	0.537953	1.66994	0.708562	1.11695	0.904726	0.408601	0.797724	0.580933	0.583826	0.007765	0.228402	0.098169	0.21618	0.272515	0.085267	0.227027	0.182552	3.61649	10.8244	4.63799	7.94982	5.55556	2.81004	6.50896	3.98208	5.60932	0.0681	2.16487	0.946237	2.06452	2.71326	0.899642	2.48029	1.7276
31902	u	novel	-1.00217	-0.643072	chr2	.	67767689	67767893	MSTRG.12821.1	1	205	MSTRG.12821	.	0.168341	0	0	0	0.333645	0	1.43482	0	0.122359	0.11514	0	0.386646	0.065892	0	0	0.118323	0	1.13171	0	0	0	2.04878	0	11.7073	0	1.17561	1.00976	0	3.72683	0.629268	0	0	1.29268	0
31888	i	novel	-1.17576	-0.0004096	chr2	+	67297557	67297926	MSTRG.12823.1	2	340	MSTRG.12823	ENSGALG00000029497	1.71763	0.717374	0	0.609022	0.265606	0	0.438327	1.00662	0.274573	0.287227	0	0.324121	0.192118	0.522586	0.148396	0.880956	0.290093	11.5471	4.64995	0	4.33466	1.63098	0	3.57649	6.9	2.63806	2.51893	0	3.12416	1.83473	5.20306	1.5657	9.62449	2.74532
31894	i	novel	-1.08159	-0.012288	chr2	.	67660594	67661369	MSTRG.12825.1	1	776	MSTRG.12825	ENSGALG00000036306	0.080509	0.114514	0.054731	0.491571	0.249732	0.678882	1.64979	0.661378	0	0.177507	0.041059	0.245329	0	0	0.124581	0	0	0.541237	0.742268	0.358247	3.49871	1.5335	4.66882	13.4613	4.5335	0	1.5567	0.389175	2.36469	0	0	1.31443	0	0
31897	i	novel	-1.12427	-0.057344	chr2	.	67669265	67669678	MSTRG.12828.1	1	414	MSTRG.12828	ENSGALG00000036306	0.324447	0	0	0.102491	0.118795	0.572499	1.53256	0	0	0	0.075942	0	0	0	0.596148	0	0	2.18116	0	0	0.729469	0.729469	3.9372	12.5048	0	0	0	0.719807	0	0	0	6.28986	0	0
31898	i	novel	-1.12341	-0.026624	chr2	.	67684881	67685189	MSTRG.12829.1	1	309	MSTRG.12829	ENSGALG00000036306	0	0.049927	0	0	0.202377	0.136467	1.52344	0.834718	0	0.233221	0.101065	0.478108	0	0.098163	0.231581	0	0	0	0.323625	0	0	1.24272	0.938511	12.4304	5.72168	0	2.04531	0.957929	4.60841	0	0.977346	2.44337	0	0
31947	i	novel	-1.197	-0.0339968	chr2	-	68106817	68141329	MSTRG.12853.2	2	32862	MSTRG.12853	BCL2	0	3.56479	0	0	0	5.73902	0.216487	5.16335	0	0	0	0	0	0	0	1.3877	1.50443	0	23.1067	0	0	0	39.4685	1.76641	35.3929	0	0	0	0	0	0	0	15.1607	14.2373
31988	u	novel	-1.1263	-0.0004096	chr2	.	69069975	69070261	MSTRG.12863.1	1	287	MSTRG.12863	.	0	0	0	0	0.035748	0.3506	0.083271	0.031007	0	1.19987	0	0.024581	0	0	0.018494	0.141605	0	0	0	0	0	0.219512	2.41115	0.679443	0.212544	0	10.5226	0	0.236934	0	0	0.195122	1.54704	0
31989	u	novel	-1.31227	-0.0004096	chr2	.	69071644	69071846	MSTRG.12864.1	1	203	MSTRG.12864	.	0	0	0	0	0	0.453414	1.44836	0	0	0.235357	0.292604	0.796754	0	0	0.016341	0.013978	0	0	0	0	0	0	3.11823	11.8177	0	0	2.06404	2.7734	7.6798	0	0	0.172414	0.152709	0
31991	u	novel	-1.10348	-0.012288	chr2	.	69094698	69095326	MSTRG.12866.1	1	629	MSTRG.12866	.	0	0	0	0.012732	0.063431	0.239033	1.53733	0.998014	0	0.301112	0.196918	0.199246	0.081239	0	0.045506	0.043947	0.050734	0	0	0	0.09062	0.389507	1.64388	12.5437	6.84102	0	2.6407	1.86645	1.92051	0.775835	0	0.480127	0.480127	0.480127
31992	u	novel	-1.19648	-0.0004096	chr2	.	69103849	69104115	MSTRG.12867.1	1	267	MSTRG.12867	.	0	0	0	0.460442	0.092099	1.57879	1.3082	0.518526	0.019491	0	0.283714	0	0.324725	0.226456	0.082	0.196435	0	0	0	0	3.27715	0.565543	10.8577	10.6742	3.55431	0.187266	0	2.68914	0	3.10112	2.25468	0.865169	2.14607	0
31998	u	novel	-1.09724	-0.0069632	chr2	.	69414319	69414555	MSTRG.12871.1	1	237	MSTRG.12871	.	2.27456	0	0.027074	0	0.636973	0	0	0	0	0	0	0	0	0	0.199956	0	0	15.2911	0	0.177215	0	3.91139	0	0	0	0	0	0	0	0	0	2.1097	0	0
32013	u	novel	-1.0982	-0.0004096	chr2	.	69635778	69636082	MSTRG.12875.1	1	305	MSTRG.12875	.	0	0.290342	0.142255	0.265339	0.482145	0.100117	2.64966	0.144452	0.033784	0.112906	0	0.047962	0.207364	0.048079	0.187694	0.011404	0	0	1.88197	0.931148	1.88853	2.96066	0.688525	21.6197	0.990164	0.32459	0.990164	0	0.462295	1.98033	0.478689	1.98033	0.12459	0
2709	j	novel	-1.13619	-0.0004096	chr1	-	49233901	49235142	MSTRG.1288.3	2	618	MSTRG.1288	SERHL2	1.86584	0.586766	1.37743	0.794768	0.474381	1.56014	1.35898	1.33515	0.804827	0.402728	0.5357	0.94098	0.854364	1.67461	0.972106	0.816721	0.838474	12.5435	3.80336	9.01614	5.65669	2.91298	10.7294	11.0885	9.15198	7.73267	3.53185	5.07754	9.06998	8.15917	16.673	10.2565	8.92272	7.93497
32031	u	novel	-1.19437	-0.0004096	chr2	.	72668053	72668334	MSTRG.12888.1	1	282	MSTRG.12888	.	1.43317	0	0	0	0.065256	0.154689	0	0	0	0.184385	0	0	0	0	0	0	0	9.63475	0	0	0	0.400709	1.06383	0	0	0	1.61702	0	0	0	0	0	0	0
32032	u	novel	-1.18322	-0.0004096	chr2	.	72699389	72699649	MSTRG.12889.1	1	261	MSTRG.12889	.	1.89329	0	0.176772	0	0.493544	0	0	0.044716	0	0	0	0	0	0	0	0	0	12.728	0	1.15709	0	3.03065	0	0	0.306513	0	0	0	0	0	0	0	0	0
2708	x	novel	-1.21132	-0.0884736	chr1	+	49229749	49232911	MSTRG.1289.1	2	240	MSTRG.1289	SERHL2	0.055781	0.097065	0.365678	0.543111	0.329244	1.61327	2.13381	1.07368	0.375146	0.118216	0.177012	0.462856	0.567793	0.609486	0.129716	0.791134	0.639544	0.375	0.629167	2.3936	3.86554	2.02176	11.0948	17.4106	7.35966	3.60435	1.03673	1.67778	4.4614	5.42242	6.06827	1.36861	8.64318	6.05238
32033	u	novel	-1.14887	-0.073728	chr2	.	72723403	72723655	MSTRG.12890.1	1	253	MSTRG.12890	.	1.42047	0.285379	0	0	0	0.17357	0	0.174142	0	0	0.188906	0	0	0	0	0	0	9.54941	1.8498	0	0	0	1.19368	0	1.19368	0	0	1.79051	0	0	0	0	0	0
32034	u	novel	-1.39182	-0.0004096	chr2	.	72848050	72848301	MSTRG.12891.1	1	252	MSTRG.12891	.	1.06958	0	0.109124	0	0.043944	0.519314	1.31312	0.239671	0	0	0	0.118156	0	0	0	0	0	7.19048	0	0.714286	0	0.269841	3.57143	10.7143	1.64286	0	0	0	1.13889	0	0	0	0	0
32035	u	novel	-1.31714	-0.0004096	chr2	.	72878822	72879094	MSTRG.12892.1	1	273	MSTRG.12892	.	0	0	0	0	0.396091	1.43916	0	0.218563	0.085781	0	0	0.114007	0	0	0	0	0	0	0	0	0	2.43223	9.89744	0	1.49817	0.824176	0	0	1.0989	0	0	0	0	0
32036	u	novel	-1.28632	-0.0004096	chr2	.	72924447	72924658	MSTRG.12893.1	1	212	MSTRG.12893	.	1.47066	0	0	0	0	0.207137	0.105793	0.153456	0.293588	0	0	0	0	0.008054	0	0	0	9.88679	0	0	0	0	1.42453	0.863208	1.05189	2.82076	0	0	0	0	0.080189	0	0	0
32037	u	novel	-1.09168	-0.0004096	chr2	.	72936217	72936462	MSTRG.12894.1	1	246	MSTRG.12894	.	0	0	0	0	0.161527	0	1.3018	0.090141	0	0	0	0	0	0	0	0	0	0	0	0	0	0.99187	0	10.622	0.617886	0	0	0	0	0	0	0	0	0
32040	u	novel	-1.25451	-0.0004096	chr2	.	73199113	73199364	MSTRG.12897.1	1	252	MSTRG.12897	.	1.60438	0	0	0.168378	0.195162	0	0	0	0	0	0	0	0	0.077321	0	0	0	10.7857	0	0	1.19841	1.19841	0	0	0	0	0	0	0	0	0.769841	0	0	0
32044	u	novel	-1.10875	-0.0004096	chr2	.	74465812	74466119	MSTRG.12899.1	1	308	MSTRG.12899	.	1.45852	0.364151	0	0.136395	0	0	0	0.35477	0.559944	0	0.090774	0	0	0	0	0.088858	0	9.80519	2.36039	0	0.970779	0	0	0	2.43182	5.37987	0	0.86039	0	0	0	0	0.970779	0
32047	i	novel	-1.1787	-0.0004096	chr2	.	74521437	74521661	MSTRG.12901.1	1	225	MSTRG.12901	CDH18	0.182467	0	0	0.447104	0.010133	0.193877	1.30293	0.195812	0	0	0	0	0	0	0	0	0	1.22667	0	0	3.18222	0.062222	1.33333	10.6311	1.34222	0	0	0	0	0	0	0	0	0
32048	i	novel	-1.10122	-0.0004096	chr2	.	74583212	74583437	MSTRG.12902.1	1	226	MSTRG.12902	CDH18	0.185609	2.04996	0.190629	0.218833	0	0.067557	0	0	0	0	0	0	0	0	0	0	0	1.24779	13.2876	1.24779	1.55752	0	0.464602	0	0	0	0	0	0	0	0	0	0	0
32049	i	novel	-1.09873	-0.077824	chr2	.	74665228	74665474	MSTRG.12903.1	1	247	MSTRG.12903	CDH18	1.45498	0.188629	0.512131	0.755404	0.873592	0.03591	0.110153	0.15829	0	0	0	0	0	0	0	0	0	9.78138	1.22267	3.35223	5.37652	5.36437	0.246964	0.898785	1.08502	0	0	0	0	0	0	0	0	0
32051	u	novel	-1.15899	-0.0069632	chr2	.	74697467	74699055	MSTRG.12905.1	1	1589	MSTRG.12905	.	1.61594	0.887206	1.36833	1.45328	1.08154	0.283495	0.259307	0.08318	0.09871	0.062432	0.040103	0	0.079605	0	0	0.017339	0	10.8634	5.75079	8.95658	10.3436	6.64128	1.94965	2.1158	0.57017	0.948395	0.547514	0.380113	0	0.760227	0	0	0.189427	0
32086	u	novel	-1.26073	-0.0004096	chr2	.	76232713	76233278	MSTRG.12912.1	1	566	MSTRG.12912	.	1.50012	0.082317	0.241306	0	0	0	0	0	0	0	0	0	0	0	0	0.125655	0	10.0848	0.533569	1.5795	0	0	0	0	0	0	0	0	0	0	0	0	1.37279	0
32087	u	novel	-1.17779	-0.0004096	chr2	.	76242444	76242645	MSTRG.12913.1	1	202	MSTRG.12913	.	1.8903	0.552185	0.108908	0.206578	0.328926	0	0	0	0	0	0	0	0	0	0	0	0	12.7079	3.57921	0.712871	1.4703	2.0198	0	0	0	0	0	0	0	0	0	0	0	0
32062	u	novel	-1.04234	-0.0004096	chr2	.	75712264	75712589	MSTRG.12914.1	1	326	MSTRG.12914	.	1.04627	1.29857	2.68759	0.243075	0.583965	0	0	0	0.084925	0	0	0	0	0	0	0	0	7.03374	8.41718	17.592	1.73006	3.58589	0	0	0	0.815951	0	0	0	0	0	0	0	0
32063	u	novel	-1.24475	-0.088064	chr2	.	75714085	75714731	MSTRG.12915.1	1	647	MSTRG.12915	.	1.66545	0.800469	1.40684	0.161348	0.430157	0	0.056638	0	0.194328	0	0	0	0	0	0	0	0	11.1963	5.18856	9.20866	1.14838	2.64142	0	0.462133	0	1.86708	0	0	0	0	0	0	0	0
32075	u	novel	-1.00057	-0.0004096	chr2	.	75873478	75873808	MSTRG.12918.1	1	331	MSTRG.12918	.	0.318172	0.862732	0.882486	2.40634	0	0.109825	0.216235	0.066553	0.474813	0.208074	0	0.047329	0.184749	0	0	0.405122	0.093856	2.13897	5.59215	5.77644	17.1269	0	0.755287	1.76435	0.456193	4.56193	1.82477	0	0.456193	1.76435	0	0	4.42598	0.888218
32120	i	novel	-1.27516	-0.0004096	chr2	.	76868456	76868671	MSTRG.12924.1	1	216	MSTRG.12924	DNAH5	1.45513	0.089994	0.283621	0	0	0	0	0	0	0	0	0	0	0	0	0.116111	0	9.78241	0.583333	1.85648	0	0	0	0	0	0	0	0	0	0	0	0	1.26852	0
32131	i	novel	-1.17338	-0.06144	chr2	.	78365771	78366006	MSTRG.12930.1	1	236	MSTRG.12930	DAP1	3.74207	3.01557	1.97893	1.33654	3.2715	1.95007	1.99987	0.381407	0.486007	0.743111	0.016541	0.636987	0.250688	1.87683	0.285543	0.986304	0.763856	25.1568	19.5466	12.9534	9.51271	20.089	13.411	16.3178	2.61441	4.66949	6.51695	0.15678	6.13983	2.39407	18.6864	3.01271	10.7754	7.22881
32132	i	novel	-1.23766	-0.0708608	chr2	.	78368110	78374079	MSTRG.12931.1	1	5970	MSTRG.12931	DAP1	0.808981	0.637414	0.652934	0.831848	1.38371	1.25104	1.39605	1.65248	0.529019	0.65349	0.369157	0.438152	0.440107	0.794168	0.423332	0.518977	0.327235	5.43853	4.13166	4.27387	5.9206	8.49682	8.60369	11.391	11.3271	5.08275	5.73099	3.49899	4.22328	4.20301	7.90703	4.4665	5.66985	3.09682
2753	i	novel	-1.2142	-0.0004096	chr1	.	49496715	49496988	MSTRG.1294.1	1	274	MSTRG.1294	CENPM	0	0	0	0	0	0	1.73907	0.585144	0	0	0	0.157513	0	0.197211	0.127295	0	0	0	0	0	0	0	0	14.1898	4.01095	0	0	0	1.51825	0	1.9635	1.34307	0	0
32113	o	novel	-1.12735	-0.0004096	chr2	-	76657549	76669893	MSTRG.12941.1	2	3066	MSTRG.12941	TRIO	2.72095	2.10073	2.12273	1.57669	0.680056	1.17893	0.859783	1.01638	0.779394	0.29255	0.509912	0.312928	0.100307	0.65281	0.489059	0.377176	0.759683	18.2921	13.6168	13.8946	11.222	4.17595	8.10774	7.01533	6.9669	7.48831	2.56561	4.83312	3.01627	0.957926	6.49962	5.15997	4.12067	7.18932
32134	u	novel	-1.17923	-0.0004096	chr2	.	78415670	78415892	MSTRG.12944.1	1	223	MSTRG.12944	.	0	0.170188	0	0.158142	0.29503	0	1.48223	0.082429	0.236167	0	0	0	0	0.365721	0	0.199894	0	0	1.10314	0	1.12556	1.81166	0	12.0942	0.565022	2.26906	0	0	0	0	3.64126	0	2.18386	0
32136	i	novel	-1.41457	-0.0004096	chr2	.	78435753	78435965	MSTRG.12946.1	1	213	MSTRG.12946	ANKRD33B	1.47004	0.644626	0.272554	0.189973	1.42055	0.578901	0.130038	0.384237	0.11532	0	0	0.22795	0.078165	1.25335	0.060071	0	0.150813	9.88263	4.1784	1.78404	1.35211	8.723	3.98122	1.06103	2.6338	1.10798	0	0	2.19718	0.746479	12.4789	0.633803	0	1.42723
32157	i	novel	-1.12352	-0.024576	chr2	.	78618458	78620960	MSTRG.12952.1	1	2503	MSTRG.12952	SBK2	0.330958	0.17628	0.976395	1.96067	1.36826	2.90531	3.89511	1.6283	1.01657	3.114	0.702909	3.80228	5.62099	0.964014	0.765808	0.843505	0.178619	2.22493	1.14263	6.39113	13.9549	8.40192	19.9804	31.7819	11.1614	9.76708	27.3092	6.6624	36.6496	53.6804	9.59808	8.07991	9.21534	1.69037
32158	u	novel	-1.09995	-0.0913408	chr2	+	78626557	78640201	MSTRG.12953.1	1	13645	MSTRG.12953	.	0.667517	0.437012	0	2.00935	0	0.812962	0.933088	0	0	0	0	0	0	0	0	0	0	4.4875	2.83267	0	14.3014	0	5.59091	7.61346	0	0	0	0	0	0	0	0	0	0
32165	i	novel	-1.28465	-0.0004096	chr2	.	78651658	78652015	MSTRG.12958.1	1	358	MSTRG.12958	FAM173B	0	0	0	0.344972	1.44246	0.565791	0.54124	0.086391	0.0878	0	0.043911	0	0	0.395581	0	0.273831	0	0	0	0	2.45531	8.85754	3.89106	4.4162	0.592179	0.843575	0	0.416201	0	0	3.93855	0	2.99162	0
32167	u	novel	-1.19354	-0.0004096	chr2	.	78704891	78705115	MSTRG.12960.1	1	225	MSTRG.12960	.	0	0.210501	0	0	0	0	0.313203	0	0	0	0.044546	0	0	0	0.120054	0	1.47278	0	1.36444	0	0	0	0	2.55556	0	0	0	0.422222	0	0	0	1.26667	0	13.9378
32181	u	novel	-1.24336	-0.0004096	chr2	.	79431770	79432063	MSTRG.12971.1	1	294	MSTRG.12971	.	0	1.66345	0.335166	0.288647	1.05521	0.147386	0.250118	0	0	0	0	0.106217	0	0	0	0	0	0	10.7823	2.19388	2.05442	6.47959	1.01361	2.04082	0	0	0	0	1.02381	0	0	0	0	0
2717	u	novel	-1.10507	-0.073728	chr1	.	49292822	49293100	MSTRG.1298.1	1	279	MSTRG.1298	.	1.71142	0.166994	0.137989	0.284023	0	0.006254	0	0	0	0.11648	0	0.249141	0.091576	0.192597	0.100894	0.1601	0	11.5054	1.08244	0.903226	2.0215	0	0.043011	0	0	0	1.02151	0	2.40143	0.874552	1.91756	1.06452	1.7491	0
32232	i	novel	-1.16377	-0.0004096	chr2	-	80077442	80078537	MSTRG.12982.1	1	1096	MSTRG.12982	UBE2QL1	2.06879	0.320714	0.653133	0.232159	1.12272	0.436868	1.0291	0	0	0.108097	0	0	0	0	0	0	0.028924	13.9078	2.07884	4.27517	1.65237	6.89416	3.00443	8.3969	0	0	0.947993	0	0	0	0	0	0	0.273723
32233	i	novel	-1.09803	-0.02048	chr2	.	80082854	80083160	MSTRG.12983.1	1	307	MSTRG.12983	UBE2QL1	1.44971	0	0.869365	0.250796	0.715588	0.234926	1.01519	0.444313	0	0.262598	0.190732	0.46027	0.450228	0.611135	0.188015	0.324688	0	9.74593	0	5.69055	1.78502	4.39414	1.61563	8.28339	3.0456	0	2.30293	1.80782	4.43648	4.29967	6.08469	1.98371	3.54723	0
32234	i	novel	-1.1687	-0.180224	chr2	.	80083600	80087846	MSTRG.12984.1	1	4247	MSTRG.12984	UBE2QL1	1.27406	1.47683	1.09654	0.686756	0.953599	0.785038	0.775834	0.777009	0.248428	0.302803	0.295793	0.719607	0.433124	0.772076	0.168804	0.724525	0.117213	8.5651	9.57264	7.17754	4.88792	5.85566	5.39887	6.33035	5.32611	2.38686	2.65552	2.80363	6.93619	4.13633	7.68707	1.78102	7.91547	1.10925
32216	u	novel	-1.10842	-0.1024	chr2	.	80005402	80006040	MSTRG.12988.1	1	639	MSTRG.12988	.	1.53406	1.08862	0.509006	0.63676	1.23782	0.261461	0.542016	0.464829	0	0	0	0.137842	0.06522	0.177928	0.008751	0.033233	0.049113	10.313	7.05634	3.33177	4.53208	7.60094	1.79812	4.42253	3.18623	0	0	0	1.32864	0.622848	1.77152	0.092332	0.363067	0.464789
32217	u	novel	-1.19281	-0.0004096	chr2	.	80007117	80007468	MSTRG.12989.1	1	352	MSTRG.12989	.	0.382862	0.982192	0.449206	1.60857	2.0893	0.11897	0.686602	0.414865	0.178594	0	0.090218	0	0.03302	0	0	0	0	2.57386	6.36648	2.94034	11.4489	12.8295	0.818182	5.60227	2.84375	1.71591	0	0.855114	0	0.315341	0	0	0	0
32218	u	novel	-1.30838	-0.024576	chr2	.	80008116	80008648	MSTRG.12990.1	1	533	MSTRG.12990	.	1.68453	0.965308	1.39417	1.54999	1.1922	0.19315	0.673723	0.495139	0	0.070599	0	0.058783	0.234375	0.053705	0	0.051863	0	11.3246	6.25704	9.1257	11.0319	7.32083	1.32833	5.49719	3.394	0	0.619137	0	0.566604	2.23827	0.534709	0	0.566604	0
32219	u	novel	-1.09556	-0.036864	chr2	+	80011075	80011760	MSTRG.12991.1	1	686	MSTRG.12991	.	0	0	0	0	0	0	0	0.288584	0	0.050033	0.092892	0	0	0.264858	0	0.038561	0	0	0	0	0	0	0	0	1.97813	0	0.438776	0.880466	0	0	2.63703	0	0.421283	0
32220	u	novel	-1.15107	-0.114688	chr2	+	80012257	80012622	MSTRG.12992.1	1	366	MSTRG.12992	.	1.47084	0	0	0	0	0.119981	0	0	0	0	0	0	0.086402	0	0	0	0	9.88798	0	0	0	0	0.825137	0	0	0	0	0	0	0.825137	0	0	0	0
32222	u	novel	-1.002	-0.0004096	chr2	.	80016764	80017171	MSTRG.12994.1	1	408	MSTRG.12994	.	0.405781	0.160704	0.483783	0.479355	0.6059	0.107274	1.43525	0.021812	0	0	0.111451	0.0267	0	0	0.070155	0	0	2.72794	1.04167	3.16667	3.41176	3.72059	0.737745	11.7108	0.14951	0	0	1.05637	0.257353	0	0	0.740196	0	0
32225	i	novel	-1.2977	-0.0004096	chr2	.	80020531	80021290	MSTRG.12997.1	1	760	MSTRG.12997	SRD5A1	1.41156	2.89632	0.771707	0	1.82479	0.315497	0.930955	0.540357	0.320324	0.168791	0.167557	0.041226	0.001653	0.157529	0.38024	0.216547	0.525004	9.48947	18.7737	5.05132	0	11.2053	2.16974	7.59605	3.70395	3.07763	1.48026	1.58816	0.397368	0.015789	1.56842	4.01184	2.36579	4.96842
32240	i	novel	-1.16735	-0.0004096	chr2	.	80190622	80190879	MSTRG.13002.1	1	258	MSTRG.13002	UPP1	0.339012	0.013155	0.036713	0.129609	0	0	1.76331	0.104609	0	0.102978	0	0.176128	0.064126	0.468712	0.387934	0.174196	0.24533	2.27907	0.085271	0.24031	0.922481	0	0	14.3876	0.717054	0	0.903101	0	1.69767	0.612403	4.66667	4.09302	1.9031	2.32171
32278	u	novel	-1.10467	-0.0004096	chr2	.	81326455	81326732	MSTRG.13004.1	1	278	MSTRG.13004	.	1.45433	0	0	0.759107	0.170466	0	0	0	0	0	0.019355	0.170921	0	0	0	0.098118	0.096546	9.77698	0	0	5.40288	1.04676	0	0	0	0	0	0.183453	1.64748	0	0	0	1.07194	0.913669
32335	u	novel	-1.25558	-0.0004096	chr2	.	83736988	83737197	MSTRG.13020.1	1	210	MSTRG.13020	.	0	0	0.028372	1.78904	0.113608	0	0	0	0	0	0	0	0	0	0	0	0	0	0	0.185714	12.7333	0.697619	0	0	0	0	0	0	0	0	0	0	0	0
32336	u	novel	-1.24741	-0.0004096	chr2	.	83759933	83760207	MSTRG.13021.1	1	275	MSTRG.13021	.	0.009195	0.120615	0.767756	1.54295	0.990724	0	0	0.144295	0	0	0	0	0	0	0	0	0.292413	0.061818	0.781818	5.02546	10.9818	6.08364	0	0	0.989091	0	0	0	0	0	0	0	0	2.76727
32334	u	novel	-1.15024	-0.0503808	chr2	.	83716727	83717323	MSTRG.13026.1	1	597	MSTRG.13026	.	0.616428	0.519679	0.269849	1.41395	1.13473	0	0	0	0	0	0	0	0.05297	0.050808	0	0	0	4.14405	3.36851	1.76633	10.0637	6.9679	0	0	0	0	0	0	0	0.505863	0.505863	0	0	0
32352	u	novel	-1.03408	-0.0004096	chr2	-	83912116	83913605	MSTRG.13027.1	2	267	MSTRG.13027	.	2.06189	0.066448	0.0864	0	0	0	0	0	0	0	0	0	0	0	0	0	0	13.8614	0.430712	0.565543	0	0	0	0	0	0	0	0	0	0	0	0	0	0
32353	u	novel	-1.25411	-0.0004096	chr2	.	83967739	83967986	MSTRG.13031.1	1	248	MSTRG.13031	.	1.53368	0.20653	0.160166	0	0	0	0	0	0	0	0	0	0	0.225176	0	0	0	10.3105	1.33871	1.04839	0	0	0	0	0	0	0	0	0	0	2.24193	0	0	0
32354	u	novel	-1.18012	-0.0004096	chr2	.	83993792	83993998	MSTRG.13032.1	1	207	MSTRG.13032	.	2.38719	1.08887	0	0	0	0	0	0	0	0	0	0	0	0.053858	0	0	0	16.0483	7.05797	0	0	0	0	0	0	0	0	0	0	0	0.536232	0	0	0
32355	u	novel	-1.02017	-0.02048	chr2	.	84071205	84072525	MSTRG.13033.1	1	1321	MSTRG.13033	.	1.29416	1.17535	0.924389	0.585295	0.695536	0.611241	0.939641	0.54898	0.652774	0.368755	0.537742	0.624679	0.279972	1.11965	0.340517	0.522381	0.822868	8.70023	7.61847	6.05072	4.16578	4.27101	4.20363	7.66692	3.76306	6.27176	3.23391	5.0969	6.0212	2.67373	11.1476	3.59273	5.70704	7.78728
32363	u	novel	-1.42263	-0.0004096	chr2	.	84228435	84228677	MSTRG.13035.1	1	243	MSTRG.13035	.	1.6638	0.177766	0.268454	0.174614	0	0	0	0	0	0.130451	0.112885	0	0	0	0	0	0	11.1852	1.15226	1.7572	1.2428	0	0	0	0	0	1.14403	1.06996	0	0	0	0	0	0
32364	u	novel	-1.11584	-0.0004096	chr2	.	84462545	84462770	MSTRG.13039.1	1	226	MSTRG.13039	.	0	1.06901	1.52435	0.0516	0.139072	0	0	0	0	0.473769	0	0.138635	0.118612	0	0	0	0.100525	0	6.9292	9.97788	0.367257	0.853982	0	0	0	0	4.15487	0	1.33628	1.13274	0	0	0	0.951327
32381	u	novel	-1.47896	-0.0004096	chr2	.	84619312	84619526	MSTRG.13040.1	1	215	MSTRG.13040	.	0	0.269803	0.157037	1.08479	0.137855	0.482889	1.71011	0	0	0	0.146724	0	0	0	0.018515	0.197115	0	0	1.74884	1.02791	7.72093	0.846512	3.32093	13.9535	0	0	0	1.3907	0	0	0	0.195349	2.15349	0
32366	i	novel	-1.14678	-0.028672	chr2	.	84470015	84470266	MSTRG.13043.1	1	252	MSTRG.13043	ENSGALG00000041363	0.259722	0.330591	1.10094	1.59401	0.519571	0	0.498985	0.427819	0.094995	0.400001	0.252874	0.124331	0.477022	0.108011	0.108695	0.656711	0.247817	1.74603	2.14286	7.20635	11.3452	3.19048	0	4.07143	2.93254	0.912698	3.50794	2.39683	1.19841	4.55556	1.0754	1.14682	7.1746	2.34524
32367	x	novel	-1.05763	-0.008192	chr2	+	84471725	84563762	MSTRG.13044.1	2	10719	MSTRG.13044	TMEM245	2.12134	1.98304	0.312335	1.72167	1.55961	1.08406	0.850466	0.584516	1.50287	0.808293	0.641342	1.59802	1.9053	0.708276	1.3912	1.15773	0.714031	14.2611	12.8539	2.04444	12.2538	9.57696	7.45529	6.93931	4.00664	14.4393	7.08858	6.07885	15.4031	18.1956	7.05186	14.6783	12.6483	6.75729
32380	u	novel	-1.04973	-0.053248	chr2	.	84576354	84576619	MSTRG.13048.1	1	266	MSTRG.13048	.	0.090592	0.092797	0.269938	0	0.133464	2.05648	1.76096	0.811152	0.059084	0.426103	0.134854	0.540185	0.299965	0.23788	0.248707	0.379551	0.489411	0.609023	0.601504	1.76692	0	0.819549	14.1429	14.3684	5.56015	0.567669	3.73684	1.2782	5.20677	2.86466	2.36842	2.62406	4.14662	4.63158
32387	i	novel	-1.23308	-0.0004096	chr2	.	84911480	84912468	MSTRG.13050.1	1	989	MSTRG.13050	ENSGALG00000022909	1.21587	2.42879	1.45513	1.83418	1.45364	0	0.145235	0.033042	0.095767	0.121752	0.062513	0.047625	0.091795	0	0.202688	0.055993	0.032267	8.17391	15.7432	9.52477	13.0546	8.92619	0	1.18504	0.226491	0.920121	1.06774	0.592518	0.45905	0.876643	0	2.13852	0.611729	0.305359
32390	u	novel	-1.12211	-0.0114688	chr2	.	85227602	85229181	MSTRG.13054.1	1	1580	MSTRG.13054	.	0.199024	0.07333	0.058402	0.173847	0.35755	0.731824	1.21767	0.803577	1.34001	1.06594	1.08328	1.14253	1.26569	1.01818	0.743058	0.73064	0.401539	1.33797	0.475316	0.382278	1.23734	2.19557	5.03291	9.93544	5.50823	12.8747	9.3481	10.2677	11.0127	12.0873	10.1373	7.83987	7.98228	3.8
32397	u	novel	-1.14101	-0.0004096	chr2	.	85425235	85426063	MSTRG.13059.1	1	829	MSTRG.13059	.	0.075721	0	0.245101	0.210836	0.244178	0.711779	0.487866	1.65368	0.037916	0.124206	0.153738	0.093359	0	0	0.039101	0.063929	0.075459	0.509047	0	1.60434	1.5006	1.4994	4.89505	3.9807	11.3353	0.364294	1.08926	1.45718	0.899879	0	0	0.412545	0.698432	0.714113
32398	u	novel	-1.35986	-0.06144	chr2	.	85428967	85429510	MSTRG.13060.1	1	544	MSTRG.13060	.	0.728438	0	0.084812	0.111574	0.156564	2.41366	0.466576	2.02472	0.108099	0.123879	0.20131	0	0.116261	0	0	0.346613	0.117323	4.89706	0	0.555147	0.794118	0.961397	16.5993	3.80699	13.8787	1.0386	1.0864	1.90809	0	1.11029	0	0	3.78676	1.11029
32399	u	novel	-1.02814	-0.098304	chr2	.	85513480	85514286	MSTRG.13061.1	1	807	MSTRG.13061	.	0.394086	1.07802	0.48861	0.627987	0.728288	1.42669	0.769213	1.93268	0.388725	0.127733	0.045235	0.077649	0	0	0.082447	0.039698	0	2.64932	6.98761	3.19827	4.46964	4.47212	9.81165	6.27633	13.2478	3.73482	1.1202	0.428748	0.748451	0	0	0.869888	0.433705	0
32400	u	novel	-1.23193	-0.0004096	chr2	.	85576666	85577275	MSTRG.13062.1	1	610	MSTRG.13062	.	1.12806	0.152505	0.339858	0.510409	0.398584	1.45932	0.180823	0.573502	0	0.167677	0.094435	0	0	0	0.037756	0	0	7.58361	0.988525	2.22459	3.63279	2.44754	10.0361	1.47541	3.93115	0	1.47049	0.895082	0	0	0	0.398361	0	0
32403	i	novel	-1.2168	-0.114688	chr2	.	85753265	85754312	MSTRG.13064.1	1	1048	MSTRG.13064	ENSGALG00000013155	1.60346	0.417045	0.502928	0.901322	0.957214	0.585239	0.226989	1.65306	0.059986	0.065718	0.091208	0.044845	0	0	0	0	0.045373	10.7796	2.70324	3.29198	6.41508	5.87786	4.02481	1.8521	11.3311	0.576336	0.576336	0.864504	0.432252	0	0	0	0	0.429389
32404	i	novel	-1.167	-0.0004096	chr2	.	85756078	85756362	MSTRG.13065.1	1	285	MSTRG.13065	ENSGALG00000013155	2.16444	0.81739	2.32323	1.26549	1.62336	1.80051	1.67711	1.11335	0	0	0	0.108479	0.110958	0.076826	0	0	0	14.5509	5.29824	15.207	9.00702	9.96842	12.3825	13.6842	7.63158	0	0	0	1.04561	1.05965	0.764912	0	0	0
32405	i	novel	-1.056	-0.0004096	chr2	.	85757533	85757805	MSTRG.13066.1	1	273	MSTRG.13066	ENSGALG00000013155	1.51856	1.63035	1.54284	2.54188	1.22406	1.14515	0.400894	1.28466	0	0.125305	0	0.229535	0.109698	0.020235	0	0	0	10.2088	10.5678	10.0989	18.0916	7.51648	7.87546	3.27106	8.80586	0	1.0989	0	2.21245	1.04762	0.201465	0	0	0
32407	i	novel	-1.18518	-0.0004096	chr2	.	85770211	85771041	MSTRG.13068.1	1	831	MSTRG.13068	ENSGALG00000013155	1.09746	0.344753	0.635177	1.28462	0.586341	0.908842	0.644498	0.577578	0.326648	0	0.01879	0	0.221521	0.036501	0.034445	0	0	7.37786	2.23466	4.15764	9.1432	3.60048	6.2503	5.25872	3.95908	3.13839	0	0.178099	0	2.11552	0.363418	0.363418	0	0
32410	i	novel	-1.09325	-0.0004096	chr2	.	85891191	85891585	MSTRG.13069.1	1	395	MSTRG.13069	ENSGALG00000013155	0.59839	0.658113	0.376712	1.48041	1.86062	1.46402	1.14863	0.562126	0.586545	0.68301	0.22917	0.355365	0.362649	0.629836	0.355603	0.789499	0.296941	4.02278	4.26582	2.46582	10.5367	11.4253	10.0684	9.37215	3.85317	5.63544	5.98987	2.17215	3.42532	3.46329	6.27089	3.7519	8.62532	2.81013
32442	u	novel	-1.07551	-0.0004096	chr2	.	86250460	86250692	MSTRG.13077.1	1	233	MSTRG.13077	.	1.47026	0.007946	0	0	0	0	0.007364	0	0	0.046002	0	0	0	0.080609	0	0.115496	0	9.88412	0.051502	0	0	0	0	0.060086	0	0	0.403433	0	0	0	0.802575	0	1.2618	0
32452	u	novel	-1.14837	-0.008192	chr2	.	86279887	86280973	MSTRG.13085.1	1	1087	MSTRG.13085	.	0.53041	1.19063	0.4995	0.982728	1.56933	0.982004	1.25839	0.876126	0	0.347013	0.275746	0.130471	0.397367	0.451926	0.025286	0.153846	0.029358	3.56578	7.71757	3.26955	6.99448	9.63662	6.75345	10.2677	6.00552	0	3.04324	2.61362	1.25759	3.79485	4.49954	0.266789	1.68077	0.277829
32453	u	novel	-1.02702	-0.16425	chr2	.	86281837	86282088	MSTRG.13086.1	1	252	MSTRG.13086	.	0	0	0.299484	0.943919	0.202271	0	1.79265	0.052102	0.012804	0	0.011304	0	0.032411	0.120366	0.080487	0.052304	0.016353	0	0	1.96032	6.71825	1.24206	0	14.627	0.357143	0.123016	0	0.107143	0	0.309524	1.19841	0.849206	0.571429	0.154762
32460	u	novel	-1.05885	-0.0004096	chr2	.	87152347	87152658	MSTRG.13090.1	1	312	MSTRG.13090	.	1.48798	0.771378	1.36027	0.135997	0	0	0	0	0	0	0	0	0	0	0	0	0	10.0032	5	8.90385	0.967949	0	0	0	0	0	0	0	0	0	0	0	0	0
32461	u	novel	-1.28571	-0.0004096	chr2	.	87155946	87156505	MSTRG.13091.1	1	560	MSTRG.13091	.	1.70319	0.593686	1.28302	0.056953	0	0	0	0	0	0	0	0	0	0	0	0	0	11.45	3.84821	8.39821	0.405357	0	0	0	0	0	0	0	0	0	0	0	0	0
32463	u	novel	-1.35266	-0.0159744	chr2	.	87165302	87165646	MSTRG.13093.1	1	345	MSTRG.13093	.	0.841192	1.8759	0.962251	0	0	0	0	0	0	0	0	0	0	0	0	0	0	5.65507	12.1594	6.29855	0	0	0	0	0	0	0	0	0	0	0	0	0	0
32467	u	novel	-1.0328	-0.0004096	chr2	.	87174756	87175072	MSTRG.13097.1	1	317	MSTRG.13097	.	1.45278	1.13492	1.19761	0.111691	0	0	0	0	0	0	0	0	0	0	0	0	0	9.76656	7.35647	7.83912	0.794953	0	0	0	0	0	0	0	0	0	0	0	0	0
32469	u	novel	-1.14196	-0.0004096	chr2	.	87183084	87183758	MSTRG.13099.1	1	675	MSTRG.13099	.	2.76146	0.688869	1.25727	0.50039	0.072861	0	0	0	0	0	0	0	0	0	0	0	0	18.5644	4.46518	8.22963	3.56148	0.447407	0	0	0	0	0	0	0	0	0	0	0	0
32471	u	novel	-1.48205	-0.0004096	chr2	.	87195343	87195634	MSTRG.13101.1	1	292	MSTRG.13101	.	0.863973	1.63469	1.79875	0	0	0	0	0	0	0	0	0	0	0	0	0	0	5.80822	10.5959	11.774	0	0	0	0	0	0	0	0	0	0	0	0	0	0
32473	u	novel	-1.2646	-0.0004096	chr2	.	87197316	87197917	MSTRG.13103.1	1	602	MSTRG.13103	.	0.592776	1.50611	2.28576	0.280068	0	0	0	0	0	0	0	0	0	0	0	0	0	3.98505	9.76246	14.9618	1.99336	0	0	0	0	0	0	0	0	0	0	0	0	0
32474	u	novel	-1.273	-0.0004096	chr2	.	87198270	87199277	MSTRG.13104.1	1	1008	MSTRG.13104	.	1.42109	1.01963	0.953015	0.07945	0.219558	0	0	0	0	0	0	0	0	0	0	0	0	9.55357	6.60913	6.2381	0.565476	1.34821	0	0	0	0	0	0	0	0	0	0	0	0
32475	u	novel	-1.28792	-0.0004096	chr2	.	87208451	87208763	MSTRG.13105.1	1	313	MSTRG.13105	.	2.3857	0.02563	0.575463	0.10863	0	0	0	0	0	0	0	0	0	0	0	0	0	16.0383	0.166134	3.76677	0.773163	0	0	0	0	0	0	0	0	0	0	0	0	0
32476	u	novel	-1.18287	-0.0004096	chr2	.	87210452	87211151	MSTRG.13106.1	1	700	MSTRG.13106	.	1.50408	1.43432	0.937374	0.324958	0.070258	0	0	0	0	0	0	0	0	0	0	0	0	10.1114	9.29714	6.13571	2.31286	0.431429	0	0	0	0	0	0	0	0	0	0	0	0
32477	u	novel	-1.0364	-0.094208	chr2	.	87215754	87216529	MSTRG.13107.1	1	776	MSTRG.13107	.	1.47926	0.476147	1.65019	0	0	0	0	0	0	0	0	0	0	0	0	0	0	9.94459	3.08634	10.8015	0	0	0	0	0	0	0	0	0	0	0	0	0	0
32478	u	novel	-1.00615	-0.034816	chr2	.	87219372	87219971	MSTRG.13108.1	1	600	MSTRG.13108	.	0.478479	1.68726	1.4129	0	0.163936	0	0	0	0	0	0	0	0	0	0	0	0	3.21667	10.9367	9.24833	0	1.00667	0	0	0	0	0	0	0	0	0	0	0	0
32479	u	novel	-1.32124	-0.0004096	chr2	.	87224066	87224493	MSTRG.13109.1	1	428	MSTRG.13109	.	1.98797	0.305668	0.652143	0	0	0	0	0	0	0	0	0	0	0	0	0	0	13.3645	1.98131	4.26869	0	0	0	0	0	0	0	0	0	0	0	0	0	0
32480	u	novel	-1.25071	-0.0004096	chr2	.	87240005	87240270	MSTRG.13110.1	1	266	MSTRG.13110	.	0	1.5764	0.520349	0.319031	0	0.570698	0	0	0	0	0	0	0	0	0	0	0	0	10.218	3.40602	2.27068	0	3.92481	0	0	0	0	0	0	0	0	0	0	0
32481	u	novel	-1.16707	-0.0004096	chr2	.	87253963	87254281	MSTRG.13111.1	1	319	MSTRG.13111	.	1.67589	0.219565	0.092909	0	0	0	0	0	0	0	0	0	0	0	0	0	0	11.2665	1.4232	0.60815	0	0	0	0	0	0	0	0	0	0	0	0	0	0
32487	u	novel	-1.20179	-0.0004096	chr2	.	87667341	87667664	MSTRG.13114.1	1	324	MSTRG.13114	.	0	0	0	0	0	0	0	0	1.54837	0.106285	0.27939	0.145053	0.199082	0.02852	0	0.34127	0	0	0	0	0	0	0	0	0	14.8765	0.932099	2.64815	1.39815	1.90124	0.283951	0	3.72839	0
32490	i	novel	-1.24645	-0.0258048	chr2	.	88119784	88120002	MSTRG.13116.1	1	219	MSTRG.13116	ANKS6	1.43588	0	0	0	0.370318	0	0	0	0	0	0	0	0	0	0	0.121626	0	9.65297	0	0	0	2.27397	0	0	0	0	0	0	0	0	0	0	1.32877	0
32491	i	novel	-1.37964	-0.0004096	chr2	.	88120288	88120701	MSTRG.13117.1	1	414	MSTRG.13117	ANKS6	0	0.129681	0	0	0.110927	0.303811	1.31764	0.226583	0	0.119261	0.826191	0.22303	0.650784	0.401753	0.261902	0.34579	0.704455	0	0.84058	0	0	0.681159	2.08937	10.7512	1.55314	0	1.04589	7.83092	2.14976	6.21498	4	2.76329	3.77778	6.66667
32493	i	novel	-1.11444	-0.0004096	chr2	.	88124467	88124696	MSTRG.13119.1	1	230	MSTRG.13119	ANKS6	0.47018	1.69435	1.87114	1.6072	1.81401	1.2543	1.63375	1.01042	0.810025	0.558239	0.52706	0.306729	0.641476	0.536252	0.370464	1.14774	0	3.16087	10.9826	12.2478	11.4391	11.1391	8.62609	13.3304	6.92609	7.78261	4.89565	4.99565	2.95652	6.12609	5.33913	3.9087	12.5391	0
32494	i	novel	-1.12652	-0.135168	chr2	-	88127568	88129515	MSTRG.13120.1	1	1948	MSTRG.13120	ANKS6	0	0.606411	0	1.45153	0	0	0	0	0	0	0.178728	0	0	0	0	0.220233	0.105939	0	3.9307	0	10.3311	0	0	0	0	0	0	1.69405	0	0	0	0	2.40606	1.00257
32495	i	novel	-1.25822	-0.0004096	chr2	.	88138345	88138646	MSTRG.13121.1	1	302	MSTRG.13121	ANKS6	0.566925	0.154276	0.380416	0.388005	2.0448	1.61297	1.33921	0.673398	0.174043	0.648673	0.039127	0	0.209424	0.401753	0.284338	0.068498	0.311756	3.81126	1	2.49007	2.76159	12.5563	11.0927	10.9272	4.61589	1.67219	5.68874	0.370861	0	2	4	3	0.748344	2.95033
32502	u	novel	-1.14092	-0.073728	chr2	.	88676096	88676515	MSTRG.13125.1	1	420	MSTRG.13125	.	2.02371	0.217088	0.274628	0.101027	0.260561	0.20911	0	0.037166	0	0	0	0	0.075293	0	0	0	0	13.6048	1.40714	1.79762	0.719048	1.6	1.43809	0	0.254762	0	0	0	0	0.719048	0	0	0	0
32563	u	novel	-1.14698	-0.0004096	chr2	.	89887012	89887212	MSTRG.13139.1	1	201	MSTRG.13139	.	1.52006	0.635524	0.975926	0	0.418875	0	0	0	0	0.154306	0	0	0.052617	0.042974	0	0	0.159817	10.2189	4.1194	6.38806	0	2.57214	0	0	0	0	1.35323	0	0	0.502488	0.427861	0	0	1.51244
32551	u	novel	-1.18325	-0.045056	chr2	.	89651862	89652247	MSTRG.13146.1	1	386	MSTRG.13146	.	0.290949	0.120703	0.119132	0.108469	0	1.36254	0.273056	0.228279	0.080353	0.178426	0	0.162339	0.002713	0	0	0.272464	0	1.95596	0.782383	0.779793	0.772021	0	9.37047	2.22798	1.56477	0.772021	1.56477	0	1.56477	0.025907	0	0	2.97668	0
32553	u	novel	-1.06828	-0.08192	chr2	.	89659744	89660009	MSTRG.13148.1	1	266	MSTRG.13148	.	1.51938	0.70062	0.413522	0.326426	0.054488	0.636842	0	0.450275	0.125602	0	0.109073	0.417327	0.03661	0	0.179582	0	0	10.2143	4.54135	2.70677	2.32331	0.334586	4.3797	0	3.08647	1.20677	0	1.03384	4.02256	0.349624	0	1.89474	0	0
2766	i	novel	-1.18411	-0.0475136	chr1	.	49560553	49560903	MSTRG.1315.1	1	351	MSTRG.1315	MEI1	3.05383	0.453157	0.123176	0.284604	0.335909	0	0.573682	0	0	0.047755	0	0	0.225236	0.086417	0.054815	0	0.003312	20.5299	2.93732	0.806268	2.02564	2.06268	0	4.68091	0	0	0.418803	0	0	2.151	0.860399	0.578348	0	0.031339
32558	u	novel	-1.11446	-0.0004096	chr2	+	89671574	89674209	MSTRG.13150.1	2	1408	MSTRG.13150	.	0.223824	0.115593	0	0.019077	0.084853	0	0	0	0	0.030163	0	0	0	0	0.026557	0	0	1.5047	0.74926	0	0.135776	0.521046	0	0	0	0	0.264525	0	0	0	0	0.280194	0	0
32565	u	novel	-1.13459	-0.0192512	chr2	.	89920928	89921176	MSTRG.13151.1	1	249	MSTRG.13151	.	1.5335	0.030979	0.244192	0	0.197514	0	0	0	0	0	0	0	0	0	0	0	0	10.3092	0.200803	1.59839	0	1.21285	0	0	0	0	0	0	0	0	0	0	0	0
32566	u	novel	-1.2464	-0.0004096	chr2	.	89941756	89942707	MSTRG.13152.1	1	952	MSTRG.13152	.	0.589063	1.84175	0.560062	0.445263	0.258303	0.092255	0.154485	0.159066	0.066035	0.144211	0.089545	0.031168	0.024968	0.197289	0.030067	0.320365	0.14818	3.96008	11.938	3.66597	3.16912	1.58613	0.634454	1.2605	1.09034	0.634454	1.26471	0.84874	0.30042	0.238445	1.96429	0.317227	3.5	1.40231
32570	u	novel	-1.23609	-0.0421888	chr2	.	89963383	89964270	MSTRG.13156.1	1	888	MSTRG.13156	.	1.12383	2.01861	1.4467	0.366915	0.434819	0.247259	0.987087	0.257766	0.274034	0.163722	0.140196	0.035283	0.261663	0.183232	0.225421	0.227492	0.107334	7.55518	13.0845	9.46959	2.61149	2.67005	1.70045	8.05405	1.76689	2.63288	1.43581	1.32883	0.34009	2.49887	1.82432	2.37838	2.48536	1.01577
32571	u	novel	-1.07653	-0.086016	chr2	.	89967760	89968546	MSTRG.13157.1	1	787	MSTRG.13157	.	1.42437	1.55256	0.853357	0.292605	0.49745	0.743113	0.410031	0.730361	0.26384	0.304701	0.31383	0.158982	0.051358	0.294806	0.245439	0.887414	0.375679	9.5756	10.0635	5.58577	2.08259	3.05464	5.11055	3.34562	5.00635	2.53494	2.67217	2.97459	1.5324	0.49047	2.9352	2.58958	9.69505	3.55527
32572	u	novel	-1.0039	-0.036864	chr2	.	89971987	89972966	MSTRG.13158.1	1	980	MSTRG.13158	.	1.64733	1.61076	1.58916	0.388527	0.384527	0.346605	0.242364	0.323779	0.176407	0.335218	0.176773	0.217445	0.048937	0.42881	0.204646	0.413672	0.417497	11.0745	10.4408	10.402	2.76531	2.36122	2.38367	1.97755	2.21939	1.6949	2.9398	1.67551	2.09592	0.467347	4.26939	2.15918	4.51939	3.95102
32575	u	novel	-1.11824	-0.0004096	chr2	.	89986855	89990337	MSTRG.13161.1	1	3483	MSTRG.13161	.	1.89651	1.24546	2.01224	0.286205	0.628305	0.323087	0.431398	0.490184	0.258904	0.155933	0.205585	0.236148	0.184351	0.339552	0.242105	0.367471	0.267068	12.7496	8.07293	13.1714	2.03704	3.85817	2.22194	3.51995	3.36003	2.48751	1.3675	1.94861	2.2762	1.76055	3.38071	2.55441	4.01464	2.52742
32576	u	novel	-1.11995	-0.0004096	chr2	.	89991667	89998973	MSTRG.13162.1	1	7307	MSTRG.13162	.	1.5436	1.4093	1.49531	0.630839	0.461473	0.573273	0.473039	0.470324	0.37167	0.261123	0.361993	0.361701	0.376947	0.695081	0.413413	0.675704	0.590004	10.3772	9.13494	9.78774	4.48994	2.83372	3.94252	3.85972	3.2239	3.57096	2.29	3.43109	3.48638	3.59984	6.92049	4.36184	7.3821	5.58355
32588	i	novel	-1.28936	-0.0004096	chr2	.	90097540	90098363	MSTRG.13169.1	1	824	MSTRG.13169	PARD6G	1.67596	1.10127	1.2576	0.766444	0.852594	0.901034	1.26202	0.879747	0.347991	0.083583	0.496661	0.266166	0.527882	0.346414	0.173915	0.208393	0.253014	11.267	7.13835	8.2318	5.4551	5.23544	6.1966	10.2973	6.03034	3.34345	0.73301	4.70752	2.56553	5.04126	3.44903	1.83495	2.2767	2.39442
32589	i	novel	-1.1903	-0.135168	chr2	.	90107959	90108341	MSTRG.13170.1	1	383	MSTRG.13170	PARD6G	1.36089	1.84083	2.9737	0.764132	0.477922	2.37436	1.43869	1.12748	0	0.250087	1.01647	0.374626	0.569219	0.39913	0.130662	1.32424	0.500475	9.14883	11.9321	19.4648	5.43864	2.93473	16.329	11.7389	7.72846	0	2.19321	9.63447	3.61097	5.43603	3.97389	1.37859	14.4674	4.73629
32590	i	novel	-1.30481	-0.0004096	chr2	.	90109740	90110003	MSTRG.13171.1	1	264	MSTRG.13171	PARD6G	1.80529	1.57957	1.55551	1.12986	1.14674	0.739156	1.37367	0.333771	0.328408	0.311848	0.60305	0.259367	0.747661	0.136961	0.190636	0.376532	0.142492	12.1364	10.2386	10.1818	8.04167	7.04167	5.08333	11.2083	2.28788	3.1553	2.73485	5.71591	2.5	7.14015	1.36364	2.01136	4.11364	1.34848
32591	i	novel	-1.14289	-0.07168	chr2	.	90111619	90112092	MSTRG.13172.1	1	474	MSTRG.13172	PARD6G	3.86719	2.16311	2.89399	0.705467	1.85595	0.701577	1.39106	1.16586	0.584305	0.682481	0.603864	0.143582	0.388584	0.641406	0.417709	0.378297	0.244553	25.9979	14.0211	18.943	5.0211	11.3966	4.82489	11.3502	7.99156	5.61392	5.98523	5.72363	1.38397	3.71097	6.38608	4.40717	4.13291	2.31435
32592	i	novel	-1.02248	-0.0311296	chr2	.	90113093	90117005	MSTRG.13173.1	1	3913	MSTRG.13173	PARD6G	2.21901	1.95295	2.086	1.26041	1.29806	1.15063	1.28656	1.15248	0.588022	0.496965	0.648202	0.496118	0.573736	0.41777	0.351069	0.550413	0.454781	14.9177	12.6588	13.6542	8.97087	7.97087	7.91311	10.4976	7.89982	5.64963	4.35829	6.14388	4.78201	5.47917	4.15947	3.70406	6.01329	4.30386
32595	i	novel	-1.15968	-0.0405504	chr2	.	90120022	90120672	MSTRG.13176.1	1	651	MSTRG.13176	PARD6G	1.12968	1.23089	1.248	1.36745	0.781483	0.92382	1.58045	0.364605	0.42448	0.532829	0.937379	0.495944	0.293226	0.537522	0.152142	0.329293	0.228217	7.59447	7.97849	8.16897	9.73272	4.79877	6.3533	12.8955	2.49923	4.07834	4.67281	8.88479	4.78034	2.80031	5.35177	1.60522	3.59754	2.15975
32598	i	novel	-1.22703	-0.0004096	chr2	.	90141923	90142205	MSTRG.13179.1	1	283	MSTRG.13179	PARD6G	1.49223	2.87291	1.83814	2.07027	0.717003	0.833911	2.3195	0.567567	1.48068	0.284464	0.657628	0.48574	0.233475	0.106117	0.516095	0.397828	0.641477	10.0318	18.6219	12.0318	14.735	4.40283	5.73498	18.9258	3.89046	14.2261	2.4947	6.23322	4.68198	2.22968	1.05654	5.44523	4.34629	6.07067
32616	i	novel	-1.00657	-0.073728	chr2	+	90382956	90385182	MSTRG.13182.1	2	2197	MSTRG.13182	LRRC16A	1.23455	0.932676	1.89809	1.2556	1.50515	1.41073	1.62611	1.48164	0.744183	1.16337	1.24794	2.16491	1.99159	1.74928	2.27654	3.47904	2.20199	8.2995	6.04552	12.4242	8.93665	9.24254	9.70187	13.2681	10.1561	7.15001	10.2026	11.8284	20.8672	19.0197	17.4165	24.0194	38.0087	20.8387
32626	u	novel	-1.23955	-0.0004096	chr2	.	90519886	90520679	MSTRG.13184.1	1	794	MSTRG.13184	.	1.51766	1.06283	0.240127	0.626767	0.284681	0.32671	0.278456	0.547167	0.213013	0.393639	0.098063	0.077745	0.564707	0.568222	0.121041	0.593579	0	10.2028	6.88917	1.57179	4.46096	1.74811	2.24685	2.27204	3.75063	2.0466	3.45214	0.929471	0.74937	5.39295	5.65743	1.27708	6.48489	0
32673	u	novel	-1.19825	-0.04096	chr2	.	90960124	90960603	MSTRG.13193.1	1	480	MSTRG.13193	.	1.0366	1.04682	0.09612	0.212214	0.538764	1.68522	2.13072	1.01604	0.31051	0.396008	0.114735	0.902596	0.598168	0.757053	0.465801	0.502667	0.034562	6.96875	6.78542	0.629167	1.51042	3.30833	11.5896	17.3854	6.96458	2.98333	3.47292	1.0875	8.7	5.7125	7.5375	4.91458	5.49167	0.327083
32674	u	novel	-1.24983	-0.0004096	chr2	.	90965175	90965490	MSTRG.13194.1	1	316	MSTRG.13194	.	1.49268	0	0.119898	0.312569	0	0.134364	0.403355	0.199902	0.152828	0.014073	0.136888	0.348011	0.137186	0.216133	0.146368	0.075601	0.100987	10.0348	0	0.78481	2.22468	0	0.924051	3.29114	1.37025	1.46835	0.123418	1.29747	3.35443	1.31013	2.1519	1.5443	0.825949	0.955696
32682	u	novel	-1.0533	-0.0372736	chr2	.	91229663	91230036	MSTRG.13195.1	1	374	MSTRG.13195	.	0.119318	1.84553	0.884779	0.279498	0.1315	0	0	0	0.166419	0.087807	0	0	0	0	0	0	0	0.802139	11.9626	5.79144	1.98931	0.807487	0	0	0	1.59893	0.770053	0	0	0	0	0	0	0
32683	u	novel	-1.00127	-0.0200704	chr2	.	91247100	91247458	MSTRG.13196.1	1	359	MSTRG.13196	.	0.250265	1.40051	0.557049	0.177289	0.136994	0	0	0.086963	0	0	0.088752	0	0	0	0	0	0	1.68245	9.07799	3.64624	1.26184	0.841226	0	0	0.5961	0	0	0.841226	0	0	0	0	0	0
32684	u	novel	-1.19846	-0.0004096	chr2	.	91328457	91328858	MSTRG.13199.1	1	402	MSTRG.13199	.	0	0.108223	1.54712	0	0.06117	0	0	0.020685	0	0	0	0	0	0	0	0	0	0	0.701493	10.1269	0	0.375622	0	0	0.141791	0	0	0	0	0	0	0	0	0
32687	u	novel	-1.22438	-0.0004096	chr2	.	91367416	91367910	MSTRG.13202.1	1	495	MSTRG.13202	.	1.59087	0.287358	0.459863	0.006244	0.126662	0	0	0	0	0	0	0	0	0	0	0	0	10.6949	1.86263	3.0101	0.044444	0.777778	0	0	0	0	0	0	0	0	0	0	0	0
32689	u	novel	-1.07323	-0.038912	chr2	.	91378973	91379370	MSTRG.13204.1	1	398	MSTRG.13204	.	2.41625	0.285294	0.40151	0.105905	0	0	0.176754	0	0	0	0	0	0	0	0	0	0	16.2437	1.84925	2.62814	0.753769	0	0	1.44221	0	0	0	0	0	0	0	0	0	0
32690	u	novel	-1.26037	-0.0004096	chr2	.	91384939	91385309	MSTRG.13205.1	1	371	MSTRG.13205	.	2.11257	0.219978	0.12436	0	0	0	0	0	0	0	0	0	0	0	0	0	0	14.2022	1.42588	0.814016	0	0	0	0	0	0	0	0	0	0	0	0	0	0
32713	u	novel	-1.3205	-0.0004096	chr2	.	92152727	92152973	MSTRG.13216.1	1	247	MSTRG.13216	.	0.068654	0.672067	1.58649	0.222981	0.415368	0	0	0	0	0	0	0	0	0	0	0	0	0.461538	4.35628	10.3846	1.58704	2.55061	0	0	0	0	0	0	0	0	0	0	0	0
32714	u	novel	-1.14831	-0.0004096	chr2	.	92154768	92155099	MSTRG.13217.1	1	332	MSTRG.13217	.	0.665343	1.07807	0.121022	1.61279	0.794633	0	0	0	0	0	0	0.047186	0	0.076236	0.043678	0.079678	0.116171	4.47289	6.98795	0.792169	11.4789	4.87952	0	0	0	0	0	0	0.454819	0	0.759036	0.460843	0.870482	1.0994
32727	u	novel	-1.06854	-0.0004096	chr2	.	92271557	92271832	MSTRG.13223.1	1	276	MSTRG.13223	.	1.62763	0.701507	0	0.10283	0.264337	0.474156	0.08659	0	0	0.09337	0.2672	0.304098	0.058047	0.097163	0.077266	0.076941	0	10.942	4.5471	0	0.731884	1.62319	3.26087	0.706522	0	0	0.818841	2.53261	2.93116	0.554348	0.967391	0.815217	0.84058	0
32728	u	novel	-1.41979	-0.0004096	chr2	.	92273104	92273356	MSTRG.13225.1	1	253	MSTRG.13225	.	1.42047	0.59698	0.684159	0.261009	0.471173	0.835664	0.290651	0	0.212277	0	0.125937	0	0.059599	0.239781	0.146103	0	0.139081	9.54941	3.86957	4.47826	1.85771	2.89328	5.74704	2.37154	0	2.03953	0	1.19368	0	0.56917	2.38735	1.5415	0	1.31621
32729	u	novel	-1.11748	-0.106496	chr2	.	92277169	92277460	MSTRG.13226.1	1	292	MSTRG.13226	.	0.615377	1.4355	0.384026	0.290624	0.47684	0	0.167887	0.150883	0.322938	0.47173	0.069011	0.081363	0.372589	0.183678	0.096402	0.143568	0.362601	4.13699	9.30479	2.5137	2.06849	2.92808	0	1.36986	1.03425	3.10274	4.13699	0.65411	0.784247	3.55822	1.82877	1.01712	1.56849	3.43151
32730	u	novel	-1.04991	-0.0004096	chr2	.	92278519	92278891	MSTRG.13227.1	1	373	MSTRG.13227	.	0.976646	1.49891	0.244929	0	0.031435	0.511851	0.295387	0.427882	0	0	0.124738	0	0	0.012656	0.1921	0.206869	0.027196	6.56568	9.71582	1.60322	0	0.193029	3.52011	2.41019	2.93298	0	0	1.18231	0	0	0.126005	2.02681	2.26005	0.257373
32745	u	novel	-1.27208	-0.0004096	chr2	.	93788636	93788948	MSTRG.13238.1	1	313	MSTRG.13238	.	0.470012	0.446562	1.47404	0	0.058793	0	0	0	0	0	0	0	0	0	0	0	0	3.15975	2.89457	9.64856	0	0.361022	0	0	0	0	0	0	0	0	0	0	0	0
32746	u	novel	-1.28935	-0.0004096	chr2	.	93795327	93795659	MSTRG.13239.1	1	333	MSTRG.13239	.	1.48393	0.058838	0.023856	0.06582	0.41813	0	0	0	0	0	0	0	0	0	0	0	0	9.97598	0.381381	0.156156	0.468468	2.56757	0	0	0	0	0	0	0	0	0	0	0	0
32760	i	novel	-1.1267	-0.0004096	chr2	.	93971579	93972429	MSTRG.13244.1	1	851	MSTRG.13244	RTTN	1.90788	1.94902	2.65388	0.759958	1.26836	0.381546	0.128895	0.228859	0.110808	0.188125	0	0.182014	0.025224	0.194149	0.06727	0.064966	0.037499	12.8261	12.6334	17.3713	5.40893	7.78848	2.62397	1.0517	1.56874	1.06463	1.64982	0	1.75441	0.240893	1.93302	0.709753	0.709753	0.354877
32761	i	novel	-1.34531	-0.105677	chr2	.	93972835	93973654	MSTRG.13245.1	1	820	MSTRG.13245	RTTN	0.873453	2.22853	0.666986	0.400941	0.574148	0.053553	0.563168	0.106924	0	0.157135	0.129178	0.074521	0	0	0.034907	0.137746	0.038917	5.87195	14.4451	4.36585	2.85366	3.52561	0.368293	4.59512	0.732927	0	1.37805	1.22439	0.718293	0	0	0.368293	1.50488	0.368293
32762	i	novel	-1.1469	-0.0004096	chr2	.	93978966	93979249	MSTRG.13246.1	1	284	MSTRG.13246	RTTN	0	2.4168	0	0.74307	0	0	1.0357	0	0	0.023287	0	0.272152	0	0	0.140167	0.132787	0	0	15.6655	0	5.28873	0	0	8.4507	0	0	0.204225	0	2.62324	0	0	1.47887	1.4507	0
32763	i	novel	-1.11225	-0.0004096	chr2	.	93979817	93981826	MSTRG.13247.1	1	2010	MSTRG.13247	RTTN	1.23337	1.23866	0	0.767231	0.713059	0.266726	0.081217	0.206927	0.081401	0.065466	0	0.189273	0.029642	0.029682	0.056962	0.027323	0.047787	8.29154	8.02886	0	5.4607	4.37861	1.83433	0.662687	1.41841	0.78209	0.574129	0	1.82438	0.283085	0.295522	0.600995	0.298507	0.452239
32764	i	novel	-1.17186	-0.0004096	chr2	.	93983525	93983973	MSTRG.13248.1	1	449	MSTRG.13248	RTTN	2.09443	0.972727	1.07112	0.682163	0.768554	0.440109	0.367673	0.489972	0.072092	0.017523	0.27727	0.411059	0.66512	0.42278	0.48804	0.119258	0.369486	14.0802	6.30512	7.01114	4.85523	4.71938	3.02673	3	3.35858	0.69265	0.153675	2.62806	3.96214	6.35189	4.20935	5.14922	1.30289	3.49666
32766	u	novel	-1.13956	-0.0004096	chr2	.	94004185	94004683	MSTRG.13250.1	1	499	MSTRG.13250	.	1.55487	1.06663	0.59701	0.085032	0.594617	0.549577	0.031683	0.358431	0.125982	0	0	0.12329	0.030008	0.00322	0.050524	0.047509	0	10.4529	6.91383	3.90782	0.60521	3.6513	3.77956	0.258517	2.45691	1.21042	0	0	1.18838	0.286573	0.032064	0.533066	0.519038	0
32769	i	novel	-1.36447	-0.0004096	chr2	.	94015071	94015282	MSTRG.13253.1	1	212	MSTRG.13253	CD226	0.50589	1.36374	0.106653	0	0	0.045954	1.38745	0	0	0	0	0.072916	0.082486	0	0.088073	0.101031	0	3.40094	8.83962	0.698113	0	0	0.316038	11.3208	0	0	0	0	0.70283	0.787736	0	0.929245	1.10377	0
32771	i	novel	-1.4333	-0.0004096	chr2	.	94020133	94020380	MSTRG.13255.1	1	248	MSTRG.13255	CD226	0.08817	0	1.48708	0.384677	0	0.968017	0.279708	0	0	0	0	0	0	0.239756	0.085607	0.217759	0.125694	0.592742	0	9.73387	2.7379	0	6.65726	2.28226	0	0	0	0	0	0	2.3871	0.903226	2.37903	1.18952
32774	i	novel	-1.08949	-0.0004096	chr2	.	94063376	94063657	MSTRG.13258.1	1	282	MSTRG.13258	DOK6	0.714739	0	0.163608	0.150465	0.676234	0	1.29338	0.658042	0	0.122115	0	0.030167	0	0	0	0	0	4.80497	0	1.07092	1.07092	4.15248	0	10.5532	4.51064	0	1.07092	0	0.29078	0	0	0	0	0
32775	i	novel	-1.20793	-0.0004096	chr2	.	94064738	94065045	MSTRG.13259.1	1	308	MSTRG.13259	DOK6	1.22332	2.19342	1.42555	0.471224	0.319357	0.069871	0	0	0	0	0.310345	0	0.102672	0	0	0.07489	0	8.22403	14.2175	9.33117	3.3539	1.96104	0.480519	0	0	0	0	2.94156	0	0.980519	0	0	0.818182	0
2796	u	novel	-1.08541	-0.012288	chr1	.	49671605	49671972	MSTRG.1326.1	1	368	MSTRG.1326	.	0.966471	0	0.988461	0.102703	0.177897	0.915516	1.32482	0.793259	0.714146	0.528307	0.898215	0.326182	0.721603	0.731452	0.546269	0.294994	0.173434	6.49728	0	6.47011	0.730978	1.09239	6.2962	10.8098	5.4375	6.86141	4.63315	8.51359	3.14402	6.8913	7.28261	5.76359	3.22283	1.6413
32776	i	novel	-1.02828	-0.0004096	chr2	.	94074589	94074900	MSTRG.13260.1	1	312	MSTRG.13260	DOK6	1.38738	0.740227	2.09476	0.452124	0.76258	0.542483	1.46912	0.018236	0.088402	0.093927	0	0	0.035575	0	0	0	0	9.32692	4.79808	13.7115	3.21795	4.68269	3.73077	11.9872	0.125	0.849359	0.823718	0	0	0.339744	0	0	0	0
32778	i	novel	-1.27377	-0.0004096	chr2	.	94137286	94137503	MSTRG.13261.1	1	218	MSTRG.13261	DOK6	2.5847	1.28799	0.410666	0	0	0	0	0.150571	0	0.12815	0	0.060915	0	0	0	0	0	17.3761	8.34862	2.68807	0	0	0	0	1.03211	0	1.12385	0	0.587156	0	0	0	0	0
32779	i	novel	-1.31446	-0.0004096	chr2	.	94148687	94148934	MSTRG.13262.1	1	248	MSTRG.13262	DOK6	0.496633	0	1.56839	0	0	0	1.3343	0	0	0	0	0	0	0	0.023695	0	0	3.33871	0	10.2661	0	0	0	10.8871	0	0	0	0	0	0	0	0.25	0	0
32780	i	novel	-1.2414	-0.0004096	chr2	.	94227202	94227635	MSTRG.13263.1	1	434	MSTRG.13263	DOK6	3.38492	1.39879	1.00957	0.800271	0.058911	0.564209	0.169435	0.448753	0.072425	0.158693	0	0.020558	0.072382	0	0.007207	0	0	22.7558	9.06682	6.6083	5.69585	0.361751	3.88018	1.38249	3.07604	0.695853	1.3917	0	0.198157	0.691244	0	0.076037	0	0
32782	i	novel	-1.14599	-0.0004096	chr2	.	94247281	94248299	MSTRG.13265.1	1	1019	MSTRG.13265	DOK6	2.22731	2.23783	1.56791	0.698091	0.722839	0.129283	0.452586	0.416328	0.231247	0.236448	0.031268	0.060884	0.031033	0.174855	0.112359	0.188006	0.062634	14.9735	14.5054	10.263	4.9686	4.43867	0.889107	3.69284	2.85378	2.22179	2.0736	0.296369	0.58685	0.296369	1.74092	1.18548	2.05397	0.592738
32783	i	novel	-1.10737	-0.032768	chr2	.	94249252	94249827	MSTRG.13266.1	1	576	MSTRG.13266	DOK6	3.76498	2.70465	2.33086	0.933987	1.16738	0.537201	0.232987	0.397896	0.019154	0.210634	0.170161	0.121938	0.072353	0.371412	0.170636	0.239956	0.055402	25.3108	17.5312	15.2569	6.64757	7.1684	3.69444	1.90104	2.72743	0.184028	1.84722	1.61285	1.17535	0.690972	3.69792	1.80035	2.62153	0.524306
32784	i	novel	-1.17354	-0.0004096	chr2	.	94259242	94259505	MSTRG.13267.1	1	264	MSTRG.13267	DOK6	1.92361	0.697162	1.78409	2.08941	1.47984	0.502869	0.320321	0	0.34615	0.364111	0	0	0	0.114895	0.091189	0.087025	0	12.9318	4.51894	11.678	14.8712	9.08712	3.45833	2.61364	0	3.32576	3.19318	0	0	0	1.14394	0.962121	0.950758	0
32786	i	novel	-1.36053	-0.0004096	chr2	.	94263417	94263969	MSTRG.13269.1	1	553	MSTRG.13269	DOK6	2.5118	1.85354	0.301127	0.522113	0.985055	0.158818	0	0.237165	0.073403	0.124544	0.125155	0.056657	0	0	0	0.205245	0.403947	16.8861	12.0145	1.97107	3.71609	6.04882	1.09222	0	1.62568	0.705244	1.09222	1.18626	0.546112	0	0	0	2.24232	3.82279
32788	i	novel	-1.27579	-0.0561152	chr2	.	94271566	94271894	MSTRG.13271.1	1	329	MSTRG.13271	DOK6	2.50434	2.34649	2.49731	0.772967	2.20517	0.726155	1.63497	0.227034	0.477699	0.257515	0.387381	0.331106	0.2839	0.082732	0	0	0.193993	16.8359	15.2097	16.3465	5.50152	13.541	4.99392	13.3404	1.55623	4.58967	2.25836	3.67173	3.19149	2.71125	0.823708	0	0	1.83587
32789	i	novel	-1.26963	-0.0004096	chr2	.	94273656	94274189	MSTRG.13272.1	1	534	MSTRG.13272	DOK6	2.89645	1.70454	3.07035	0.921936	1.82551	0.33629	1.38256	0.5188	0.044049	0.029041	0	0.274132	0.059219	0.023135	0.101169	0.22009	0.073414	19.4719	11.0487	20.0974	6.5618	11.2097	2.31273	11.2809	3.55618	0.423221	0.254682	0	2.64232	0.565543	0.230337	1.06742	2.40449	0.694757
32790	i	novel	-1.09216	-0.083968	chr2	.	94275582	94276424	MSTRG.13273.1	1	843	MSTRG.13273	DOK6	3.59559	2.63202	2.98388	1.18284	1.18439	0.780855	0.261544	0.181883	0.202237	0.204249	0.150308	0.185218	0.111792	0.310727	0.284113	0.253642	0.037855	24.172	17.0605	19.5314	8.41874	7.27283	5.37011	2.13404	1.24674	1.94306	1.79122	1.42467	1.78529	1.06762	3.09371	2.99763	2.77106	0.358244
32791	i	novel	-1.03721	-0.0004096	chr2	.	94278256	94278608	MSTRG.13274.1	1	353	MSTRG.13274	DOK6	2.83299	2.52304	1.88651	2.40204	1.84118	0.37114	0.636745	0.286814	0.047176	0.660584	0	0.088758	0.519111	0.325215	0.154923	0.027486	0	19.0453	16.3541	12.3484	17.0963	11.3059	2.55241	5.19547	1.96601	0.453258	5.7932	0	0.855524	4.95751	3.23796	1.63456	0.300283	0
32792	i	novel	-1.0405	-0.004096	chr2	.	94280230	94281137	MSTRG.13275.1	1	908	MSTRG.13275	DOK6	2.40392	1.28807	2.7585	0.989384	1.59981	0.473056	0.91014	0.542577	0.1583	0.433003	0.140246	0.189326	0.069654	0.603735	0.29582	0.320264	0.101013	16.1608	8.34912	18.0562	7.04185	9.82379	3.2533	7.42621	3.71916	1.52093	3.79736	1.32929	1.82489	0.665198	6.01101	3.12114	3.4989	0.955947
32793	i	novel	-1.04717	-0.0004096	chr2	.	94284943	94285295	MSTRG.13276.1	1	353	MSTRG.13276	DOK6	6.36128	2.19001	1.24339	1.33535	0.355227	0.734042	0.100338	0.61165	0.08698	0.02778	0.073225	0.02263	0	0.121209	0.162441	0	0	42.7649	14.1955	8.13881	9.50425	2.1813	5.04816	0.818697	4.19264	0.835694	0.243626	0.694051	0.21813	0	1.2068	1.71388	0	0
32799	i	novel	-1.28756	-0.0004096	chr2	.	94425316	94425842	MSTRG.13281.1	1	527	MSTRG.13281	CCDC102B	1.95266	0.663063	1.42656	0.625454	0.590218	0.038076	0	0	0	0	0	0.082879	0	0	0.053954	0	0	13.1271	4.29791	9.33776	4.45161	3.62429	0.26186	0	0	0	0	0	0.798862	0	0	0.56926	0	0
32800	i	novel	-1.11113	-0.0004096	chr2	.	94435372	94435668	MSTRG.13282.1	1	297	MSTRG.13282	CCDC102B	1.65228	0.986949	0.712428	0.747917	0.401369	0.496443	0.018157	0.183709	0.094619	0.076018	0	0.155445	0	0	0.1235	0.197859	0	11.1077	6.39731	4.6633	5.32323	2.46465	3.41414	0.148148	1.25926	0.909091	0.666667	0	1.49832	0	0	1.30303	2.16162	0
32802	i	novel	-1.10225	-0.0004096	chr2	.	94448723	94449061	MSTRG.13283.1	1	339	MSTRG.13283	CCDC102B	2.05398	0	0.23254	0	0.103283	0.175004	0	0	0	0	0	0	0	0	0	0.071282	0	13.8083	0	1.52212	0	0.634218	1.20354	0	0	0	0	0	0	0	0	0	0.778761	0
32803	i	novel	-1.28584	-0.073728	chr2	.	94452774	94453101	MSTRG.13284.1	1	328	MSTRG.13284	CCDC102B	1.98636	0.230943	0.268285	0.25787	0.436916	0	0	0	0	0	0	0	0	0.092477	0	0	0	13.3537	1.49695	1.7561	1.83537	2.68293	0	0	0	0	0	0	0	0	0.920732	0	0	0
32804	i	novel	-1.46525	-0.0004096	chr2	.	94464829	94465190	MSTRG.13285.1	1	362	MSTRG.13285	CCDC102B	1.82856	1.02026	2.14136	1.48612	1.02209	0.048202	0.479059	0	0	0	0	0	0	0	0.07907	0	0	12.2928	6.61326	14.0166	10.5773	6.27624	0.331492	3.90884	0	0	0	0	0	0	0	0.834254	0	0
32805	i	novel	-1.22504	-0.0004096	chr2	.	94466659	94467458	MSTRG.13286.1	1	800	MSTRG.13286	CCDC102B	1.629	0.157554	0.22114	0.523716	0.45985	0.055255	0	0	0	0	0	0	0	0	0	0	0.03989	10.9512	1.02125	1.4475	3.7275	2.82375	0.38	0	0	0	0	0	0	0	0	0	0	0.3775
32807	i	novel	-1.07513	-0.057344	chr2	.	94469534	94469946	MSTRG.13287.1	1	413	MSTRG.13287	CCDC102B	0.766441	1.9178	0.990253	0.830756	0.919929	0.316869	0	0.104205	0	0.008283	0	0	0	0	0	0	0.071128	5.15254	12.431	6.48184	5.91283	5.64891	2.17918	0	0.714286	0	0.072639	0	0	0	0	0	0	0.673123
32809	i	novel	-1.07144	-0.0004096	chr2	.	94497894	94498204	MSTRG.13289.1	1	311	MSTRG.13289	CCDC102B	3.31124	0.258449	0.764358	2.82808	1.46932	0.353	0	0.495827	0.152943	0	0	0	0	0.0788	0.171578	0.088884	0	22.2604	1.67524	5.00321	20.1286	9.02251	2.42765	0	3.39871	1.46945	0	0	0	0	0.784566	1.81029	0.971061	0
32812	i	novel	-1.17784	-0.0991232	chr2	.	94503937	94504887	MSTRG.13292.1	1	951	MSTRG.13292	CCDC102B	0	1.08999	0.73463	0	1.45846	0.092352	0	0.138984	0.030863	0	0.016752	0.032946	0	0.031473	0.060196	0.029067	0	0	7.0652	4.80862	0	8.95584	0.635121	0	0.952681	0.29653	0	0.15878	0.31756	0	0.313354	0.635121	0.31756	0
32813	u	novel	-1.05276	-0.0004096	chr2	.	94512216	94512632	MSTRG.13293.1	1	417	MSTRG.13293	.	1.72436	0.423241	0	0.669147	0.347571	0	0	0	0.202672	0.139458	0.019734	0	0	0.144034	0	0	0	11.5923	2.74341	0	4.76259	2.13429	0	0	0	1.94724	1.22302	0.18705	0	0	1.43405	0	0	0
32814	u	novel	-1.1236	-0.0004096	chr2	.	94513448	94513910	MSTRG.13294.1	1	463	MSTRG.13294	.	0.225535	0.478155	1.54291	1.50909	0.321481	0.075373	0.555878	0	0.017085	0	0	0	0	0.065513	0.110542	0	0	1.5162	3.09935	10.0994	10.7408	1.97408	0.518359	4.53564	0	0.164147	0	0	0	0	0.652268	1.16631	0	0
32815	u	novel	-1.15373	-0.045056	chr2	.	94519319	94520476	MSTRG.13295.1	1	1158	MSTRG.13295	.	0.90085	0.551556	0.692098	1.45439	0.696967	0.295587	0.063501	0.143367	0.106149	0	0	0	0.025771	0.026194	0.078901	0	0	6.05613	3.57513	4.53022	10.3515	4.27979	2.03281	0.518135	0.982729	1.01986	0	0	0	0.246114	0.260794	0.83247	0	0
32816	u	novel	-1.20075	-0.0004096	chr2	.	94522388	94522591	MSTRG.13296.1	1	204	MSTRG.13296	.	1.54146	0.074869	0	0	0.005588	0	0	0.102979	0	0	0	0	0	0	0	0	0	10.3627	0.485294	0	0	0.034314	0	0	0.705882	0	0	0	0	0	0	0	0	0
32817	u	novel	-1.36015	-0.0004096	chr2	.	94523044	94523280	MSTRG.13297.1	1	237	MSTRG.13297	.	1.79128	1.22379	0.803833	1.06235	0.415029	0	0	0	0.229243	0	0	0	0	0	0	0	0	12.0422	7.93249	5.2616	7.56118	2.54852	0	0	0	2.20253	0	0	0	0	0	0	0	0
32825	u	novel	-1.13626	-0.02048	chr2	.	94986583	94987262	MSTRG.13302.1	1	680	MSTRG.13302	.	1.37463	0.725096	0.469104	0.534729	0.28906	1.88282	1.04877	0.366433	0.183826	0.374111	0.395484	0.670082	0.303973	0.064251	0.105233	0.447164	0.11033	9.24118	4.7	3.07059	3.80588	1.775	12.9485	8.55735	2.51177	1.76618	3.28088	3.74853	6.45882	2.90294	0.639706	1.11029	4.88529	1.04412
32826	u	novel	-1.52105	-0.0004096	chr2	.	94998451	94998756	MSTRG.13303.1	1	306	MSTRG.13303	.	1.75729	0.255614	0.203199	0	0.235761	0.404386	0.247118	0.412392	0.074149	0.104712	0.018963	0.245466	0.109503	0.075165	0.110576	0.145076	0.112575	11.8137	1.65686	1.33007	0	1.44771	2.78105	2.01634	2.8268	0.712418	0.918301	0.179739	2.36601	1.04575	0.748366	1.16667	1.58497	1.06536
32827	u	novel	-1.08478	-0.0004096	chr2	.	95001940	95002141	MSTRG.13304.1	1	202	MSTRG.13304	.	0.799716	0	0	1.88841	0.170913	0.211633	1.53137	0.510604	0	0.145639	0.14102	0.397011	0.739206	0.129774	0.647033	0.129143	0.360946	5.37624	0	0	13.4406	1.0495	1.45545	12.495	3.5	0	1.27723	1.33663	3.82673	7.05941	1.29208	6.82673	1.41089	3.41584
32833	u	novel	-1.09485	-0.0417792	chr2	.	95807750	95808038	MSTRG.13306.1	1	289	MSTRG.13306	.	0.310368	2.41076	0.558759	0.440462	0	0	1.88756	0.304898	0	0.654573	0	0	0.43769	0.26239	0.056409	0.047825	0.055211	2.0865	15.6263	3.65744	3.13495	0	0	15.4014	2.08996	0	5.74048	0	0	4.17993	2.61246	0.595156	0.522491	0.522491
32838	u	novel	-1.15514	-0.0004096	chr2	.	96133834	96134167	MSTRG.13308.1	1	334	MSTRG.13308	.	1.61398	0	0.199886	0.241038	0.011702	0.050501	0	0.10745	0	0	0	0	0	0	0	0	0	10.8503	0	1.30838	1.71557	0.071856	0.347305	0	0.736527	0	0	0	0	0	0	0	0	0
32834	u	novel	-1.11056	-0.0004096	chr2	.	95814749	95815250	MSTRG.13309.1	1	502	MSTRG.13309	.	2.08339	0.265526	0.619006	1.44727	0.523587	0.687646	0.281004	0.262712	0.038979	0.120842	0.104243	0.11532	0.157068	0	0	0.006564	0	14.006	1.72112	4.05179	10.3008	3.21514	4.72908	2.29283	1.8008	0.374502	1.05976	0.988048	1.11155	1.5	0	0	0.071713	0
32839	u	novel	-1.46046	-0.0004096	chr2	.	96169420	96169702	MSTRG.13311.1	1	283	MSTRG.13311	.	0.335345	0.22896	0.324981	1.36876	1.47717	0	0	0	0	0	0	0	0	0	0	0	0	2.25442	1.4841	2.12721	9.74205	9.07067	0	0	0	0	0	0	0	0	0	0	0	0
32841	u	novel	-1.22108	-0.12288	chr2	-	96177834	96188502	MSTRG.13312.2	2	2450	MSTRG.13312	.	0	0	0	0.516884	1.14642	0	0	0.004049	0	0	0	0	0	0	0	0	0	0	0	0	3.67888	7.03968	0	0	0.027755	0	0	0	0	0	0	0	0	0
32849	u	novel	-1.04864	-0.0004096	chr2	.	96794385	96794721	MSTRG.13315.1	1	337	MSTRG.13315	.	1.65037	0.335103	0.51136	0.370638	0.163334	0.482392	0.430225	0.367964	1.08096	0.20437	0.383821	0.075732	0.36323	0.482222	0.209808	0.610852	0.661602	11.095	2.17211	3.34718	2.63798	1.00297	3.31751	3.51039	2.52225	10.3858	1.79228	3.63798	0.72997	3.46884	4.80119	2.21365	6.67359	6.26113
32855	u	novel	-1.41803	-0.0004096	chr2	.	96840151	96840380	MSTRG.13318.1	1	230	MSTRG.13318	.	0	0	0	0	0	0.373635	1.43712	0.408483	0.271969	0	0.226604	0.065857	0.1944	0.011791	0.124449	0.528502	0.048699	0	0	0	0	0	2.56956	11.7261	2.8	2.61304	0	2.14783	0.634783	1.85652	0.117391	1.31304	5.77391	0.46087
32856	u	novel	-1.03251	-0.063488	chr2	+	96841274	96845102	MSTRG.13319.1	2	3751	MSTRG.13319	.	0	0	2.46804	5.39775	0.006035	12.6063	13.8398	0.628979	0.016676	4.57742	4.61835	5.5074	3.56691	4.80285	0.011194	0.044119	3.45402	0	0	16.1549	38.418	0.037057	86.6961	112.925	4.31142	0.160224	40.1432	43.7743	53.085	34.064	47.819	0.118102	0.482005	32.6874
2806	x	novel	-1.1888	-0.0622592	chr1	+	49704358	49716677	MSTRG.1332.1	3	3602	MSTRG.1332	TEF	4.05994	4.5334	4.98535	5.27046	5.93379	4.02478	3.8372	4.22804	2.60608	1.80056	2.46005	1.48722	1.77371	1.72971	1.19903	1.89838	0.798109	27.2937	29.385	32.6323	37.5121	36.437	27.6792	31.3093	28.9817	25.0388	15.7906	23.3172	14.3351	16.939	17.2216	12.6507	20.7399	7.55297
32874	u	novel	-1.08554	-0.0004096	chr2	.	97132265	97132510	MSTRG.13322.1	1	246	MSTRG.13322	.	0.379736	0.506727	0.399943	0.033697	0.23236	0.633647	1.30828	0.587105	0.286012	0.182166	0.150965	0.274971	0.135785	0.170663	0.270083	0	0.143468	2.55285	3.28455	2.61789	0.239837	1.42683	4.35772	10.6748	4.02439	2.74797	1.59756	1.43089	2.65041	1.29675	1.69919	2.84959	0	1.35772
32875	u	novel	-1.22701	-0.0004096	chr2	.	97138611	97139297	MSTRG.13323.1	1	687	MSTRG.13323	.	1.60204	0.067818	0.434081	0.145204	0.185607	0.961554	1.25662	0.817348	0.326485	0.326315	0.148504	0.425558	0.402845	0.695611	0.198526	0.436213	0.08152	10.77	0.439592	2.84134	1.03348	1.13974	6.61281	10.2533	5.60262	3.13683	2.86172	1.40757	4.10189	3.84716	6.92576	2.09461	4.76565	0.77147
32876	u	novel	-1.21454	-0.0004096	chr2	.	97140230	97140505	MSTRG.13324.1	1	276	MSTRG.13324	.	0.080303	0.822245	0.540242	0.697412	1.01369	1.44301	0.559947	1.43561	0.247005	0.663095	0.340976	0.314247	0.620685	0.252915	0.217031	0.47723	0	0.539855	5.32971	3.53623	4.96377	6.22464	9.92391	4.56884	9.84058	2.37319	5.81522	3.23188	3.02899	5.92754	2.51812	2.28986	5.21377	0
32957	u	novel	-1.02352	-0.0004096	chr2	.	97913180	97913448	MSTRG.13341.1	1	269	MSTRG.13341	.	1.6451	0.653808	0	0	0.177986	0	0	0	0	0	0	0	0	0	0	0	0	11.0595	4.23792	0	0	1.09294	0	0	0	0	0	0	0	0	0	0	0	0
32937	i	novel	-1.04982	-0.0004096	chr2	.	97613403	97614718	MSTRG.13347.1	1	1316	MSTRG.13347	GNAL	3.12511	4.40307	3.64764	3.27059	3.22137	2.43503	1.75613	4.05035	1.92543	1.14469	0.713353	1.32529	1.09494	0.540275	0.909983	1.22324	0.505858	21.0091	28.5403	23.8761	23.2781	19.7812	16.7462	14.329	27.7637	18.4992	10.0388	6.7614	12.7743	10.4567	5.37918	9.60106	13.364	4.78723
32938	u	novel	-1.16389	-0.0004096	chr2	.	97681323	97681676	MSTRG.13348.1	1	354	MSTRG.13348	.	1.96695	1.94675	0.51615	0.468335	1.48544	0	0.103863	1.27342	0.124662	0.511513	0.090006	0.106091	0.185465	0.085685	0.179117	0.390436	0.135219	13.2232	12.6186	3.37853	3.33333	9.12147	0	0.847458	8.72881	1.19774	4.48588	0.853107	1.0226	1.77119	0.853107	1.88983	4.26554	1.27966
32939	u	novel	-1.34431	-0.0004096	chr2	.	97685151	97685765	MSTRG.13349.1	1	615	MSTRG.13349	.	1.97221	1.09523	2.09709	1.49228	0.559253	0.463413	0.689911	0.76549	0.146899	1.02143	0	0.101891	0	0.098315	0.046542	0	0.10206	13.2585	7.09919	13.7268	10.6211	3.43415	3.18699	5.62927	5.24715	1.41138	8.95772	0	0.982114	0	0.978862	0.491057	0	0.965854
32940	u	novel	-1.26256	-0.0004096	chr2	.	97688911	97689172	MSTRG.13350.1	1	262	MSTRG.13350	.	1.88436	1.02105	2.13066	0.961517	0.757691	0.800298	0.139398	0.275626	0	0.290727	0.136108	0.119586	0	0	0.254674	0.165597	0.346043	12.6679	6.61832	13.9466	6.84351	4.65267	5.50382	1.1374	1.88931	0	2.54962	1.29008	1.15267	0	0	2.68702	1.80916	3.27481
32941	u	novel	-1.28637	-0.0131072	chr2	.	97690954	97693791	MSTRG.13351.1	1	2838	MSTRG.13351	.	1.05881	1.21529	1.18058	1.1046	1.04619	0.29266	0.229137	0.468555	0.399822	0.362775	0.269001	0.082069	0.070583	0.244477	0.120595	0.043444	0.146923	7.11804	7.87738	7.72762	7.86188	6.42424	2.01268	1.86963	3.21177	3.84144	3.18147	2.54968	0.79105	0.674066	2.43411	1.27238	0.47463	1.39042
32944	u	novel	-1.17003	-0.008192	chr2	.	97696535	97696922	MSTRG.13354.1	1	388	MSTRG.13354	.	1.905	0.299406	0.819385	2.37294	0.698831	0.15815	0	0.68281	0.11347	0.410558	0.13188	0.116314	0.203757	0.210713	0.166352	0.177404	0.246741	12.8067	1.94072	5.3634	16.8892	4.29124	1.08763	0	4.68041	1.09021	3.60052	1.25	1.12113	1.94588	2.09794	1.75516	1.93814	2.33505
32946	u	novel	-1.1872	-0.0004096	chr2	.	97710224	97710802	MSTRG.13356.1	1	579	MSTRG.13356	.	0.466803	0.937111	2.19081	1.11964	1.48759	0.33828	0.635014	0.584303	0.216072	0.413965	0.206088	0.161802	0.285562	0.384232	0.148308	0.048059	0.310252	3.13817	6.07427	14.3402	7.96891	9.13471	2.32642	5.18135	4.00518	2.07599	3.6304	1.95337	1.55958	2.72712	3.82556	1.56477	0.525043	2.9361
32947	u	novel	-1.29442	-0.0004096	chr2	.	97711462	97711768	MSTRG.13357.1	1	307	MSTRG.13357	.	2.04858	0.75781	1.60736	2.55601	0.354876	0.285132	0.221961	0.614435	0.368523	0.616566	0.227847	0.083133	0	0.202512	0.1309	0.122541	0.408561	13.772	4.91205	10.5212	18.1922	2.17915	1.96091	1.81107	4.21173	3.54072	5.40717	2.15961	0.801303	0	2.01629	1.38111	1.33876	3.86645
32948	u	novel	-1.01826	-0.016384	chr2	.	97716837	97718192	MSTRG.13358.1	1	1356	MSTRG.13358	.	1.14744	1.43649	1.09702	0.834714	1.08795	0.230443	0.135573	0.192687	0.299349	0.630935	0.053841	0.265411	0.116604	0.251688	0.125114	0.100848	0.115097	7.71386	9.31121	7.18068	5.941	6.68068	1.58481	1.1062	1.3208	2.87611	5.53319	0.510324	2.55826	1.11357	2.5059	1.32006	1.10177	1.08923
32949	u	novel	-1.22693	-0.006144	chr2	.	97718480	97719150	MSTRG.13359.1	1	671	MSTRG.13359	.	0.313683	2.06283	1.84034	1.11521	1.67559	0.160144	0.399272	0.574633	0.385923	0.658675	0.088365	0.228676	0.093944	0.308948	0.220916	0.192614	0.335902	2.10879	13.3711	12.0462	7.93741	10.2891	1.10134	3.25782	3.9389	3.7079	5.77645	0.837556	2.20417	0.897168	3.07601	2.33085	2.10432	3.17884
32950	u	novel	-1.09255	-0.139674	chr2	.	97721718	97722670	MSTRG.13360.1	1	953	MSTRG.13360	.	0.76451	1.4725	1.03815	1.88592	1.06955	0.365122	0.230712	0.271261	0.421677	0.535917	0.229717	0.343355	0.164924	0.267273	0.228147	0.019305	0.418681	5.13956	9.5446	6.79538	13.4229	6.56768	2.51102	1.88248	1.85939	4.05142	4.69989	2.17733	3.30955	1.57503	2.66107	2.40713	0.210913	3.96222
32951	u	novel	-1.27432	-0.106496	chr2	.	97726223	97729592	MSTRG.13361.1	1	3370	MSTRG.13361	.	1.11333	1.4577	1.06153	0.894868	1.37142	0.225231	0.270936	0.662681	0.449372	0.641532	0.141788	0.248407	0.186214	0.251632	0.338365	0.122686	0.400191	7.48457	9.44867	6.94837	6.36914	8.42136	1.54896	2.21068	4.54243	4.31751	5.62611	1.34392	2.39436	1.77834	2.50534	3.57003	1.34036	3.78724
32952	u	novel	-1.22365	-0.0872448	chr2	.	97730427	97731426	MSTRG.13362.1	1	1000	MSTRG.13362	.	1.58508	1.72742	1.25687	1.54382	1.33	0.130867	0.110057	1.14025	1.06517	0.253483	0.265342	0.124496	0.222723	0.073119	0.289646	0.065721	0.37005	10.656	11.197	8.227	10.988	8.167	0.9	0.898	7.816	10.234	2.223	2.515	1.2	2.127	0.728	3.056	0.718	3.502
32953	u	novel	-1.04944	-0.002048	chr2	.	97732176	97732582	MSTRG.13363.1	1	407	MSTRG.13363	.	0.377905	1.06591	1.50859	1.279	0	0.143264	1.527	0.635163	0.430902	0.352729	0.521297	0.076982	0.148192	0.235919	0.554704	0.363432	0.603892	2.54054	6.90909	9.87469	9.10319	0	0.985258	12.4595	4.35381	4.14005	3.09337	4.94103	0.742015	1.41523	2.34889	5.85258	3.97052	5.71499
32970	u	novel	-1.08704	-0.06144	chr2	.	98276810	98277864	MSTRG.13366.1	1	1055	MSTRG.13366	.	0.17004	0.423198	0.108317	0.615139	1.78148	0.179727	0.275087	0.040655	0.353679	0.172392	0.214108	0.37516	0.417658	0.161463	0.30572	0.209094	0.191605	1.14313	2.74313	0.709005	4.3782	10.9393	1.23602	2.24455	0.278673	3.3981	1.51185	2.02938	3.61611	3.98863	1.60758	3.22559	2.28436	1.81327
32981	u	novel	-1.22815	-0.024576	chr2	.	98321529	98321954	MSTRG.13371.1	1	426	MSTRG.13371	.	0.105452	0	0	0.323877	0.212165	0.667647	0.857041	1.44825	1.29124	0.77089	0.411366	0.913507	0.494064	0.817887	1.56831	0.735485	0.811115	0.70892	0	0	2.30516	1.30282	4.59155	6.99296	9.92723	12.4061	6.76056	3.89906	8.80516	4.71831	8.14319	16.5469	8.03521	7.67606
32982	u	novel	-1.01327	-0.0212992	chr2	.	98334127	98334510	MSTRG.13372.1	1	384	MSTRG.13372	.	0.642259	0.153472	1.01133	0.035491	1.15013	1.14698	0.393845	1.60589	0.399792	0.297541	0.328875	0.679487	0.614366	0.550318	0.438108	0.392113	0.047055	4.31771	0.994792	6.61979	0.252604	7.0625	7.88802	3.21354	11.0078	3.84115	2.60938	3.11719	6.54948	5.86719	5.47917	4.6224	4.28385	0.445312
32983	u	novel	-1.17439	-0.03072	chr2	.	98335832	98336135	MSTRG.13373.1	1	304	MSTRG.13373	.	0.34007	0.07663	0	0.650739	0.119995	0.275031	1.45054	0.399269	0.103054	0.225804	0	0.412939	0.09679	0.429505	0.558699	0.496806	0	2.28618	0.496711	0	4.63158	0.736842	1.89145	11.8355	2.73684	0.990132	1.98026	0	3.98026	0.924342	4.27632	5.89474	5.42763	0
32984	u	novel	-1.10627	-0.0004096	chr2	.	98340109	98340360	MSTRG.13374.1	1	252	MSTRG.13374	.	0.290417	0.057547	0.168536	0.23361	0.669497	0	0.60598	1.4855	0.165209	0.061086	0	0.072046	0.051109	0.310083	0.107567	0.01017	0.131666	1.95238	0.373016	1.10318	1.6627	4.11111	0	4.94444	10.1825	1.5873	0.535714	0	0.694444	0.488095	3.0873	1.13492	0.111111	1.24603
32965	i	novel	-1.27609	-0.0159744	chr2	-	98138292	98148226	MSTRG.13376.1	2	1555	MSTRG.13376	ENSGALG00000043174	0.10226	1.40197	1.04423	0.130742	0.252968	0.120534	0.31266	0	0	0	0.010245	0.09067	0.043232	0.029259	0.055222	0.035436	0.009649	0.68746	9.08746	6.83516	0.930547	1.55338	0.828939	2.55112	0	0	0	0.097106	0.873955	0.412862	0.291318	0.582637	0.387138	0.091318
32966	i	novel	-1.10304	-0.0458752	chr2	+	98142538	98152436	MSTRG.13377.1	2	1438	MSTRG.13377	ENSGALG00000043174	1.61153	1.34214	0.786913	1.30802	0.794157	0.072805	0.502405	0.248255	0.030101	0.010229	0.044168	0.04238	0	0	0.008173	0	0	10.8338	8.69962	5.15085	9.30972	4.87659	0.500695	4.09933	1.70169	0.289202	0.089708	0.418637	0.408495	0	0	0.086231	0	0
32989	u	novel	-1.12485	-0.0004096	chr2	.	98610547	98610931	MSTRG.13380.1	1	385	MSTRG.13380	.	1.68725	0	0.059919	0.020437	0.1472	0.015485	0	0.107994	0.314677	0.128836	0.082759	0	0.082138	0	0.111273	0.316679	0	11.3429	0	0.392208	0.145455	0.903896	0.106494	0	0.74026	3.02338	1.12987	0.784416	0	0.784416	0	1.17403	3.45974	0
33038	i	novel	-1.20007	-0.0094208	chr2	+	99116346	99120780	MSTRG.13390.1	2	4400	MSTRG.13390	RAB12	3.90122	3.89013	4.25225	3.34743	3.45305	2.92294	2.65023	2.75538	2.31919	2.07075	2.08121	1.53069	1.90152	3.12134	1.92015	2.18783	2.3272	26.2267	25.2155	27.8337	23.825	21.2038	20.1017	21.6244	18.8871	22.2825	18.1601	19.7264	14.7541	18.1595	31.0772	20.2592	23.9022	22.0237
33061	u	novel	-1.28474	-0.04096	chr2	-	99849974	99853244	MSTRG.13395.1	2	1913	MSTRG.13395	.	6.61473	4.90148	5.34553	1.90896	1.70057	2.49625	0.971328	1.24725	1.67639	0.742208	0.293846	1.10466	0.960064	0.452085	0.23073	0.298223	0.083114	44.4687	31.7709	34.9899	13.5868	10.4425	17.1672	7.92547	8.54947	16.1065	6.50903	2.78517	10.6477	9.1686	4.50113	2.43439	3.2581	0.78656
33060	i	novel	-1.01248	-0.200704	chr2	.	99835521	99836031	MSTRG.13399.1	1	511	MSTRG.13399	LAMA1	1.56842	1.6282	0	0	0.188665	0	0.071952	0	0.061512	0	0.060494	0	0	0	0	0.329231	0.186729	10.544	10.5538	0	0	1.15851	0	0.587084	0	0.590998	0	0.573386	0	0	0	0	3.59687	1.76712
2840	i	novel	-1.09328	-0.0602112	chr1	+	49904275	49905695	MSTRG.1340.1	1	1421	MSTRG.1340	RBX1	0	0	2.73799	1.3172	0	0	1.75333	0	0.535196	0.483393	0.290154	0.452003	0	0	0	0	0.269413	0	0	17.9219	9.37509	0	0	14.3061	0	5.14209	4.23927	2.75018	4.35679	0	0	0	0	2.54961
33071	u	novel	-1.29437	-0.0004096	chr2	.	100110100	100110323	MSTRG.13400.1	1	224	MSTRG.13400	.	0.273594	0	0	0.318008	0	0	1.47507	0.315871	0	0	0	0.203788	0.245419	0.048874	0.12609	0	0.123594	1.83929	0	0	2.26339	0	0	12.0357	2.16518	0	0	0	1.96429	2.34375	0.486607	1.33036	0	1.16964
33134	u	novel	-1.1237	-0.0004096	chr2	.	100669786	100670017	MSTRG.13404.1	1	232	MSTRG.13404	.	0	0	0	0	0	0.155436	1.33123	0.177957	0	0	0	0	0	0	0	0	0	0	0	0	0	0	1.06897	10.8621	1.21983	0	0	0	0	0	0	0	0	0
33131	i	novel	-1.18313	-0.0004096	chr2	.	100498408	100498658	MSTRG.13408.1	1	251	MSTRG.13408	AKAIN1	1.78974	0	0	0.201515	0	0	0.146483	0.410924	0	0.131745	0.238329	0.56792	0.374628	0.02641	0.215236	0.675008	0.255119	12.0319	0	0	1.43426	0	0	1.19522	2.81673	0	1.15538	2.25896	5.4741	3.57769	0.262948	2.27092	7.3745	2.41434
33153	u	novel	-1.15927	-0.063488	chr2	+	101139165	101140658	MSTRG.13418.1	1	1494	MSTRG.13418	.	0	3.55815	0	0	0	0	0	0	0	0.02305	0	0	0.021167	0	0	0.055508	0	0	23.0636	0	0	0	0	0	0	0	0.202142	0	0	0.202142	0	0	0.606426	0
33154	u	novel	-1.17596	-0.012288	chr2	-	101140775	101144751	MSTRG.13419.1	2	2566	MSTRG.13419	.	0.385877	1.32853	1.51635	0.214381	0.234802	0.159354	0.165545	0.372069	0.061086	0.02573	0.064585	0.020131	0	0.081024	0.133036	0.096134	0.048963	2.59413	8.61143	9.9255	1.52584	1.44183	1.09591	1.35075	2.55039	0.586906	0.225643	0.612161	0.194041	0	0.806703	1.40364	1.05027	0.463367
33155	x	novel	-1.32706	-0.0692224	chr2	+	101142068	101164613	MSTRG.13420.1	2	2782	MSTRG.13420	ENSGALG00000014854	1.68344	2.34908	1.1968	0.777539	0.524144	0.172674	0.142823	0.251526	0.05393	0	0.067808	0.00276	0.022734	0.01881	0.132136	0.039647	0.065938	11.3172	15.2265	7.83381	5.53406	3.21855	1.18751	1.16535	1.72412	0.518154	0	0.642703	0.0266	0.21711	0.187275	1.39414	0.433142	0.624012
33161	i	novel	-1.14413	-0.0004096	chr2	.	101158884	101160217	MSTRG.13422.1	1	1334	MSTRG.13422	ENSGALG00000014854	0	0.691696	1.7439	0	0.62536	1.82158	1.08221	1.81066	0.628546	1.82448	0.823586	0.228414	0.509314	0.656613	1.69438	1.06786	2.90366	0	4.48351	11.4149	0	3.84008	12.5274	8.83021	12.4114	6.03898	16.0004	7.80622	2.20165	4.86394	6.53748	17.8771	11.6664	27.479
33162	i	novel	-1.06526	-0.0126976	chr2	.	101162523	101163603	MSTRG.13423.1	1	1081	MSTRG.13423	ENSGALG00000014854	1.21759	1.44428	0.651654	0.426527	0	1.87452	2.09029	0	0.311715	1.09755	0.356868	0.184172	0	0.226985	1.15997	0.688104	1.7772	8.18548	9.3617	4.26549	3.03577	0	12.8915	17.0555	0	2.99491	9.62535	3.38252	1.77521	0	2.25994	12.2387	7.51758	16.8187
33177	i	novel	-1.36244	-0.0004096	chr2	.	101281828	101282112	MSTRG.13426.1	1	285	MSTRG.13426	Lpin2	1.8993	1.40255	1.08014	0.477702	0.653688	0.958671	1.47112	1.3181	0.54524	0.45451	0.395732	0.450661	0.492331	0.699543	0.50549	0.119795	0.255828	12.7684	9.09123	7.07018	3.4	4.01403	6.59298	12.0035	9.03509	5.2386	3.98597	3.75088	4.34386	4.70176	6.96491	5.33333	1.30877	2.42105
33178	i	novel	-1.13801	-0.0004096	chr2	.	101283109	101283609	MSTRG.13427.1	1	501	MSTRG.13427	Lpin2	0.932286	1.53321	0.511684	0.2036	0.60557	0.658253	1.29774	0.22014	0.485713	0.307943	0.403273	0.155309	0.120179	0.703869	0.299283	0.658817	0.689691	6.26746	9.93812	3.3493	1.4491	3.71856	4.52695	10.5888	1.50898	4.66667	2.7006	3.82235	1.49701	1.1477	7.00798	3.15768	7.19761	6.52695
33179	i	novel	-1.19273	-0.0004096	chr2	.	101286858	101287231	MSTRG.13428.1	1	374	MSTRG.13428	Lpin2	0.237841	2.62887	2.56896	1.52485	1.19351	1.6477	1.61226	0.810569	0.750277	0.392084	0.492539	0.258535	0.316096	1.57425	0.788899	0.924383	0.211054	1.59893	17.0401	16.8155	10.8529	7.32888	11.3316	13.1551	5.55615	7.20856	3.4385	4.66845	2.49198	3.01872	15.6738	8.32353	10.0989	1.99733
33181	i	novel	-1.22378	-0.0004096	chr2	.	101288927	101289637	MSTRG.13429.1	1	711	MSTRG.13429	Lpin2	1.03267	0.701292	0.715306	0.71515	0.411135	0.381005	1.6903	0.065659	0.131456	0	0.206704	0.522673	0.288805	0.35669	0.099445	0.321588	0.173884	6.94233	4.54571	4.68214	5.09001	2.52461	2.62025	13.7918	0.45007	1.26301	0	1.95921	5.03798	2.75809	3.55134	1.04923	3.51336	1.64557
33183	i	novel	-1.12254	-0.0004096	chr2	.	101293364	101293729	MSTRG.13430.1	1	366	MSTRG.13430	Lpin2	1.66226	1.96217	1.63	1.81499	1.90037	0.299953	0.502286	1.6199	1.09399	0.304385	0.279614	0.307272	0.072383	0.551312	0.224777	1.13466	0.087191	11.1749	12.7186	10.6694	12.918	11.6694	2.06284	4.09836	11.1038	10.5109	2.6694	2.65027	2.96175	0.691257	5.48907	2.37159	12.3962	0.825137
33184	i	novel	-1.18011	-0.0004096	chr2	.	101302796	101303240	MSTRG.13431.1	1	445	MSTRG.13431	Lpin2	0	0	0	0	0	0	1.46161	0	0	0.616517	0	0	0.071063	0	0	0.424342	0	0	0	0	0	0	0	11.9258	0	0	5.40674	0	0	0.678652	0	0	4.63596	0
33185	i	novel	-1.21927	-0.090112	chr2	.	101311063	101311476	MSTRG.13432.1	1	414	MSTRG.13432	Lpin2	1.20222	0	0	0	0	1.15378	1.3132	0	0.371576	0	0.345563	0	0.263804	0	1.25251	0.431132	0	8.08213	0	0	0	0	7.93478	10.715	0	3.57005	0	3.27536	0	2.51932	0	13.215	4.71014	0
33201	x	novel	-1.16896	-0.0749568	chr2	+	101433973	101448826	MSTRG.13439.1	2	3184	MSTRG.13439	SMCHD1	0	0.398059	0	0	0	0	0	0.00224	0	0.361988	0.107493	0	0	0	0	0.0234	0	0	2.58018	0	0	0	0	0	0.015354	0	3.17457	1.01885	0	0	0	0	0.255647	0
33218	x	novel	-1.05445	-0.049152	chr2	-	102127860	102195397	MSTRG.13443.1	2	5199	MSTRG.13443	YES1	0.252037	1.84702	1.74573	0.982071	2.40783	1.31855	0.687157	0.958464	0.599308	0.611786	0.704767	0.564545	0.632172	0.657061	0.816316	0.944167	0.966271	1.69436	11.9722	11.4269	6.9898	14.7855	9.06796	5.6068	6.56992	5.75807	5.36525	6.68002	5.44157	6.03723	6.54195	8.6128	10.3151	9.14439
33220	i	novel	-1.44569	-0.179405	chr2	-	102168257	102168580	MSTRG.13445.1	1	324	MSTRG.13445	YES1	0	0	0	7.23838	0.796036	0	0	0	0	0.21257	0.982748	0	0	0	0	1.60154	0	0	0	0	51.5185	4.88814	0	0	0	0	1.8642	9.31481	0	0	0	0	17.4969	0
2850	u	novel	-1.14421	-0.0004096	chr1	.	49983267	49983489	MSTRG.1345.1	1	223	MSTRG.1345	.	0.404227	0.626788	0	0.346526	0.10808	0.408837	1.7312	0.281306	0	0	0.499132	0	0.212711	0	0.255012	0.227395	0.026062	2.71749	4.06278	0	2.46637	0.663677	2.81166	14.1256	1.92825	0	0	4.73094	0	2.03139	0	2.69058	2.4843	0.246637
33233	u	novel	-1.28994	-0.0004096	chr2	.	102423623	102423875	MSTRG.13450.1	1	253	MSTRG.13450	.	0	0.28355	1.41602	0.503137	0	0	0.79929	0	0.588286	0	0	0	0	0	0	0.108175	0.151193	0	1.83794	9.26877	3.58103	0	0	6.52174	0	5.65217	0	0	0	0	0	0	1.18182	1.43083
33246	u	novel	-1.21212	-0.0004096	chr2	.	102546954	102547304	MSTRG.13453.1	1	351	MSTRG.13453	.	0	0.398216	0.280302	0.155711	0.140117	0	1.35337	0	0	0.087713	0	0.014483	0	0.043208	0.066427	0.031815	0.044254	0	2.5812	1.83476	1.10826	0.860399	0	11.0427	0	0	0.769231	0	0.139601	0	0.430199	0.700855	0.347578	0.418803
33247	u	novel	-1.11382	-0.188416	chr2	-	102554716	102555830	MSTRG.13454.1	1	1115	MSTRG.13454	.	0.241736	0.041786	0.061657	0.07611	0.109249	0	0	1.61444	0.084572	0	0	0.294864	0	0.204029	0.255862	0	0	1.62511	0.270852	0.403587	0.541704	0.670852	0	0	11.0664	0.812556	0	0	2.84215	0	2.03139	2.69955	0	0
33270	u	novel	-1.35748	-0.0004096	chr2	.	102929091	102929317	MSTRG.13461.1	1	227	MSTRG.13461	.	0.174306	0.205248	0.149408	0.672793	0.318527	0.345904	1.29577	0.412596	0	0.160744	0	0	0.069193	0.132738	0	0	0	1.17181	1.3304	0.977974	4.78855	1.95595	2.37886	10.5727	2.82819	0	1.40969	0	0	0.660793	1.32159	0	0	0
33274	i	novel	-1.41016	-0.0004096	chr2	.	103145716	103145952	MSTRG.13464.1	1	237	MSTRG.13464	RBBP8	0	0.393175	2.2323	0.592829	0.202704	0	0	0.1108	0	0	0	0	0	0.422518	0	0	0	0	2.54852	14.6118	4.21941	1.24473	0	0	0.759494	0	0	0	0	0	4.20675	0	0	0
33275	i	novel	-1.11126	-0.0004096	chr2	+	103148457	103148830	MSTRG.13465.1	1	374	MSTRG.13465	RBBP8	3.15915	0	3.01911	0.827597	0.480566	0.306083	0	0	0	0	0	0.591041	0	0	0	0	0	21.238	0	19.762	5.89035	2.95096	2.105	0	0	0	0	0	5.69696	0	0	0	0	0
33304	u	novel	-1.25152	-0.0004096	chr2	.	103378619	103379041	MSTRG.13470.1	1	423	MSTRG.13470	.	0	0.072214	0	0.276683	0.644088	0.957354	1.30091	0.471114	0.835604	0.434275	0.504822	1.3129	0.428256	1.01673	0.949362	0.681194	0.628014	0	0.468085	0	1.96927	3.95508	6.58392	10.6147	3.22931	8.02837	3.80851	4.78487	12.6548	4.08983	10.1229	10.0165	7.44208	5.94326
33317	i	novel	-1.05198	-0.135168	chr2	.	103498947	103499320	MSTRG.13478.1	1	374	MSTRG.13478	ENSGALG00000015056	0	0	0	0.30279	0.158061	1.47585	0	0.666242	0	0	0	0.289326	0	0	0.153066	0.086393	0	0	0	0	2.15508	0.970588	10.1497	0	4.56684	0	0	0	2.78877	0	0	1.61497	0.94385	0
33338	u	novel	-1.07972	-0.12288	chr2	.	103664849	103665140	MSTRG.13479.1	1	292	MSTRG.13479	.	1.53691	0.434296	0	0.158304	0	0	0	0.301766	0	0	0	0	0	0.051939	0.049013	0	0	10.3322	2.81507	0	1.12671	0	0	0	2.06849	0	0	0	0	0	0.517123	0.517123	0	0
33346	u	novel	-1.23392	-0.04096	chr2	.	103903364	103903817	MSTRG.13487.1	1	454	MSTRG.13487	.	0.410537	0.764242	1.27064	0.338872	0.87595	0.297542	0.790687	1.48843	0	0.074093	0	0.017824	0.016145	0.002212	0	0.065323	0.07029	2.75991	4.95374	8.31718	2.41189	5.37885	2.04626	6.45154	10.2026	0	0.64978	0	0.171806	0.154185	0.022026	0	0.713656	0.665198
2906	i	novel	-1.35518	-0.0004096	chr1	.	50452519	50452811	MSTRG.1349.1	1	293	MSTRG.1349	ENSGALG00000035051	2.14647	0.292755	0.172066	0	0	0	0	0	0	0	0	0	0	0	0	0	0	14.43	1.89761	1.12628	0	0	0	0	0	0	0	0	0	0	0	0	0	0
33362	i	novel	-1.17004	-0.028672	chr2	.	104139989	104140330	MSTRG.13493.1	1	342	MSTRG.13493	ENSGALG00000031082	0	1.09978	0.099169	0.321262	0.919963	1.59864	0.821352	0.686777	0.341156	0	0.052752	0	0	0.430533	0.167388	0.694525	0.292596	0	7.12866	0.649123	2.28655	5.64912	10.9942	6.70176	4.7076	3.27778	0	0.5	0	0	4.28655	1.76608	7.58772	2.76901
33378	i	novel	-1.20567	-0.01024	chr2	.	104601907	104603885	MSTRG.13500.1	1	1979	MSTRG.13500	KCTD1	1.89226	1.08196	1.0918	1.01716	1.25985	1.08648	1.34659	1.96162	1.0132	1.21022	0.616016	0.439731	0.637427	0.854156	0.349903	0.513999	0.430415	12.7211	7.01314	7.14654	7.23951	7.73623	7.47196	10.9874	13.4462	9.73471	10.6134	5.83881	4.2385	6.08742	8.5043	3.69176	5.61546	4.07327
33386	u	novel	-1.07892	-0.0356352	chr2	+	104744888	104749716	MSTRG.13503.1	2	744	MSTRG.13503	.	0.05898	0.265339	0.17914	1.12736	0.574106	0.489969	1.61022	0.535809	0.270335	0.046439	0.019599	0.348113	0.168046	0.087613	0	0.069634	0	0.396505	1.7199	1.17258	8.02389	3.52535	3.36962	13.1384	3.67278	2.59734	0.407258	0.185766	3.35541	1.60484	0.872312	0	0.760753	0
33387	u	novel	-1.14676	-0.0004096	chr2	.	104753695	104754107	MSTRG.13504.1	1	413	MSTRG.13504	.	0	0	0	0	0.385637	0.043305	1.58108	0.01095	0	0	0	0	0	0	0	0	0.049124	0	0	0	0	2.36804	0.297821	12.9007	0.075061	0	0	0	0	0	0	0	0	0.464891
33392	i	novel	-1.22695	-0.0401408	chr2	.	104773567	104775304	MSTRG.13507.1	1	1738	MSTRG.13507	CHST9	0.180417	0.187652	0.132732	0.472674	0.337414	0.80242	1.16063	1.61055	0.399857	0.098347	0.229826	0.165887	0.162491	0.227228	0.080001	0	0.154368	1.21289	1.21634	0.868815	3.36421	2.07192	5.51841	9.47008	11.0397	3.84177	0.862486	2.17837	1.59896	1.55178	2.26237	0.844074	0	1.46087
33393	i	novel	-1.21243	-0.0110592	chr2	.	104776308	104777125	MSTRG.13508.1	1	818	MSTRG.13508	CHST9	0.053281	0.284033	0.282015	1.30075	0.363527	1.1126	1.32132	1.49989	0.333493	0.026486	0.228677	0.094742	0.363548	0.121312	0.174496	0	0.314938	0.358191	1.84108	1.84597	9.25795	2.23227	7.65159	10.7812	10.2812	3.20416	0.232274	2.16748	0.913203	3.47188	1.20782	1.84108	0	2.98044
33394	i	novel	-1.15388	-0.065536	chr2	.	104787963	104788708	MSTRG.13509.1	1	746	MSTRG.13509	CHST9	0	0.124909	0.154616	0.591195	1.5724	0.661157	0.643839	1.65071	0.168539	0.0911	0.683229	0.388285	0.528614	0.49344	0.153477	0.255703	0.169834	0	0.809651	1.01206	4.20777	9.6555	4.54692	5.25335	11.315	1.6193	0.798928	6.47587	3.74263	5.04826	4.91287	1.6193	2.79357	1.60724
33395	i	novel	-1.22606	-0.086016	chr2	.	104797658	104797980	MSTRG.13510.1	1	323	MSTRG.13510	CHST9	0.377171	0.432736	0.340075	1.03875	0.441159	0.787363	1.09809	4.05547	0.068958	0.264417	0.593173	0.280405	0.156582	0.25094	0.170486	0.003401	0.33238	2.5356	2.80495	2.22601	7.39319	2.70898	5.41486	8.95975	27.7988	0.662539	2.31889	5.62229	2.70279	1.49536	2.49845	1.79876	0.037152	3.14551
33396	i	novel	-1.05931	-0.0057344	chr2	.	104798249	104800726	MSTRG.13511.1	1	2478	MSTRG.13511	CHST9	0.072994	0.187771	0.044143	0.596815	0.513131	0.473485	1.0231	1.33577	0.385328	0.118445	0.479195	0.340338	0.458401	0.585119	0.182751	0.072436	0.228436	0.490718	1.21711	0.288943	4.24778	3.15093	3.25625	8.34786	9.15617	3.70218	1.03874	4.54197	3.28047	4.37772	5.82567	1.92817	0.791364	2.16182
33397	i	novel	-1.11656	-0.006144	chr2	.	104801617	104802365	MSTRG.13512.1	1	749	MSTRG.13512	CHST9	0.238715	0.373228	0.30779	0.326959	0.358098	1.10968	1.43911	1.48594	0.356573	0.325032	0.510616	1.26214	0.360271	0.610541	0.092375	0	0.148133	1.60481	2.41923	2.01469	2.3271	2.19893	7.63151	11.7423	10.1856	3.4259	2.85047	4.83979	12.1656	3.44059	6.07877	0.974633	0	1.40187
33400	u	novel	-1.13289	-0.0004096	chr2	.	104863934	104864262	MSTRG.13514.1	1	329	MSTRG.13514	.	1.55848	0.424844	0.652886	0.25794	0.448458	0	0	0	0	0	0	0.122982	0	0.206982	0.158734	0.084021	0	10.4772	2.7538	4.27356	1.83587	2.7538	0	0	0	0	0	0	1.18541	0	2.06079	1.67477	0.917933	0
33402	u	novel	-1.18299	-0.0004096	chr2	.	104867053	104867428	MSTRG.13516.1	1	376	MSTRG.13516	.	4.77266	1.19318	2.02465	2.52789	0.551787	0	0.084747	0	0	0.091586	0.166112	0.295512	0	1.18549	0.076126	0	0	32.0851	7.73404	13.2527	17.992	3.3883	0	0.691489	0	0	0.803191	1.57447	2.8484	0	11.8032	0.803191	0	0
33403	u	novel	-1.25203	-0.075776	chr2	-	104874305	104897285	MSTRG.13517.1	4	410	MSTRG.13517	.	1.92069	1.00279	1.41947	0.792283	0.780942	0	0.075629	0	0.069557	0.083991	0	0.264593	0.038565	0.769628	0.135696	0.009377	0.109138	12.9122	6.5	9.29135	5.639	4.79545	0	0.617092	0	0.668293	0.736585	0	2.55037	0.368293	7.66271	1.43171	0.102439	1.03284
33404	u	novel	-1.19357	-0.0282624	chr2	.	104875258	104875943	MSTRG.13518.1	1	686	MSTRG.13518	.	0.423699	0	1.61347	0.431128	0	0	0.053597	0	0	0	0	0.045673	0	0	0	0	0	2.8484	0	10.5612	3.06851	0	0	0.437318	0	0	0	0	0.440233	0	0	0	0	0
33405	u	novel	-1.19243	-0.0004096	chr2	.	104900248	104900535	MSTRG.13519.1	1	288	MSTRG.13519	.	1.54896	0.134456	0.319339	0	0	0	0	0	0	0.115611	0	0.17075	0	0.88546	0	0	0	10.4132	0.871528	2.09028	0	0	0	0	0	0	1.01389	0	1.64583	0	8.81597	0	0	0
33407	u	novel	-1.24472	-0.0004096	chr2	.	104940471	104940740	MSTRG.13521.1	1	270	MSTRG.13521	.	1.6638	0	0.058846	0.298694	0	0	0	0	0	0	0	0	0	0.083327	0.093375	0	0	11.1852	0	0.385185	2.12593	0	0	0	0	0	0	0	0	0	0.82963	0.985185	0	0
33408	u	novel	-1.29232	-0.0004096	chr2	.	104951141	104951437	MSTRG.13522.1	1	297	MSTRG.13522	.	0.302509	1.41082	0	0.651412	0	0	0	0	0	0	0	0	0	0	0	0	0	2.03367	9.14478	0	4.63636	0	0	0	0	0	0	0	0	0	0	0	0	0
33409	u	novel	-1.23479	-0.0004096	chr2	.	104988643	104988944	MSTRG.13523.1	1	302	MSTRG.13523	.	1.44662	0.052106	0.125962	0.020005	0.067944	0	0	0	0	0	0	0	0	0.145004	0.081598	0	0	9.72517	0.337748	0.824503	0.142384	0.417219	0	0	0	0	0	0	0	0	1.44371	0.860927	0	0
33411	u	novel	-1.14523	-0.0004096	chr2	.	104996783	104997060	MSTRG.13525.1	1	278	MSTRG.13525	.	0.080261	1.42455	0.009342	0.76315	0	0	0	0.020466	0	0	0	0	0	0	0	0	0	0.539568	9.23381	0.061151	5.43165	0	0	0	0.140288	0	0	0	0	0	0	0	0	0
33416	i	novel	-1.3232	-0.0749568	chr2	.	105154332	105154610	MSTRG.13529.1	1	279	MSTRG.13529	CDH2	6.28376	2.82562	3.00235	2.76368	1.05357	0.839613	2.73273	0.145364	0.320824	0.307343	0.23294	1.01478	0.054045	1.45905	0.543538	0.297235	0.13824	42.2437	18.3154	19.6523	19.6703	6.46953	5.77419	22.2975	0.996416	3.08244	2.69534	2.20789	9.78136	0.516129	14.5269	5.73477	3.24731	1.30824
33417	i	novel	-1.071	-0.0004096	chr2	.	105164552	105164952	MSTRG.13530.1	1	401	MSTRG.13530	CDH2	11.4374	11.2252	10.4233	3.98762	5.12634	1.50521	2.16325	2.14937	1.29959	0.713454	0.877707	1.39036	1.46362	4.34038	0.762726	0.302674	0.198951	76.8903	72.7606	68.2269	28.3815	31.4788	10.3516	17.6509	14.7332	12.4863	6.25686	8.3192	13.4015	13.9776	43.2145	8.04738	3.30673	1.88279
33418	i	novel	-1.34594	-0.0004096	chr2	.	105189877	105190278	MSTRG.13531.1	1	402	MSTRG.13531	CDH2	4.47471	5.8809	5.27296	1.48294	1.70223	1.41574	0.179873	0	0.289978	0.148349	0.096318	0.268141	0.567842	0.787265	0.156787	0.065348	0.148777	30.0821	38.1194	34.5149	10.5547	10.4527	9.73632	1.46766	0	2.78607	1.30099	0.912935	2.58458	5.42288	7.83831	1.65423	0.71393	1.40796
33420	i	novel	-1.25706	-0.124518	chr2	.	105200313	105200612	MSTRG.13533.1	1	300	MSTRG.13533	ENSGALG00000040115	1.64518	0.349177	0.316241	0	0	0	0	0	0	0	0	0	0	0	0	0	0	11.06	2.26333	2.07	0	0	0	0	0	0	0	0	0	0	0	0	0	0
33421	i	novel	-1.1739	-0.0004096	chr2	.	105203061	105203295	MSTRG.13534.1	1	235	MSTRG.13534	ENSGALG00000040115	1.52928	0.118825	0.182678	0	0	0	0	0	0	0	0	0	0	0	0	0	0	10.2809	0.770213	1.19575	0	0	0	0	0	0	0	0	0	0	0	0	0	0
33424	j	novel	-1.1051	-0.004096	chr2	+	105452266	105668630	MSTRG.13537.1	11	11918	MSTRG.13537	ENSGALG00000037124	0	0	0.003871	0	0	0	0	0	0.267167	0.025172	0.071874	0.189919	0.07725	0.035906	0	0	0.003248	0	0	0.02534	0	0	0	0	0	2.56691	0.220753	0.681246	1.8306	0.737734	0.357489	0	0	0.030734
33423	o	novel	-1.04351	-0.0417792	chr2	+	105452266	105479174	MSTRG.13537.2	7	15220	MSTRG.13537	ENSGALG00000037124	0	0	0	0	0	0	0	0	4.51117	0.012385	0.401163	0.083014	0.406825	0.393817	0.078321	0	0	0	0	0	0	0	0	0	0	43.3427	0.108611	3.80235	0.80016	3.88518	3.92099	0.826354	0	0
33425	o	novel	-1.1051	-0.0241664	chr2	+	105452327	105479174	MSTRG.13537.3	8	11913	MSTRG.13537	ENSGALG00000037124	0	0	0	0	0	0	0	0	6.94207	0.006478	0	0.011829	0.010896	0.399659	0.008851	0	0.014698	0	0	0	0	0	0	0	0	66.6984	0.056807	0	0.114017	0.104059	3.97915	0.093389	0	0.139094
33426	o	novel	-1.05088	-0.0241664	chr2	+	105452327	105479174	MSTRG.13537.4	5	22360	MSTRG.13537	ENSGALG00000037124	0	0.023831	0.011593	0.006642	0.0011	0.025584	0	0.032322	8.35045	0.105005	0.648112	2.15765	0.614716	0.995973	0.582331	0.020222	0.015675	0	0.154472	0.075883	0.047272	0.006753	0.175948	0	0.221556	80.2299	0.920875	6.14302	20.7973	5.87053	9.91628	6.14407	0.220926	0.148345
33427	o	novel	-1.10317	-0.024576	chr2	+	105452327	105479174	MSTRG.13537.5	10	10589	MSTRG.13537	ENSGALG00000037124	0	0	0	0	0	0	0	0	2.92466	0.065317	0.176118	0.413374	0.07075	0.405534	0.43574	0	0	0	0	0	0	0	0	0	0	28.0997	0.572817	1.6693	3.98446	0.675664	4.03765	4.59741	0	0
33428	o	novel	-1.04692	-0.0241664	chr2	+	105452327	105479174	MSTRG.13537.6	7	17878	MSTRG.13537	ENSGALG00000037124	0	0	0	0	0	0.007282	0.001995	0	3.45637	0.048491	0.187657	1.00863	0.221761	0.255381	0.086846	0	0	0	0	0	0	0	0.050083	0.016277	0	33.2083	0.425256	1.77868	9.72208	2.11781	2.54267	0.916297	0	0
33429	o	novel	-1.10671	-0.0241664	chr2	+	105452361	105479463	MSTRG.13537.7	7	13235	MSTRG.13537	ENSGALG00000037124	0	0	0	0	0	0	0	0	1.58432	0	0	4.4632	0.050486	0.337091	0.002884	0	0	0	0	0	0	0	0	0	0	15.2219	0	0	43.0202	0.482144	3.3562	0.030424	0	1e-06
33430	o	novel	-1.04404	-0.0241664	chr2	+	105452361	105479463	MSTRG.13537.8	8	15560	MSTRG.13537	ENSGALG00000037124	0	0	0	0	0	0	0	0	2.27312	0	0.381155	5.66812	0.490947	2.17761	0.15077	0.098192	0	0	0	0	0	0	0	0	0	21.8398	0	3.61271	54.6342	4.68854	21.6811	1.59075	1.07275	0
2911	i	novel	-1.22987	-0.0004096	chr1	.	50534638	50535468	MSTRG.1354.1	1	831	MSTRG.1354	ENSGALG00000035051	1.56393	0.22111	0.606314	0	0.058399	0	0.166212	0	0.07565	0	0.153368	0.045569	0	0	0	0	0.004705	10.5138	1.43321	3.96871	0	0.358604	0	1.3562	0	0.726835	0	1.45367	0.43923	0	0	0	0	0.044525
33450	i	novel	-1.12785	-0.0004096	chr2	.	106494924	106495163	MSTRG.13541.1	1	240	MSTRG.13541	B4GALT6	0.440672	0	0.794422	0	1.43444	0.130867	0	0.091179	0	0	0	0	0	0.381665	0.146513	0	0	2.9625	0	5.2	0	8.80833	0.9	0	0.625	0	0	0	0	0	3.8	1.54583	0	0
33458	i	novel	-1.16061	-0.028672	chr2	+	106666527	106670383	MSTRG.13545.1	1	3857	MSTRG.13545	ENSGALG00000029474	0.781217	0.755499	0.61141	1.60033	1.40454	0.753848	0.751266	0	0.46587	0.481032	0.300154	0.549424	0.598762	0.749654	0.189878	0.511416	0.369304	5.25188	4.89707	4.00207	11.3902	8.62471	5.18437	6.12989	0	4.47602	4.21856	2.84496	5.29583	5.71817	7.46383	2.00337	5.58724	3.49494
33459	i	novel	-1.33947	-0.0004096	chr2	.	106674089	106674419	MSTRG.13546.1	1	331	MSTRG.13546	ENSGALG00000029474	1.54457	0.563036	0.595401	1.82269	0.620407	0.792494	0.454315	1.53864	0.29212	0.623879	0.203358	1.67875	0.56437	0.946729	0.33817	0.078812	0.543664	10.3837	3.64955	3.89728	12.9728	3.80967	5.45015	3.70695	10.5468	2.80665	5.4713	1.92749	16.1813	5.38973	9.42598	3.56798	0.861027	5.14501
2912	i	novel	-1.41184	-0.0004096	chr1	.	50540111	50540437	MSTRG.1355.1	1	327	MSTRG.1355	ENSGALG00000035051	2.18804	0.427443	0.632585	0.29475	0.300801	0.033795	0.178402	0	0.147051	0	0.116151	0.090104	0	0.024879	0	0.084535	0	14.7095	2.77064	4.14067	2.09786	1.84709	0.232416	1.45566	0	1.41284	0	1.10092	0.868502	0	0.247706	0	0.923547	0
33477	i	novel	-1.30309	-0.0004096	chr2	.	106956053	106956325	MSTRG.13558.1	1	273	MSTRG.13558	KLHL14	0	0.535727	1.6861	0	0	0.321708	0	0.080692	0.034694	0	0	0	0	0.373056	0	0.100921	0	0	3.47253	11.0366	0	0	2.21245	0	0.553114	0.333333	0	0	0	0	3.71429	0	1.10256	0
33478	i	novel	-1.00558	-0.0004096	chr2	.	106971753	106971961	MSTRG.13559.1	1	209	MSTRG.13559	KLHL14	1.92165	0.480543	0.018274	0	0	0	0	0	0	0.377546	0	0	0	0.356099	0	0	0	12.9187	3.11483	0.119617	0	0	0	0	0	0	3.31101	0	0	0	3.54546	0	0	0
2913	i	novel	-1.45266	-0.0004096	chr1	.	50545703	50545950	MSTRG.1356.1	1	248	MSTRG.1356	ENSGALG00000035051	1.44911	0.230791	0.060986	0	0	0	0	0	0	0	0	0	0.016045	0	0	0	0	9.74194	1.49597	0.399194	0	0	0	0	0	0	0	0	0	0.153226	0	0	0	0
33482	u	novel	-1.05269	-0.0004096	chr2	.	107204166	107204407	MSTRG.13560.1	1	242	MSTRG.13560	.	0.070687	0	0	0	0.04576	0.528756	0	0	1.55864	0	0	0	0.002163	0	0	0	0	0.475207	0	0	0	0.280992	3.63636	0	0	14.9752	0	0	0	0.020661	0	0	0	0
33483	u	novel	-1.11813	-0.0323584	chr2	+	107222680	107222922	MSTRG.13561.1	1	243	MSTRG.13561	.	2.12045	0	0	0	0.20239	1.62522	0	0	0.129352	0	0	0	0	0	0	0	0	14.2551	0	0	0	1.2428	11.177	0	0	1.2428	0	0	0	0	0	0	0	0
33485	u	novel	-1.23731	-0.0032768	chr2	.	107241863	107243079	MSTRG.13563.1	1	1217	MSTRG.13563	.	1.32848	0.723207	0.775416	0.777313	1.16605	0.373854	0.677744	0.100215	0.283851	0.084888	0.102816	0.102979	0.180945	0.049848	0	0.134704	0.023964	8.93098	4.68776	5.0756	5.53246	7.16023	2.57108	5.52999	0.686935	2.7272	0.744454	0.974528	0.992605	1.72802	0.496302	0	1.47165	0.226787
[truncated: 13,508 more rows]
