# Supplementary material for: Transcriptome Analysis Reveals the Profile of Long Non-coding RNAs During Chicken Muscle Development
Source: Front Physiol. 2021 May 10;12:660370. doi: 10.3389/fphys.2021.660370 (PMC8141850; doi:10.3389/fphys.2021.660370)
Supplement: Supplementary Table 4 — List of identified differentially expressed transcripts from pairwise comparisons. (XLSX). [file Table_4.xlsx]

## Sheet: E17VSE12_lncRNA
Table S4. List of identified DE-lncRNAs from pairwise comparisons (E17 VS E12)
t_id	class_code	chr	strand	start	end	t_name	num_exons	length	gene_id	gene_name	cov.E17_1	FPKM.E17_1	cov.E17_2	FPKM.E17_2	cov.E12_1	FPKM.E12_1	cov.E12_2	FPKM.E12_2	cov.E12_3	FPKM.E12_3	fc	log2(fc)	pval	qval	regulation	significant
957	i	chr1	-	17110334	17123317	MSTRG.400.1	2	12876	MSTRG.400	FAM19A5	21.6726	3.04502	19.4176	3.16217	2.80603	0.417398	2.63591	0.406657	3.31796	0.506895	2.84358	1.50771	5.23967e-05	0.0263897	up	yes
1541	i	chr1	-	30190629	30227139	MSTRG.718.1	2	7105	MSTRG.718	TMEM117	16.211	2.27766	14.619	2.38071	1.82037	0.270781	2.13172	0.328872	2.02771	0.30978	2.55487	1.35325	2.3132e-05	0.0187904	up	yes
3927	u	chr1	+	61345774	61370975	MSTRG.1790.1	2	25181	MSTRG.1790	.	72.4871	10.1845	55.2342	8.99492	6.47445	0.963074	6.39245	0.986199	4.91708	0.751199	5.57313	2.47849	0.000128198	0.0381607	up	yes
7403	i	chr1	+	114717208	114732520	MSTRG.3302.1	2	6342	MSTRG.3302	DMD	45.3154	6.36684	40.6848	6.62554	12.9804	1.93083	12.8341	1.97998	11.6507	1.77992	2.5884	1.37206	6.86342e-05	0.0297538	up	yes
7412	i	chr1	-	114934470	115036373	MSTRG.3304.1	2	33405	MSTRG.3304	DMD	49.3466	6.93323	44.2467	7.2056	9.00051	1.33883	9.26909	1.42999	7.91801	1.20966	3.47113	1.7954	6.16056e-05	0.0281662	up	yes
18402	i	chr13	.	12297752	12298245	MSTRG.7933.1	1	494	MSTRG.7933	ENSGALG00000004078	9.27733	1.30347	8.8583	1.44258	0	0	0	0	0	0	2.37201	1.24611	3.56345e-05	0.0226876	up	yes
29463	i	chr2	-	29357478	29371246	MSTRG.11775.1	1	13769	MSTRG.11775	HDAC9	57.7217	8.10993	47.3844	7.71658	22.5249	3.35058	20.342	3.13828	22.0906	3.37486	2.07884	1.05578	0.000124614	0.0380578	up	yes
45280	u	chr3	-	9746189	9767094	MSTRG.17611.3	4	1985	MSTRG.17611	.	31.3636	4.4066	21.5213	3.50475	0	0	0.077042	0.011886	0	0	4.91572	2.2974	0.000172093	0.0421948	up	yes
48545	u	chr3	+	55597474	55600334	MSTRG.19158.3	2	2671	MSTRG.19158	.	59.3647	8.34077	51.3611	8.3642	3.11011	0.462629	4.28517	0.661098	2.88235	0.440346	6.1602	2.62298	7.2627e-05	0.0304977	up	yes
66787	u	chr7	.	9060270	9060603	MSTRG.26788.1	1	334	MSTRG.26788	.	7.58383	1.06553	7.28443	1.18627	0	0	0.077844	0.012009	0	0	2.11661	1.08175	5.39314e-05	0.0263897	up	yes
66788	u	chr7	.	9104491	9104791	MSTRG.26789.1	1	301	MSTRG.26789	.	10.6013	1.48949	8.52159	1.38775	0.272425	0.040523	0	0	0	0	2.40602	1.26665	4.01171e-05	0.0241476	up	yes
77448	u	chrAADN04004137.1	.	10758	11507	MSTRG.31695.1	1	750	MSTRG.31695	.	50.4083	7.0824	41.735	6.79657	0	0	0	0	0	0	7.9382	2.98881	5.99087e-07	0.00259834	up	yes
77636	u	chrAADN04004560.1	-	839	5697	MSTRG.31842.1	1	4859	MSTRG.31842	.	6.92098	0.972401	6.51704	1.0613	0	0	0.010084	0.001556	0	0	2.01532	1.01101	2.84374e-05	0.0199941	up	yes
79812	u	chrAADN04008443.1	.	123	1023	MSTRG.33535.1	1	901	MSTRG.33535	.	33.9756	4.77359	32.5361	5.29852	5.86571	0.872524	5.69589	0.878738	5.96892	0.911893	3.19465	1.67566	5.26819e-05	0.0263897	up	yes
81127	u	chrAADN04010883.1	.	87	2525	MSTRG.34648.1	1	2439	MSTRG.34648	.	69.0929	9.70759	58.5172	9.52957	3.62075	0.538586	3.45223	0.532596	4.20582	0.642538	6.76129	2.7573	8.24823e-06	0.0118985	up	yes
81128	u	chrAADN04010883.1	.	3935	8421	MSTRG.34649.1	1	4487	MSTRG.34649	.	53.215	7.47673	48.6899	7.92918	3.39024	0.504298	3.35614	0.517771	2.95977	0.452175	5.83446	2.5446	7.10226e-06	0.0114275	up	yes
81356	u	chrAADN04011213.1	.	103	1725	MSTRG.34800.1	1	1623	MSTRG.34800	.	15.008	2.10863	13.2643	2.1601	3.43993	0.511689	3.62354	0.559024	3.14726	0.480817	2.06632	1.04706	4.77837e-05	0.0253366	up	yes
82174	u	chrAADN04012649.1	.	32	7168	MSTRG.35525.1	1	7137	MSTRG.35525	.	48.1287	6.76211	40.1451	6.53765	15.2156	2.26333	14.8301	2.28792	14.5044	2.21589	2.34953	1.23237	9.26493e-06	0.01194	up	yes
3456	u	chr1	.	55500814	55501452	MSTRG.1534.1	1	639	MSTRG.1534	.	4.1784	0.587068	3.32394	0.541306	14.1142	2.09949	14.1628	2.18497	15.5149	2.37026	0.486283	-1.04013	0.000222663	0.0474041	down	yes
28110	x	chr2	+	4965589	4974137	MSTRG.11172.1	2	1098	MSTRG.11172	ENSGALG00000005934	9.49752	1.33441	7.65237	1.24619	25.4479	3.78537	25.259	3.89685	24.6999	3.77348	0.475251	-1.07324	3.00371e-05	0.0207698	down	yes
29932	i	chr2	.	36459016	36460863	MSTRG.11960.1	1	1848	MSTRG.11960	ZNF385D	3.62554	0.509391	3.41613	0.556318	18.9865	2.82424	19.2073	2.96321	20.6223	3.15054	0.385376	-1.37566	8.82089e-05	0.032656	down	yes
45281	u	chr3	-	9746189	9767423	MSTRG.17611.4	4	2109	MSTRG.17611	.	0	0	0	0	22.6252	3.36551	23.0497	3.55601	22.7323	3.4729	0.224008	-2.15838	2.68073e-06	0.00643438	down	yes
67461	x	chr7	+	16150805	16275492	MSTRG.27040.4	7	1466	MSTRG.27040	MTX2	0	0	0	0	21.8891	3.25601	19.3211	2.98077	18.6704	2.85234	0.248372	-2.00943	4.41537e-05	0.0246283	down	yes
84022	u	chrAADN04016235.1	-	1596	2059	MSTRG.36994.1	1	464	MSTRG.36994	.	22.9149	3.21955	17.8491	2.90674	101.986	15.1704	90.4569	13.9553	91.222	13.9363	0.264619	-1.91801	8.19061e-05	0.0318675	down	yes
84040	u	chrAADN04016266.1	.	2271	4570	MSTRG.37007.1	1	2300	MSTRG.37007	.	0.26	0.03653	0	0	11.6196	1.72841	10.8624	1.6758	11.335	1.73169	0.375427	-1.41339	9.46161e-06	0.01194	down	yes

## Sheet: D1VSE17_lncRNA
Table S3. List of identified DE-lncRNAs from pairwise comparisons ( D1 VS E17 )
t_id	class_code	chr	strand	start	end	t_name	num_exons	length	gene_id	gene_name	cov.D1_1	FPKM.D1_1	cov.D1_2	FPKM.D1_2	cov.D1_3	FPKM.D1_3	cov.E17_1	FPKM.E17_1	cov.E17_2	FPKM.E17_2	fc	log2(fc)	pval	qval	regulation	significant
1671	u	chr1	.	33078018	33078274	MSTRG.776.1	1	257	MSTRG.776	.	9.40078	1.36695	12.6226	1.54699	10.0856	1.47136	1.1751	0.165102	1.60311	0.261068	2.03002	1.02149	0.00040208	0.047159	up	yes
10942	u	chr1	.	188903555	188904056	MSTRG.4863.1	1	502	MSTRG.4863	.	22.8626	3.32439	24.6594	3.0222	20.3108	2.96307	0	0	0	0	4.10022	2.0357	3.3014e-05	0.0152446	up	yes
18655	u	chr13	.	14038080	14038635	MSTRG.8016.1	1	556	MSTRG.8016	.	9.76259	1.41956	10.7608	1.31882	8.85612	1.29199	0	0	0.124101	0.02021	2.3195	1.21381	4.21921e-05	0.0170237	up	yes
29108	u	chr2	.	23188872	23189227	MSTRG.11581.1	1	356	MSTRG.11581	.	9.05899	1.31725	10.5674	1.29512	10.4045	1.51788	0	0	0	0	2.37467	1.24773	0.000185281	0.0355658	up	yes
29121	u	chr2	.	23224051	23225407	MSTRG.11594.1	1	1357	MSTRG.11594	.	8.05453	1.17119	9.38541	1.15026	7.75755	1.13172	0.22255	0.031268	0.445099	0.072485	2.04531	1.03232	2.52039e-05	0.0126962	up	yes
37145	u	chr20	.	14033470	14033944	MSTRG.14974.1	1	475	MSTRG.14974	.	9.50105	1.38153	12.5726	1.54087	9.5221	1.38915	0	0	0.233684	0.038056	2.39102	1.25763	9.46269e-05	0.0260975	up	yes
76921	u	chrAADN04003187.1	.	6586	10144	MSTRG.31282.1	1	3559	MSTRG.31282	.	371.507	54.02	631.902	77.4445	435.527	63.5376	0	0	0	0	65.3078	6.02918	6.98871e-05	0.0231427	up	yes
78200	u	chrAADN04005532.1	.	11154	11922	MSTRG.32231.1	1	769	MSTRG.32231	.	13.1541	1.91271	16.2165	1.98746	12.0241	1.75415	1.17815	0.165531	0.391417	0.063743	2.5893	1.37256	0.00024817	0.039653	up	yes
78633	u	chrAADN04006371.1	.	2385	2713	MSTRG.32592.1	1	329	MSTRG.32592	.	12.4546	1.811	15.1121	1.8521	10.5433	1.53814	0	0	0	0	2.73011	1.44896	0.000229609	0.0384766	up	yes
81081	u	chrAADN04010794.1	.	48	3054	MSTRG.34606.1	1	3007	MSTRG.34606	.	36.8109	5.3526	49.1789	6.02726	40.9533	5.97454	5.5567	0.78072	5.98936	0.975371	3.61378	1.85351	0.000191409	0.0360053	up	yes
81082	u	chrAADN04010794.1	.	5011	8296	MSTRG.34607.1	1	3286	MSTRG.34607	.	25.7012	3.73715	34.0402	4.17189	24.0248	3.5049	5.29154	0.743464	4.16433	0.678164	2.80431	1.48765	0.000313519	0.0441674	up	yes
82161	u	chrAADN04012606.1	.	3696	3935	MSTRG.35513.1	1	240	MSTRG.35513	.	24.8687	3.61611	32.9271	4.03547	21.4958	3.13596	0	0	0	0	4.58104	2.19568	0.000246367	0.039653	up	yes
89746	u	chrZ	-	27329417	27332543	MSTRG.40712.1	2	908	MSTRG.40712	.	94.6932	13.7691	94.5019	11.5819	75.8456	11.0649	16.3052	2.29089	14.2596	2.32218	3.95828	1.98487	0.000422513	0.0481968	up	yes
4681	i	chr1	-	72711351	72723216	MSTRG.2095.1	2	6846	MSTRG.2095	CCDC91	6.18109	0.898779	8.54836	1.04767	7.6586	1.11729	22.9278	3.22137	19.4107	3.16104	0.481774	-1.05357	0.000412662	0.047568	down	yes
5670	u	chr1	+	83156395	83164562	MSTRG.2519.1	2	7155	MSTRG.2519	.	0	0	0	0	0	0	38.8044	5.45204	32.6546	5.31783	0.156627	-2.67459	1.66401e-07	0.000628671	down	yes
5687	u	chr1	-	83168450	83171524	MSTRG.2520.15	4	424	MSTRG.2520	.	0	0	0	0	0	0	39.0751	5.49007	43.2822	7.04853	0.138362	-2.85348	0.000146195	0.0315618	down	yes
6405	x	chr1	-	95100909	95109415	MSTRG.2892.3	3	628	MSTRG.2892	GBE1	0	0	0	0	0	0	13.3045	1.86929	12.0084	1.95558	0.343393	-1.54207	2.43025e-06	0.00354378	down	yes
9331	o	chr1	-	154811879	154831471	MSTRG.4131.4	3	2542	MSTRG.4131	ENSGALG00000038171	1.04193	0.151505	2.63099	0.322448	0	0	105.37	14.8046	85.6478	13.9478	0.0748517	-3.73982	0.000150773	0.0320585	down	yes
11876	u	chr10	.	2542344	2543328	MSTRG.5222.1	1	985	MSTRG.5222	.	0	0	0	0	0	0	27.2863	3.83374	31.9959	5.21056	0.182513	-2.45393	0.000361257	0.0458982	down	yes
18402	i	chr13	.	12297752	12298245	MSTRG.7933.1	1	494	MSTRG.7933	ENSGALG00000004078	0.054656	0.007947	0	0	0.303644	0.044298	9.27733	1.30347	8.8583	1.44258	0.42885	-1.22146	7.78767e-05	0.0247056	down	yes
28244	u	chr2	.	7219823	7220112	MSTRG.11217.1	1	290	MSTRG.11217	.	0	0	0	0	0.451724	0.065901	11.2759	1.58427	9.12759	1.48643	0.402979	-1.31122	8.71588e-05	0.0255488	down	yes
32334	u	chr2	.	83716727	83717323	MSTRG.13026.1	1	597	MSTRG.13026	.	0	0	0	0	0	0	10.0637	1.41395	6.9679	1.13473	0.440519	-1.18272	0.000380552	0.0462577	down	yes
32839	u	chr2	.	96169420	96169702	MSTRG.13311.1	1	283	MSTRG.13311	.	0	0	0	0	0	0	9.74205	1.36876	9.07067	1.47717	0.412821	-1.27641	1.47488e-05	0.00935782	down	yes
34079	u	chr2	+	119586077	119588979	MSTRG.13795.1	1	2903	MSTRG.13795	.	0.362039	0.052643	0	0	0.676197	0.098648	18.9084	2.65664	19.1205	3.11379	0.270635	-1.88558	0.000174308	0.0343317	down	yes
45280	u	chr3	-	9746189	9767094	MSTRG.17611.3	4	1985	MSTRG.17611	.	0	0	0	0	0.028212	0.004116	31.3636	4.4066	21.5213	3.50475	0.202907	-2.30111	0.000170017	0.0340514	down	yes
54388	u	chr4	.	34240312	34240644	MSTRG.21662.1	1	333	MSTRG.21662	.	0	0	0	0	0.216216	0.031543	10.7237	1.50669	8.45946	1.37763	0.413879	-1.27272	4.3217e-05	0.017278	down	yes
57145	u	chr4	.	75194275	75194690	MSTRG.22924.1	1	416	MSTRG.22924	.	0	0	0	0	0	0	8.63221	1.21283	8.6851	1.41437	0.432637	-1.20877	0.000127844	0.0298719	down	yes
57165	i	chr4	.	75288912	75289435	MSTRG.22944.1	1	524	MSTRG.22944	KCNIP4	0.515267	0.074924	0	0	0	0	10.1336	1.42378	9.80534	1.59681	0.408313	-1.29225	0.000199944	0.0366052	down	yes
57844	o	chr4	-	86260394	86460481	MSTRG.23244.1	2	1827	MSTRG.23244	CD8A	0.052545	0.00764	0.776683	0.095189	0.384075	0.056031	8.32851	1.17016	7.22715	1.17695	0.484158	-1.04645	0.000173579	0.0343317	down	yes
66921	u	chr7	.	11071733	11075593	MSTRG.26856.1	1	3861	MSTRG.26856	.	1.67729	0.24389	1.23699	0.151602	0.990158	0.144451	10.8801	1.52866	8.59829	1.40024	0.478617	-1.06306	0.000340638	0.0453731	down	yes
72514	i	chr9	.	3599989	3600548	MSTRG.29034.1	1	560	MSTRG.29034	MAP3K13	0.714286	0.103863	0.946429	0.115992	1.15714	0.168812	10.5161	1.47751	8.55714	1.39354	0.463709	-1.10871	8.52156e-05	0.0253877	down	yes
74793	u	chrAADN04000640.1	+	67535	78987	MSTRG.29939.1	2	791	MSTRG.29939	.	0	0	0	0	0	0	8.03666	1.12916	7.51201	1.22334	0.459614	-1.1215	1.96732e-05	0.0112771	down	yes
75313	u	chrAADN04001016.1	-	354	4013	MSTRG.30243.2	2	625	MSTRG.30243	.	1.3912	0.202291	2.22304	0.272451	1.54485	0.225374	20.8897	2.93501	14.9621	2.43659	0.335302	-1.57647	0.000276672	0.0416795	down	yes
78121	u	chrAADN04005388.1	-	4245	9030	MSTRG.32165.1	3	280	MSTRG.32165	.	0.993637	0.144483	1.78127	0.218308	1.15454	0.168433	10.4677	1.47073	9.94858	1.62013	0.462469	-1.11257	0.000160742	0.0334653	down	yes
79207	u	chrAADN04007361.1	+	9351	10788	MSTRG.33063.10	3	326	MSTRG.33063	.	0	0	0	0	0	0	34.84	4.89504	27.875	4.53946	0.174994	-2.51462	5.18762e-06	0.00552794	down	yes
81250	u	chrAADN04011092.1	.	304	8000	MSTRG.34741.1	1	7697	MSTRG.34741	.	2.2549	0.327881	3.31304	0.406039	3.19891	0.466678	17.2217	2.41966	14.3985	2.3448	0.41367	-1.27345	0.000176076	0.034598	down	yes
81421	u	chrAADN04011315.1	.	40	3847	MSTRG.34855.1	1	3808	MSTRG.34855	.	1.6145	0.23476	1.72637	0.21158	2.01812	0.294417	24.5163	3.44455	24.1531	3.93335	0.266186	-1.90949	9.48234e-05	0.0260975	down	yes
81729	u	chrAADN04011917.1	.	2734	7317	MSTRG.35135.1	1	4584	MSTRG.35135	.	7.4111	1.07763	9.34882	1.14577	8.57777	1.25138	29.5786	4.15582	22.5647	3.67467	0.439383	-1.18645	0.000415511	0.0477677	down	yes
81819	u	chrAADN04012018.1	.	4515	7523	MSTRG.35212.1	1	3009	MSTRG.35212	.	6.49784	0.944836	8.37953	1.02698	6.91359	1.0086	24.1878	3.3984	21.8657	3.56085	0.445012	-1.16808	3.89352e-05	0.0166869	down	yes
82387	u	chrAADN04012985.1	+	3769	4517	MSTRG.35692.3	2	613	MSTRG.35692	.	0	0	0	0	0	0	54.3032	7.62964	48.0131	7.81896	0.114629	-3.12495	1.14799e-07	0.000628671	down	yes
83059	u	chrAADN04014126.1	.	144	1717	MSTRG.36184.1	1	1574	MSTRG.36184	.	0.191868	0.027899	0.735705	0.090166	0.275731	0.040226	9.05273	1.27191	7.67789	1.25035	0.465446	-1.10331	6.3325e-05	0.0217495	down	yes
83248	u	chrAADN04014462.1	.	403	6112	MSTRG.36341.1	1	5710	MSTRG.36341	.	2.99317	0.43523	3.90245	0.478276	4.22925	0.616991	22.4796	3.1584	19.8053	3.22531	0.359807	-1.47471	0.000208262	0.0368938	down	yes
84064	u	chrAADN04016320.1	.	233	477	MSTRG.37030.1	1	245	MSTRG.37030	.	0	0	0	0	0	0	7.8102	1.09734	7.02857	1.14461	0.471511	-1.08464	2.97274e-06	0.00398525	down	yes
85039	u	chrAADN04018929.1	.	965	3673	MSTRG.37832.1	1	2709	MSTRG.37832	.	8.16205	1.18683	8.06349	0.988244	7.60963	1.11014	66.6325	9.36191	54.5879	8.88967	0.206802	-2.27368	3.55427e-05	0.0158828	down	yes
85463	u	chrAADN04020179.1	-	285	1253	MSTRG.38140.1	2	299	MSTRG.38140	.	14.8293	2.15629	15.1421	1.85579	8.47666	1.23663	191.991	26.9749	174.107	28.3534	0.0949771	-3.39628	0.000395583	0.0469039	down	yes
85484	u	chrAADN04020296.1	+	730	996	MSTRG.38161.1	1	267	MSTRG.38161	.	0	0	0	0	0	0	18.7697	2.63715	16.9551	2.76114	0.270371	-1.88699	1.92117e-06	0.00325881	down	yes
86832	u	chrKQ759527.1	+	116527	124059	MSTRG.39281.1	3	545	MSTRG.39281	.	0.423853	0.061632	0	0	0	0	10.3016	1.44738	8.97153	1.46102	0.415671	-1.26649	5.59402e-05	0.0202156	down	yes
87162	u	chrKQ759568.1	-	14312	16416	MSTRG.39432.1	1	2105	MSTRG.39432	.	39.9572	5.81009	50.9895	6.24916	42.7458	6.23605	668.531	93.929	562.351	91.5792	0.0756876	-3.7238	2.84547e-06	0.00393745	down	yes

## Sheet: D14VSD1_lncRNA
Table S3. List of identified DE-lncRNAs from pairwise comparisons ( D14 VS D1 )
t_id	class_code	chr	strand	start	end	t_name	num_exons	length	gene_id	gene_name	cov.D14_1	FPKM.D14_1	cov.D14_2	FPKM.D14_2	cov.D14_3	FPKM.D14_3	cov.D1_1	FPKM.D1_1	cov.D1_2	FPKM.D1_2	cov.D1_3	FPKM.D1_3	fc	log2(fc)	pval	qval	regulation	significant
34692	u	chr2	-	129866334	129884570	MSTRG.14040.14	3	9322	MSTRG.14040	.	15.2631	1.5886	9.83962	1.12199	16.3013	1.71985	0	0	0	0	0	0	2.46292	1.30037	0.00028725	0.0339068	up	yes
74732	u	chrAADN04000639.1	+	9045	12500	MSTRG.30027.2	2	1025	MSTRG.30027	.	166.327	17.3115	145.614	16.604	225.854	23.8285	0	0	0.312562	0.038307	0	0	19.7539	4.30407	1.07417e-05	0.015181	up	yes
76720	u	chrAADN04002838.1	.	2457	2887	MSTRG.31146.1	1	431	MSTRG.31146	.	14.9791	1.55905	11.3573	1.29505	11.669	1.23112	0	0	0	0	0	0	2.35757	1.2373	3.33446e-05	0.0206771	up	yes
83112	u	chrAADN04014240.1	-	259	3369	MSTRG.36236.1	3	296	MSTRG.36236	.	9.60169	0.999358	10.3723	1.18272	12.0734	1.27379	0.749546	0.10899	0	0	0	0	2.07605	1.05384	0.00014097	0.0280167	up	yes
85903	u	chrAADN04022354.1	.	77	2019	MSTRG.38526.1	1	1943	MSTRG.38526	.	65.4659	6.81378	83.0512	9.47012	62.7726	6.62275	8.33376	1.21179	7.85898	0.963179	10.0383	1.46446	3.87703	1.95495	0.000364892	0.0363879	up	yes
619	i	chr1	.	10669901	10670350	MSTRG.240.1	1	450	MSTRG.240	HGF	0.751111	0.078177	0.648889	0.073991	0	0	9.19111	1.33646	12.6467	1.54995	14.7178	2.14713	0.395272	-1.33908	0.000536602	0.0402992	down	yes
1168	i	chr1	.	22932126	22932841	MSTRG.504.1	1	716	MSTRG.504	PTPRZ1	0.421788	0.0439	0.621508	0.070869	0.421788	0.0445	9.07402	1.31943	13.919	1.70588	9.43575	1.37655	0.427781	-1.22505	6.28236e-05	0.0224178	down	yes
1629	u	chr1	+	32041778	32044858	MSTRG.761.1	2	2981	MSTRG.761	.	3.22318	0.335473	3.24993	0.370581	5.12782	0.541004	32.9415	4.78995	31.1952	3.82322	25.9001	3.77848	0.276491	-1.8547	7.33289e-05	0.0234905	down	yes
1633	i	chr1	.	32392243	32392534	MSTRG.758.1	1	292	MSTRG.758	ENSGALG00000038179	2.06849	0.215292	3.45206	0.393629	0	0	22.8305	3.31973	40.2312	4.93064	38.851	5.66785	0.21483	-2.21873	0.000679181	0.0426077	down	yes
3520	i	chr1	.	55758429	55759484	MSTRG.1555.1	1	1056	MSTRG.1555	SPIC	0	0	0	0	0	0	15.465	2.24873	11.9782	1.46802	9.14015	1.33343	0.376687	-1.40856	0.000671918	0.0425574	down	yes
6397	i	chr1	.	95082565	95083100	MSTRG.2887.1	1	536	MSTRG.2887	ENSGALG00000031990	0.613806	0.063886	0.08209	0.009361	0	0	6.97201	1.01378	10.4925	1.28594	11.5299	1.68205	0.443063	-1.17442	0.000667833	0.0424155	down	yes
6398	i	chr1	.	95083487	95083928	MSTRG.2888.1	1	442	MSTRG.2888	ENSGALG00000031990	0.683258	0.071114	0	0	2.04977	0.216259	9.56787	1.39124	11.3326	1.3889	9.93665	1.44963	0.453225	-1.1417	0.000166333	0.0294532	down	yes
6839	i	chr1	+	105691019	105692485	MSTRG.3035.1	2	1135	MSTRG.3035	MRPS6	3.37994	0.351789	4.16346	0.474748	3.72965	0.393492	14.7367	2.14283	19.1718	2.34965	11.6329	1.69709	0.460792	-1.11781	0.000361685	0.036206	down	yes
9613	x	chr1	-	166337143	166376146	MSTRG.4249.1	2	2183	MSTRG.4249	DGKH	0.111261	0.01158	0	0	0	0	10.1125	1.47044	22.5074	2.75845	16.47	2.40276	0.317538	-1.655	0.000823454	0.0454255	down	yes
9849	u	chr1	+	169447247	169476445	MSTRG.4340.2	3	20026	MSTRG.4340	.	0.013384	0.001393	1.13639	0.12958	0.026014	0.002745	7.69746	1.11927	8.57076	1.05041	8.01532	1.16933	0.493688	-1.01833	8.17324e-05	0.0245582	down	yes
10942	u	chr1	.	188903555	188904056	MSTRG.4863.1	1	502	MSTRG.4863	.	0.601594	0.062615	0.300797	0.034299	0	0	22.8626	3.32439	24.6594	3.0222	20.3108	2.96307	0.251691	-1.99028	1.76916e-06	0.00847386	down	yes
14921	u	chr11	.	14896561	14897326	MSTRG.6450.1	1	766	MSTRG.6450	.	7.13969	0.743109	1.84465	0.210341	6.23238	0.657539	23.4282	3.40664	32.7937	4.01913	21.5849	3.14894	0.336517	-1.57125	0.00102198	0.0490615	down	yes
14952	u	chr11	.	15256734	15257186	MSTRG.6479.1	1	453	MSTRG.6479	.	0	0	0.092715	0.010572	0.046358	0.004891	7.83664	1.13951	12.4238	1.52264	9.62252	1.4038	0.427766	-1.22511	6.50027e-05	0.0225137	down	yes
14953	u	chr11	.	15258514	15259072	MSTRG.6480.1	1	559	MSTRG.6480	.	2.70125	0.28115	1.84794	0.210716	1.49553	0.157784	11.8211	1.71888	14.1485	1.73401	8.71735	1.27175	0.473776	-1.07772	0.000379592	0.0368307	down	yes
14955	u	chr11	.	15264409	15264807	MSTRG.6482.1	1	399	MSTRG.6482	.	0.756892	0.078778	0.749373	0.085449	1.51378	0.15971	9.52632	1.3852	12.015	1.47254	9.00752	1.31408	0.463392	-1.1097	1.38238e-05	0.0155442	down	yes
15714	u	chr12	.	1929048	1933699	MSTRG.6797.1	1	4652	MSTRG.6797	.	0.389295	0.040518	0.869733	0.099173	1.22764	0.129521	8.58512	1.24834	11.7012	1.43407	8.00451	1.16775	0.477531	-1.06633	6.04442e-05	0.0223938	down	yes
17705	i	chr13	.	2482449	2482804	MSTRG.7628.1	1	356	MSTRG.7628	ENSGALG00000042782	0	0	1.91011	0.217805	8.44382	0.890855	74.0927	10.7737	101.171	12.3993	49.368	7.20214	0.121182	-3.04475	0.000904951	0.0468958	down	yes
18373	u	chr13	.	12042062	12042818	MSTRG.7925.1	1	757	MSTRG.7925	.	0.38177	0.039735	1.05548	0.120354	0.484808	0.051149	10.3474	1.5046	11.3897	1.3959	7.55218	1.10176	0.459605	-1.12154	0.000173914	0.0297738	down	yes
19408	i	chr14	.	2315481	2321635	MSTRG.8313.1	1	6155	MSTRG.8313	GPR146	2.54638	0.265031	5.36393	0.611636	4.4221	0.466548	15.2158	2.21249	15.0942	1.84992	15.3555	2.24016	0.46538	-1.10352	0.000726361	0.0436127	down	yes
26102	u	chr19	.	2513101	2513430	MSTRG.10564.1	1	330	MSTRG.10564	.	0	0	1.81212	0.206632	0.915152	0.096552	9.94242	1.44571	10	1.22558	7.80909	1.13924	0.484357	-1.04586	0.000419037	0.0376831	down	yes
27131	i	chr19	.	8255869	8256160	MSTRG.10908.1	1	292	MSTRG.10908	ENSGALG00000042528	0	0	0	0	0	0	9.92808	1.44362	16.1027	1.97352	14.9384	2.17931	0.351119	-1.50997	0.000187327	0.0300803	down	yes
27281	u	chr19	.	9246252	9249645	MSTRG.10971.1	1	3394	MSTRG.10971	.	11.5854	1.20583	8.33559	0.950487	7.42487	0.783351	25.7546	3.74491	29.6093	3.62885	21.4773	3.13326	0.438853	-1.18819	0.000387743	0.0373617	down	yes
28846	i	chr2	.	18372112	18372373	MSTRG.11459.1	1	262	MSTRG.11459	NEBL	0.572519	0.059589	0.358779	0.040911	1.14504	0.120806	12.9198	1.87865	14.1679	1.73639	16.5878	2.41994	0.358013	-1.48192	0.000133221	0.0275452	down	yes
29108	u	chr2	.	23188872	23189227	MSTRG.11581.1	1	356	MSTRG.11581	.	0.837079	0.087124	0	0	1.60674	0.169517	9.05899	1.31725	10.5674	1.29512	10.4045	1.51788	0.456203	-1.13225	0.000129924	0.0274232	down	yes
29463	i	chr2	-	29357478	29371246	MSTRG.11775.1	1	13769	MSTRG.11775	HDAC9	4.40736	0.458725	5.68026	0.647706	2.27359	0.239872	20.6797	3.00699	35.219	4.31636	24.5195	3.57707	0.312658	-1.67734	0.000557007	0.0405033	down	yes
30071	u	chr2	.	38324801	38326944	MSTRG.12040.1	1	2144	MSTRG.12040	.	0.139459	0.014515	0.845149	0.09637	0.986007	0.104027	14.7943	2.15121	13.2845	1.62812	15.694	2.28955	0.355887	-1.49051	0.000152165	0.0283231	down	yes
32404	i	chr2	.	85756078	85756362	MSTRG.13065.1	1	285	MSTRG.13065	ENSGALG00000013155	0	0	0	0	0	0	12.3825	1.80051	13.6842	1.67711	7.63158	1.11335	0.398146	-1.32863	0.000456915	0.0386108	down	yes
34128	u	chr2	.	120686440	120686716	MSTRG.13826.1	1	277	MSTRG.13826	.	0	0	1.09025	0.124319	0.545126	0.057513	8.99639	1.30814	17.3285	2.12374	10.4152	1.51943	0.403006	-1.31113	0.000696014	0.0429159	down	yes
46015	u	chr3	.	17785622	17785883	MSTRG.17967.1	1	262	MSTRG.17967	.	0	0	0.103053	0.011751	2.89313	0.305236	12.0916	1.75821	13.1908	1.61664	9.76718	1.4249	0.42257	-1.24274	0.000807173	0.0450726	down	yes
46590	i	chr3	.	25596251	25596455	MSTRG.18276.1	1	205	MSTRG.18276	CAMKMT	0.326829	0.034017	0	0	0	0	5.78049	0.840528	10.961	1.34335	6.76098	0.986337	0.494195	-1.01685	0.000615302	0.0412977	down	yes
52018	u	chr4	.	398625	399389	MSTRG.20658.1	1	765	MSTRG.20658	.	1.39869	0.145578	0.394771	0.045015	1.18431	0.12495	12.1359	1.76466	10.7033	1.31177	7.42353	1.08299	0.465946	-1.10177	0.000941604	0.0474928	down	yes
52020	u	chr4	.	441196	441856	MSTRG.20660.1	1	661	MSTRG.20660	.	1.14221	0.118883	0.854766	0.097467	1.67095	0.176292	12.8641	1.87054	12.5295	1.53559	12.8906	1.88056	0.409943	-1.2865	4.45649e-05	0.0217638	down	yes
52547	i	chr4	.	3689859	3692581	MSTRG.20854.1	1	2723	MSTRG.20854	HS6ST2	12.484	1.29936	10.6757	1.21733	10.0536	1.06069	24.9027	3.62104	26.065	3.19447	29.971	4.37237	0.465538	-1.10303	0.000634456	0.0418173	down	yes
54281	u	chr4	.	31981666	31981929	MSTRG.21620.1	1	264	MSTRG.21620	.	0	0	0	0	0	0	5.35606	0.778813	10.6629	1.30682	8.13258	1.18643	0.481253	-1.05513	0.000765625	0.0445088	down	yes
56662	u	chr4	.	66496654	66496908	MSTRG.22695.1	1	255	MSTRG.22695	.	0.941176	0.097959	0.917647	0.104637	2.27451	0.239969	7.69804	1.11936	13.4667	1.65044	10.4549	1.52523	0.473294	-1.07919	0.000680903	0.042633	down	yes
57111	u	chr4	.	74596662	74598437	MSTRG.22899.1	1	1776	MSTRG.22899	.	4.08108	0.424765	1.82264	0.207831	2.01633	0.21273	35.6391	5.1822	24.2691	2.97437	25.964	3.7878	0.260809	-1.93894	0.000642619	0.0419378	down	yes
57966	u	chr4	.	87202171	87202409	MSTRG.23296.1	1	239	MSTRG.23296	.	0	0	0.456067	0.052004	0.213389	0.022513	6.31381	0.918077	11.2218	1.37531	6.97071	1.01693	0.48918	-1.03156	0.000416531	0.0376831	down	yes
60763	i	chr5	.	28890970	28891661	MSTRG.24329.1	1	692	MSTRG.24329	ARG2	0	0	0	0	0	0	8.90462	1.2948	10.7861	1.32192	6.02601	0.879115	0.463964	-1.10791	0.000363728	0.0363661	down	yes
63329	u	chr6	-	4641566	4704280	MSTRG.25492.1	2	38250	MSTRG.25492	.	4.70415	0.489615	4.17001	0.475496	2.58529	0.272758	13.5898	1.97607	21.9201	2.68648	13.5378	1.97498	0.4409	-1.18148	0.000732786	0.0436579	down	yes
65294	i	chr6	+	23536356	23543641	MSTRG.26207.1	2	3550	MSTRG.26207	NT5C2	4.52028	0.470477	3.86646	0.440882	2.68852	0.283649	18.8487	2.74074	20.4633	2.50793	21.2849	3.10519	0.369599	-1.43597	8.93702e-05	0.0248174	down	yes
66340	i	chr7	.	3859743	3859944	MSTRG.26639.1	1	202	MSTRG.26639	SPAG16	2.55198	0.265614	0	0	0	0	11.2401	1.6344	10.698	1.31113	11.7182	1.70954	0.424913	-1.23476	0.000760361	0.0443598	down	yes
67976	i	chr7	.	21388540	21389527	MSTRG.27281.1	1	988	MSTRG.27281	SLC4A10	0.647773	0.067421	1.37551	0.156846	0.080972	0.008543	10.7095	1.55725	10.83	1.3273	9.18725	1.3403	0.447167	-1.16111	8.82041e-05	0.024766	down	yes
67978	i	chr7	.	21400894	21403136	MSTRG.27283.1	1	2243	MSTRG.27283	SLC4A10	1.07713	0.112109	1.07624	0.122721	0.36469	0.038476	10.7619	1.56487	8.47793	1.03904	10.9862	1.60274	0.456701	-1.13068	0.000693816	0.0428855	down	yes
67981	i	chr7	.	21412787	21413532	MSTRG.27286.1	1	746	MSTRG.27286	SLC4A10	0.798928	0.083154	1.21448	0.138484	0	0	9.28954	1.35077	8.74397	1.07164	10.7976	1.57523	0.461557	-1.11542	0.000462661	0.0386736	down	yes
68283	u	chr7	.	22883678	22883957	MSTRG.27375.1	1	280	MSTRG.27375	.	0	0	0	0	1.07857	0.113793	6.67143	0.970078	12.0393	1.47551	7.56786	1.10405	0.477017	-1.06789	0.000647828	0.0420704	down	yes
68287	u	chr7	.	22908851	22909151	MSTRG.27377.1	1	301	MSTRG.27377	.	1.00332	0.104427	1.3887	0.15835	0	0	9.51827	1.38403	15.0963	1.85017	11.0731	1.61542	0.415991	-1.26538	0.00020046	0.0306992	down	yes
68292	u	chr7	.	22922014	22922520	MSTRG.27383.1	1	507	MSTRG.27383	.	1.19132	0.123994	0	0	0	0	8.43393	1.22636	13.3412	1.63507	8.55819	1.24853	0.440041	-1.18429	0.000256039	0.0330455	down	yes
68320	u	chr7	.	23060797	23061016	MSTRG.27413.1	1	220	MSTRG.27413	.	0	0	0	0	1.58636	0.167367	9.73636	1.41574	12.7364	1.56094	8.24545	1.2029	0.440813	-1.18176	0.000267579	0.0334821	down	yes
70336	u	chr8	.	9895754	9896326	MSTRG.28226.1	1	573	MSTRG.28226	.	0	0	1.637	0.186663	0.527051	0.055606	8.32984	1.21122	9.60384	1.17702	10.9651	1.59966	0.464307	-1.10685	0.000540408	0.0403537	down	yes
75111	u	chrAADN04000843.1	+	8267	16864	MSTRG.30112.1	1	8598	MSTRG.30112	.	0	0	0	0	3.33362	0.351709	21.0786	3.065	29.9252	3.66757	19.5331	2.84963	0.264507	-1.91862	0.000326738	0.0351206	down	yes
75845	u	chrAADN04001686.1	.	4041	10335	MSTRG.30610.1	1	6295	MSTRG.30610	.	2.88519	0.300294	0	0	20.7586	2.1901	305.373	44.4036	611.286	74.9178	367.808	53.6583	0.0280276	-5.15701	0.00072641	0.0436127	down	yes
76417	u	chrAADN04002417.1	+	2874	5233	MSTRG.30943.1	2	1040	MSTRG.30943	.	16.9866	1.76798	13.5151	1.5411	20.44	2.1565	82.3682	11.977	80.2248	9.83218	74.4516	10.8615	0.237021	-2.07691	6.13305e-05	0.0224178	down	yes
76704	u	chrAADN04002820.1	.	6642	8946	MSTRG.31130.1	1	2305	MSTRG.31130	.	0	0	0	0	0	0	393.926	57.2799	1310	160.551	360.698	52.6211	0.0125587	-6.31517	0.00024734	0.0326938	down	yes
76921	u	chrAADN04003187.1	.	6586	10144	MSTRG.31282.1	1	3559	MSTRG.31282	.	0	0	0	0	0	0	371.507	54.02	631.902	77.4445	435.527	63.5376	0.0153121	-6.02918	2.16789e-06	0.00847386	down	yes
77243	u	chrAADN04003795.1	.	15483	16395	MSTRG.31522.1	1	913	MSTRG.31522	.	3.63636	0.378478	1.88609	0.215066	3.13253	0.330494	14.7831	2.14958	13.971	1.71225	10.2306	1.4925	0.471264	-1.08539	0.000647768	0.0420704	down	yes
77288	u	chrAADN04003863.1	.	6499	8598	MSTRG.31566.1	1	2100	MSTRG.31566	.	0	0	0	0	0	0	466.133	67.7793	1172.53	143.702	430.273	62.7712	0.0116363	-6.42523	6.96394e-05	0.0228977	down	yes
77935	u	chrAADN04005015.1	.	1482	5011	MSTRG.32042.1	1	3530	MSTRG.32042	.	0	0	0	0	0	0	283.256	41.1876	933.679	114.43	251.145	36.6387	0.0176044	-5.82792	0.000344107	0.0356192	down	yes
78068	u	chrAADN04005320.1	.	4299	11628	MSTRG.32130.1	1	7330	MSTRG.32130	.	12.0201	1.25106	8.54898	0.974819	10.4557	1.10312	20.9503	3.04633	28.6066	3.50596	24.3855	3.55752	0.482763	-1.05061	0.000169071	0.0295432	down	yes
78195	u	chrAADN04005532.1	.	45	3008	MSTRG.32226.1	1	2964	MSTRG.32226	.	0.692982	0.072127	1.16869	0.133263	0.405196	0.04275	18.7716	2.72954	21.2851	2.60865	26.5027	3.86639	0.268442	-1.89732	0.000176726	0.0297738	down	yes
78200	u	chrAADN04005532.1	.	11154	11922	MSTRG.32231.1	1	769	MSTRG.32231	.	0	0	1.17815	0.134342	0	0	13.1541	1.91271	16.2165	1.98746	12.0241	1.75415	0.361731	-1.46701	3.03362e-05	0.0196911	down	yes
78248	u	chrAADN04005625.1	+	7450	7854	MSTRG.32259.1	1	405	MSTRG.32259	.	0.24856	0.02587	0.434979	0.0496	0	0	29.8754	4.34411	22.4321	2.74922	28.4225	4.14646	0.218573	-2.19381	0.00017803	0.0297738	down	yes
78618	u	chrAADN04006344.1	-	37	2327	MSTRG.32578.1	2	1350	MSTRG.32578	.	3.25065	0.338333	2.2866	0.260735	2.33713	0.246576	13.616	1.97988	11.6606	1.4291	11.5819	1.68964	0.476274	-1.07014	0.000297298	0.0339233	down	yes
78633	u	chrAADN04006371.1	.	2385	2713	MSTRG.32592.1	1	329	MSTRG.32592	.	0	0	0	0	0	0	12.4546	1.811	15.1121	1.8521	10.5433	1.53814	0.366286	-1.44896	1.05985e-05	0.015181	down	yes
79320	u	chrAADN04007562.1	.	2222	2438	MSTRG.33153.1	1	217	MSTRG.33153	.	0	0	0	0	0	0	10.2926	1.49663	7.48848	0.917771	7.08756	1.03398	0.468275	-1.09457	0.000687957	0.0427222	down	yes
79410	u	chrAADN04007744.1	.	7672	9923	MSTRG.33233.1	1	2252	MSTRG.33233	.	0.875666	0.091141	1.25844	0.143496	1.26154	0.133098	8.27376	1.20307	10.486	1.28514	10.4882	1.53009	0.480583	-1.05714	7.49537e-05	0.0235731	down	yes
79429	u	chrAADN04007780.1	.	1369	1914	MSTRG.33251.1	1	546	MSTRG.33251	.	0	0	0	0	0	0	6.4304	0.935031	9.81136	1.20246	8.57143	1.25046	0.470664	-1.08723	8.96315e-05	0.0248174	down	yes
80310	u	chrAADN04009339.1	.	7523	8034	MSTRG.33967.1	1	512	MSTRG.33967	.	1.76172	0.183362	1.47461	0.168146	0	0	11.0605	1.60829	11.4082	1.39816	11.3984	1.66288	0.43619	-1.19697	0.000190302	0.0302835	down	yes
80747	u	chrAADN04010111.1	+	6041	7484	MSTRG.34306.1	2	866	MSTRG.34306	.	0.34873	0.036296	0.34873	0.039765	0.327945	0.034599	11.5332	1.67702	25.4711	3.12168	16.0268	2.33809	0.311642	-1.68204	0.000726443	0.0436127	down	yes
80988	u	chrAADN04010624.1	-	34	747	MSTRG.34525.1	3	316	MSTRG.34525	.	0.351266	0.03656	3.69452	0.421277	0.075949	0.008013	19.4772	2.83214	21.064	2.58155	19.5628	2.85396	0.30393	-1.71819	0.000452979	0.0384177	down	yes
81386	u	chrAADN04011277.1	.	591	1141	MSTRG.34827.1	1	551	MSTRG.34827	.	0	0	0	0	0	0	5.9582	0.866368	9.22183	1.13021	7.67962	1.12035	0.49135	-1.02518	8.08802e-05	0.0245582	down	yes
81513	u	chrAADN04011518.1	.	4389	4643	MSTRG.34943.1	1	255	MSTRG.34943	.	2.36863	0.24653	0	0	2.14902	0.22673	10.0745	1.46491	15.549	1.90565	10.051	1.4663	0.442371	-1.17667	0.000807862	0.0450767	down	yes
81527	u	chrAADN04011551.1	+	748	1289	MSTRG.34957.1	2	366	MSTRG.34957	.	0	0	0	0	5.67213	0.598431	24.9423	3.62681	40.5546	4.97029	35.6484	5.20064	0.210536	-2.24786	0.00100875	0.0488615	down	yes
81753	u	chrAADN04011949.1	.	1409	2189	MSTRG.35156.1	1	781	MSTRG.35156	.	0.768246	0.07996	0	0	0.773367	0.081593	8.58899	1.24891	13.7068	1.67987	13.0973	1.91072	0.405317	-1.30288	0.00035677	0.0359773	down	yes
81934	u	chrAADN04012217.1	-	3778	5237	MSTRG.35315.1	1	1460	MSTRG.35315	.	6.7675	0.704371	8.51575	0.97103	10.7849	1.13785	79.9961	11.6321	175.289	21.4831	74.8312	10.9169	0.128503	-2.96012	0.000651301	0.0421293	down	yes
81971	u	chrAADN04012287.1	.	2283	2819	MSTRG.35344.1	1	537	MSTRG.35344	.	60.0801	6.25322	38.7542	4.41904	30.5158	3.21953	340.475	49.5077	250.042	30.6446	304.196	44.3782	0.131746	-2.92417	0.000655989	0.0421807	down	yes
81972	u	chrAADN04012287.1	+	3166	7315	MSTRG.35345.1	1	4150	MSTRG.35345	.	33.7357	3.51126	22.2766	2.54015	22.3559	2.35863	131.202	19.0778	119.052	14.5908	111.367	16.247	0.214979	-2.21773	0.000192949	0.0302835	down	yes
82019	u	chrAADN04012367.1	+	1014	2704	MSTRG.35388.1	2	294	MSTRG.35388	.	1.5068	0.15683	1.27891	0.145831	6.08296	0.641775	24.4334	3.55281	36.6207	4.48816	21.2993	3.10729	0.276788	-1.85315	0.000910752	0.0470775	down	yes
82090	u	chrAADN04012482.1	.	136	2497	MSTRG.35450.1	1	2362	MSTRG.35450	.	8.03556	0.836353	5.2282	0.596158	6.38696	0.673848	27.1247	3.94414	28.4704	3.48926	26.4162	3.85377	0.357109	-1.48556	3.46641e-05	0.0206771	down	yes
82091	u	chrAADN04012482.1	.	3380	3767	MSTRG.35451.1	1	388	MSTRG.35451	.	18.1366	1.88768	10.1186	1.15379	7.78093	0.820917	63.2139	9.1918	116.505	14.2786	67.1856	9.80148	0.188832	-2.40483	0.000835669	0.0454479	down	yes
82112	u	chrAADN04012523.1	.	5683	5920	MSTRG.35472.1	1	238	MSTRG.35472	.	2.21849	0.230903	0	0	5.68907	0.600219	74.0651	10.7696	227.288	27.8559	177.08	25.8336	0.0600126	-4.05859	0.000902881	0.0468958	down	yes
82354	u	chrAADN04012920.1	.	2632	3400	MSTRG.35660.1	1	769	MSTRG.35660	.	31.156	3.24276	23.4993	2.67957	27.0338	2.85217	63.7815	9.27433	69.1665	8.47689	50.1144	7.31103	0.420429	-1.25007	0.000315642	0.0344246	down	yes
82605	u	chrAADN04013358.1	.	5437	5687	MSTRG.35861.1	1	251	MSTRG.35861	.	0	0	0	0	0	0	13.1793	1.91637	12.4263	1.52294	7.79283	1.13687	0.39917	-1.32493	0.000516262	0.0397742	down	yes
82660	u	chrAADN04013438.1	+	21	421	MSTRG.35907.1	2	364	MSTRG.35907	.	0	0	0	0	0	0	38.5137	5.6002	78.9918	9.68106	52.7445	7.69473	0.117722	-3.08654	0.000105293	0.0265937	down	yes
82661	u	chrAADN04013438.1	+	1367	4091	MSTRG.35912.1	2	2200	MSTRG.35912	.	0.380357	0.039588	4.06659	0.463703	0	0	22.5115	3.27335	41.5733	5.09513	24.8828	3.63007	0.232805	-2.10281	0.000842809	0.0455271	down	yes
83162	u	chrAADN04014286.1	.	68	970	MSTRG.36264.1	1	903	MSTRG.36264	.	2.50831	0.261068	3.17387	0.361908	2.33666	0.246526	10.9756	1.59594	19.1672	2.34909	15.9856	2.33209	0.419646	-1.25276	0.000606133	0.0410922	down	yes
83350	u	chrAADN04014620.1	.	1133	2674	MSTRG.36413.1	1	1542	MSTRG.36413	.	9.6965	1.00923	7.1109	0.810838	6.82036	0.719574	22.2088	3.22933	31.4319	3.85222	21.2776	3.10412	0.42037	-1.25027	0.000230395	0.032132	down	yes
83405	u	chrAADN04014724.1	.	202	1406	MSTRG.36461.1	1	1205	MSTRG.36461	.	1	0.104081	2.62075	0.298837	0.995851	0.105066	8.98921	1.3071	11.4888	1.40804	11.5494	1.6849	0.473618	-1.0782	0.000445352	0.0382392	down	yes
83466	u	chrAADN04014866.1	.	32	5833	MSTRG.36514.1	1	5802	MSTRG.36514	.	6.04024	0.628677	6.21967	0.709213	2.53826	0.267796	24.8939	3.61977	34.4865	4.22659	29.9933	4.37562	0.300703	-1.73359	0.000316078	0.0344246	down	yes
83654	u	chrAADN04015277.1	.	5027	5565	MSTRG.36684.1	1	539	MSTRG.36684	.	1.39889	0.145598	0.560297	0.063889	0.884972	0.093368	11.3367	1.64845	11.449	1.40316	9.01577	1.31528	0.448854	-1.15568	6.12731e-05	0.0224178	down	yes
83655	u	chrAADN04015281.1	-	15	2394	MSTRG.36685.1	2	1164	MSTRG.36685	.	0	0	0.872852	0.099529	0	0	10.2829	1.49521	18.4266	2.25833	10.3515	1.51014	0.37769	-1.40472	0.00047993	0.0388917	down	yes
83748	u	chrAADN04015561.1	.	4432	4944	MSTRG.36772.1	1	513	MSTRG.36772	.	0	0	7.65302	0.872655	3.82651	0.403711	35.7739	5.2018	47.0175	5.76237	39.0604	5.6984	0.210725	-2.24657	0.00105407	0.0496122	down	yes
83832	u	chrAADN04015731.1	.	109	5217	MSTRG.36840.1	1	5109	MSTRG.36840	.	11.1402	1.15949	6.70405	0.764446	2.48229	0.261891	88.5046	12.8693	63.6514	7.80097	81.9207	11.9512	0.144887	-2.787	0.000792441	0.0449281	down	yes
83847	u	chrAADN04015767.1	.	69	870	MSTRG.36855.1	1	802	MSTRG.36855	.	2.25935	0.235157	1.8803	0.214406	2.07107	0.218506	33.404	4.8572	21.8491	2.67778	26.7868	3.90784	0.258573	-1.95136	0.000569488	0.0406718	down	yes
83848	u	chrAADN04015767.1	.	4362	5300	MSTRG.36856.1	1	939	MSTRG.36856	.	3.18637	0.331642	0.643237	0.073347	0.643237	0.067864	28.2982	4.11478	29.3003	3.59098	26.2226	3.82553	0.237933	-2.07137	5.43414e-05	0.0222715	down	yes
83869	u	chrAADN04015839.1	.	4957	5303	MSTRG.36874.1	1	347	MSTRG.36874	.	0	0	0	0	0.368876	0.038918	10.1556	1.47671	12.1268	1.48623	6.06052	0.88415	0.447387	-1.16041	0.000970015	0.0479912	down	yes
84013	u	chrAADN04016207.1	+	2774	5078	MSTRG.36987.1	2	264	MSTRG.36987	.	0.263258	0.0274	1.14394	0.130441	3.62121	0.382051	56.642	8.23619	68.6693	8.41595	58.0038	8.46199	0.124946	-3.00062	1.87418e-05	0.0160247	down	yes
84134	u	chrAADN04016482.1	.	167	4975	MSTRG.37086.1	1	4809	MSTRG.37086	.	8.22427	0.855993	7.83988	0.893962	1.59264	0.168029	62.0923	9.02871	52.2625	6.40518	55.5934	8.11034	0.182402	-2.45481	0.000720438	0.0435912	down	yes
84365	u	chrAADN04017021.1	.	33	4669	MSTRG.37282.1	1	4637	MSTRG.37282	.	5.65689	0.588777	4.86069	0.554252	2.68083	0.282837	29.1662	4.24099	36.9518	4.52873	40.2448	5.87118	0.251514	-1.99129	0.000209151	0.0311355	down	yes
84852	u	chrAADN04018398.1	.	3139	3832	MSTRG.37687.1	1	694	MSTRG.37687	.	2.4659	0.256654	3.04539	0.347258	0.870317	0.091822	183.384	26.6655	227.853	27.9251	178.315	26.0138	0.0440561	-4.50451	1.12325e-06	0.00768348	down	yes
85100	u	chrAADN04019128.1	.	225	3381	MSTRG.37888.1	1	3157	MSTRG.37888	.	5.51204	0.573701	2.22901	0.254169	1.00443	0.105972	27.3891	3.98259	26.4047	3.2361	29.3782	4.28589	0.26946	-1.89186	0.00043295	0.0379674	down	yes
85123	u	chrAADN04019210.1	.	3085	3568	MSTRG.37911.1	1	484	MSTRG.37911	.	0.623967	0.064943	0	0	0	0	5.58471	0.81206	10.4339	1.27875	9.34917	1.36392	0.477831	-1.06543	0.00100068	0.0487771	down	yes
85327	u	chrAADN04019748.1	.	709	1918	MSTRG.38049.1	1	1210	MSTRG.38049	.	2.24297	0.233452	1.85041	0.210998	1.97769	0.208653	12.1256	1.76316	14.4339	1.76899	8.41736	1.22798	0.473126	-1.07971	0.000494347	0.0392936	down	yes
85383	u	chrAADN04019904.1	.	474	923	MSTRG.38081.1	1	450	MSTRG.38081	.	10.4778	1.09054	4.95222	0.564689	7.14778	0.754117	20.5644	2.99023	28.6067	3.50597	25.4756	3.71655	0.407485	-1.29518	0.000786087	0.044859	down	yes
85530	u	chrAADN04020495.1	.	48	2864	MSTRG.38204.1	1	2817	MSTRG.38204	.	11.891	1.23763	5.71743	0.651944	3.83724	0.404843	87.4283	12.7128	79.0099	9.68328	61.7038	9.00176	0.152465	-2.71345	0.000353115	0.0359081	down	yes
85730	u	chrAADN04021398.1	.	72	2486	MSTRG.38367.1	1	2415	MSTRG.38367	.	0	0	0	0	0	0	31.4232	4.56918	64.9903	7.96506	42.7319	6.23402	0.140419	-2.83219	0.00014043	0.0280167	down	yes
85852	u	chrAADN04022031.1	.	395	641	MSTRG.38476.1	1	247	MSTRG.38476	.	0	0	3.40486	0.388247	0.611336	0.064498	60.6802	8.82337	50.4372	6.18148	29.6437	4.32463	0.157864	-2.66325	0.000817116	0.045289	down	yes
86232	u	chrAADN04024566.1	.	149	1036	MSTRG.38835.1	1	888	MSTRG.38835	.	15.143	1.57611	10.3435	1.17944	9.22635	0.973415	44.6464	6.49193	44.7804	5.48819	39.0034	5.69008	0.324185	-1.62511	0.000226612	0.032132	down	yes
86319	u	chrAADN04024684.1	.	70	1166	MSTRG.38904.1	1	1097	MSTRG.38904	.	6.43847	0.670125	6.25706	0.713477	6.36007	0.671012	28.2489	4.1076	41.7539	5.11726	26.3373	3.84226	0.316175	-1.6612	8.56212e-05	0.024766	down	yes
86490	u	chrKQ759433.1	.	2638	4315	MSTRG.39056.1	1	1678	MSTRG.39056	.	25.8465	2.69014	22.2473	2.53681	28.1532	2.97026	51.1761	7.4414	69.1731	8.4777	43.2756	6.31334	0.445739	-1.16573	0.000601413	0.0410365	down	yes
86514	u	chrKQ759445.1	-	163	1999	MSTRG.39077.1	1	1837	MSTRG.39077	.	19.693	2.04967	14.6516	1.67069	10.4763	1.10529	63.9314	9.29612	59.4279	7.28335	64.4262	9.39893	0.268394	-1.89757	0.000559474	0.0405693	down	yes
87162	u	chrKQ759568.1	-	14312	16416	MSTRG.39432.1	1	2105	MSTRG.39432	.	4.44466	0.462606	7.93919	0.905286	6.88171	0.726046	39.9572	5.81009	50.9895	6.24916	42.7458	6.23605	0.237903	-2.07156	5.61408e-05	0.0222715	down	yes
88908	i	chrZ	.	17124683	17125809	MSTRG.40294.1	1	1127	MSTRG.40294	ANKRD55	2.126	0.221277	1.78704	0.203772	1.99024	0.209978	9.24845	1.3448	14.693	1.80074	13.4516	1.96242	0.45051	-1.15037	0.000350155	0.0359081	down	yes
89286	o	chrZ	+	23309910	23315973	MSTRG.40505.1	3	936	MSTRG.40505	SNORA47	5.65996	0.589096	6.08521	0.693881	4.83654	0.510273	15.64	2.27417	16.797	2.0586	17.1887	2.5076	0.487324	-1.03705	0.000154276	0.0283719	down	yes
89746	u	chrZ	-	27329417	27332543	MSTRG.40712.1	2	908	MSTRG.40712	.	45.1526	4.69954	37.8437	4.31522	51.5053	5.43401	94.6932	13.7691	94.5019	11.5819	75.8456	11.0649	0.443002	-1.17461	0.00060927	0.0411621	down	yes
89747	u	chrZ	+	27331571	27346511	MSTRG.40709.2	2	1642	MSTRG.40709	.	16.6264	1.73049	16.5979	1.89261	19.2051	2.02621	37.7914	5.49516	36.5851	4.48379	30.157	4.3995	0.49904	-1.00277	0.000466096	0.0386936	down	yes

## Sheet: D1VSE12_lncRNA
Table S3. List of identified DE-lncRNAs from pairwise comparisons ( D1 VS E12 )
t_id	class_code	chr	strand	start	end	t_name	num_exons	length	gene_id	gene_name	cov.D1_1	FPKM.D1_1	cov.D1_2	FPKM.D1_2	cov.D1_3	FPKM.D1_3	cov.E12_1	FPKM.E12_1	cov.E12_2	FPKM.E12_2	cov.E12_3	FPKM.E12_3	fc	log2(fc)	pval	qval	regulation	significant
612	i	chr1	-	10345112	10355537	MSTRG.247.1	2	10245	MSTRG.247	CACNA2D1	59.3115	8.62436	57.2552	7.01708	67.4893	9.8458	15.1709	2.25667	14.2778	2.20272	11.3665	1.73649	3.08357	1.6246	0.00041118	0.0169462	up	yes
1629	u	chr1	+	32041778	32044858	MSTRG.761.1	2	2981	MSTRG.761	.	32.9415	4.78995	31.1952	3.82322	25.9001	3.77848	3.61322	0.537466	3.66974	0.566152	2.84881	0.435222	3.37998	1.75702	5.68394e-05	0.00811639	up	yes
1671	u	chr1	.	33078018	33078274	MSTRG.776.1	1	257	MSTRG.776	.	9.40078	1.36695	12.6226	1.54699	10.0856	1.47136	0.210117	0.031255	0	0	0	0	2.43554	1.28424	2.95986e-06	0.00303496	up	yes
3520	i	chr1	.	55758429	55759484	MSTRG.1555.1	1	1056	MSTRG.1555	SPIC	15.465	2.24873	11.9782	1.46802	9.14015	1.33343	0.285985	0.04254	0.846591	0.130608	0.094697	0.014467	2.50114	1.32259	0.0010304	0.0248845	up	yes
3927	u	chr1	+	61345774	61370975	MSTRG.1790.1	2	25181	MSTRG.1790	.	22.6714	3.29659	42.7519	5.23958	35.5676	5.18884	6.47445	0.963074	6.39245	0.986199	4.91708	0.751199	2.89644	1.53428	0.00119528	0.0267879	up	yes
6398	i	chr1	.	95083487	95083928	MSTRG.2888.1	1	442	MSTRG.2888	ENSGALG00000031990	9.56787	1.39124	11.3326	1.3889	9.93665	1.44963	1.14932	0.170962	0.341629	0.052705	1.96833	0.300708	2.05888	1.04186	0.000303143	0.0148102	up	yes
6426	u	chr1	.	95318672	95319078	MSTRG.2902.1	1	407	MSTRG.2902	.	8.4742	1.23222	14.5971	1.78898	7.65356	1.11655	0	0	0	0	1.34152	0.204949	2.21963	1.15032	0.00160717	0.0308628	up	yes
6694	u	chr1	.	104958531	104958834	MSTRG.3008.1	1	304	MSTRG.3008	.	9.30263	1.35268	12.3158	1.5094	10.5132	1.53373	1.49013	0.221657	0.085526	0.013195	0	0	2.29483	1.19838	0.000268719	0.0141371	up	yes
7412	i	chr1	-	114934470	115036373	MSTRG.3304.1	2	33405	MSTRG.3304	DMD	54.0919	7.86539	48.0259	5.88595	48.0968	7.01668	9.00051	1.33883	9.26909	1.42999	7.91801	1.20966	3.39033	1.76143	9.95721e-05	0.00979875	up	yes
7807	i	chr1	.	122048073	122048573	MSTRG.3471.1	1	501	MSTRG.3471	VEGFD	13.2794	1.93093	11.2475	1.37847	10.8683	1.58554	0	0	0.602794	0.092996	0	0	2.54534	1.34786	0.000158394	0.0116074	up	yes
7808	i	chr1	.	122053703	122054006	MSTRG.3472.1	1	304	MSTRG.3472	VEGFD	7.52632	1.09438	17.7993	2.18145	8.14474	1.18821	0	0	0.993421	0.153261	0	0	2.3296	1.22008	0.00387934	0.0481244	up	yes
8836	u	chr1	.	140469952	140470292	MSTRG.3885.1	1	341	MSTRG.3885	.	12.2933	1.78754	11.4985	1.40924	8.77126	1.27961	0.88563	0.131738	0.997067	0.153823	0.88563	0.135301	2.17765	1.12277	0.000207787	0.0129363	up	yes
8949	u	chr1	.	144448984	144449249	MSTRG.3949.1	1	266	MSTRG.3949	.	11.9023	1.73068	9.02256	1.10578	6.54511	0.954845	0	0	0	0	0	0	2.24009	1.16356	0.00134923	0.0282633	up	yes
8950	u	chr1	.	144456014	144456463	MSTRG.3950.1	1	450	MSTRG.3950	.	10.3778	1.50901	16.5533	2.02874	9.22222	1.3454	0	0	0	0	0	0	2.61212	1.38522	0.000231987	0.0135415	up	yes
9223	u	chr1	.	151633740	151634816	MSTRG.4091.1	1	1077	MSTRG.4091	.	13.6741	1.98832	9.53018	1.168	9.47261	1.38193	0	0	0	0	0	0	2.48965	1.31594	0.000664171	0.0205098	up	yes
9427	u	chr1	.	155972521	155972743	MSTRG.4150.1	1	223	MSTRG.4150	.	10.8834	1.58253	12.1076	1.48388	5.60987	0.818405	0	0	0.179372	0.027673	0	0	2.24735	1.16823	0.00190202	0.0335767	up	yes
9451	i	chr1	.	156227095	156228219	MSTRG.4168.1	1	1125	MSTRG.4168	PIBF1	11.7218	1.70444	8.71733	1.06838	6.968	1.01654	0	0	0	0	0	0	2.2427	1.16524	0.00100365	0.0246086	up	yes
9628	u	chr1	.	166437536	166438042	MSTRG.4252.1	1	507	MSTRG.4252	.	7.97436	1.15953	15.0197	1.84078	7.9645	1.16192	0.710059	0.105621	1.78698	0.275688	0	0	2.11071	1.07773	0.00293178	0.041602	up	yes
10145	i	chr1	-	174743765	174748690	MSTRG.4492.1	2	3136	MSTRG.4492	FRY	10.1818	1.48052	10.9112	1.33726	5.56129	0.811319	0.89477	0.133097	0.616294	0.095079	0.240753	0.036781	2.01348	1.00969	0.00218066	0.036097	up	yes
10353	u	chr1	.	177135621	177135883	MSTRG.4593.1	1	263	MSTRG.4593	.	9.77186	1.42091	7.42966	0.910562	5.94297	0.867	0	0	0	0	0	0	2.05161	1.03676	0.000980195	0.0242925	up	yes
10535	i	chr1	.	179623748	179623988	MSTRG.4652.1	1	241	MSTRG.4652	ENSGALG00000039323	10.2448	1.48968	15.9253	1.95177	8.86307	1.293	0.59751	0.08888	0	0	0.522822	0.079873	2.42899	1.28036	0.000360248	0.0160101	up	yes
10937	u	chr1	.	188882432	188882715	MSTRG.4858.1	1	284	MSTRG.4858	.	6.8169	0.99123	11.4225	1.39992	5.13732	0.749468	0	0	0	0	0	0	2.02959	1.02119	0.0015198	0.0300311	up	yes
10942	u	chr1	.	188903555	188904056	MSTRG.4863.1	1	502	MSTRG.4863	.	22.8626	3.32439	24.6594	3.0222	20.3108	2.96307	0	0	0	0	0	0	4.10022	2.0357	7.97322e-07	0.0025435	up	yes
14332	i	chr11	.	4823469	4823766	MSTRG.6148.1	1	298	MSTRG.6148	FTO	13.6275	1.98155	12.2215	1.49784	6.96644	1.01631	0	0	0	0	1.72819	0.264021	2.28176	1.19015	0.00387701	0.0481141	up	yes
14337	i	chr11	.	4860219	4860596	MSTRG.6153.1	1	378	MSTRG.6153	FTO	12.254	1.78182	13.6799	1.67658	10.4074	1.5183	1.48413	0.220764	1.59788	0.246515	0	0	2.30974	1.20773	0.000385556	0.0165554	up	yes
14608	u	chr11	.	8778458	8779536	MSTRG.6278.1	1	1079	MSTRG.6278	.	12.1288	1.76362	11.5236	1.41231	6.01483	0.877484	1.36145	0.202515	0.535681	0.082643	0.350324	0.05352	2.08973	1.06332	0.00358451	0.0462236	up	yes
14947	u	chr11	.	15238309	15238904	MSTRG.6474.1	1	596	MSTRG.6474	.	11.3926	1.65657	11.3087	1.38597	5.42953	0.792097	0.214765	0.031946	0.503356	0.077656	0	0	2.16972	1.11751	0.00291655	0.041466	up	yes
14948	u	chr11	.	15242881	15243329	MSTRG.6475.1	1	449	MSTRG.6475	.	11.0958	1.61341	13.9243	1.70653	7.04009	1.02706	0	0	0.610245	0.094146	0	0	2.3576	1.23732	0.000864589	0.0229413	up	yes
14953	u	chr11	.	15258514	15259072	MSTRG.6480.1	1	559	MSTRG.6480	.	11.8211	1.71888	14.1485	1.73401	8.71735	1.27175	0	0	0.690519	0.10653	1.62075	0.247608	2.30411	1.20421	0.000697184	0.0209811	up	yes
14955	u	chr11	.	15264409	15264807	MSTRG.6482.1	1	399	MSTRG.6482	.	9.52632	1.3852	12.015	1.47254	9.00752	1.31408	0	0	0	0	1.12782	0.172301	2.26639	1.1804	0.000130749	0.0107207	up	yes
14956	u	chr11	.	15266568	15267162	MSTRG.6483.1	1	595	MSTRG.6483	.	9.83193	1.42964	7.46218	0.914549	8.24706	1.20314	0	0	1.2521	0.193169	0	0	2.04793	1.03417	0.00139301	0.0287835	up	yes
14963	u	chr11	.	15294910	15296677	MSTRG.6490.1	1	1768	MSTRG.6490	.	12.5257	1.82134	10.4802	1.28443	12.5902	1.83675	1.33145	0.198053	0.22681	0.034991	1.62274	0.247911	2.27764	1.18754	0.000832854	0.0226018	up	yes
15713	u	chr12	.	1925291	1928727	MSTRG.6796.1	1	3437	MSTRG.6796	.	12.2505	1.78132	7.67821	0.941024	9.03637	1.31829	0.527204	0.078422	0.482106	0.074377	0	0	2.21055	1.14441	0.00174844	0.0323063	up	yes
15714	u	chr12	.	1929048	1933699	MSTRG.6797.1	1	4652	MSTRG.6797	.	8.58512	1.24834	11.7012	1.43407	8.00451	1.16775	0.22442	0.033382	0.486887	0.075115	0.388005	0.059277	2.1602	1.11116	2.85429e-05	0.00644146	up	yes
15717	u	chr12	.	1940411	1941069	MSTRG.6800.1	1	659	MSTRG.6800	.	6.44158	0.936656	13.3414	1.6351	6.16844	0.899893	0.641882	0.09548	0	0	0.462822	0.070707	2.02194	1.01574	0.00300616	0.0420828	up	yes
17203	u	chr12	-	15864012	15869988	MSTRG.7417.1	3	1364	MSTRG.7417	.	11.2984	1.64287	12.665	1.55219	23.915	3.48888	0	0	0	0	0.193659	0.029586	3.08665	1.62604	0.00352235	0.0457676	up	yes
17850	u	chr13	.	4710208	4714131	MSTRG.7714.1	1	3924	MSTRG.7714	.	17.7791	2.58521	20.4373	2.50475	16.8639	2.46022	2.86315	0.425894	3.28236	0.506389	2.29944	0.351293	2.4651	1.30164	1.06918e-05	0.00444757	up	yes
18405	u	chr13	-	12307267	12313740	MSTRG.7934.1	3	2436	MSTRG.7934	.	10.9106	1.58648	6.01435	0.737105	8.4039	1.22602	0	0	0	0	0	0	2.15454	1.10738	0.0027105	0.0401253	up	yes
18410	i	chr13	.	12323781	12324248	MSTRG.7938.1	1	468	MSTRG.7938	ENSGALG00000030107	6.62179	0.962861	12.485	1.53014	4.76709	0.695456	0	0	0	0	0	0	2.03442	1.02462	0.00371361	0.0470593	up	yes
18654	u	chr13	.	14034634	14034908	MSTRG.8015.1	1	275	MSTRG.8015	.	13.5673	1.97279	17.7382	2.17395	8.76727	1.27903	0	0	0	0	0	0	2.78081	1.47551	0.000541054	0.0188794	up	yes
18655	u	chr13	.	14038080	14038635	MSTRG.8016.1	1	556	MSTRG.8016	.	9.76259	1.41956	10.7608	1.31882	8.85612	1.29199	0	0	0	0	0	0	2.34282	1.22824	8.36556e-07	0.0025435	up	yes
18657	u	chr13	.	14045020	14047343	MSTRG.8018.1	1	2324	MSTRG.8018	.	7.79217	1.13304	9.07487	1.1122	9.429	1.37557	0	0	0	0	0	0	2.20377	1.13998	3.04297e-05	0.00645822	up	yes
23726	u	chr17	.	6793357	6793716	MSTRG.9784.1	1	360	MSTRG.9784	.	7.23333	1.05178	16.5917	2.03344	7.54722	1.10104	0	0	0	0	0	0	2.35595	1.23631	0.00248245	0.0383432	up	yes
24394	i	chr18	+	278756	291781	MSTRG.9969.1	2	11414	MSTRG.9969	GAS7	34.1353	4.96354	48.1418	5.90016	46.1962	6.73941	15.0798	2.24312	14.803	2.28375	12.8911	1.96941	2.15951	1.11071	0.000710474	0.0210904	up	yes
27131	i	chr19	.	8255869	8256160	MSTRG.10908.1	1	292	MSTRG.10908	ENSGALG00000042528	9.92808	1.44362	16.1027	1.97352	14.9384	2.17931	0.941781	0.14009	1.73973	0.268397	0	0	2.51853	1.33258	0.000911367	0.0234301	up	yes
27133	u	chr19	.	8279504	8279733	MSTRG.10910.1	1	230	MSTRG.10910	.	7.42609	1.07981	13.0435	1.59858	5.23043	0.763051	0	0	0	0	0	0	2.12003	1.08408	0.00260246	0.039301	up	yes
27281	u	chr19	.	9246252	9249645	MSTRG.10971.1	1	3394	MSTRG.10971	.	25.7546	3.74491	29.6093	3.62885	21.4773	3.13326	6.03212	0.897277	3.67884	0.567556	4.88067	0.745637	2.59555	1.37604	0.000165173	0.011831	up	yes
27863	x	chr2	+	2214054	2222044	MSTRG.11262.1	2	618	MSTRG.11262	OBSCN	19.4852	2.8333	30.8298	3.77843	14.1479	2.06399	1.34628	0.200259	1.70082	0.262396	1.47788	0.225782	3.11473	1.63911	0.000920191	0.0235388	up	yes
28846	i	chr2	.	18372112	18372373	MSTRG.11459.1	1	262	MSTRG.11459	NEBL	12.9198	1.87865	14.1679	1.73639	16.5878	2.41994	0	0	3.0229	0.46636	0.576336	0.088049	2.56546	1.35922	0.00217448	0.0360475	up	yes
29679	u	chr2	.	32441369	32442395	MSTRG.11864.1	1	1027	MSTRG.11864	.	13.37	1.9441	19.037	2.33313	8.21129	1.19792	0.146056	0.021726	0.441091	0.06805	1.08763	0.166162	2.56868	1.36103	0.00188159	0.0334284	up	yes
29779	i	chr2	-	33319195	33325887	MSTRG.11902.1	2	6591	MSTRG.11902	CREB5	21.1069	3.06911	15.9798	1.95844	20.9825	3.06107	3.01098	0.447884	1.37309	0.211834	1.74795	0.267041	2.80164	1.48627	0.000968593	0.0241509	up	yes
29784	i	chr2	+	33470077	33470502	MSTRG.11903.1	2	295	MSTRG.11903	CREB5	8.43738	1.22686	15.2339	1.86703	16.0688	2.34423	0	0	0.145763	0.022488	0	0	2.75373	1.46139	0.00103701	0.0249805	up	yes
30071	u	chr2	.	38324801	38326944	MSTRG.12040.1	1	2144	MSTRG.12040	.	14.7943	2.15121	13.2845	1.62812	15.694	2.28955	1.83116	0.272385	4.45336	0.687045	2.20242	0.336472	2.11764	1.08245	0.00249117	0.0384123	up	yes
30188	u	chr2	.	40495646	40496578	MSTRG.12073.1	1	933	MSTRG.12073	.	9.94212	1.44566	8.57235	1.05061	10.5895	1.54487	0.971061	0.144445	0.323687	0.049937	0.4791	0.073194	2.14702	1.10234	0.000427732	0.0172409	up	yes
33938	u	chr2	.	116919589	116920854	MSTRG.13741.1	1	1266	MSTRG.13741	.	6.82069	0.991782	7.82228	0.958681	11.4258	1.66687	0	0	0	0	0.834913	0.127553	2.09744	1.06863	0.00235777	0.0373532	up	yes
36315	u	chr20	-	7444452	7453194	MSTRG.14628.1	2	8645	MSTRG.14628	.	25.6419	3.72853	22.7623	2.7897	20.7524	3.02751	1.84037	0.273755	2.40401	0.370881	2.89588	0.442414	3.06006	1.61356	0.000119242	0.0103237	up	yes
36316	u	chr20	-	7476643	7478030	MSTRG.14629.1	2	1215	MSTRG.14629	.	11.4932	1.6712	17.5849	2.15517	11.1937	1.63301	3.23045	0.48053	1.49136	0.23008	1.14767	0.175333	2.1805	1.12466	0.00103697	0.0249805	up	yes
37958	i	chr21	.	4789000	4789637	MSTRG.15211.1	1	638	MSTRG.15211	TMCO4	8.64577	1.25716	12.6144	1.546	8.15987	1.19042	0.946708	0.140823	0	0	0.473354	0.072316	2.17505	1.12105	0.000200727	0.0127062	up	yes
39994	u	chr24	.	1435910	1436480	MSTRG.15864.1	1	571	MSTRG.15864	.	9.23643	1.34305	14.4413	1.7699	18.9107	2.75882	0	0	1.58844	0.245058	0	0	2.69589	1.43076	0.00317298	0.0432527	up	yes
40030	i	chr24	.	1602864	1603420	MSTRG.15873.1	1	557	MSTRG.15873	ZBTB44	7.77379	1.13037	11.982	1.46849	9.77558	1.42613	0.861759	0.128187	0.54219	0.083647	0	0	2.1853	1.12783	0.000180883	0.0121597	up	yes
43712	u	chr28	+	1470959	1473929	MSTRG.17114.3	3	1243	MSTRG.17114	.	12.4162	1.80541	23.491	2.87901	15.2478	2.22445	0.718423	0.106865	1.31376	0.202681	0	0	2.97606	1.57341	0.000540355	0.0188696	up	yes
48545	u	chr3	+	55597474	55600334	MSTRG.19158.3	2	2671	MSTRG.19158	.	76.7667	11.1625	52.0828	6.38315	73.7794	10.7634	3.11011	0.462629	4.28517	0.661098	2.88235	0.440346	6.70812	2.74591	0.000340689	0.0155954	up	yes
48743	i	chr3	.	59286346	59287082	MSTRG.19218.1	1	737	MSTRG.19218	ENSGALG00000031564	5.69335	0.827858	13.9267	1.70683	6.78562	0.989932	0	0	0	0	0	0	2.14329	1.09983	0.00307537	0.0426119	up	yes
52018	u	chr4	.	398625	399389	MSTRG.20658.1	1	765	MSTRG.20658	.	12.1359	1.76466	10.7033	1.31177	7.42353	1.08299	0	0	0	0	0	0	2.37005	1.24492	0.000475947	0.017984	up	yes
52020	u	chr4	.	441196	441856	MSTRG.20660.1	1	661	MSTRG.20660	.	12.8641	1.87054	12.5295	1.53559	12.8906	1.88056	0	0	0	0	0	0	2.75744	1.46333	1.73588e-05	0.00525937	up	yes
52021	u	chr4	.	442213	443271	MSTRG.20661.1	1	1059	MSTRG.20661	.	11.0297	1.60381	8.6248	1.05704	6.90447	1.00727	0.142587	0.02121	0.123702	0.019084	0.285175	0.043567	2.14719	1.10245	0.000784056	0.0219035	up	yes
52023	u	chr4	.	447155	447499	MSTRG.20663.1	1	345	MSTRG.20663	.	7.39952	1.07595	12.6203	1.54672	10.4058	1.51807	0	0	0	0	0.289855	0.044282	2.33605	1.22407	0.000235637	0.0136515	up	yes
52814	i	chr4	.	8543027	8546709	MSTRG.20977.1	1	3683	MSTRG.20977	DACH2	12.1933	1.773	16.1341	1.97736	14.1713	2.06741	3.36628	0.500734	2.8322	0.43694	2.71626	0.414973	2.02467	1.01769	3.46944e-05	0.00674133	up	yes
52817	i	chr4	.	8554106	8554393	MSTRG.20980.1	1	288	MSTRG.20980	DACH2	10.3924	1.51113	11.4861	1.40771	12.1458	1.77192	0.513889	0.076441	3.29167	0.507824	0.444444	0.067899	2.1304	1.09112	0.00335162	0.0444922	up	yes
52818	i	chr4	.	8555436	8556968	MSTRG.20981.1	1	1533	MSTRG.20981	DACH2	18.4005	2.67558	27.9543	3.42602	24.5923	3.58769	6.24201	0.928499	3.98891	0.615392	4.67971	0.714936	2.4084	1.26808	0.000520613	0.0186406	up	yes
53751	i	chr4	.	21148079	21148763	MSTRG.21376.1	1	685	MSTRG.21376	ENSGALG00000040413	5.92409	0.861408	13.2453	1.62331	10.3737	1.51339	0	0	0	0	0	0	2.30666	1.20581	0.00149868	0.0298296	up	yes
54684	u	chr4	.	38459318	38459753	MSTRG.21777.1	1	436	MSTRG.21777	.	4.62615	0.672678	12.2844	1.50555	9.44954	1.37856	0	0	0	0	0.011468	0.001752	2.15091	1.10495	0.00380164	0.0476218	up	yes
54814	j	chr4	+	39640267	39649253	MSTRG.21854.2	7	5347	MSTRG.21854	ENSGALG00000033902	21.0299	3.05791	11.2035	1.37308	14.5256	2.1191	0.307836	0.045791	0.272753	0.042079	1.30995	0.200126	2.84243	1.50713	0.00295643	0.0417668	up	yes
55964	u	chr4	.	56200592	56201085	MSTRG.22396.1	1	494	MSTRG.22396	.	9.83806	1.43053	11.4818	1.40718	7.3664	1.07466	0.795547	0.118338	0.611336	0.094314	1.22267	0.186792	2.02934	1.02101	0.000236732	0.0136685	up	yes
56771	u	chr4	.	67861825	67862096	MSTRG.22747.1	1	272	MSTRG.22747	.	7.77574	1.13065	8.06985	0.989023	14.4338	2.1057	0	0	0	0	0	0	2.36104	1.23943	0.00343572	0.0450511	up	yes
57111	u	chr4	.	74596662	74598437	MSTRG.22899.1	1	1776	MSTRG.22899	.	35.6391	5.1822	24.2691	2.97437	25.964	3.7878	3.52984	0.525064	2.28829	0.353027	3.67962	0.562148	3.31699	1.72987	0.000901859	0.0233012	up	yes
58774	u	chr5	.	7289153	7289873	MSTRG.23642.1	1	721	MSTRG.23642	.	9.97365	1.45025	6.66019	0.816259	9.33564	1.36195	0	0	0.764216	0.1179	0	0	2.11066	1.07769	0.001805	0.0327108	up	yes
60978	u	chr5	.	32858498	32868365	MSTRG.24435.1	1	9868	MSTRG.24435	.	10.0721	1.46456	9.30685	1.14063	9.10215	1.32788	0.411127	0.061155	0.611674	0.094366	0.565768	0.086434	2.13517	1.09435	5.50819e-05	0.00806548	up	yes
61831	u	chr5	.	44519118	44520437	MSTRG.24804.1	1	1320	MSTRG.24804	.	42.4697	6.17542	73.7917	9.04374	54.1273	7.89645	14.5576	2.16544	9.52045	1.46877	11.3402	1.73247	3.10811	1.63604	0.000744394	0.0213812	up	yes
62132	u	chr5	.	49309368	49309633	MSTRG.24948.1	1	266	MSTRG.24948	.	4.9812	0.724306	12.2368	1.49972	5.88722	0.858867	0	0	0	0	0	0	2.00102	1.00074	0.00361184	0.0463592	up	yes
62324	j	chr5	+	51453498	51473666	MSTRG.25015.1	6	5499	MSTRG.25015	ENSGALG00000046293	21.0212	3.05664	13.8076	1.69223	14.3155	2.08845	0.996709	0.148261	0.576287	0.088907	0.15912	0.024309	2.97522	1.573	0.000949336	0.0239532	up	yes
62551	u	chr5	.	54259730	54260267	MSTRG.25123.1	1	538	MSTRG.25123	.	6.67844	0.971097	11.71	1.43516	8.7658	1.27881	1.62454	0.24165	0.561338	0.086601	0	0	2.0089	1.00641	0.00141386	0.0289654	up	yes
63657	i	chr6	+	8812200	8820696	MSTRG.25704.1	2	8473	MSTRG.25704	ANK3	19.8106	2.88062	17.1207	2.09827	12.9844	1.89426	2.2266	0.331207	3.76865	0.581411	2.70559	0.413341	2.2699	1.18263	0.00130028	0.027727	up	yes
64678	u	chr6	+	17906523	17911440	MSTRG.25989.1	1	4918	MSTRG.25989	.	38.5933	5.61177	36.1318	4.42823	29.9144	4.36411	0	0	0	0	0.69751	0.106561	5.58255	2.48092	2.22997e-05	0.00580541	up	yes
65294	i	chr6	+	23536356	23543641	MSTRG.26207.1	2	3550	MSTRG.26207	NT5C2	18.8487	2.74074	20.4633	2.50793	21.2849	3.10519	4.97377	0.739848	6.12829	0.945447	5.99084	0.915241	2.02549	1.01827	0.000252351	0.013872	up	yes
65551	u	chr6	.	27838560	27838904	MSTRG.26324.1	1	345	MSTRG.26324	.	7.69855	1.11943	12.5507	1.53819	5.38261	0.785251	0	0	0	0	0	0	2.1256	1.08787	0.00175869	0.0323608	up	yes
65935	i	chr6	.	33639950	33640313	MSTRG.26457.1	1	364	MSTRG.26457	ENSGALG00000040010	9.75824	1.41892	8.93681	1.09528	11.2692	1.64403	0	0	0.82967	0.127998	0	0	2.28178	1.19016	0.000469734	0.0179085	up	yes
66013	i	chr6	.	34977850	34978060	MSTRG.26502.1	1	211	MSTRG.26502	STK32C	8.76777	1.2749	13.2891	1.62868	10.8009	1.57571	0	0	1.27962	0.197414	1.82938	0.279481	2.15828	1.10988	0.000878738	0.023069	up	yes
66070	u	chr7	.	20079	20385	MSTRG.26517.1	1	307	MSTRG.26517	.	11.9919	1.74371	13.6026	1.66711	21.9691	3.20499	0	0	0	0	0	0	3.13363	1.64784	0.00148922	0.0297321	up	yes
67092	u	chr7	.	12069100	12069391	MSTRG.26939.1	1	292	MSTRG.26939	.	8.23973	1.19812	17.4521	2.13889	8.30822	1.21206	0.849315	0.126336	0.390411	0.060231	0.243151	0.037147	2.30979	1.20776	0.00223905	0.0365475	up	yes
67378	i	chr7	-	15332702	15336448	MSTRG.27188.2	2	471	MSTRG.27188	ENSGALG00000032550	253.797	36.904	651.894	79.8946	371.77	54.2363	52.5635	7.81883	78.0604	12.0428	63.3004	9.67061	5.16757	2.36948	0.00262759	0.0394442	up	yes
67942	u	chr7	.	20996153	20996474	MSTRG.27257.1	1	322	MSTRG.27257	.	9.62733	1.39989	14.7422	1.80678	5.12422	0.747556	0	0	0	0	0	0	2.2748	1.18574	0.00413644	0.0498559	up	yes
67976	i	chr7	.	21388540	21389527	MSTRG.27281.1	1	988	MSTRG.27281	SLC4A10	10.7095	1.55725	10.83	1.3273	9.18725	1.3403	0	0	0	0	0	0	2.40602	1.26665	8.69332e-06	0.00415648	up	yes
67978	i	chr7	.	21400894	21403136	MSTRG.27283.1	1	2243	MSTRG.27283	SLC4A10	10.7619	1.56487	8.47793	1.03904	10.9862	1.60274	0.134641	0.020028	0	0	0	0	2.37193	1.24606	0.000403595	0.0168292	up	yes
67980	i	chr7	.	21411438	21411767	MSTRG.27285.1	1	330	MSTRG.27285	SLC4A10	5.87879	0.854822	15.3939	1.88665	11.8788	1.73296	0	0	0	0	0	0	2.44592	1.29038	0.00301756	0.0421834	up	yes
67981	i	chr7	.	21412787	21413532	MSTRG.27286.1	1	746	MSTRG.27286	SLC4A10	9.28954	1.35077	8.74397	1.07164	10.7976	1.57523	0	0	0	0	0	0	2.32334	1.2162	0.000181372	0.01216	up	yes
68283	u	chr7	.	22883678	22883957	MSTRG.27375.1	1	280	MSTRG.27375	.	6.67143	0.970078	12.0393	1.47551	7.56786	1.10405	0.842857	0.125375	0	0	0	0	2.08915	1.06291	0.000716785	0.0211655	up	yes
68287	u	chr7	.	22908851	22909151	MSTRG.27377.1	1	301	MSTRG.27377	.	9.51827	1.38403	15.0963	1.85017	11.0731	1.61542	0	0	0	0	0	0	2.60961	1.38383	4.91635e-05	0.00771144	up	yes
68289	u	chr7	.	22913845	22914501	MSTRG.27380.1	1	657	MSTRG.27380	.	11.4399	1.66345	15.9224	1.95141	6.6484	0.969914	0	0	0.459665	0.070915	0.879756	0.134403	2.33596	1.22402	0.00258622	0.0391712	up	yes
68291	u	chr7	.	22918847	22920074	MSTRG.27382.1	1	1228	MSTRG.27382	.	6.05619	0.880617	9.57492	1.17348	11.2264	1.63778	0.245928	0.036582	0.105863	0.016332	0.245928	0.037571	2.1446	1.10071	0.00148177	0.0296535	up	yes
68292	u	chr7	.	22922014	22922520	MSTRG.27383.1	1	507	MSTRG.27383	.	8.43393	1.22636	13.3412	1.63507	8.55819	1.24853	1.54438	0.229726	0.595661	0.091896	1.36095	0.207917	2.01103	1.00794	0.000449703	0.0175271	up	yes
68320	u	chr7	.	23060797	23061016	MSTRG.27413.1	1	220	MSTRG.27413	.	9.73636	1.41574	12.7364	1.56094	8.24545	1.2029	0	0	0	0	0	0	2.38863	1.25618	3.79115e-05	0.00702939	up	yes
68322	u	chr7	.	23066523	23066736	MSTRG.27415.1	1	214	MSTRG.27415	.	7.56542	1.10007	13.8785	1.70092	6.18224	0.901907	0	0	0	0	0	0	2.20959	1.14378	0.00161258	0.0309169	up	yes
68650	i	chr7	.	27572514	27577047	MSTRG.27539.1	1	4534	MSTRG.27539	KALRN	8.7071	1.26608	8.06926	0.98895	9.13123	1.33213	0.981253	0.145961	0.231142	0.03566	0.399206	0.060988	2.02854	1.02044	0.000254412	0.0138795	up	yes
68656	i	chr7	.	27616826	27618854	MSTRG.27545.1	1	2029	MSTRG.27545	KALRN	10.7304	1.56028	8.15722	0.999731	9.75949	1.42378	1.51996	0.226094	0.744209	0.114813	0.36619	0.055944	2.04862	1.03465	0.00116665	0.0264137	up	yes
68664	i	chr7	.	27658590	27658833	MSTRG.27553.1	1	244	MSTRG.27553	KALRN	23.2008	3.37358	14.5123	1.77859	22.5	3.28245	0	0	0	0	0.036885	0.005635	3.72653	1.89783	0.000881596	0.0231001	up	yes
68665	i	chr7	.	27659365	27659658	MSTRG.27554.1	1	294	MSTRG.27554	KALRN	7.38435	1.07374	13.1837	1.61576	9.07823	1.32439	0.326531	0.048572	0.908163	0.140107	0.357143	0.054562	2.15451	1.10736	0.000444836	0.0174542	up	yes
68666	i	chr7	.	27662324	27662650	MSTRG.27555.1	1	327	MSTRG.27555	KALRN	8.56575	1.24553	13.3884	1.64085	16.9908	2.47874	1.7737	0.263838	0.507645	0.078317	0	0	2.47371	1.30668	0.00336665	0.0446018	up	yes
70956	i	chr8	.	16774990	16775695	MSTRG.28507.1	1	706	MSTRG.28507	PRKACB	26.6353	3.87298	39.7082	4.86655	26.0807	3.80483	9.14164	1.35982	8.18626	1.26294	9.67776	1.4785	2.18125	1.12515	0.000359078	0.0159861	up	yes
71676	u	chr8	.	25228022	25228372	MSTRG.28797.1	1	351	MSTRG.28797	.	9.36467	1.3617	14.4729	1.77377	5.79772	0.845811	0.669516	0.099591	0.430199	0.066369	0	0	2.17661	1.12208	0.00307675	0.0426119	up	yes
73304	u	chr9	.	12434016	12438146	MSTRG.29465.1	1	4131	MSTRG.29465	.	40.832	5.93729	55.6061	6.81497	63.6232	9.28178	2.5558	0.380175	2.18906	0.337718	1.3803	0.210872	6.29404	2.65399	0.000116398	0.0102035	up	yes
74224	u	chr9	.	22493026	22493266	MSTRG.29779.1	1	241	MSTRG.29779	.	8.9834	1.30626	16.834	2.06314	10.4523	1.52485	0	0	0	0	0	0	2.61278	1.38559	0.00032925	0.0153456	up	yes
74227	u	chr9	.	22505887	22506163	MSTRG.29782.1	1	277	MSTRG.29782	.	7.44765	1.08295	13.4729	1.65121	6.00361	0.875847	0	0	0	0	0	0	2.17992	1.12427	0.00160177	0.0308347	up	yes
74746	u	chrAADN04000639.1	+	22446	49522	MSTRG.30027.16	4	3795	MSTRG.30027	.	8.31659	1.2093	13.2524	1.62418	12.9089	1.88323	0.90983	0.135337	1.63156	0.25171	2.79613	0.427175	2.01995	1.01432	0.00234933	0.0373092	up	yes
76417	u	chrAADN04002417.1	+	2874	5233	MSTRG.30943.1	2	1040	MSTRG.30943	.	82.3682	11.977	80.2248	9.83218	74.4516	10.8615	15.7766	2.34678	14.6848	2.26551	15.2157	2.32455	3.58019	1.84004	1.72468e-05	0.00525937	up	yes
77357	u	chrAADN04003967.1	.	14855	16163	MSTRG.31623.1	1	1309	MSTRG.31623	.	12.4267	1.80693	10.7861	1.32192	14.0554	2.0505	2.53782	0.3775	0.23071	0.035593	1.45531	0.222333	2.25075	1.1704	0.00217149	0.036024	up	yes
77847	u	chrAADN04004792.1	-	500	741	MSTRG.31979.1	1	242	MSTRG.31979	.	16.6694	2.42386	34.8409	4.27002	19.2562	2.80923	2.16529	0.322087	1.66529	0.256914	0	0	3.45833	1.79008	0.00133869	0.0281727	up	yes
77882	u	chrAADN04004832.1	.	165	1997	MSTRG.32006.1	1	1833	MSTRG.32006	.	9.02891	1.31287	12.27	1.50379	9.08456	1.32532	0.982542	0.146153	0.979269	0.151077	1.10529	0.168859	2.05924	1.04211	1.04113e-05	0.00442101	up	yes
78195	u	chrAADN04005532.1	.	45	3008	MSTRG.32226.1	1	2964	MSTRG.32226	.	18.7716	2.72954	21.2851	2.60865	26.5027	3.86639	2.73381	0.406654	6.64946	1.02585	4.46812	0.682609	2.39043	1.25727	0.00353633	0.0458372	up	yes
78200	u	chrAADN04005532.1	.	11154	11922	MSTRG.32231.1	1	769	MSTRG.32231	.	13.1541	1.91271	16.2165	1.98746	12.0241	1.75415	2.35631	0.350501	2.35631	0.363521	3.46034	0.528648	2.04193	1.02993	0.000104903	0.0098979	up	yes
78256	u	chrAADN04005641.1	.	655	971	MSTRG.32264.1	1	317	MSTRG.32264	.	34.8613	5.06911	24.3021	2.97841	31.6609	4.6189	7.48107	1.11281	6.46425	0.997276	2.95054	0.450764	2.80886	1.48999	0.00411036	0.0496898	up	yes
78618	u	chrAADN04006344.1	-	37	2327	MSTRG.32578.1	2	1350	MSTRG.32578	.	13.616	1.97988	11.6606	1.4291	11.5819	1.68964	1.59045	0.23658	0.706612	0.109013	2.59512	0.396466	2.16629	1.11522	0.000964973	0.0241119	up	yes
78621	u	chrAADN04006344.1	.	8977	9664	MSTRG.32581.1	1	688	MSTRG.32581	.	5.72456	0.832396	11.3052	1.38554	10.5531	1.53955	0.877907	0.130589	1.46366	0.225808	0	0	2.00084	1.00061	0.0039585	0.048726	up	yes
79018	u	chrAADN04007101.1	.	1191	1926	MSTRG.32903.1	1	736	MSTRG.32903	.	116.709	16.9703	205.941	25.2397	88.8825	12.9668	14.9239	2.21993	8.72419	1.34593	15.1522	2.31485	6.4071	2.67967	0.000971621	0.0241786	up	yes
79320	u	chrAADN04007562.1	.	2222	2438	MSTRG.33153.1	1	217	MSTRG.33153	.	10.2926	1.49663	7.48848	0.917771	7.08756	1.03398	0	0	1.20277	0.185557	0	0	2.01771	1.01272	0.00201335	0.0345746	up	yes
79812	u	chrAADN04008443.1	.	123	1023	MSTRG.33535.1	1	901	MSTRG.33535	.	23.0422	3.35051	30.9456	3.79263	20.1964	2.94639	5.86571	0.872524	5.69589	0.878738	5.96892	0.911893	2.30419	1.20426	0.000121783	0.0104375	up	yes
80165	u	chrAADN04009087.1	.	5378	6044	MSTRG.33838.1	1	667	MSTRG.33838	.	28.2114	4.10216	25.6252	3.14057	27.4048	3.998	4.04798	0.602137	1.10345	0.170235	6.70915	1.02498	3.02974	1.59919	0.00299539	0.0420045	up	yes
80219	u	chrAADN04009156.1	.	5620	6474	MSTRG.33883.1	1	855	MSTRG.33883	.	17.6485	2.56623	14.5556	1.7839	15.7275	2.29443	0	0	0	0	0	0	3.19802	1.67718	9.09787e-05	0.00951208	up	yes
80310	u	chrAADN04009339.1	.	7523	8034	MSTRG.33967.1	1	512	MSTRG.33967	.	11.0605	1.60829	11.4082	1.39816	11.3984	1.66288	0	0	1.03125	0.159097	0	0	2.43121	1.28167	0.000111182	0.0101201	up	yes
80469	u	chrAADN04009571.1	.	3619	9180	MSTRG.34070.1	1	5562	MSTRG.34070	.	7.60437	1.10573	9.77957	1.19856	14.4025	2.10113	0.324703	0.0483	0.159835	0.024659	0.074254	0.011344	2.36428	1.2414	0.00219226	0.0361929	up	yes
80752	u	chrAADN04010140.1	.	45	3992	MSTRG.34309.1	1	3948	MSTRG.34309	.	24.084	3.502	15.5291	1.90322	19.369	2.82569	1.37285	0.204211	0.107396	0.016569	0.22923	0.03502	3.40462	1.76749	0.000910544	0.0234301	up	yes
80754	u	chrAADN04010140.1	.	6501	8854	MSTRG.34311.1	1	2354	MSTRG.34311	.	12.5716	1.82801	14.4741	1.77391	12.7307	1.85724	0.577315	0.085876	0.769329	0.118689	0.249788	0.038161	2.60969	1.38388	2.11009e-06	0.00286153	up	yes
80846	u	chrAADN04010293.1	.	7040	7593	MSTRG.34398.1	1	554	MSTRG.34398	.	11.4386	1.66326	10.7996	1.32358	7.40614	1.08046	0	0	0	0	0.083032	0.012685	2.33392	1.22275	0.000290739	0.0145353	up	yes
80934	u	chrAADN04010495.1	.	255	1626	MSTRG.34478.1	1	1372	MSTRG.34478	.	11.6808	1.69847	7.33017	0.89837	6.63338	0.967723	0.220117	0.032742	0.172741	0.02665	0.220117	0.033628	2.09521	1.0671	0.002702	0.040076	up	yes
80944	u	chrAADN04010511.1	-	5716	8579	MSTRG.34488.2	2	1251	MSTRG.34488	.	25.0696	3.64532	22.3419	2.73817	25.8613	3.77283	0	0	0	0	1.35882	0.207591	4.09427	2.03361	0.000145091	0.0110623	up	yes
80988	u	chrAADN04010624.1	-	34	747	MSTRG.34525.1	3	316	MSTRG.34525	.	19.4772	2.83214	21.064	2.58155	19.5628	2.85396	2.30723	0.3432	0.735151	0.113416	0.684738	0.10461	3.17544	1.66696	7.07733e-05	0.00863237	up	yes
81081	u	chrAADN04010794.1	.	48	3054	MSTRG.34606.1	1	3007	MSTRG.34606	.	36.8109	5.3526	49.1789	6.02726	40.9533	5.97454	2.92551	0.435169	3.32092	0.512337	3.02561	0.462232	4.61206	2.20541	1.81784e-06	0.00286153	up	yes
81082	u	chrAADN04010794.1	.	5011	8296	MSTRG.34607.1	1	3286	MSTRG.34607	.	25.7012	3.73715	34.0402	4.17189	24.0248	3.5049	1.39273	0.207168	2.521	0.388929	1.99057	0.304106	3.6957	1.88585	2.17327e-05	0.00578159	up	yes
81127	u	chrAADN04010883.1	.	87	2525	MSTRG.34648.1	1	2439	MSTRG.34648	.	88.5381	12.8741	91.1876	11.1757	91.0506	13.2831	3.62075	0.538586	3.45223	0.532596	4.20582	0.642538	8.54056	3.09433	2.39862e-06	0.00286153	up	yes
81128	u	chrAADN04010883.1	.	3935	8421	MSTRG.34649.1	1	4487	MSTRG.34649	.	58.8236	8.55341	74.7913	9.16625	71.8924	10.4881	3.39024	0.504298	3.35614	0.517771	2.95977	0.452175	6.95563	2.79818	4.09479e-06	0.00330106	up	yes
81356	u	chrAADN04011213.1	.	103	1725	MSTRG.34800.1	1	1623	MSTRG.34800	.	45.1522	6.56548	54.4898	6.67815	53.6845	7.83186	3.43993	0.511689	3.62354	0.559024	3.14726	0.480817	5.27768	2.3999	5.4891e-06	0.00340744	up	yes
81358	u	chrAADN04011213.1	.	5994	8017	MSTRG.34802.1	1	2024	MSTRG.34802	.	29.8417	4.33921	27.2633	3.34133	30.6984	4.47849	8.10178	1.20514	6.11191	0.942918	4.36512	0.666874	2.61009	1.3841	0.000932069	0.0236719	up	yes
81533	u	chrAADN04011569.1	.	123	1001	MSTRG.34963.1	1	879	MSTRG.34963	.	12.7998	1.86119	13.8407	1.69629	15.5677	2.27112	1.2025	0.178872	1.03072	0.159015	0.681456	0.104108	2.55749	1.35473	0.000100141	0.00979875	up	yes
81534	u	chrAADN04011569.1	.	1587	4488	MSTRG.34964.1	1	2902	MSTRG.34964	.	8.69624	1.2645	9.64679	1.18229	12.4549	1.817	0.674362	0.100311	1.09028	0.168204	1.24156	0.189677	2.08803	1.06214	0.000895314	0.0232339	up	yes
81539	u	chrAADN04011576.1	.	47	2033	MSTRG.34968.1	1	1987	MSTRG.34968	.	65.4333	9.51451	45.2783	5.54921	39.8681	5.81623	13.0624	1.94303	5.68244	0.876662	5.5687	0.850749	3.58095	1.84034	0.00403933	0.0492002	up	yes
81542	u	chrAADN04011576.1	.	6056	7418	MSTRG.34971.1	1	1363	MSTRG.34971	.	40.7131	5.92001	31.4806	3.85819	22.9773	3.35208	2.52788	0.376022	4.70176	0.725367	3.48019	0.531681	3.42663	1.77679	0.00133912	0.0281749	up	yes
81619	u	chrAADN04011724.1	.	5491	5695	MSTRG.35032.1	1	205	MSTRG.35032	.	24.1317	3.50894	27.4585	3.36526	18.5902	2.71207	8.41951	1.2524	6.86341	1.05886	4.13659	0.63196	2.12931	1.09039	0.0026237	0.0394442	up	yes
81753	u	chrAADN04011949.1	.	1409	2189	MSTRG.35156.1	1	781	MSTRG.35156	.	8.58899	1.24891	13.7068	1.67987	13.0973	1.91072	0.386684	0.057519	0.727273	0.112201	0	0	2.46153	1.29955	0.000390564	0.0165847	up	yes
81969	u	chrAADN04012287.1	.	51	1011	MSTRG.35342.1	1	961	MSTRG.35342	.	68.1134	9.90422	60.5754	7.42399	56.179	8.19577	1.84599	0.274592	3.37773	0.521102	2.94797	0.450372	6.69726	2.74357	3.28614e-05	0.00655898	up	yes
81970	u	chrAADN04012287.1	+	1419	1978	MSTRG.35343.1	1	560	MSTRG.35343	.	267.671	38.9215	158.773	19.4589	213.932	31.2099	12.7589	1.89789	9.77857	1.5086	9.9125	1.51437	11.2905	3.49703	0.000280465	0.0144312	up	yes
81971	u	chrAADN04012287.1	.	2283	2819	MSTRG.35344.1	1	537	MSTRG.35344	.	340.475	49.5077	250.042	30.6446	304.196	44.3782	23.6127	3.51239	16.4898	2.54397	11.6927	1.78634	11.7632	3.55621	0.000241369	0.0137404	up	yes
81972	u	chrAADN04012287.1	+	3166	7315	MSTRG.35345.1	1	4150	MSTRG.35345	.	131.202	19.0778	119.052	14.5908	111.367	16.247	5.53109	0.822749	7.5788	1.16922	7.58663	1.15904	8.58357	3.10158	2.08996e-05	0.00568269	up	yes
82090	u	chrAADN04012482.1	.	136	2497	MSTRG.35450.1	1	2362	MSTRG.35450	.	27.1247	3.94414	28.4704	3.48926	26.4162	3.85377	8.17295	1.21573	8.13886	1.25563	7.22799	1.10424	2.17181	1.1189	2.80035e-05	0.00637236	up	yes
82091	u	chrAADN04012482.1	.	3380	3767	MSTRG.35451.1	1	388	MSTRG.35451	.	63.2139	9.1918	116.505	14.2786	67.1856	9.80148	18.2912	2.72082	10.8969	1.68113	15.9871	2.44241	3.65875	1.87135	0.00127244	0.0275117	up	yes
82168	u	chrAADN04012633.1	.	183	3210	MSTRG.35520.1	1	3028	MSTRG.35520	.	33.5629	4.88031	39.0748	4.78892	50.0989	7.30877	4.07464	0.606102	1.24686	0.192361	2.06011	0.314729	4.82509	2.27056	0.000430669	0.0172711	up	yes
82578	u	chrAADN04013324.1	.	5773	6054	MSTRG.35843.1	1	282	MSTRG.35843	.	9.36879	1.3623	14.4681	1.77318	9.15958	1.33626	0	0	0.900709	0.138957	0	0	2.37743	1.24941	0.000250189	0.013805	up	yes
83048	u	chrAADN04014112.1	-	3652	5381	MSTRG.36175.1	2	1497	MSTRG.36175	.	14.6211	2.12602	9.8708	1.20974	7.48053	1.09131	0.249499	0.037113	0.907482	0.140002	0.432866	0.06613	2.2546	1.17287	0.00323248	0.0436534	up	yes
83510	u	chrAADN04014962.1	.	609	2137	MSTRG.36552.1	1	1529	MSTRG.36552	.	25.8967	3.76558	45.0262	5.51831	43.8535	6.39764	4.04382	0.601518	2.54349	0.392399	3.90844	0.597105	4.01087	2.00391	0.000557623	0.019046	up	yes
83527	u	chrAADN04014989.1	.	1810	2728	MSTRG.36568.1	1	919	MSTRG.36568	.	13.7612	2.00098	12.1545	1.48963	8.12133	1.18479	0	0	1.31338	0.202623	0.080522	0.012302	2.37569	1.24835	0.00139653	0.0287873	up	yes
83528	u	chrAADN04014989.1	.	3076	3799	MSTRG.36569.1	1	724	MSTRG.36569	.	9.61188	1.39764	15.1823	1.86071	11.134	1.6243	0.417127	0.062048	1.23619	0.190714	0	0	2.42348	1.27708	0.000254793	0.0138795	up	yes
83529	u	chrAADN04014989.1	.	5234	5709	MSTRG.36570.1	1	476	MSTRG.36570	.	13.3382	1.93948	11.9727	1.46735	8.29832	1.21061	1.26891	0.18875	0	0	0	0	2.38035	1.25117	0.00101171	0.0246926	up	yes
83655	u	chrAADN04015281.1	-	15	2394	MSTRG.36685.1	2	1164	MSTRG.36685	.	10.2829	1.49521	18.4266	2.25833	10.3515	1.51014	2.00859	0.298778	2.79174	0.430697	2.42466	0.370423	2.00119	1.00086	0.00167809	0.0316246	up	yes
83676	u	chrAADN04015340.1	.	4622	4886	MSTRG.36703.1	1	265	MSTRG.36703	.	11.6604	1.69551	19.5547	2.39658	25.0377	3.65267	0.920755	0.136962	0	0	0.490566	0.074945	3.26651	1.70775	0.00188712	0.0334665	up	yes
83817	u	chrAADN04015697.1	.	43	5364	MSTRG.36826.1	1	5322	MSTRG.36826	.	17.1618	2.49546	15.8346	1.94066	12.875	1.87828	1.6817	0.250153	1.72604	0.266286	2.14806	0.328167	2.41423	1.27156	0.000163032	0.0117684	up	yes
83832	u	chrAADN04015731.1	.	109	5217	MSTRG.36840.1	1	5109	MSTRG.36840	.	88.5046	12.8693	63.6514	7.80097	81.9207	11.9512	16.1425	2.4012	14.8359	2.28882	12.7779	1.95213	3.63102	1.86037	0.000952662	0.0239932	up	yes
83848	u	chrAADN04015767.1	.	4362	5300	MSTRG.36856.1	1	939	MSTRG.36856	.	28.2982	4.11478	29.3003	3.59098	26.2226	3.82553	9.63152	1.43269	7.17146	1.10638	9.93291	1.51748	2.0633	1.04495	0.000325035	0.015242	up	yes
83870	u	chrAADN04015840.1	.	145	5084	MSTRG.36875.1	1	4940	MSTRG.36875	.	21.8497	3.17712	23.4411	2.87289	20.6419	3.01138	7.85941	1.16909	5.61002	0.86549	4.42834	0.676533	2.12279	1.08596	0.000640004	0.0201884	up	yes
83990	u	chrAADN04016134.1	.	1294	1812	MSTRG.36965.1	1	519	MSTRG.36965	.	6.15992	0.895701	12.0674	1.47896	8.63969	1.26042	0	0	0.581888	0.089771	0	0	2.13615	1.09501	0.000821166	0.0224899	up	yes
84009	u	chrAADN04016194.1	+	60	4113	MSTRG.36983.1	1	4054	MSTRG.36983	.	70.3569	10.2304	54.8145	6.71794	39.2903	5.73194	14.0805	2.09448	11.76	1.81428	10.2564	1.56691	2.96636	1.5687	0.002578	0.0391309	up	yes
84013	u	chrAADN04016207.1	+	2774	5078	MSTRG.36987.1	2	264	MSTRG.36987	.	56.642	8.23619	68.6693	8.41595	58.0038	8.46199	2.28788	0.340322	7.48864	1.15531	2.13792	0.326618	5.98813	2.58211	0.000365854	0.0161338	up	yes
84134	u	chrAADN04016482.1	.	167	4975	MSTRG.37086.1	1	4809	MSTRG.37086	.	62.0923	9.02871	52.2625	6.40518	55.5934	8.11034	10.6399	1.58269	10.5519	1.6279	10.9007	1.66534	3.34421	1.74167	0.000178269	0.0121244	up	yes
84320	u	chrAADN04016928.1	.	1052	1405	MSTRG.37248.1	1	354	MSTRG.37248	.	23.2203	3.37642	20.7401	2.54186	13.2232	1.92908	0	0	0	0	2.46328	0.376323	3.20716	1.6813	0.00177661	0.0325229	up	yes
84430	u	chrAADN04017141.1	-	72	1234	MSTRG.37337.9	4	430	MSTRG.37337	.	5.68202	0.82621	8.53539	1.04608	9.61098	1.40212	0	0	0	0	0	0	2.07821	1.05534	0.000775392	0.0217915	up	yes
84637	u	chrAADN04017751.1	.	777	3047	MSTRG.37502.1	1	2271	MSTRG.37502	.	55.3479	8.04801	42.2032	5.17233	40.467	5.9036	15.7153	2.33765	17.8507	2.75393	16.4304	2.51013	2.06194	1.044	0.00364169	0.046508	up	yes
84898	u	chrAADN04018543.1	.	32	1520	MSTRG.37729.1	1	1489	MSTRG.37729	.	52.0222	7.56443	41.6179	5.10059	43.6649	6.37013	5.57421	0.829164	7.4278	1.14593	5.66219	0.865032	3.74683	1.90567	0.000278513	0.0143568	up	yes
85100	u	chrAADN04019128.1	.	225	3381	MSTRG.37888.1	1	3157	MSTRG.37888	.	27.3891	3.98259	26.4047	3.2361	29.3782	4.28589	9.3082	1.3846	9.01774	1.39122	7.84194	1.19804	2.07248	1.05136	0.000528355	0.0187533	up	yes
85191	u	chrAADN04019365.1	.	2312	2667	MSTRG.37955.1	1	356	MSTRG.37955	.	14.1952	2.0641	8.52388	1.04467	13.5379	1.975	0	0	0	0	0	0	2.65137	1.40674	0.00170022	0.031837	up	yes
85204	u	chrAADN04019429.1	.	390	2403	MSTRG.37968.1	1	2014	MSTRG.37968	.	11.1018	1.61429	10.638	1.30377	8.87488	1.29473	0.652433	0.097049	0.654419	0.100961	1.79345	0.273991	2.07867	1.05566	0.000360483	0.0160122	up	yes
85279	u	chrAADN04019642.1	.	3078	3297	MSTRG.38020.1	1	220	MSTRG.38020	.	7.80455	1.13484	6.6	0.808881	10.9	1.59017	0.686364	0.102097	0	0	0	0	2.0859	1.06067	0.00249127	0.0384123	up	yes
85400	u	chrAADN04019970.1	.	1	3164	MSTRG.38098.1	1	3164	MSTRG.38098	.	72.8323	10.5904	97.097	11.9	96.6593	14.1013	9.29077	1.382	11.0705	1.70791	8.40092	1.28344	5.35195	2.42007	5.40797e-05	0.00796794	up	yes
85412	u	chrAADN04019998.1	+	108	1253	MSTRG.38109.1	3	640	MSTRG.38109	.	16.4289	2.38889	40.4019	4.95157	17.6869	2.58028	1.17969	0.175479	0.4	0.06171	0.045313	0.006923	3.8589	1.94819	0.00187021	0.0333403	up	yes
85530	u	chrAADN04020495.1	.	48	2864	MSTRG.38204.1	1	2817	MSTRG.38204	.	87.4283	12.7128	79.0099	9.68328	61.7038	9.00176	8.83262	1.31385	15.639	2.41271	12.0873	1.84662	4.02451	2.00881	0.0007073	0.0210845	up	yes
85643	u	chrAADN04020970.1	.	47	2520	MSTRG.38291.1	1	2474	MSTRG.38291	.	136.756	19.8854	59.8892	7.33989	86.3893	12.603	2.42765	0.361113	6.60792	1.01944	4.56588	0.697546	7.97807	2.99604	0.00197969	0.0341821	up	yes
85644	u	chrAADN04020976.1	.	162	2602	MSTRG.38292.1	1	2441	MSTRG.38292	.	13.8746	2.01748	16.2835	1.99567	13.9082	2.02903	2.56637	0.381747	1.11307	0.171719	1.90168	0.290526	2.35762	1.23733	5.73665e-05	0.00814689	up	yes
85725	u	chrAADN04021362.1	.	81	1803	MSTRG.38363.1	1	1723	MSTRG.38363	.	11.025	1.60311	21.2757	2.6075	18.6198	2.71639	2.25421	0.335314	3.85026	0.594002	1.40162	0.214131	2.38137	1.25179	0.00337197	0.0446306	up	yes
85772	u	chrAADN04021645.1	.	205	2253	MSTRG.38404.1	1	2049	MSTRG.38404	.	91.8741	13.3592	59.8302	7.33265	67.0093	9.77576	10.0122	1.48931	6.76086	1.04304	11.8963	1.81744	4.48109	2.16385	0.00120562	0.0268812	up	yes
85812	u	chrAADN04021870.1	.	10	730	MSTRG.38441.1	1	721	MSTRG.38441	.	11.7117	1.70298	21.3463	2.61615	17.1949	2.5085	0.837725	0.124612	0	0	0.837725	0.127982	3.00125	1.58556	0.000397832	0.0166873	up	yes
86036	u	chrAADN04023256.1	+	857	1506	MSTRG.38651.1	1	650	MSTRG.38651	.	15.6123	2.27015	27.2262	3.33678	12.5823	1.83559	3.21077	0.477602	2.58615	0.398981	2.92308	0.446568	2.37806	1.24979	0.00233454	0.037244	up	yes
86042	u	chrAADN04023310.1	.	1111	1464	MSTRG.38656.1	1	354	MSTRG.38656	.	29.8263	4.33697	48.7768	5.97798	27.9859	4.08277	2.55932	0.380699	0	0	0	0	5.15635	2.36635	0.000355977	0.0159451	up	yes
86169	u	chrAADN04024332.1	+	48	843	MSTRG.38776.1	2	339	MSTRG.38776	.	140.39	20.4138	530.099	64.9678	131.919	19.2452	0	0	7.56637	1.16731	4.30384	0.657512	19.9675	4.31958	0.00257574	0.0391293	up	yes
86277	u	chrAADN04024618.1	.	1508	1708	MSTRG.38864.1	1	201	MSTRG.38864	.	53.9104	7.839	90.0547	11.0369	46.1144	6.72748	14.2189	2.11506	12.7612	1.96874	16.8856	2.57967	2.91759	1.54478	0.00168751	0.0317035	up	yes
86490	u	chrKQ759433.1	.	2638	4315	MSTRG.39056.1	1	1678	MSTRG.39056	.	51.1761	7.4414	69.1731	8.4777	43.2756	6.31334	24.9434	3.71033	15.261	2.3544	15.5828	2.38064	2.22087	1.15112	0.00406761	0.0494117	up	yes
86549	u	chrKQ759460.1	.	8656	8909	MSTRG.39097.1	1	254	MSTRG.39097	.	5.42913	0.789438	10.6063	1.29988	11.8976	1.73571	0	0	0	0	0	0	2.24129	1.16433	0.00280921	0.0407469	up	yes
87283	u	chrKQ759606.1	.	195	923	MSTRG.39508.1	1	729	MSTRG.39508	.	8.9177	1.2967	10.3402	1.26727	5.47737	0.799075	0	0	0	0	0	0	2.10807	1.07593	0.000713801	0.0211381	up	yes
87423	u	chrKQ759671.1	-	198	1019	MSTRG.39587.2	3	398	MSTRG.39587	.	25.2301	3.66865	12.8834	1.57897	23.1515	3.37749	0	0	0	0	0	0	3.74934	1.90663	0.00215833	0.0359185	up	yes
88036	j	chrZ	+	605185	607799	MSTRG.39678.3	2	852	MSTRG.39678	TXNL1	27.3026	3.97001	39.1873	4.80271	20.158	2.94079	7.39319	1.09974	3.76089	0.580214	6.48843	0.99126	2.58139	1.36815	0.00263588	0.0395086	up	yes
88908	i	chrZ	.	17124683	17125809	MSTRG.40294.1	1	1127	MSTRG.40294	ANKRD55	9.24845	1.3448	14.693	1.80074	13.4516	1.96242	1.20586	0.179371	0.803904	0.124023	1.20408	0.183952	2.31431	1.21058	0.000317035	0.0151031	up	yes
89743	u	chrZ	+	27324480	27346511	MSTRG.40709.1	2	2094	MSTRG.40709	.	27.2089	3.95639	21.026	2.5769	22.6047	3.29773	6.23215	0.927032	3.74805	0.578233	4.11668	0.628919	2.48685	1.31432	0.00128237	0.0276643	up	yes
89746	u	chrZ	-	27329417	27332543	MSTRG.40712.1	2	908	MSTRG.40712	.	94.6932	13.7691	94.5019	11.5819	75.8456	11.0649	21.5598	3.20702	14.2899	2.20458	13.7241	2.09668	3.77277	1.91563	0.000319902	0.0151166	up	yes
89747	u	chrZ	+	27331571	27346511	MSTRG.40709.2	2	1642	MSTRG.40709	.	37.7914	5.49516	36.5851	4.48379	30.157	4.3995	8.24412	1.22631	5.25867	0.811285	5.70612	0.871744	2.94263	1.5571	0.000244507	0.0137645	up	yes
89786	u	chrZ	-	27380352	27385144	MSTRG.40721.2	2	361	MSTRG.40721	.	102.628	14.923	85.1266	10.4329	97.0303	14.1554	20.7603	3.08809	11.8551	1.82896	13.8058	2.10916	4.24932	2.08723	0.000664963	0.0205268	up	yes
89798	u	chrZ	-	27395076	27398670	MSTRG.40722.3	2	1078	MSTRG.40722	.	25.6923	3.73585	24.1636	2.96144	21.2171	3.09529	5.92726	0.881681	4.26763	0.658391	2.8521	0.435725	2.57876	1.36668	0.000578864	0.0193519	up	yes
89954	u	chrZ	.	31584929	31585731	MSTRG.40651.1	1	803	MSTRG.40651	.	13.1345	1.90986	7.03861	0.862636	7.87049	1.1482	0.474471	0.070578	0	0	0	0	2.21557	1.14768	0.00398067	0.0487803	up	yes
90181	i	chrZ	.	35027883	35028186	MSTRG.40834.1	1	304	MSTRG.40834	KLF13	64.8914	9.43572	55.648	6.8201	66.523	9.70483	1.95395	0.29065	0	0	0	0	8.78015	3.13425	7.93293e-05	0.00906229	up	yes
90549	u	chrZ	.	44191006	44191645	MSTRG.41012.1	1	640	MSTRG.41012	.	8.40312	1.22188	12.1672	1.49118	4.83594	0.705499	0	0	0	0	0	0	2.11345	1.0796	0.00262647	0.0394442	up	yes
92102	o	chrZ	-	78567289	78909543	MSTRG.41764.1	2	1616	MSTRG.41764	TRIM36	22.6265	3.29007	27.9352	3.42367	26.4604	3.86022	7.83354	1.16524	3.91521	0.604021	5.11219	0.781007	2.46135	1.29945	0.000707361	0.0210845	up	yes

## Sheet: D14VSE12_lncRNA
Table S3. List of identified DE-lncRNAs from pairwise comparisons ( D14 VS E12 )
t_id	class_code	chr	strand	start	end	t_name	num_exons	length	gene_id	gene_name	cov.D14_1	FPKM.D14_1	cov.D14_2	FPKM.D14_2	cov.D14_3	FPKM.D14_3	cov.E12_1	FPKM.E12_1	cov.E12_2	FPKM.E12_2	cov.E12_3	FPKM.E12_3	fc	log2(fc)	pval	qval	regulation	significant
612	i	chr1	-	10345112	10355537	MSTRG.247.1	2	10245	MSTRG.247	CACNA2D1	50.3296	5.23838	67.7457	7.72487	42.0659	4.43811	15.1709	2.25667	14.2778	2.20272	11.3665	1.73649	2.18071	1.1248	0.00667626	0.0399079	up	yes
1541	i	chr1	-	30190629	30227139	MSTRG.718.1	2	7105	MSTRG.718	TMEM117	32.7174	3.40528	15.3628	1.75178	20.7825	2.19264	1.82037	0.270781	2.13172	0.328872	2.02771	0.30978	2.59614	1.37637	0.00239167	0.0216762	up	yes
8873	u	chr1	+	142731193	142733838	MSTRG.3913.1	2	1293	MSTRG.3913	.	62.8374	6.5402	33.3624	3.80423	20.7968	2.19414	0.233565	0.034743	0.116783	0.018017	0	0	4.78914	2.25977	0.00322631	0.0258428	up	yes
18657	u	chr13	.	14045020	14047343	MSTRG.8018.1	1	2324	MSTRG.8018	.	12.9626	1.34916	11.7078	1.33502	15.8046	1.66745	0	0	0	0	0	0	2.44587	1.29035	3.27385e-05	0.00283821	up	yes
25753	x	chr18	+	10431249	10433384	MSTRG.10414.2	3	1456	MSTRG.10414	ACSF2	52.0979	5.42242	46.7322	5.32876	43.6285	4.60297	14.2326	2.1171	11.585	1.78728	9.08013	1.3872	2.22265	1.15228	0.000839373	0.0120786	up	yes
30168	i	chr2	+	40031330	40042695	MSTRG.12067.1	1	11366	MSTRG.12067	GADL1	50.0206	5.20621	35.1264	4.00538	103.519	10.9216	0.131005	0.019487	0.291131	0.044914	0.052877	0.008078	7.01263	2.80996	0.00172687	0.0180536	up	yes
34692	u	chr2	-	129866334	129884570	MSTRG.14040.14	3	9322	MSTRG.14040	.	15.2631	1.5886	9.83962	1.12199	16.3013	1.71985	0	0	0	0	0	0	2.46292	1.30037	0.00028725	0.00704849	up	yes
40030	i	chr24	.	1602864	1603420	MSTRG.15873.1	1	557	MSTRG.15873	ZBTB44	16.2657	1.69296	11.8169	1.34745	6.45422	0.680944	0.861759	0.128187	0.54219	0.083647	0	0	2.05606	1.03989	0.00752778	0.0430959	up	yes
45279	x	chr3	-	9742510	9767423	MSTRG.17611.1	3	480	MSTRG.17611	LGALSL	11.3816	1.18461	11.5013	1.31146	7.1171	0.750881	0.407842	0.060667	0	0	0	0	2.02759	1.01976	0.00124848	0.0150048	up	yes
48545	u	chr3	+	55597474	55600334	MSTRG.19158.3	2	2671	MSTRG.19158	.	61.3588	6.38631	50.7644	5.78854	26.6199	2.8085	3.11011	0.462629	4.28517	0.661098	2.88235	0.440346	3.79304	1.92335	0.00332434	0.0262727	up	yes
54814	j	chr4	+	39640267	39649253	MSTRG.21854.2	7	5347	MSTRG.21854	ENSGALG00000033902	23.2911	2.42418	12.9383	1.47532	9.4442	0.996398	0.307836	0.045791	0.272753	0.042079	1.30995	0.200126	2.34758	1.23118	0.00643758	0.0389981	up	yes
60802	i	chr5	-	29291378	29329422	MSTRG.24338.1	2	24272	MSTRG.24338	GPHN	26.7789	2.78719	24.7345	2.82041	21.3932	2.25706	4.49807	0.669089	5.43676	0.83876	4.14397	0.633089	2.11063	1.07768	0.000295615	0.00714279	up	yes
62864	o	chr5	-	57829051	57830518	MSTRG.25254.1	2	350	MSTRG.25254	Metazoa_SRP	1690.49	175.949	1268.57	144.652	4328.63	456.687	251.441	37.4019	198.149	30.5696	175.032	26.7402	7.05235	2.8181	0.00594417	0.0371534	up	yes
63528	x	chr6	+	6818781	6835678	MSTRG.25524.1	2	4261	MSTRG.25524	LRRTM3	30.3175	3.15549	15.8275	1.80477	15.9833	1.6863	0.345553	0.051401	0.495424	0.076432	1.15701	0.17676	2.86469	1.51838	0.00181401	0.0185909	up	yes
69277	u	chr7	-	36237639	36245364	MSTRG.27788.3	2	4871	MSTRG.27788	.	16.3552	1.70228	10.4505	1.19164	13.8945	1.46592	0	0	0	0	0	0	2.44433	1.28944	0.00012318	0.00476456	up	yes
74704	u	chrAADN04000639.1	+	1017	12500	MSTRG.30027.1	2	8566	MSTRG.30027	.	208.68	21.7197	157.765	17.9895	178.381	18.8199	12.5844	1.87193	31.7551	4.89903	22.2619	3.40103	4.8585	2.28051	0.00185064	0.0187502	up	yes
74734	u	chrAADN04000639.1	+	9823	12436	MSTRG.30027.4	2	293	MSTRG.30027	.	17.5611	1.82779	42.4843	4.84438	19.6622	2.07443	0	0	0	0	0	0	3.70382	1.88901	0.00465357	0.0321118	up	yes
74735	u	chrAADN04000639.1	+	14342	26262	MSTRG.30027.5	3	4685	MSTRG.30027	.	11.7246	1.22031	13.7471	1.56755	26.3396	2.77892	1.67926	0.24979	1.36203	0.210127	0	0	2.42406	1.27743	0.00693363	0.04089	up	yes
74749	u	chrAADN04000639.1	+	22452	32925	MSTRG.30027.19	3	1075	MSTRG.30027	.	41.1555	4.28352	55.3635	6.31296	51.7241	5.45709	9.86834	1.46792	5.83041	0.89949	4.77358	0.729276	3.13382	1.64792	0.00131212	0.0154463	up	yes
74750	u	chrAADN04000639.1	+	22452	32925	MSTRG.30027.21	3	3043	MSTRG.30027	.	28.7084	2.98801	23.2484	2.65096	20.7559	2.18983	4.11038	0.611419	0	0	0	0	3.06601	1.61636	0.00285402	0.0240561	up	yes
77404	u	chrAADN04004039.1	.	2476	4795	MSTRG.31664.1	1	2320	MSTRG.31664	.	28.4015	2.95607	15.0509	1.71621	8.8056	0.929024	0	0	0.065086	0.010041	0.065086	0.009943	2.72883	1.44828	0.0084041	0.0462658	up	yes
77847	u	chrAADN04004792.1	-	500	741	MSTRG.31979.1	1	242	MSTRG.31979	.	22.1971	2.31031	11.388	1.29855	17.1612	1.81057	2.16529	0.322087	1.66529	0.256914	0	0	2.34342	1.22861	0.00332088	0.0262555	up	yes
78424	u	chrAADN04005961.1	.	794	1092	MSTRG.32413.1	1	299	MSTRG.32413	.	17.5084	1.82229	27.2575	3.10811	36.408	3.84118	4.00335	0.595498	3.44147	0.530935	4.52174	0.690802	2.38644	1.25486	0.00584643	0.0367575	up	yes
79018	u	chrAADN04007101.1	.	1191	1926	MSTRG.32903.1	1	736	MSTRG.32903	.	178.751	18.6047	202.52	23.0929	192.653	20.3256	14.9239	2.21993	8.72419	1.34593	15.1522	2.31485	7.38201	2.88401	9.18298e-05	0.00424964	up	yes
79812	u	chrAADN04008443.1	.	123	1023	MSTRG.33535.1	1	901	MSTRG.33535	.	57.0366	5.93645	37.5228	4.27862	67.5183	7.12343	5.86571	0.872524	5.69589	0.878738	5.96892	0.911893	3.53628	1.82223	0.00055811	0.00979304	up	yes
80067	u	chrAADN04008880.1	.	7061	7634	MSTRG.33752.1	1	574	MSTRG.33752	.	10.2247	1.06421	17.8362	2.03382	11.7997	1.24491	0	0	0	0	0	0	2.4135	1.27113	0.00166025	0.0176509	up	yes
80191	u	chrAADN04009117.1	-	5651	9125	MSTRG.33862.1	1	3475	MSTRG.33862	.	88.5501	9.21641	103.626	11.8162	92.0373	9.71028	12.0613	1.79412	18.2668	2.81813	28.5253	4.35791	2.90573	1.5389	0.00598142	0.0373227	up	yes
80250	u	chrAADN04009208.1	.	7228	7449	MSTRG.33913.1	1	222	MSTRG.33913	.	6.76577	0.70419	7.88288	0.898865	15.3063	1.61487	0	0	0	0	0	0	2.03777	1.02699	0.00519603	0.0342282	up	yes
80469	u	chrAADN04009571.1	.	3619	9180	MSTRG.34070.1	1	5562	MSTRG.34070	.	13.4073	1.39545	16.2653	1.85469	7.65597	0.807733	0.324703	0.0483	0.159835	0.024659	0.074254	0.011344	2.24926	1.16945	0.00371501	0.0281158	up	yes
80582	u	chrAADN04009819.1	-	7039	8858	MSTRG.34175.1	3	246	MSTRG.34175	.	32.878	3.42199	33.6382	3.83568	75.374	7.95224	0	0	2.34553	0.361858	3.50407	0.535328	4.50704	2.17218	0.00416842	0.0301222	up	yes
80752	u	chrAADN04010140.1	.	45	3992	MSTRG.34309.1	1	3948	MSTRG.34309	.	40.2719	4.19156	27.4167	3.12625	32.056	3.38203	1.37285	0.204211	0.107396	0.016569	0.22923	0.03502	4.19998	2.07038	8.00151e-05	0.00405114	up	yes
80753	u	chrAADN04010140.1	.	4846	5802	MSTRG.34310.1	1	957	MSTRG.34310	.	12.8276	1.33511	9.58255	1.09267	13.2043	1.3931	0	0	0	0	0	0	2.26981	1.18257	3.78025e-05	0.00300855	up	yes
80754	u	chrAADN04010140.1	.	6501	8854	MSTRG.34311.1	1	2354	MSTRG.34311	.	39.5926	4.12085	18.7124	2.13373	34.2874	3.61745	0.577315	0.085876	0.769329	0.118689	0.249788	0.038161	3.88762	1.95889	0.000847507	0.012138	up	yes
81011	u	chrAADN04010643.1	.	7215	8355	MSTRG.34539.1	1	1141	MSTRG.34539	.	45.9224	4.77967	24.2156	2.76125	26.1569	2.75965	5.65732	0.841526	4.46626	0.689035	5.75022	0.878481	2.40946	1.26871	0.00391876	0.0290449	up	yes
81081	u	chrAADN04010794.1	.	48	3054	MSTRG.34606.1	1	3007	MSTRG.34606	.	104.791	10.9068	90.0085	10.2634	126.477	13.3438	2.92551	0.435169	3.32092	0.512337	3.02561	0.462232	8.46291	3.08115	8.90517e-06	0.00184461	up	yes
81082	u	chrAADN04010794.1	.	5011	8296	MSTRG.34607.1	1	3286	MSTRG.34607	.	83.247	8.66446	67.9104	7.74365	71.1625	7.50791	1.39273	0.207168	2.521	0.388929	1.99057	0.304106	6.90204	2.78702	4.23987e-06	0.00143556	up	yes
81127	u	chrAADN04010883.1	.	87	2525	MSTRG.34648.1	1	2439	MSTRG.34648	.	71.1579	7.40621	56.5664	6.45013	53.813	5.67748	3.62075	0.538586	3.45223	0.532596	4.20582	0.642538	4.76179	2.2515	2.42131e-05	0.00259321	up	yes
81148	u	chrAADN04010917.1	.	58	1009	MSTRG.34668.1	1	952	MSTRG.34668	.	22.6628	2.35878	42.0515	4.79502	27.5557	2.90723	0	0	0	0	0	0	4.23677	2.08297	0.000888094	0.0124325	up	yes
81150	u	chrAADN04010917.1	.	5302	6294	MSTRG.34670.1	1	993	MSTRG.34670	.	25.4743	2.6514	15.5972	1.77851	10.7805	1.13738	0	0	0	0	0	0	2.78859	1.47953	0.00268009	0.0231498	up	yes
81226	u	chrAADN04011016.1	.	109	1058	MSTRG.34718.1	1	950	MSTRG.34718	.	11.5484	1.20198	20.4868	2.33606	22.42	2.36539	2.04105	0.303607	0	0	0.825263	0.126078	2.56324	1.35797	0.00413361	0.0299585	up	yes
81356	u	chrAADN04011213.1	.	103	1725	MSTRG.34800.1	1	1623	MSTRG.34800	.	36.3216	3.78041	36.2304	4.13127	37.0277	3.90656	3.43993	0.511689	3.62354	0.559024	3.14726	0.480817	3.25499	1.70265	1.30825e-06	0.000887371	up	yes
81802	u	chrAADN04012001.1	.	5779	7555	MSTRG.35198.1	1	1777	MSTRG.35198	.	59.108	6.15205	141.505	16.1354	74.3731	7.84664	9.50338	1.41363	8.17642	1.26142	4.95217	0.756559	4.83574	2.27374	0.00492302	0.0330826	up	yes
81996	u	chrAADN04012321.1	.	2352	2754	MSTRG.35369.1	1	403	MSTRG.35369	.	5.50009	0.572458	13.5001	1.53938	9.68293	1.02159	0	0	0	0	0	0	2.00601	1.00433	0.00733557	0.0424168	up	yes
82117	u	chrAADN04012526.1	.	4392	6038	MSTRG.35477.1	1	1647	MSTRG.35477	.	32.2599	3.35765	24.3446	2.77595	35.7772	3.77463	5.25835	0.78218	1.34001	0.206731	5.04432	0.770638	2.74268	1.45559	0.00229309	0.0211528	up	yes
82118	u	chrAADN04012526.1	.	6429	7229	MSTRG.35478.1	1	801	MSTRG.35478	.	54.9195	5.7161	44.4744	5.07131	33.4994	3.53431	6.72534	1.00039	4.68602	0.722939	5.60362	0.856084	3.06885	1.6177	0.000865719	0.0122628	up	yes
83510	u	chrAADN04014962.1	.	609	2137	MSTRG.36552.1	1	1529	MSTRG.36552	.	88.5553	9.21696	67.45	7.69115	112.509	11.8702	4.04382	0.601518	2.54349	0.392399	3.90844	0.597105	6.84623	2.77531	9.73788e-05	0.0043305	up	yes
83676	u	chrAADN04015340.1	.	4622	4886	MSTRG.36703.1	1	265	MSTRG.36703	.	7.77736	0.809479	15.4038	1.75645	18.8566	1.98944	0.920755	0.136962	0	0	0.490566	0.074945	2.30208	1.20294	0.00646177	0.0390943	up	yes
83734	u	chrAADN04015518.1	.	467	5495	MSTRG.36759.1	1	5029	MSTRG.36759	.	48.4506	5.04281	46.0973	5.25636	41.6055	4.38954	6.4304	0.956523	5.04554	0.778403	7.7932	1.19059	2.99005	1.58017	0.000129443	0.00485616	up	yes
83817	u	chrAADN04015697.1	.	43	5364	MSTRG.36826.1	1	5322	MSTRG.36826	.	46.3996	4.82933	80.4241	9.17056	47.4808	5.00941	1.6817	0.250153	1.72604	0.266286	2.14806	0.328167	5.5337	2.46825	0.000707819	0.0110176	up	yes
83879	u	chrAADN04015866.1	.	3356	3671	MSTRG.36884.1	1	316	MSTRG.36884	.	16.7057	1.73875	8.29747	0.94614	15.1962	1.60326	0.341772	0.050839	0	0	1.28798	0.196768	2.22621	1.15459	0.00255859	0.0225522	up	yes
84645	u	chrAADN04017766.1	.	102	546	MSTRG.37510.1	1	445	MSTRG.37510	.	15.8112	1.64566	13.8742	1.58204	34.4135	3.63075	0.339326	0.050475	0	0	0	0	3.11115	1.63745	0.00406021	0.0296817	up	yes
84646	u	chrAADN04017766.1	.	1048	2191	MSTRG.37511.1	1	1144	MSTRG.37511	.	19.7124	2.0517	26.0883	2.97478	12.6434	1.33392	0.773601	0.115073	0.131993	0.020363	0	0	2.9194	1.54567	0.00242824	0.0218785	up	yes
85400	u	chrAADN04019970.1	.	1	3164	MSTRG.38098.1	1	3164	MSTRG.38098	.	48.076	5.00382	30.1966	3.44324	37.2307	3.92798	9.29077	1.382	11.0705	1.70791	8.40092	1.28344	2.07433	1.05264	0.00202805	0.0197012	up	yes
85431	u	chrAADN04020076.1	.	66	2187	MSTRG.38123.1	1	2122	MSTRG.38123	.	17.6748	1.83962	11.3794	1.29756	30.3648	3.20359	0	0	0	0	0	0	3.01566	1.59248	0.00336581	0.0264651	up	yes
85903	u	chrAADN04022354.1	.	77	2019	MSTRG.38526.1	1	1943	MSTRG.38526	.	65.4659	6.81378	83.0512	9.47012	62.7726	6.62275	4.8878	0.727061	6.99665	1.07941	5.89681	0.900876	4.50375	2.17113	0.000197943	0.00593872	up	yes
86042	u	chrAADN04023310.1	.	1111	1464	MSTRG.38656.1	1	354	MSTRG.38656	.	28.7119	2.98837	26.4788	3.01931	22.5438	2.37845	2.55932	0.380699	0	0	0	0	3.39773	1.76457	0.000548438	0.00970044	up	yes
86077	u	chrAADN04023683.1	.	63	526	MSTRG.38689.1	1	464	MSTRG.38689	.	29.6983	3.09104	24.7565	2.82292	30.4849	3.21627	0	0	0	0	5.2069	0.795475	3.32399	1.73291	0.00367555	0.0279271	up	yes
86803	u	chrKQ759527.1	+	354	21614	MSTRG.39262.9	2	325	MSTRG.39262	.	15.0586	1.56732	6.96612	0.794329	16.5545	1.74657	0.669402	0.099574	0	0	1.71025	0.26128	2.08952	1.06317	0.0076548	0.0435671	up	yes
87271	u	chrKQ759591.1	.	16640	17620	MSTRG.39500.1	1	981	MSTRG.39500	.	25.3721	2.64076	23.9653	2.73271	19.8512	2.09437	0.922528	0.137226	0.456677	0.070454	1.5423	0.235623	3.03503	1.60171	0.000103358	0.00443122	up	yes
87284	u	chrKQ759606.1	.	2998	3697	MSTRG.39509.1	1	700	MSTRG.39509	.	12.3286	1.28317	23.7214	2.7049	22.0171	2.32289	0.405714	0.06035	0.745714	0.115046	0.631429	0.096466	2.78846	1.47947	0.0022416	0.0208544	up	yes
87331	u	chrKQ759622.1	+	26	722	MSTRG.39526.1	1	697	MSTRG.39526	.	38.7116	4.02916	23.0918	2.6331	48.2912	5.09491	6.62554	0.985549	1.91679	0.295713	3.14634	0.480677	3.08056	1.62319	0.00462246	0.0319831	up	yes
89758	u	chrZ	-	27350908	27355639	MSTRG.40714.1	2	288	MSTRG.40714	.	70.3653	7.32372	61.0964	6.96667	61.6026	6.49931	16.4432	2.44593	7.38768	1.13974	5.48305	0.837664	3.32323	1.73259	0.00331682	0.026243	up	yes
90181	i	chrZ	.	35027883	35028186	MSTRG.40834.1	1	304	MSTRG.40834	KLF13	44.1513	4.59533	91.8191	10.4699	47.1875	4.97846	1.95395	0.29065	0	0	0	0	6.67404	2.73856	0.00147913	0.0164904	up	yes
522	u	chr1	+	6909055	6912374	MSTRG.197.1	2	2037	MSTRG.197	.	4.02516	0.418944	5.67255	0.646827	5.45023	0.57502	24.6998	3.6741	18.739	2.89098	16.946	2.5889	0.383466	-1.38283	0.000435594	0.00868178	down	yes
643	u	chr1	.	11031919	11032160	MSTRG.268.1	1	242	MSTRG.268	.	3.30165	0.343641	0	0	0	0	6.19835	0.922004	11.4215	1.76206	8.11157	1.23923	0.483503	-1.0484	0.00725259	0.0421436	down	yes
756	i	chr1	.	13380094	13380598	MSTRG.317.1	1	505	MSTRG.317	ORC5	3.93663	0.40973	3.26733	0.372565	3.07525	0.32445	14.8673	2.21152	18.5644	2.86403	17.3228	2.64646	0.384026	-1.38072	7.6517e-05	0.00398205	down	yes
784	u	chr1	.	13925264	13925711	MSTRG.331.1	1	448	MSTRG.331	.	0	0	3.70759	0.422767	1.33482	0.140829	9.70312	1.44334	11.7969	1.81997	13.4062	2.04812	0.425956	-1.23122	0.0021681	0.0204567	down	yes
785	u	chr1	.	13928486	13929697	MSTRG.332.1	1	1212	MSTRG.332	.	1.64687	0.171408	2.71782	0.309906	1.97855	0.208744	13.321	1.98149	6.31023	0.973515	13.8366	2.11387	0.466054	-1.10143	0.00688082	0.0407003	down	yes
788	u	chr1	.	13940215	13941008	MSTRG.320.1	1	794	MSTRG.320	.	1.52141	0.158351	1.88665	0.21513	0.380353	0.040129	11.9106	1.7717	10.4358	1.60998	8.73677	1.33475	0.442563	-1.17604	0.000279448	0.00692787	down	yes
790	u	chr1	.	13949344	13950215	MSTRG.322.1	1	872	MSTRG.322	.	2.36353	0.246	2.51147	0.286376	1.6078	0.169629	10.4346	1.55215	8.74197	1.34867	9.99541	1.52703	0.498346	-1.00478	5.38831e-05	0.00350079	down	yes
923	u	chr1	.	15900449	15900670	MSTRG.385.1	1	222	MSTRG.385	.	0	0	0	0	2.71171	0.286096	8.54955	1.27175	9.98198	1.53998	5.44595	0.831996	0.495511	-1.01301	0.0052871	0.03456	down	yes
954	j	chr1	+	17084154	17108033	MSTRG.399.1	2	4296	MSTRG.399	FAM19A5	0	0	0	0	0.417365	0.044034	8.97835	1.33553	11.5357	1.77968	10.5547	1.61248	0.394845	-1.34064	6.18153e-05	0.00366704	down	yes
1069	i	chr1	.	20386870	20387213	MSTRG.462.1	1	344	MSTRG.462	MAPK12	0	0	0	0	0.369186	0.038951	5.55233	0.825909	7.97384	1.23017	13.5262	2.06644	0.436564	-1.19573	0.00543065	0.0351055	down	yes
1074	i	chr1	.	20434434	20434983	MSTRG.470.1	1	550	MSTRG.470	MAPK11	0	0	1.09455	0.124808	1.09818	0.115862	14.5273	2.16093	10.0818	1.55538	13.1018	2.00161	0.372696	-1.42393	0.000186911	0.00577529	down	yes
1095	u	chr1	.	20870827	20871434	MSTRG.473.1	1	608	MSTRG.473	.	2.33059	0.242571	0.993421	0.113277	0	0	7.39474	1.09997	11.6431	1.79625	9.32401	1.42446	0.459735	-1.12113	0.00169931	0.0178956	down	yes
1268	i	chr1	.	25185805	25187763	MSTRG.560.1	1	1959	MSTRG.560	TES	2.23124	0.232231	1.28637	0.146682	2.46095	0.259639	13.1169	1.95114	10.6901	1.64923	12.7361	1.94574	0.425951	-1.23124	4.78984e-05	0.00329173	down	yes
1319	u	chr1	.	26766821	26767760	MSTRG.575.1	1	940	MSTRG.575	.	0.321277	0.033439	0	0	0	0	8.31808	1.23732	6.05957	0.934845	7.69362	1.17538	0.478768	-1.0626	8.75428e-05	0.00416521	down	yes
1457	i	chr1	.	29117692	29118069	MSTRG.674.1	1	378	MSTRG.674	PDZRN4	3.93122	0.409167	0	0	0	0	11.2725	1.67678	9.58466	1.47868	7.1455	1.09164	0.466531	-1.09996	0.0049171	0.0330716	down	yes
1477	i	chr1	.	29258276	29258510	MSTRG.693.1	1	235	MSTRG.693	PDZRN4	1.28511	0.133756	1.04681	0.119365	0	0	10.7021	1.59194	9.81277	1.51387	9.49362	1.45037	0.429962	-1.21772	3.99624e-05	0.00309147	down	yes
1506	x	chr1	-	29704940	29708070	MSTRG.708.1	2	2841	MSTRG.708	PPHLN1	4.43642	0.461748	2.61374	0.298038	9.73584	1.02717	49.7598	7.40177	47.8751	7.38596	37.5072	5.7301	0.200925	-2.31527	0.000458487	0.00892625	down	yes
1769	u	chr1	.	34593423	34593654	MSTRG.808.1	1	232	MSTRG.808	.	0	0	0	0	0	0	12.7457	1.89592	11.7155	1.80742	10.2371	1.56395	0.363356	-1.46055	1.00811e-05	0.00194709	down	yes
1788	u	chr1	.	34734785	34735209	MSTRG.827.1	1	425	MSTRG.827	.	2.12706	0.221387	0	0	2.10353	0.22193	22.7929	3.39045	12.9035	1.9907	15.5341	2.3732	0.322992	-1.63043	0.00100883	0.013317	down	yes
1902	i	chr1	.	36301038	36301491	MSTRG.868.1	1	454	MSTRG.868	LGR5	0	0	0	0	0.709251	0.074829	17.978	2.67422	9.57048	1.47649	6.23568	0.952647	0.392558	-1.34902	0.00733552	0.0424168	down	yes
1962	u	chr1	.	37909968	37910782	MSTRG.909.1	1	815	MSTRG.909	.	0.741104	0.077135	0.290798	0.033159	0.527607	0.055665	10.2699	1.52765	6.42699	0.991529	8.1411	1.24374	0.470286	-1.08839	0.000417093	0.00848628	down	yes
1963	u	chr1	.	37914392	37916185	MSTRG.910.1	1	1794	MSTRG.910	.	0.336678	0.035042	0	0	0.311037	0.032816	6.46823	0.962149	7.83946	1.20944	10.9125	1.66714	0.452176	-1.14504	0.000914752	0.0126234	down	yes
1965	u	chr1	.	37918754	37919279	MSTRG.912.1	1	526	MSTRG.912	.	0	0	0.572243	0.065251	0	0	10.8878	1.61957	9.67871	1.49319	7.53802	1.15161	0.423222	-1.24051	0.000164289	0.00541369	down	yes
1970	u	chr1	.	37940586	37941526	MSTRG.917.1	1	941	MSTRG.917	.	8.48565	0.883199	3.81084	0.43454	3.1424	0.331535	26.3284	3.91635	12.9718	2.00124	15.0154	2.29396	0.419856	-1.25203	0.00927363	0.0494419	down	yes
1977	u	chr1	.	37983684	37984332	MSTRG.921.1	1	649	MSTRG.921	.	0	0	0	0	0	0	7.23729	1.07655	10.8028	1.6666	10.2851	1.57128	0.412588	-1.27723	0.000343749	0.00769609	down	yes
2005	u	chr1	.	38290324	38290928	MSTRG.928.1	1	605	MSTRG.928	.	0.499174	0.051955	0.998347	0.113839	3.96529	0.418353	8.48595	1.26229	13.2066	2.03746	16.6314	2.54084	0.408771	-1.29064	0.00504436	0.0336024	down	yes
2023	u	chr1	+	38542695	38548585	MSTRG.946.1	3	2075	MSTRG.946	.	0.82548	0.085917	0.261205	0.029785	0.68	0.071743	10.3532	1.54005	7.11036	1.09696	6.64752	1.01556	0.481507	-1.05437	0.00056482	0.00986992	down	yes
2025	u	chr1	.	38549920	38552601	MSTRG.948.1	1	2682	MSTRG.948	.	1.70283	0.177233	0.195377	0.022278	0.112603	0.01188	9.46607	1.40808	8.88404	1.37059	6.19836	0.946944	0.478512	-1.06337	0.000931732	0.0127666	down	yes
2026	u	chr1	.	38556224	38556643	MSTRG.949.1	1	420	MSTRG.949	.	0	0	0	0	0	0	10.5071	1.56294	5.00238	0.771746	12.819	1.95841	0.420663	-1.24926	0.0047706	0.0325773	down	yes
2030	u	chr1	.	38577505	38583100	MSTRG.953.1	1	5596	MSTRG.953	.	1.14921	0.119612	0.053967	0.006154	0.215868	0.022775	10.5204	1.56491	5.37974	0.829962	6.73195	1.02846	0.494626	-1.01559	0.00260183	0.022775	down	yes
2031	u	chr1	.	38583359	38587014	MSTRG.954.1	1	3656	MSTRG.954	.	1.61078	0.167652	0.329322	0.037552	0.41302	0.043575	14.09	2.09589	6.26969	0.967261	7.5279	1.15006	0.458757	-1.1242	0.00564322	0.0359209	down	yes
2033	u	chr1	.	38592159	38593962	MSTRG.956.1	1	1804	MSTRG.956	.	1.50665	0.156814	1.17129	0.133559	0	0	15.5554	2.31387	7.77217	1.19906	8.89579	1.35904	0.424099	-1.23753	0.00310678	0.0252891	down	yes
2036	u	chr1	.	38606628	38609556	MSTRG.959.1	1	2929	MSTRG.959	.	0.657562	0.06844	0.103107	0.011757	0.101741	0.010734	11.1256	1.65494	4.79822	0.740249	6.20348	0.947727	0.495172	-1.014	0.00530069	0.0345951	down	yes
2047	u	chr1	.	38655537	38659228	MSTRG.970.1	1	3692	MSTRG.970	.	0.209101	0.021764	0.163597	0.018655	0.572589	0.06041	11.5815	1.72275	5.53223	0.853489	5.75135	0.878654	0.48828	-1.03422	0.0048042	0.0326942	down	yes
2073	u	chr1	.	39135413	39137117	MSTRG.981.1	1	1705	MSTRG.981	.	0.531378	0.055307	0	0	0.353079	0.037251	13.6674	2.03303	5.00938	0.772826	7.22815	1.10427	0.459063	-1.12323	0.00809046	0.045111	down	yes
2077	u	chr1	.	39150867	39152204	MSTRG.985.1	1	1338	MSTRG.985	.	0	0	0	0	0	0	12.0792	1.79679	5.76084	0.888757	6.06278	0.926232	0.461479	-1.11566	0.00375327	0.0282905	down	yes
2078	u	chr1	.	39153508	39154225	MSTRG.986.1	1	718	MSTRG.986	.	0.420613	0.043778	0.267409	0.030492	0.420613	0.044376	13.2242	1.96711	7.33426	1.1315	10.9666	1.6754	0.404918	-1.3043	0.000760816	0.0114475	down	yes
2079	u	chr1	.	39156193	39156723	MSTRG.987.1	1	531	MSTRG.987	.	1.13748	0.11839	0	0	0	0	7.75706	1.15386	10.7778	1.66275	6.91714	1.05676	0.455989	-1.13293	0.000865196	0.0122625	down	yes
2238	u	chr1	.	43251769	43252241	MSTRG.1059.1	1	473	MSTRG.1059	.	0	0	0	0	0	0	7.17336	1.06704	9.57717	1.47752	3.87949	0.592683	0.496785	-1.00931	0.00548622	0.0353595	down	yes
2253	j	chr1	-	43359864	43370468	MSTRG.1076.5	3	1817	MSTRG.1076	POC1B	2.16603	0.225443	2.44271	0.278536	1.49422	0.157646	14.0452	2.08922	11.4309	1.76351	10.6533	1.62754	0.432422	-1.20949	0.000114437	0.00461519	down	yes
2254	i	chr1	.	43363920	43369843	MSTRG.1077.1	1	5924	MSTRG.1077	POC1B	13.0511	1.35838	7.2895	0.831204	8.02768	0.846951	46.2193	6.87512	42.1669	6.50533	44.5557	6.80693	0.258563	-1.95141	8.80337e-05	0.00417685	down	yes
2269	u	chr1	.	43455719	43456125	MSTRG.1079.1	1	407	MSTRG.1079	.	0	0	0	0	0	0	13.5848	2.02074	6.63882	1.02421	7.15725	1.09344	0.427488	-1.22604	0.00268689	0.0231821	down	yes
2310	u	chr1	-	44741290	44769854	MSTRG.1099.1	3	5903	MSTRG.1099	.	0.408436	0.042511	0.178723	0.020379	0.193334	0.020397	8.32458	1.23828	7.97615	1.23053	5.34406	0.816431	0.492822	-1.02086	0.000521561	0.00949898	down	yes
2678	i	chr1	.	49027397	49031681	MSTRG.1276.1	1	4285	MSTRG.1276	TTC26	2.14399	0.22315	0.6	0.068416	1.65344	0.174444	13.0404	1.93976	9.66184	1.49059	8.64761	1.32113	0.448656	-1.15632	0.00057666	0.00997811	down	yes
2915	i	chr1	.	50561782	50562409	MSTRG.1358.1	1	628	MSTRG.1358	ENSGALG00000035051	0	0	0	0	0	0	11.172	1.66183	5.56847	0.85908	6.3742	0.973809	0.467813	-1.096	0.00238644	0.0216472	down	yes
3273	o	chr1	+	53336046	53555600	MSTRG.1462.1	2	11098	MSTRG.1462	ENSGALG00000012611	1.27862	0.133081	1.20393	0.137281	1.34015	0.141391	43.3452	6.4476	42.9229	6.62196	38.4523	5.87449	0.155625	-2.68385	4.82448e-07	0.000779849	down	yes
3379	i	chr1	.	54587955	54589522	MSTRG.1496.1	1	1568	MSTRG.1496	CHST11	0.769133	0.080052	1.73151	0.197439	1.02742	0.108397	8.22002	1.22273	16.3527	2.52282	13.3253	2.03574	0.392148	-1.35053	0.00254517	0.0224786	down	yes
3456	u	chr1	.	55500814	55501452	MSTRG.1534.1	1	639	MSTRG.1534	.	1.41315	0.147082	2.35994	0.269098	0.472613	0.049862	14.1142	2.09949	14.1628	2.18497	15.5149	2.37026	0.358141	-1.4814	6.87576e-05	0.00384797	down	yes
3542	u	chr1	-	56227024	56272297	MSTRG.1559.1	2	8980	MSTRG.1559	.	10.6795	1.11154	5.72463	0.652765	10.7284	1.13189	20.5325	3.05422	25.4702	3.92943	21.2855	3.25186	0.444048	-1.17121	0.00134953	0.0156763	down	yes
3729	x	chr1	+	59002952	59010232	MSTRG.1669.1	2	1103	MSTRG.1669	DNM1L	7.91931	0.824253	6.49369	0.740459	6.62555	0.699021	21.5276	3.20223	19.4107	2.9946	19.5784	2.99106	0.431819	-1.2115	6.32433e-06	0.00166526	down	yes
3766	u	chr1	.	59324954	59325341	MSTRG.1705.1	1	388	MSTRG.1705	.	0	0	1.6134	0.183972	1.16237	0.122635	10.6031	1.57721	9.98969	1.54117	6.50258	0.993421	0.466945	-1.09867	0.00142961	0.0161916	down	yes
3809	x	chr1	-	59772292	59783269	MSTRG.1732.1	2	3037	MSTRG.1732	TMTC1	4.30201	0.447759	4.69682	0.535567	7.8172	0.824744	19.3536	2.87886	11.6182	1.79241	18.1857	2.77829	0.462803	-1.11153	0.0036485	0.0278035	down	yes
3815	u	chr1	.	59944703	59947554	MSTRG.1734.1	1	2852	MSTRG.1734	.	0.104839	0.010912	0	0	0.099579	0.010506	10.5032	1.56235	6.21704	0.959138	4.2507	0.649394	0.497823	-1.00629	0.00554387	0.0355608	down	yes
3817	u	chr1	+	59953251	59959546	MSTRG.1736.1	3	693	MSTRG.1736	.	0.343269	0.035728	0	0	0	0	12.3391	1.83544	4.52901	0.698716	6.45267	0.985797	0.476639	-1.06903	0.00820115	0.0455153	down	yes
3822	u	chr1	.	59998095	59998395	MSTRG.1741.1	1	301	MSTRG.1741	.	2.92691	0.304637	0.239203	0.027276	1.99003	0.209956	10.0565	1.4959	6.57143	1.01381	13.0698	1.99671	0.47572	-1.07181	0.00528909	0.0345673	down	yes
3902	i	chr1	.	61046078	61046562	MSTRG.1773.1	1	485	MSTRG.1773	ENSGALG00000036964	0	0	0.62268	0.071003	0	0	5.14845	0.765833	14.3876	2.21966	9.33196	1.42568	0.426644	-1.22889	0.0082329	0.0456261	down	yes
4150	i	chr1	+	64612162	64617701	MSTRG.1847.1	2	1075	MSTRG.1847	AEBP2	7.18631	0.747961	10.4322	1.18956	7.68505	0.810802	22.4883	3.34513	21.5659	3.3271	19.1136	2.92005	0.454733	-1.13691	0.00052987	0.00956677	down	yes
4175	i	chr1	.	65083092	65083347	MSTRG.1875.1	1	256	MSTRG.1875	PDE3A	10.1953	1.06114	1.17969	0.134517	2.57422	0.27159	22.9531	3.41428	19.4531	3.00114	15.9258	2.43304	0.366028	-1.44997	0.00698314	0.0410581	down	yes
4221	u	chr1	+	65584907	65596791	MSTRG.1899.1	1	11885	MSTRG.1899	.	0	0	0	0	3.06807	0.323693	15.0267	2.23522	7.94775	1.22614	10.3875	1.58693	0.414173	-1.27169	0.00354266	0.0273062	down	yes
4222	u	chr1	.	65630686	65639739	MSTRG.1900.1	1	9054	MSTRG.1900	.	3.20135	0.333201	3.00773	0.342964	2.35211	0.248156	13.4285	1.9975	11.0543	1.70542	9.08008	1.38719	0.486911	-1.03827	0.000499859	0.00929408	down	yes
4224	u	chr1	.	65667915	65668619	MSTRG.1902.1	1	705	MSTRG.1902	.	1.7078	0.17775	5.03972	0.574666	3.50355	0.369637	17.6128	2.6199	18.6709	2.88047	10.2369	1.56392	0.413162	-1.27522	0.00447293	0.0313501	down	yes
4260	u	chr1	.	66761086	66762593	MSTRG.1920.1	1	1508	MSTRG.1920	.	10.0378	1.04475	4.19894	0.478795	2.93501	0.309655	66.3395	9.86801	51.0829	7.88085	56.1054	8.57142	0.162446	-2.62197	0.000235928	0.00640724	down	yes
4341	u	chr1	.	67997635	67998139	MSTRG.1950.1	1	505	MSTRG.1950	.	0	0	0	0	1.08119	0.114069	13.1366	1.95408	4.90099	0.756104	7.28515	1.11298	0.466676	-1.09951	0.00820382	0.0455215	down	yes
4463	i	chr1	.	69180233	69180739	MSTRG.1966.1	1	507	MSTRG.1966	PARVB	9.50493	0.989287	12.787	1.45807	8.58777	0.906042	26.0572	3.87601	21.5207	3.32012	24.5917	3.75696	0.453083	-1.14215	0.000804177	0.0118045	down	yes
4464	i	chr1	.	69184282	69184484	MSTRG.1967.1	1	203	MSTRG.1967	PARVB	0.852217	0.0887	7.42857	0.847061	5.61576	0.592484	78.8818	11.7337	92.1626	14.2184	82.8867	12.6629	0.106545	-3.23047	0.000173677	0.00557502	down	yes
4608	u	chr1	.	71875144	71875960	MSTRG.2049.1	1	817	MSTRG.2049	.	0	0	0	0	0.369645	0.038999	6.459	0.960776	14.8286	2.2877	6.83598	1.04436	0.428791	-1.22165	0.00701516	0.0412017	down	yes
4625	i	chr1	.	71940807	71941266	MSTRG.2063.1	1	460	MSTRG.2063	BORCS5	4.86304	0.506152	1.95217	0.222602	0.432609	0.045642	12.5804	1.87134	8.35435	1.28887	18.0522	2.75789	0.427198	-1.22702	0.00879912	0.0477342	down	yes
4656	u	chr1	.	72324276	72329695	MSTRG.2080.1	1	5420	MSTRG.2080	.	2.14354	0.223103	0.377122	0.043002	2.28985	0.241588	16.2592	2.41856	8.25369	1.27334	8.16236	1.24699	0.449302	-1.15424	0.00578352	0.036488	down	yes
4681	i	chr1	-	72711351	72723216	MSTRG.2095.1	2	6846	MSTRG.2095	CCDC91	4.22148	0.439378	4.38793	0.500345	2.78912	0.294263	17.4632	2.59765	14.9317	2.3036	15.7104	2.40013	0.410484	-1.2846	6.13725e-05	0.00365673	down	yes
4683	u	chr1	+	72840953	72846272	MSTRG.2097.1	3	2188	MSTRG.2097	.	4.31283	0.448886	2.51993	0.287342	0.349954	0.036921	12.07	1.79542	12.5993	1.94376	11.6762	1.78381	0.438694	-1.18871	0.00116445	0.0144151	down	yes
4742	i	chr1	.	74001943	74002463	MSTRG.2125.1	1	521	MSTRG.2125	NTF3	0	0	1.81382	0.206825	1.15931	0.122311	10.4338	1.55203	8.48752	1.30942	8.8618	1.35385	0.460466	-1.11883	0.000245836	0.00655248	down	yes
4746	i	chr1	.	74020272	74020559	MSTRG.2129.1	1	288	MSTRG.2129	NTF3	1.04861	0.109141	1.94097	0.221324	0	0	11.375	1.69203	13.6111	2.09986	7.64931	1.16861	0.421442	-1.24659	0.00190163	0.0190446	down	yes
4747	i	chr1	.	74020966	74021266	MSTRG.2130.1	1	301	MSTRG.2130	NTF3	1.75747	0.18292	0.388704	0.044323	0	0	8.60465	1.27994	11.9003	1.83593	10.113	1.54499	0.421853	-1.24519	0.000431848	0.00863962	down	yes
4786	u	chr1	.	75144732	75146128	MSTRG.2138.1	1	1397	MSTRG.2138	.	1.3257	0.137981	2.98788	0.340701	0	0	30.9468	4.60333	19.733	3.04432	10.9069	1.66629	0.293375	-1.76918	0.00605716	0.0376264	down	yes
4788	u	chr1	.	75149425	75149807	MSTRG.2140.1	1	383	MSTRG.2140	.	0	0	0	0	0	0	11.812	1.75704	5.7624	0.888998	8.42298	1.28681	0.43789	-1.19136	0.00163629	0.0175345	down	yes
5152	i	chr1	.	77369287	77372488	MSTRG.2250.1	1	3202	MSTRG.2250	LPCAT3	6.02623	0.627219	5.6371	0.642785	6.79763	0.717175	22.48	3.3439	23.5237	3.62914	29.0259	4.43439	0.347619	-1.52442	0.000104071	0.00445422	down	yes
5185	u	chr1	-	77565325	77566852	MSTRG.2268.1	2	1079	MSTRG.2268	.	0.160646	0.01672	0.559778	0.06383	0.399658	0.042165	22.9686	3.41659	16.8242	2.59557	21.4695	3.27997	0.255019	-1.97133	3.08069e-05	0.00280066	down	yes
5321	x	chr1	+	79052007	79101772	MSTRG.2318.1	2	880	MSTRG.2318	WDR3	4.46597	0.464825	4.86322	0.554541	1.96635	0.207457	18.7003	2.78167	13.4346	2.07263	15.4023	2.35306	0.413245	-1.27493	0.000810238	0.0118668	down	yes
5485	i	chr1	.	80616829	80617260	MSTRG.2388.1	1	432	MSTRG.2388	B4GALT4	3.48843	0.36308	0.68287	0.077866	0	0	9.81944	1.46064	7.40509	1.14243	13.044	1.99277	0.453265	-1.14157	0.00417922	0.0301498	down	yes
5521	u	chr1	.	81320277	81320477	MSTRG.2411.1	1	201	MSTRG.2411	.	0	0	0	0	0	0	10.5174	1.56447	5.12438	0.790567	4.93035	0.753226	0.498951	-1.00303	0.00488384	0.032966	down	yes
5522	u	chr1	.	81320976	81321237	MSTRG.2412.1	1	262	MSTRG.2412	.	0	0	0	0	0.851145	0.089799	10.374	1.54314	5.95038	0.917999	11.6374	1.77789	0.431656	-1.21205	0.00188677	0.0189629	down	yes
5524	u	chr1	.	81421660	81422078	MSTRG.2414.1	1	419	MSTRG.2414	.	0	0	0.720764	0.082187	0	0	8.54654	1.2713	4.3222	0.66681	10.0453	1.53466	0.483141	-1.04948	0.0047626	0.032544	down	yes
5531	u	chr1	.	81449252	81449633	MSTRG.2421.1	1	382	MSTRG.2421	.	0	0	0	0	0.837696	0.08838	10.2775	1.52878	5.61257	0.865882	5.6178	0.858251	0.498839	-1.00335	0.00277749	0.023658	down	yes
5541	u	chr1	.	81575436	81575677	MSTRG.2431.1	1	242	MSTRG.2431	.	0	0	0	0	0.140496	0.014823	5.91736	0.880207	9.3595	1.44394	9.28099	1.41789	0.450352	-1.15087	0.000745261	0.0113382	down	yes
5544	u	chr1	.	81584493	81585252	MSTRG.2434.1	1	760	MSTRG.2434	.	0	0	0	0	0.393421	0.041507	10.0342	1.49259	7.28553	1.12398	4.26316	0.651297	0.492053	-1.02311	0.00418055	0.0301498	down	yes
5551	u	chr1	.	81630802	81631086	MSTRG.2441.1	1	285	MSTRG.2441	.	0	0	0	0	0	0	9.67368	1.43896	10.0667	1.55304	6.98597	1.06727	0.426691	-1.22874	0.000185519	0.00576727	down	yes
5553	u	chr1	.	81635680	81637194	MSTRG.2443.1	1	1515	MSTRG.2443	.	0	0	0.387459	0.044181	0	0	11.9353	1.77538	5.8198	0.897854	7.83168	1.19647	0.448561	-1.15662	0.00199031	0.0195223	down	yes
5554	u	chr1	.	81645088	81645741	MSTRG.2444.1	1	654	MSTRG.2444	.	0	0	0	0	1.84709	0.194875	11.5138	1.71267	9.44495	1.45713	6.21407	0.949344	0.451374	-1.14761	0.00225489	0.0209287	down	yes
5564	u	chr1	.	81687091	81687337	MSTRG.2454.1	1	247	MSTRG.2454	.	0	0	0	0	0	0	5.40486	0.803973	11.7126	1.80696	10.8057	1.65082	0.420776	-1.24887	0.00336932	0.0264805	down	yes
5567	u	chr1	.	81703779	81704132	MSTRG.2457.1	1	354	MSTRG.2457	.	0	0	0	0	2.98305	0.314723	7.86723	1.17025	5.5113	0.850259	10.9068	1.66627	0.497045	-1.00855	0.00745931	0.0428535	down	yes
5573	u	chr1	.	81735225	81735513	MSTRG.2463.1	1	289	MSTRG.2463	.	0	0	2.08996	0.238313	0	0	10.263	1.52662	11.4948	1.77337	5.75432	0.879108	0.454755	-1.13684	0.00456476	0.0317354	down	yes
5578	u	chr1	.	81754130	81754924	MSTRG.2468.1	1	795	MSTRG.2468	.	0.201258	0.020947	0.118239	0.013482	0	0	10.873	1.61735	6.51698	1.00541	3.81006	0.582076	0.499469	-1.00153	0.00883964	0.0478685	down	yes
5585	u	chr1	.	81818740	81818996	MSTRG.2475.1	1	257	MSTRG.2475	.	0	0	0.552529	0.063003	1.16732	0.123156	10.8599	1.61541	15.7665	2.43239	8.45136	1.29114	0.387194	-1.36887	0.00154907	0.0169251	down	yes
5593	u	chr1	.	81875650	81876180	MSTRG.2483.1	1	531	MSTRG.2483	.	0	0	0	0	0	0	4.63842	0.689965	6.30509	0.972721	11.8588	1.8117	0.474274	-1.07621	0.00775741	0.0439388	down	yes
5666	u	chr1	.	83142724	83143634	MSTRG.2515.1	1	911	MSTRG.2515	.	0	0	2.15697	0.245954	0.994512	0.104925	5.23161	0.778203	9.21185	1.42117	11.8156	1.80511	0.484871	-1.04433	0.00821152	0.0455464	down	yes
5685	u	chr1	+	83166865	83167670	MSTRG.2521.1	3	361	MSTRG.2521	.	4.35715	0.453499	4.39485	0.501134	0	0	14.2311	2.11687	9.57341	1.47694	13.2423	2.02307	0.453855	-1.1397	0.00607234	0.037693	down	yes
5775	u	chr1	.	83819878	83820377	MSTRG.2557.1	1	500	MSTRG.2557	.	1.812	0.188596	0	0	0.604	0.063724	11.118	1.6538	9.35	1.44248	5.684	0.868364	0.47087	-1.0866	0.00302769	0.024946	down	yes
6119	u	chr1	.	89387089	89387297	MSTRG.2713.1	1	209	MSTRG.2713	.	0	0	0.382775	0.043647	0.578947	0.061081	16.1866	2.40776	12.6842	1.95687	12.0335	1.8384	0.338306	-1.5636	4.87578e-05	0.00330481	down	yes
6354	i	chr1	.	93326467	93326690	MSTRG.2844.1	1	224	MSTRG.2844	ENSGALG00000031012	1.34821	0.140324	0	0	0	0	7.04464	1.04789	10.7857	1.66397	5.58929	0.853894	0.483098	-1.04961	0.00336887	0.0264805	down	yes
6376	u	chr1	.	93826496	93826748	MSTRG.2865.1	1	253	MSTRG.2865	.	0	0	0.339921	0.03876	1.09881	0.115929	11.336	1.68623	9.02371	1.39214	9.64032	1.47278	0.417842	-1.25897	5.01404e-05	0.00336614	down	yes
6456	u	chr1	.	96609007	96609216	MSTRG.2910.1	1	210	MSTRG.2910	.	0	0	0	0	0	0	14.0095	2.08392	9.23809	1.42521	10.8429	1.6565	0.369215	-1.43747	0.000141765	0.00506091	down	yes
6593	i	chr1	.	102918965	102919382	MSTRG.2964.1	1	418	MSTRG.2964	CYYR1	1.44498	0.150395	0.722488	0.082384	1.97129	0.207979	14.9593	2.2252	12.1196	1.86976	6.50239	0.993393	0.433608	-1.20554	0.00488653	0.0329752	down	yes
6666	u	chr1	.	104595802	104596245	MSTRG.2995.1	1	444	MSTRG.2995	.	4.40766	0.458755	0	0	0	0	23.1734	3.44705	8.74324	1.34887	14.8874	2.2744	0.349387	-1.5171	0.00922865	0.0492889	down	yes
6667	u	chr1	.	104600644	104601753	MSTRG.2996.1	1	1110	MSTRG.2996	.	1.79099	0.186409	0.544144	0.062047	0.457658	0.048285	8.16937	1.21519	8.84775	1.36499	11.4901	1.75538	0.450621	-1.15001	0.000458652	0.00892682	down	yes
6669	u	chr1	.	104610528	104612631	MSTRG.2998.1	1	2104	MSTRG.2998	.	0.932985	0.097106	0.714829	0.08151	1.07652	0.113577	8.39211	1.24833	14.9235	2.30233	12.1516	1.85644	0.396428	-1.33487	0.00118757	0.0146011	down	yes
6849	u	chr1	.	105777692	105777961	MSTRG.3045.1	1	270	MSTRG.3045	.	0	0	0	0	0	0	9.8	1.45775	7.62963	1.17707	10.5704	1.61487	0.414999	-1.26882	8.20318e-05	0.00407449	down	yes
6868	u	chr1	.	105890716	105891712	MSTRG.3060.1	1	997	MSTRG.3060	.	0	0	2.27081	0.258935	0.302909	0.031958	6.61986	0.984704	8.22267	1.26856	8.94584	1.36669	0.495861	-1.01199	0.00143118	0.0161965	down	yes
6963	u	chr1	.	107524217	107524446	MSTRG.3105.1	1	230	MSTRG.3105	.	0	0	0	0	0	0	9.32609	1.38726	14.0826	2.1726	10.4913	1.60279	0.370182	-1.43369	0.000294682	0.00714	down	yes
7024	u	chr1	.	108898061	108901513	MSTRG.3136.1	1	3453	MSTRG.3136	.	9.14306	0.951623	5.55256	0.633145	9.94585	1.04932	26.9458	4.0082	18.768	2.89545	14.987	2.28961	0.466892	-1.09884	0.00557611	0.0356608	down	yes
7199	i	chr1	.	111278837	111281979	MSTRG.3215.1	1	3143	MSTRG.3215	MAOA	2.34871	0.244457	2.81037	0.32046	2.42666	0.256022	13.4792	2.00503	8.29844	1.28025	12.4617	1.90381	0.46986	-1.0897	0.00104716	0.0136018	down	yes
7354	i	chr1	.	113422043	113422902	MSTRG.3273.1	1	860	MSTRG.3273	ENSGALG00000016268	0.093023	0.009682	0	0	0	0	6.88372	1.02395	9.60349	1.48158	7.54884	1.15326	0.453648	-1.14035	0.000197113	0.00593114	down	yes
7452	i	chr1	.	116096606	116097308	MSTRG.3317.1	1	703	MSTRG.3317	IL1RAPL1	0	0	0	0	0	0	10.0512	1.49512	9.60171	1.48131	5.12376	0.782774	0.449135	-1.15478	0.00197019	0.019417	down	yes
7453	i	chr1	.	116097867	116098126	MSTRG.3318.1	1	260	MSTRG.3318	IL1RAPL1	0	0	0	0	0	0	14.5308	2.16145	5.50385	0.84911	9.53846	1.45722	0.411373	-1.28148	0.00458245	0.0318205	down	yes
7456	i	chr1	.	116100613	116101518	MSTRG.3321.1	1	906	MSTRG.3321	IL1RAPL1	0	0	0	0	0	0	11.2472	1.67303	9.31347	1.43684	5.42274	0.82845	0.437887	-1.19137	0.00194844	0.0192991	down	yes
7457	i	chr1	.	116102364	116103697	MSTRG.3322.1	1	1334	MSTRG.3322	IL1RAPL1	0	0	0	0	0	0	10.5862	1.5747	7.57496	1.16863	6.51949	0.996005	0.447688	-1.15944	0.000429037	0.00862228	down	yes
7459	i	chr1	.	116106416	116106729	MSTRG.3324.1	1	314	MSTRG.3324	IL1RAPL1	0	0	0	0	0	0	5.65923	0.841811	13.0892	2.01934	10.1975	1.5579	0.412718	-1.27677	0.00366871	0.0279023	down	yes
7462	i	chr1	.	116112078	116112416	MSTRG.3327.1	1	339	MSTRG.3327	IL1RAPL1	0	0	0	0	0	0	24.944	3.71041	17.941	2.76786	11.997	1.83283	0.270941	-1.88395	0.000890763	0.0124556	down	yes
7463	i	chr1	.	116113330	116114416	MSTRG.3328.1	1	1087	MSTRG.3328	IL1RAPL1	0	0	0	0	0	0	11.4738	1.70673	6.9034	1.06503	5.16283	0.788744	0.464188	-1.10722	0.00320675	0.0257542	down	yes
7468	i	chr1	.	116134771	116135012	MSTRG.3333.1	1	242	MSTRG.3333	IL1RAPL1	0	0	0	0	0	0	11.7231	1.74382	9.62397	1.48474	7.46281	1.14012	0.409237	-1.28899	0.000245322	0.00655065	down	yes
7470	i	chr1	.	116139143	116140819	MSTRG.3335.1	1	1677	MSTRG.3335	IL1RAPL1	0.180083	0.018743	0	0	0	0	12.6303	1.87876	5.81336	0.89686	9.00537	1.37578	0.428226	-1.22356	0.0021618	0.0204213	down	yes
7475	i	chr1	.	116160610	116161539	MSTRG.3340.1	1	930	MSTRG.3340	IL1RAPL1	0	0	0.324731	0.037028	0	0	10.7989	1.60634	10.8581	1.67514	9.83118	1.50194	0.390282	-1.35741	2.11244e-06	0.00112914	down	yes
7476	i	chr1	.	116162260	116162816	MSTRG.3341.1	1	557	MSTRG.3341	IL1RAPL1	0.556553	0.057927	0	0	0	0	11.7666	1.75028	7.66786	1.18297	9.76302	1.49153	0.413544	-1.27389	0.000221127	0.00623494	down	yes
7477	i	chr1	.	116163122	116163816	MSTRG.3342.1	1	695	MSTRG.3342	IL1RAPL1	0	0	0	0	0	0	7.82446	1.16389	6.97698	1.07638	5.31511	0.812007	0.497088	-1.00843	0.000199834	0.0059533	down	yes
7481	i	chr1	.	116177454	116177665	MSTRG.3346.1	1	212	MSTRG.3346	IL1RAPL1	1.89623	0.197362	0	0	0	0	12.9858	1.93165	7.5283	1.16143	9.29245	1.41964	0.427439	-1.22621	0.00137622	0.0158625	down	yes
7483	i	chr1	.	116186139	116192336	MSTRG.3348.1	1	6198	MSTRG.3348	IL1RAPL1	0.535979	0.055785	0.120039	0.013688	0.388351	0.040972	9.17667	1.36503	8.39384	1.29496	9.12843	1.39458	0.440919	-1.18141	1.20824e-06	0.000875571	down	yes
7484	i	chr1	.	116192716	116194776	MSTRG.3349.1	1	2061	MSTRG.3349	IL1RAPL1	0.293062	0.030502	0	0	0.146531	0.01546	10.6196	1.57967	11.4144	1.76096	9.10189	1.39053	0.394637	-1.3414	2.58428e-05	0.00264507	down	yes
7485	i	chr1	.	116197414	116204629	MSTRG.3350.1	1	7216	MSTRG.3350	IL1RAPL1	0.041851	0.004356	0.167406	0.019089	0.185698	0.019592	11.3118	1.68263	6.79934	1.04897	8.96369	1.36941	0.431118	-1.21385	0.000419357	0.00851631	down	yes
7486	i	chr1	.	116206853	116207207	MSTRG.3351.1	1	355	MSTRG.3351	IL1RAPL1	0	0	0	0	0	0	6.70423	0.997254	6.7831	1.04647	6.67324	1.01949	0.494812	-1.01505	5.9979e-08	0.000356375	down	yes
7487	i	chr1	.	116208312	116209405	MSTRG.3352.1	1	1094	MSTRG.3352	IL1RAPL1	0	0	0	0	0	0	13.2431	1.96992	8.03839	1.24013	9.44333	1.44269	0.394795	-1.34082	0.000369107	0.00800387	down	yes
7488	i	chr1	.	116211217	116214172	MSTRG.3353.1	1	2956	MSTRG.3353	IL1RAPL1	0	0	0.102165	0.01165	0.04364	0.004604	9.73275	1.44775	6.54804	1.0102	6.63464	1.0136	0.468111	-1.09508	0.000315878	0.00735771	down	yes
7490	i	chr1	.	116221374	116225055	MSTRG.3355.1	1	3682	MSTRG.3355	IL1RAPL1	0	0	0.01032	0.001177	0.378055	0.039886	11.8764	1.76662	7.31369	1.12832	10.1279	1.54728	0.410971	-1.28289	0.000345949	0.00771886	down	yes
7492	i	chr1	.	116256687	116256937	MSTRG.3357.1	1	251	MSTRG.3357	IL1RAPL1	0	0	0	0	0	0	9.6255	1.43179	4.81275	0.74249	9.83267	1.50217	0.455193	-1.13545	0.00247578	0.0221519	down	yes
7503	i	chr1	.	116518093	116518364	MSTRG.3367.1	1	272	MSTRG.3367	IL1RAPL1	0	0	0	0	0	0	17.2316	2.5632	15.9669	2.46331	8.59191	1.31262	0.327231	-1.61162	0.00132245	0.0155122	down	yes
7504	i	chr1	.	116547604	116548307	MSTRG.3368.1	1	704	MSTRG.3368	IL1RAPL1	1.28693	0.133946	1.28693	0.146746	0.428977	0.045259	15.8239	2.3538	17.5696	2.71056	13.8807	2.1206	0.327107	-1.61217	4.30382e-05	0.00317795	down	yes
7506	i	chr1	.	116576626	116579198	MSTRG.3370.1	1	2573	MSTRG.3370	IL1RAPL1	0.410416	0.042717	0.218422	0.024906	0	0	12.958	1.92751	9.88884	1.52561	11.1372	1.70147	0.376816	-1.40807	2.52922e-05	0.00261662	down	yes
7508	i	chr1	.	116597088	116597907	MSTRG.3372.1	1	820	MSTRG.3372	IL1RAPL1	0	0	0	0	0	0	15.6122	2.32232	10.9561	1.69026	15.4476	2.35998	0.321719	-1.63613	9.64497e-05	0.00432905	down	yes
7632	o	chr1	+	119167064	119192283	MSTRG.3420.1	2	9154	MSTRG.3420	KLHL34	6.65993	0.693175	1.55	0.176743	2.64541	0.279101	27.6105	4.10706	27.8103	4.29046	32.4101	4.9514	0.25119	-1.99315	0.000318451	0.00739325	down	yes
7640	i	chr1	+	119198294	119211697	MSTRG.3422.1	2	2183	MSTRG.3422	ENSGALG00000016391	3.6072	0.375443	0.597966	0.068185	1.54569	0.163076	29.336	4.36373	33.6073	5.18479	29.3137	4.47835	0.211066	-2.24423	5.62417e-05	0.0035547	down	yes
7744	o	chr1	-	120575492	120644488	MSTRG.3446.1	2	12078	MSTRG.3446	CDKL5	2.57816	0.268338	0.832815	0.094964	1.66696	0.17587	12.9006	1.91897	22.8055	3.51833	26.163	3.99701	0.291536	-1.77825	0.00193672	0.0192365	down	yes
7755	i	chr1	.	120704351	120705154	MSTRG.3452.1	1	804	MSTRG.3452	SCML2	0.661692	0.06887	2.80224	0.319532	2.06094	0.217437	10.2724	1.52802	9.75	1.50419	8.83333	1.3495	0.486919	-1.03825	0.000390934	0.00822337	down	yes
7875	u	chr1	.	122979856	122980374	MSTRG.3491.1	1	519	MSTRG.3491	.	1.4605	0.152011	2.59152	0.295505	0	0	9.88825	1.47088	15.0848	2.32721	7.17341	1.09591	0.44245	-1.17641	0.00618904	0.0381216	down	yes
7913	i	chr1	+	123440133	123441491	MSTRG.3510.1	2	1230	MSTRG.3510	PRPS2	10.6758	1.11115	0	0	5.08367	0.536346	28.4898	4.23786	28.0064	4.32071	28.2213	4.31147	0.279827	-1.83739	0.00417824	0.0301495	down	yes
7920	u	chr1	.	123557668	123559329	MSTRG.3514.1	1	1662	MSTRG.3514	.	0.181709	0.018913	0	0	0.046931	0.004951	21.7329	3.23276	15.5138	2.39341	15.9862	2.44226	0.274616	-1.86451	5.54793e-05	0.00353626	down	yes
7964	u	chr1	.	124742039	124743616	MSTRG.3542.1	1	1578	MSTRG.3542	.	0.18948	0.019721	0	0	0.191381	0.020191	10.128	1.50654	11.7481	1.81245	4.98447	0.761495	0.437563	-1.19244	0.00421754	0.0302989	down	yes
8097	u	chr1	.	128655864	128657282	MSTRG.3612.1	1	1419	MSTRG.3612	.	0	0	0.425652	0.048536	0	0	11.1395	1.65701	6.67512	1.02981	6.54052	0.999218	0.459859	-1.12073	0.00115695	0.0143726	down	yes
8098	u	chr1	.	128660177	128661583	MSTRG.3613.1	1	1407	MSTRG.3613	.	0.457356	0.047602	1.06397	0.121321	0	0	12.1357	1.80519	5.65867	0.872995	5.62864	0.859907	0.493528	-1.0188	0.00723143	0.0420957	down	yes
8100	u	chr1	+	128670537	128676275	MSTRG.3615.1	2	1120	MSTRG.3615	.	1.45201	0.151127	0	0	0.391964	0.041354	15.108	2.24732	18.7161	2.88743	10.7372	1.64036	0.330083	-1.5991	0.000747372	0.0113439	down	yes
8231	i	chr1	.	130514515	130516750	MSTRG.3646.1	1	2236	MSTRG.3646	NIPA1	1.08005	0.112414	1.99016	0.226933	2.76297	0.291504	9.51029	1.41466	16.2576	2.50815	16.4776	2.51735	0.389653	-1.35974	0.00205827	0.0198333	down	yes
8248	u	chr1	.	130994352	130995741	MSTRG.3665.1	1	1390	MSTRG.3665	.	0.434532	0.045227	0	0	0.302158	0.031879	11.264	1.67552	12.9209	1.99337	11.0935	1.6948	0.368339	-1.44089	1.32365e-05	0.00208961	down	yes
8344	u	chr1	+	132691347	132695172	MSTRG.3709.1	2	2787	MSTRG.3709	.	3.39321	0.35317	1.92393	0.219381	0.590448	0.062294	12.5612	1.86847	9.77252	1.50766	14.3477	2.19195	0.424216	-1.23713	0.000974453	0.0130344	down	yes
8570	o	chr1	-	136372121	136413279	MSTRG.3782.1	2	306	MSTRG.3782	ENSGALG00000036266	0	0	0.074519	0.008497	0.69281	0.073094	8.67287	1.29009	13.884	2.14196	23.4615	3.58429	0.320132	-1.64326	0.00485547	0.0328815	down	yes
9105	u	chr1	.	146516739	146517310	MSTRG.4003.1	1	572	MSTRG.4003	.	0	0	0.52972	0.060403	0	0	10.0594	1.49634	8.75175	1.35018	4.47552	0.683741	0.475259	-1.07322	0.0038856	0.0289088	down	yes
9134	u	chr1	.	147205067	147205405	MSTRG.4031.1	1	339	MSTRG.4031	.	0.882006	0.0918	0.879056	0.100237	0	0	13.6431	2.02941	9.99115	1.54139	5.09145	0.777837	0.444395	-1.17008	0.00709923	0.0415401	down	yes
9140	u	chr1	.	147245229	147245436	MSTRG.4037.1	1	208	MSTRG.4037	.	0.596154	0.062049	2.14423	0.244501	0.581731	0.061375	14.5192	2.15974	8.89904	1.37291	7.38942	1.12891	0.444604	-1.16941	0.0032891	0.026131	down	yes
9141	u	chr1	.	147246470	147246773	MSTRG.4038.1	1	304	MSTRG.4038	.	0	0	3.86184	0.440356	0	0	10.9178	1.62402	6.84868	1.05659	8.52961	1.3031	0.487545	-1.03639	0.0069257	0.0408574	down	yes
9152	i	chr1	.	147695238	147695485	MSTRG.4055.1	1	248	MSTRG.4055	GPC5	0	0	0	0	0	0	9.74194	1.44911	3.59274	0.554273	9.04032	1.38112	0.479617	-1.06005	0.00751774	0.0430588	down	yes
9265	i	chr1	.	153499955	153503982	MSTRG.4103.1	1	4028	MSTRG.4103	RNF219	4.39697	0.457643	2.04643	0.233349	1.95829	0.206607	18.8299	2.80096	19.0631	2.94097	24.2155	3.69948	0.313511	-1.67341	0.000196947	0.00592991	down	yes
9279	u	chr1	.	154212560	154212764	MSTRG.4118.1	1	205	MSTRG.4118	.	1.28781	0.134037	0	0	1.43415	0.151308	17.9317	2.66734	25.278	3.89979	14.1707	2.16491	0.284212	-1.81496	0.000757814	0.0114229	down	yes
9331	o	chr1	-	154811879	154831471	MSTRG.4131.4	3	2542	MSTRG.4131	ENSGALG00000038171	0	0	0	0	0	0	40.2203	5.98277	28.6414	4.41867	15.6765	2.39495	0.19819	-2.33504	0.00155878	0.0170002	down	yes
9460	i	chr1	.	156274372	156276145	MSTRG.4171.1	1	1774	MSTRG.4171	ENSGALG00000016931	3.73055	0.388281	0.170237	0.019412	1.27058	0.13405	8.16065	1.2139	9.12007	1.407	15.274	2.33345	0.448721	-1.15611	0.00653493	0.0393488	down	yes
9490	i	chr1	.	159120273	159122589	MSTRG.4190.1	1	2317	MSTRG.4190	PCDH9	0.888649	0.092492	1.24644	0.142128	0.519637	0.054824	8.66983	1.28964	6.571	1.01374	9.70824	1.48316	0.486234	-1.04028	0.000379986	0.00811673	down	yes
9542	x	chr1	+	162233883	162294969	MSTRG.4219.1	2	11485	MSTRG.4219	TDRD3	17.0267	1.77216	13.5568	1.54584	11.6177	1.22571	34.9487	5.19862	42.5109	6.55839	36.9987	5.65241	0.369379	-1.43683	0.000322387	0.00742972	down	yes
9671	u	chr1	+	167497688	167505088	MSTRG.4269.2	3	3720	MSTRG.4269	.	0.402419	0.041884	0.241935	0.027587	0.146774	0.015485	13.2082	1.96473	11.0698	1.7078	5.79167	0.884813	0.415732	-1.26627	0.0031807	0.0256325	down	yes
10019	u	chr1	.	172221477	172221791	MSTRG.4441.1	1	315	MSTRG.4441	.	0	0	0	0	0.873016	0.092106	11.7778	1.75195	4.19048	0.646488	7.16508	1.09463	0.486392	-1.03981	0.00887262	0.0479889	down	yes
10066	i	chr1	-	172745518	172749328	MSTRG.4460.1	2	3749	MSTRG.4460	ENSGALG00000041263	1.21781	0.126751	0	0	0.726753	0.076675	14.6805	2.18373	9.98127	1.53987	13.5505	2.07016	0.365596	-1.45168	0.00021039	0.00609851	down	yes
10187	u	chr1	-	175215869	175241099	MSTRG.4509.5	4	1598	MSTRG.4509	.	2.89344	0.301153	1.24331	0.141772	2.46799	0.260382	11.0971	1.6507	10.8592	1.67531	9.37334	1.432	0.477058	-1.06776	0.000118351	0.00466164	down	yes
10225	i	chr1	.	175610091	175610575	MSTRG.4535.1	1	485	MSTRG.4535	ENSGALG00000029900	0	0	0	0	0	0	14.1835	2.1098	9.55258	1.47373	8.16289	1.24707	0.386752	-1.37052	0.000594149	0.0101028	down	yes
10315	i	chr1	.	176533710	176534132	MSTRG.4577.1	1	423	MSTRG.4577	ENSGALG00000039931	0	0	0.375887	0.042861	1.17494	0.123961	16.7494	2.49147	8.52719	1.31554	6.08038	0.92892	0.422021	-1.24461	0.00848441	0.0465519	down	yes
10373	x	chr1	+	177507340	177525000	MSTRG.4604.1	2	2510	MSTRG.4604	TNFRSF19	2.87478	0.299211	4.05012	0.461826	1.52166	0.160541	17.7625	2.64218	18.0781	2.78901	21.0941	3.22262	0.335677	-1.57485	0.000166725	0.00546423	down	yes
10383	u	chr1	-	177590230	177603865	MSTRG.4611.1	2	765	MSTRG.4611	.	1.19161	0.124024	0	0	0	0	20.5703	3.05983	25.481	3.93111	20.8078	3.17888	0.237732	-2.07259	3.72758e-05	0.00298721	down	yes
10439	i	chr1	.	178630657	178630929	MSTRG.4625.1	1	273	MSTRG.4625	SKA3	5.81319	0.605045	0	0	0.59707	0.062993	24.5824	3.65664	28.1612	4.34458	16.7509	2.5591	0.268059	-1.89938	0.00230441	0.0212049	down	yes
10593	i	chr1	.	180457526	180458151	MSTRG.4684.1	1	626	MSTRG.4684	SLC35F2	0	0	0	0	0	0	11.0256	1.64005	8.77476	1.35373	4.94409	0.755325	0.450911	-1.14909	0.00280213	0.0237754	down	yes
10902	u	chr1	.	187904957	187916775	MSTRG.4841.1	1	11819	MSTRG.4841	.	9.37169	0.975419	6.81174	0.776726	4.82697	0.509264	23.6891	3.52375	25.0273	3.86111	24.3855	3.72545	0.370785	-1.43134	0.000255471	0.00667088	down	yes
10986	u	chr1	-	189468247	189489015	MSTRG.4885.1	2	20747	MSTRG.4885	.	0.65436	0.068107	0.765942	0.087338	0.711862	0.075104	18.5125	2.75373	14.0281	2.1642	12.0025	1.83366	0.333517	-1.58417	0.000179515	0.005658	down	yes
10993	u	chr1	+	189956848	189968079	MSTRG.4886.1	2	2273	MSTRG.4886	.	0.461065	0.047988	0.296084	0.033762	0.198856	0.02098	15.1116	2.24785	13.4199	2.07037	7.67224	1.17211	0.371001	-1.43051	0.00140966	0.0160795	down	yes
10996	u	chr1	+	190127322	190132133	MSTRG.4888.1	2	4779	MSTRG.4888	.	3.08726	0.321326	0.031597	0.003603	1.29253	0.136367	26.5775	3.95341	24.9923	3.8557	27.8599	4.25626	0.22843	-2.13018	5.86893e-05	0.00360706	down	yes
10998	u	chr1	-	190179471	190180331	MSTRG.4890.1	2	841	MSTRG.4890	.	0	0	0	0	0	0	10.2868	1.53017	12.3579	1.90652	11.6457	1.77915	0.365753	-1.45106	1.61596e-05	0.00229115	down	yes
11027	i	chr1	+	190446699	190465168	MSTRG.4897.1	2	5369	MSTRG.4897	PICALM	3.89886	0.405799	9.85696	1.12396	8.04613	0.848897	15.6245	2.32415	18.1697	2.80314	18.5706	2.83709	0.484603	-1.04512	0.00505771	0.0336569	down	yes
11124	u	chr1	.	193468283	193468810	MSTRG.4940.1	1	528	MSTRG.4940	.	0	0	0	0	0	0	3.99432	0.594155	9.16856	1.41449	10.8504	1.65765	0.460662	-1.11822	0.00780589	0.0441225	down	yes
11125	u	chr1	.	193474906	193477778	MSTRG.4941.1	1	2873	MSTRG.4941	.	0.032022	0.003333	0.202576	0.023099	0.101636	0.010723	9.66272	1.43733	5.11556	0.789206	6.88409	1.05171	0.487643	-1.0361	0.00131504	0.0154671	down	yes
11208	i	chr1	+	194263165	194264886	MSTRG.4974.1	1	1722	MSTRG.4974	LCMT2	6.98432	0.726938	8.28688	0.944932	4.98142	0.525558	43.6655	6.49525	41.2776	6.36813	40.9477	6.25573	0.233845	-2.09637	3.31734e-05	0.00285682	down	yes
11217	u	chr1	+	194306021	194325368	MSTRG.4977.1	2	2197	MSTRG.4977	.	2.13671	0.222392	3.53356	0.402923	1.89641	0.200078	16.3483	2.43181	17.0241	2.62641	16.114	2.46178	0.362842	-1.46259	4.13256e-05	0.00313742	down	yes
11287	u	chr1	.	194606278	194606582	MSTRG.5009.1	1	305	MSTRG.5009	.	0	0	0	0	0.491803	0.051887	16.5508	2.46193	11.7967	1.81995	6.78033	1.03585	0.375452	-1.4133	0.00324423	0.02593	down	yes
12073	u	chr10	.	3854477	3855390	MSTRG.5270.1	1	914	MSTRG.5270	.	0.460066	0.047884	0	0	1.48031	0.156178	8.08972	1.20335	8.23742	1.27083	6.49781	0.992693	0.495309	-1.0136	0.000270321	0.00682329	down	yes
12187	x	chr10	-	4384235	4391127	MSTRG.5289.1	3	2796	MSTRG.5289	VPS13C	5.09871	0.530681	4.73104	0.539469	3.54287	0.373786	21.9027	3.25803	24.9921	3.85568	19.89	3.03866	0.338449	-1.56299	8.11991e-05	0.00406904	down	yes
12344	i	chr10	.	6619679	6620559	MSTRG.5349.1	1	881	MSTRG.5349	ENSGALG00000004096	0	0	0	0	0	0	13.202	1.96381	7.23269	1.11583	7.81952	1.19461	0.417289	-1.26088	0.00121328	0.0147546	down	yes
12449	i	chr10	.	7589836	7594527	MSTRG.5391.1	1	4692	MSTRG.5391	ENSGALG00000037723	14.6886	1.52881	10.2487	1.16864	4.27664	0.451202	37.2551	5.5417	36.7528	5.67006	39.5616	6.04396	0.295845	-1.75709	0.00188078	0.0189342	down	yes
12518	i	chr10	.	8164537	8165915	MSTRG.5384.1	1	1379	MSTRG.5384	UNC13C	0.656998	0.068381	0.875997	0.099888	0.437999	0.046211	9.63814	1.43367	7.08412	1.09291	6.19579	0.946553	0.498661	-1.00387	0.00049564	0.00926206	down	yes
12521	i	chr10	.	8247220	8248021	MSTRG.5386.1	1	802	MSTRG.5386	UNC13C	2.19451	0.228408	3.31671	0.378196	0	0	10.9127	1.62327	10.611	1.63702	6.3803	0.97474	0.498574	-1.00412	0.00652706	0.0393344	down	yes
12576	u	chr10	.	9033810	9034278	MSTRG.5413.1	1	469	MSTRG.5413	.	0.081023	0.008433	0.643923	0.073425	0	0	6.83156	1.01619	7.29424	1.12532	10.1514	1.55086	0.462656	-1.11199	0.000497425	0.00927936	down	yes
12801	o	chr10	-	11451278	11457754	MSTRG.5510.1	2	3685	MSTRG.5510	ENSGALG00000006083	5.99064	0.623514	3.99944	0.456046	4.44912	0.469399	17.2511	2.5661	11.6726	1.8008	14.6666	2.24067	0.475211	-1.07336	0.000688524	0.0108347	down	yes
12824	u	chr10	.	11734240	11734917	MSTRG.5520.1	1	678	MSTRG.5520	.	0.890855	0.092721	0.222714	0.025396	1.33333	0.140672	12.003	1.78544	6.17109	0.952049	6.02212	0.92002	0.496543	-1.01001	0.00502526	0.033534	down	yes
12832	u	chr10	.	11912146	11912425	MSTRG.5525.1	1	280	MSTRG.5525	.	0	0	0	0	0	0	11.8	1.75525	4.28929	0.661732	5.93214	0.906274	0.485696	-1.04188	0.00875128	0.0475866	down	yes
12835	u	chr10	.	11930074	11930458	MSTRG.5528.1	1	385	MSTRG.5528	.	0	0	0	0	0	0	11.3662	1.69073	9.70909	1.49788	8.19221	1.25155	0.404289	-1.30654	6.22379e-05	0.00367472	down	yes
12842	u	chr10	.	11952780	11953493	MSTRG.5535.1	1	714	MSTRG.5535	.	0	0	0	0	0	0	11.2619	1.67521	7.79552	1.20266	5.92157	0.904658	0.446642	-1.16281	0.00121057	0.0147329	down	yes
12844	u	chr10	.	11966364	11966723	MSTRG.5537.1	1	360	MSTRG.5537	.	0	0	0	0	0	0	14.0806	2.09448	10.9861	1.69489	6.875	1.05032	0.388165	-1.36526	0.00144017	0.0162592	down	yes
12846	u	chr10	.	11983492	11984580	MSTRG.5539.1	1	1089	MSTRG.5539	.	0.475666	0.049508	0	0	0	0	14.5601	2.16582	9.41873	1.45308	10.0156	1.53012	0.376602	-1.40889	0.000284265	0.00701037	down	yes
12848	u	chr10	.	11986737	11987200	MSTRG.5541.1	1	464	MSTRG.5541	.	0.650862	0.067743	0	0	0	0	7.67026	1.14095	6.16595	0.951256	9.40733	1.43719	0.471576	-1.08444	0.000382735	0.00814015	down	yes
12851	i	chr10	.	11997224	11997541	MSTRG.5543.1	1	318	MSTRG.5543	ENSGALG00000035438	0.474843	0.049422	0.801887	0.091437	0	0	8.3522	1.24239	25.4969	3.93354	15.4182	2.3555	0.313647	-1.67279	0.00716916	0.0418424	down	yes
12852	u	chr10	.	12030232	12030613	MSTRG.5544.1	1	382	MSTRG.5544	.	1.53403	0.159664	0	0	0	0	12.2539	1.82277	7.7801	1.20028	9.28534	1.41855	0.425802	-1.23175	0.000626447	0.0103335	down	yes
12854	u	chr10	+	12039286	12040613	MSTRG.5546.1	2	1002	MSTRG.5546	.	0.093812	0.009764	0	0	0.106786	0.011266	12.8643	1.91356	9.81074	1.51356	7.74157	1.18271	0.399754	-1.32282	0.000389958	0.00822257	down	yes
12855	u	chr10	.	12051333	12053603	MSTRG.5547.1	1	2271	MSTRG.5547	.	0.143549	0.014941	0.066491	0.007582	0.137384	0.014495	7.71907	1.14821	8.64905	1.33434	9.10656	1.39124	0.442285	-1.17695	1.50461e-05	0.00220763	down	yes
12856	u	chr10	+	12071617	12074490	MSTRG.5548.1	2	2261	MSTRG.5548	.	0.078726	0.008194	0	0	0	0	10.3919	1.54579	8.01655	1.23676	6.48743	0.991107	0.446344	-1.16377	0.000342739	0.00767956	down	yes
13069	u	chr10	.	14543579	14548108	MSTRG.5634.1	1	4530	MSTRG.5634	.	0.133333	0.013877	0.066667	0.007602	0.04128	0.004355	7.57528	1.12682	9.25475	1.42778	7.6585	1.17002	0.450733	-1.14966	4.24005e-05	0.00316478	down	yes
13113	u	chr10	.	14816349	14816595	MSTRG.5657.1	1	247	MSTRG.5657	.	0	0	0	0	0	0	6.07692	0.903943	9.19838	1.41909	4.88664	0.746549	0.499081	-1.00265	0.00204319	0.0197711	down	yes
13124	u	chr10	.	14923829	14925033	MSTRG.5668.1	1	1205	MSTRG.5668	.	0.831535	0.086547	1.98257	0.226068	1.19253	0.125816	11.0805	1.64823	8.42407	1.29963	6.37178	0.973439	0.499725	-1.00079	0.00166948	0.0177129	down	yes
13131	u	chr10	.	14950092	14950656	MSTRG.5675.1	1	565	MSTRG.5675	.	1.32566	0.137977	1.89027	0.215542	0	0	10.1522	1.51014	9.02301	1.39203	6.67434	1.01966	0.484976	-1.04402	0.00115941	0.0143797	down	yes
13132	u	chr10	.	14951311	14951828	MSTRG.5676.1	1	518	MSTRG.5676	.	2.10811	0.219415	1.74903	0.199438	0	0	13.1178	1.95127	8.8417	1.36406	5.39575	0.824328	0.486168	-1.04047	0.00918004	0.0491034	down	yes
13158	j	chr10	-	15264332	15697232	MSTRG.5696.2	7	608	MSTRG.5696	ENSGALG00000041838	1.33452	0.138898	0	0	0	0	17.8963	2.66207	13.061	2.015	7.51676	1.14836	0.363458	-1.46014	0.0033271	0.0262802	down	yes
13163	u	chr10	.	15321284	15321563	MSTRG.5702.1	1	280	MSTRG.5702	.	3.225	0.335663	0.75	0.085521	0	0	11.7786	1.75206	14.0071	2.16096	11.7107	1.78909	0.39096	-1.35491	0.000630853	0.0103663	down	yes
13166	u	chr10	.	15342255	15343065	MSTRG.5705.1	1	811	MSTRG.5705	.	0.281134	0.029261	0.368681	0.04204	0.743527	0.078445	12.5993	1.87414	4.6979	0.724772	10.4846	1.60177	0.44761	-1.15969	0.00687294	0.040673	down	yes
13170	u	chr10	.	15368453	15369495	MSTRG.5709.1	1	1043	MSTRG.5709	.	0.57814	0.060174	2.02685	0.231116	0	0	10.4813	1.55909	11.3519	1.75132	4.82263	0.736769	0.474354	-1.07596	0.0087038	0.0474119	down	yes
13203	u	chr10	.	15856942	15857151	MSTRG.5739.1	1	210	MSTRG.5739	.	0	0	1.14286	0.130317	2.55238	0.269286	11.8667	1.76517	9.34762	1.44211	6.19524	0.946468	0.477905	-1.0652	0.00395833	0.0292014	down	yes
13237	u	chr10	.	16909239	16909488	MSTRG.5759.1	1	250	MSTRG.5759	.	0.264	0.027477	1.088	0.124062	0	0	5.504	0.81872	9.604	1.48166	7.956	1.21547	0.487001	-1.038	0.0017932	0.0184692	down	yes
13566	u	chr10	.	19387033	19387487	MSTRG.5885.1	1	455	MSTRG.5885	.	1.92528	0.200385	0	0	1.31429	0.138662	14.8506	2.20902	7.57582	1.16877	8.86374	1.35414	0.436951	-1.19446	0.00321263	0.0257892	down	yes
13583	u	chr10	.	19520622	19521534	MSTRG.5891.1	1	913	MSTRG.5891	.	6.23987	0.649454	4.7437	0.540913	4.15882	0.438771	59.8992	8.91001	44.4907	6.86383	66.3724	10.1399	0.1615	-2.63039	7.66701e-05	0.00398286	down	yes
14402	u	chr11	.	6358255	6361114	MSTRG.6180.1	1	2860	MSTRG.6180	.	3.51119	0.36545	1.88811	0.215297	1.44231	0.152169	13.971	2.07818	9.18287	1.41669	8.76399	1.3389	0.478978	-1.06197	0.00182033	0.0186183	down	yes
14404	i	chr11	.	6376731	6376978	MSTRG.6182.1	1	248	MSTRG.6182	NKD1	8.16129	0.849439	1.21774	0.138856	0	0	15.4073	2.29183	24.6532	3.80339	18.7056	2.85772	0.325635	-1.61867	0.00662911	0.0397549	down	yes
14407	i	chr11	.	6386616	6386927	MSTRG.6184.1	1	312	MSTRG.6184	NKD1	1.75641	0.18281	0	0	1.9359	0.204244	5.92949	0.882012	10.0994	1.55808	9.67949	1.47877	0.492363	-1.02221	0.00341533	0.0266936	down	yes
14517	i	chr11	.	7872474	7872850	MSTRG.6219.1	1	377	MSTRG.6219	ITFG1	1.72944	0.180003	0.891247	0.101627	2.52255	0.266138	10.313	1.53406	9.66313	1.49079	13.2255	2.0205	0.441966	-1.17799	0.000374517	0.00804912	down	yes
14518	i	chr11	.	7875075	7876876	MSTRG.6220.1	1	1802	MSTRG.6220	ITFG1	2.97503	0.309645	3.17814	0.362395	3.34462	0.35287	13.5189	2.01093	11.0982	1.71219	11.4206	1.74477	0.475768	-1.07167	2.97739e-05	0.00274691	down	yes
14540	i	chr11	.	8004768	8005136	MSTRG.6233.1	1	369	MSTRG.6233	MYLK3	6.31978	0.657772	0.97019	0.110628	2.4336	0.256754	10.8482	1.61368	11.4634	1.76853	11.8482	1.8101	0.48459	-1.04516	0.00384964	0.028736	down	yes
14636	u	chr11	-	9944985	9947642	MSTRG.6298.1	1	2658	MSTRG.6298	.	0	0	0.785929	0.089618	0.227239	0.023975	9.32345	1.38686	4.72987	0.729704	10.582	1.61665	0.46918	-1.09179	0.00410725	0.0298634	down	yes
14716	i	chr11	.	10719243	10719457	MSTRG.6343.1	1	215	MSTRG.6343	CHST8	0	0	0	0	0	0	11.214	1.66808	5.27907	0.814432	5.00465	0.764578	0.489185	-1.03155	0.0058489	0.0367609	down	yes
14804	u	chr11	.	11538850	11543545	MSTRG.6374.1	1	4696	MSTRG.6374	.	4.27747	0.445205	2.33646	0.26642	2.80835	0.296291	12.1902	1.81329	12.9787	2.0023	13.8957	2.12289	0.448052	-1.15826	9.38058e-05	0.00427831	down	yes
14828	u	chr11	.	11862031	11862254	MSTRG.6385.1	1	224	MSTRG.6385	.	0	0	0	0	0	0	11.4598	1.70465	13.308	2.05311	4.5	0.68748	0.415562	-1.26686	0.00830754	0.0458928	down	yes
14872	u	chr11	.	13382004	13382255	MSTRG.6418.1	1	252	MSTRG.6418	.	0	0	0.321429	0.036652	0	0	10.1627	1.5117	4.39286	0.677711	11.6905	1.78599	0.445303	-1.16714	0.00645545	0.0390616	down	yes
14874	u	chr11	.	13401217	13403218	MSTRG.6420.1	1	2002	MSTRG.6420	.	0	0	0	0	0	0	21.3889	3.18159	22.1923	3.42373	22.4548	3.4305	0.230218	-2.11893	1.68679e-07	0.000467798	down	yes
14875	u	chr11	.	13404612	13405286	MSTRG.6421.1	1	675	MSTRG.6421	.	0	0	0	0	0	0	11.7985	1.75503	7.32815	1.13055	10.2259	1.56225	0.405123	-1.30357	0.000294289	0.00713514	down	yes
14876	u	chr11	.	13406183	13407362	MSTRG.6422.1	1	1180	MSTRG.6422	.	0	0	0	0	0	0	11.447	1.70275	11.4233	1.76234	8.75169	1.33703	0.385554	-1.375	5.40494e-05	0.00350141	down	yes
14921	u	chr11	.	14896561	14897326	MSTRG.6450.1	1	766	MSTRG.6450	.	7.13969	0.743109	1.84465	0.210341	6.23238	0.657539	13.3995	1.99317	23.2024	3.57956	16.8864	2.5798	0.414598	-1.27021	0.00633639	0.0386669	down	yes
15477	i	chr12	.	56723	57246	MSTRG.6677.1	1	524	MSTRG.6677	ENSGALG00000036914	5.17176	0.538284	3.45038	0.393438	2.88168	0.304028	24.813	3.69093	29.0878	4.48754	20.1927	3.08492	0.298445	-1.74446	0.000246432	0.00655958	down	yes
15491	u	chr12	.	217158	217993	MSTRG.6686.1	1	836	MSTRG.6686	.	1.69258	0.176167	1.01675	0.115937	0.883971	0.093262	12.7907	1.90261	8.16746	1.26004	4.91746	0.751258	0.499872	-1.00037	0.00929646	0.0495231	down	yes
16161	u	chr12	.	5023440	5023837	MSTRG.6986.1	1	398	MSTRG.6986	.	0.655779	0.068254	1.28643	0.146689	0	0	6.61809	0.984441	6.80151	1.04931	9.83417	1.5024	0.493749	-1.01815	0.00103044	0.0134804	down	yes
16166	u	chr12	.	5034459	5035085	MSTRG.6976.1	1	627	MSTRG.6976	.	2.14992	0.223767	0	0	0	0	9.18022	1.36556	7.80702	1.20443	5.9378	0.907138	0.497388	-1.00756	0.00164696	0.0176001	down	yes
16194	x	chr12	+	5158371	5198438	MSTRG.6998.1	4	758	MSTRG.6998	EFCC1	4.80883	0.50051	1.05188	0.119943	2.26384	0.238844	14.819	2.20432	10.4724	1.61564	19.9736	3.05144	0.394314	-1.34258	0.00367375	0.0279256	down	yes
16247	u	chr12	.	5736751	5737061	MSTRG.7020.1	1	311	MSTRG.7020	.	0.688103	0.071619	0	0	0.733119	0.077347	13.0547	1.94188	11.6077	1.79079	5.45016	0.83264	0.424935	-1.23469	0.00485587	0.0328815	down	yes
16357	i	chr12	-	6719276	6720133	MSTRG.7056.1	2	778	MSTRG.7056	FGD3	3.56591	0.371145	3.06615	0.349625	1.16452	0.122862	26.5398	3.9478	15.9279	2.45729	10.0082	1.52899	0.363504	-1.45996	0.00773118	0.0438547	down	yes
16405	u	chr12	.	7736329	7741325	MSTRG.7083.1	1	4997	MSTRG.7083	.	1.1673	0.121494	0.481289	0.05488	0.270963	0.028588	13.5685	2.01832	8.8387	1.3636	10.9191	1.66814	0.399851	-1.32247	0.000258776	0.00671377	down	yes
16408	u	chr12	.	7754008	7755012	MSTRG.7086.1	1	1005	MSTRG.7086	.	0	0	0	0	0	0	7.58308	1.12798	9.69154	1.49517	4.45473	0.680564	0.482124	-1.05252	0.00314286	0.0254484	down	yes
16409	u	chr12	.	7755602	7757321	MSTRG.7087.1	1	1720	MSTRG.7087	.	0.166279	0.017307	0	0	0	0	7.13895	1.06192	7.63721	1.17824	11.4581	1.7505	0.435065	-1.2007	0.000713185	0.0110529	down	yes
16418	u	chr12	.	7917843	7918534	MSTRG.7069.1	1	692	MSTRG.7069	.	1.23988	0.129049	0.651734	0.074316	1.8974	0.200183	23.2197	3.45392	11.4581	1.76771	19.4957	2.97842	0.309628	-1.69139	0.00134137	0.0156265	down	yes
16429	i	chr12	.	8278232	8278572	MSTRG.7096.1	1	341	MSTRG.7096	ERC2	0.88563	0.092178	0	0	0	0	5.68915	0.846261	11.5132	1.77621	5.09677	0.778652	0.492969	-1.02043	0.00829123	0.0458222	down	yes
16581	i	chr12	.	9508127	9508522	MSTRG.7144.1	1	396	MSTRG.7144	EEFSEC	16.197	1.6858	9.16414	1.04496	13.1869	1.39126	39.6035	5.89103	42.3384	6.53178	27.9217	4.2657	0.363566	-1.45971	0.00162381	0.0174406	down	yes
16676	i	chr12	.	10697779	10698064	MSTRG.7182.1	1	286	MSTRG.7182	UROC1	0	0	0	0	0	0	11.5	1.71063	10.5594	1.62906	4.7028	0.718462	0.43384	-1.20476	0.0047499	0.0325145	down	yes
16677	i	chr12	.	10704891	10705764	MSTRG.7183.1	1	874	MSTRG.7183	UROC1	0	0	0	0	0.345538	0.036456	10.1934	1.51626	17.3478	2.67635	10.6568	1.62807	0.349339	-1.5173	0.000945984	0.0128597	down	yes
16678	i	chr12	.	10712679	10712963	MSTRG.7184.1	1	285	MSTRG.7184	UROC1	0	0	0	0	0	0	10.5965	1.57623	6.05614	0.934315	4.96842	0.759043	0.484995	-1.04396	0.0032259	0.0258419	down	yes
16741	i	chr12	.	11112830	11113253	MSTRG.7197.1	1	424	MSTRG.7197	GRIP2	0.962264	0.100154	0.523585	0.059703	0	0	5.05424	0.751819	11.3467	1.75052	9.29009	1.41928	0.464176	-1.10726	0.0049915	0.0333744	down	yes
16744	i	chr12	.	11126515	11127931	MSTRG.7200.1	1	1417	MSTRG.7200	GRIP2	2.66408	0.277281	0.426253	0.048605	0.639379	0.067457	13.5935	2.02203	9.21313	1.42136	7.17996	1.09691	0.453353	-1.14129	0.00305669	0.0250836	down	yes
16745	i	chr12	.	11128652	11129484	MSTRG.7201.1	1	833	MSTRG.7201	GRIP2	0.558223	0.058101	0	0	0.362545	0.03825	5.10324	0.759107	8.90396	1.37366	7.69628	1.17579	0.494501	-1.01596	0.00147238	0.0164541	down	yes
16746	i	chr12	.	11130738	11134388	MSTRG.7202.1	1	3651	MSTRG.7202	GRIP2	2.07286	0.215746	0.080526	0.009182	1.19447	0.126021	13.3774	1.98989	6.96823	1.07503	8.23363	1.25788	0.462019	-1.11398	0.00327931	0.0260874	down	yes
16747	i	chr12	.	11134660	11135096	MSTRG.7203.1	1	437	MSTRG.7203	GRIP2	0	0	0	0	0.691076	0.072911	7.11442	1.05827	8.43021	1.30058	14.1007	2.15421	0.415698	-1.26639	0.00250675	0.0223086	down	yes
16749	i	chr12	.	11137652	11139982	MSTRG.7205.1	1	2331	MSTRG.7205	GRIP2	0.972115	0.101179	0.129558	0.014773	0.892321	0.094143	12.725	1.89285	6.57958	1.01507	7.23595	1.10546	0.463567	-1.10915	0.00276733	0.0236092	down	yes
16754	u	chr12	.	11185094	11193775	MSTRG.7210.1	1	8682	MSTRG.7210	.	1.72622	0.179667	1.26664	0.144432	1.10942	0.117048	16.8379	2.50464	10.8043	1.66684	10.6014	1.61961	0.394925	-1.34035	0.000625082	0.0103261	down	yes
16969	u	chr12	.	12370331	12370762	MSTRG.7290.1	1	432	MSTRG.7290	.	1.04861	0.109141	3.77315	0.430243	2.79167	0.294531	12.1644	1.80945	14.8681	2.29378	13.0972	2.00091	0.41974	-1.25243	0.000571152	0.00992127	down	yes
17131	u	chr12	.	14730575	14731140	MSTRG.7403.1	1	566	MSTRG.7403	.	0.533569	0.055535	0	0	0	0	11.1113	1.65281	7.0159	1.08238	6.83922	1.04485	0.453783	-1.13993	0.000772856	0.0115304	down	yes
17304	i	chr12	.	18315027	18320093	MSTRG.7483.1	1	5067	MSTRG.7483	Lrrn1	1.06631	0.110983	0.880008	0.100345	0.857707	0.090491	7.00355	1.04178	10.7458	1.65782	8.37774	1.2799	0.47585	-1.07142	0.000634923	0.0104065	down	yes
17604	o	chr13	+	1728075	1771246	MSTRG.7605.1	2	1179	MSTRG.7605	PCDHGA4	1.45458	0.151395	1.69958	0.193799	3.33089	0.351421	13.1312	1.95326	8.78616	1.35549	10.1024	1.54338	0.471756	-1.08389	0.000796357	0.0117426	down	yes
17618	x	chr13	-	1780947	1818331	MSTRG.7609.1	3	1654	MSTRG.7609	ENSGALG00000041306	6.32967	0.658801	3.63541	0.414536	6.02834	0.636012	38.1423	5.67367	30.2922	4.67336	27.5106	4.20289	0.269101	-1.89378	0.000122979	0.00476114	down	yes
17747	u	chr13	+	3006433	3020461	MSTRG.7649.1	5	5073	MSTRG.7649	.	1.42199	0.148003	1.17843	0.134374	0.834677	0.088062	39.2377	5.83661	18.0593	2.78611	19.1191	2.9209	0.240793	-2.05413	0.00176839	0.0183106	down	yes
17796	i	chr13	.	3421596	3421929	MSTRG.7685.1	1	334	MSTRG.7685	ENSGALG00000040205	0	0	1.80838	0.206205	2.17066	0.229013	13.2814	1.97561	8.6018	1.32705	9.95509	1.52087	0.439557	-1.18588	0.00109928	0.013963	down	yes
17801	i	chr13	.	3448838	3449217	MSTRG.7689.1	1	380	MSTRG.7689	ENSGALG00000040205	0	0	1.71842	0.195947	2.42895	0.256263	12.0816	1.79713	12.6605	1.95321	7.71579	1.17877	0.437043	-1.19415	0.00207398	0.0199192	down	yes
17947	i	chr13	.	7899752	7900689	MSTRG.7771.1	1	938	MSTRG.7771	FABP6	1.28785	0.134041	0.481876	0.054947	1.63859	0.172878	11.3188	1.68367	6.40192	0.98766	7.33369	1.12039	0.498741	-1.00364	0.00195813	0.0193612	down	yes
17952	i	chr13	.	7907294	7907911	MSTRG.7776.1	1	618	MSTRG.7776	FABP6	0.634304	0.066019	2.19903	0.25075	3.90291	0.411772	8.94822	1.33105	12.7055	1.96015	9.61812	1.46939	0.479824	-1.05942	0.00249709	0.0222791	down	yes
18571	u	chr13	+	13471281	13471718	MSTRG.7994.1	1	438	MSTRG.7994	.	1.03425	0.107646	1.37899	0.157243	1.36986	0.144526	20.5548	3.05753	14.1027	2.17571	9.1621	1.39973	0.362017	-1.46587	0.00262338	0.0228739	down	yes
18576	i	chr13	.	13486762	13487233	MSTRG.7997.1	1	472	MSTRG.7997	MGAT4B	3.89619	0.405521	1.42585	0.162586	4.94915	0.522154	20.1335	2.99485	17.7331	2.73578	13.6377	2.08348	0.378094	-1.40318	0.000947968	0.0128726	down	yes
18799	u	chr13	.	15596785	15599706	MSTRG.8054.1	1	2922	MSTRG.8054	.	0	0	0	0	0.103354	0.010904	11.6608	1.73455	8.95414	1.38141	6.89254	1.053	0.422864	-1.24173	0.000484771	0.00916223	down	yes
19169	u	chr14	.	342245	344294	MSTRG.8197.1	1	2050	MSTRG.8197	.	1.34537	0.140028	0.730244	0.083268	0.147317	0.015542	13.101	1.94877	10.2639	1.58347	11.1659	1.70585	0.393309	-1.34626	5.32692e-05	0.00348955	down	yes
19172	x	chr14	-	377417	505733	MSTRG.8199.2	2	2277	MSTRG.8199	ENSGALG00000038759	0.597776	0.062217	0.145788	0.016624	0.468486	0.049427	11.422	1.69903	5.67462	0.875455	9.24812	1.41287	0.452716	-1.14332	0.00186433	0.0188425	down	yes
19176	u	chr14	.	509397	509891	MSTRG.8201.1	1	495	MSTRG.8201	.	0.535354	0.05572	0	0	0	0	9.61212	1.4298	4.4	0.678813	10.5475	1.61137	0.462774	-1.11162	0.00505003	0.0336269	down	yes
19177	u	chr14	.	513974	515323	MSTRG.8202.1	1	1350	MSTRG.8202	.	0.891852	0.092825	0.223704	0.025508	0.223704	0.023602	10.1244	1.50601	10.1326	1.56321	8.55481	1.30695	0.426192	-1.23043	2.4769e-05	0.00261202	down	yes
19178	u	chr14	.	516255	518216	MSTRG.8203.1	1	1962	MSTRG.8203	.	0	0	0.153925	0.017552	0	0	13.7375	2.04346	6.90265	1.06491	8.39653	1.28277	0.413945	-1.27249	0.00162607	0.0174627	down	yes
19179	u	chr14	.	518967	519562	MSTRG.8204.1	1	596	MSTRG.8204	.	0	0	0	0	0	0	11.406	1.69665	5.94463	0.917112	5.3792	0.821798	0.473525	-1.07849	0.00371608	0.0281164	down	yes
19183	u	chr14	.	563454	563792	MSTRG.8208.1	1	339	MSTRG.8208	.	0	0	0.80826	0.092164	1.78171	0.187977	12.472	1.85521	9.10914	1.40532	4.74041	0.724209	0.478518	-1.06335	0.00917926	0.0491024	down	yes
19191	u	chr14	.	610443	610658	MSTRG.8216.1	1	216	MSTRG.8216	.	0	0	0	0	0	0	13.2824	1.97576	8.3287	1.28492	9.65741	1.4754	0.390208	-1.35769	0.000273442	0.00687376	down	yes
19463	u	chr14	.	3113049	3113268	MSTRG.8336.1	1	220	MSTRG.8336	.	1.37273	0.142875	0.068182	0.007775	2.74546	0.289656	13.7273	2.04193	6.95909	1.07362	11.7455	1.79439	0.43842	-1.18962	0.00376456	0.028344	down	yes
19930	i	chr14	.	6707092	6707572	MSTRG.8482.1	1	481	MSTRG.8482	PRKCB	0	0	1.56133	0.178035	1.03119	0.108794	25.3909	3.77689	8.47401	1.30733	14.2017	2.16964	0.334386	-1.58041	0.00712227	0.0416312	down	yes
20130	u	chr14	.	7997077	7998057	MSTRG.8544.1	1	981	MSTRG.8544	.	0	0	0	0	0.495413	0.052268	12.16	1.80881	7.21509	1.11311	7.32518	1.11909	0.437365	-1.19309	0.000994735	0.0131882	down	yes
20235	i	chr14	+	8759518	8760149	MSTRG.8587.1	1	632	MSTRG.8587	ENSGALG00000007030	3.74209	0.389482	0	0	0.93038	0.098159	32.2342	4.79484	21.5253	3.32083	20.3402	3.10744	0.245723	-2.02489	0.000640832	0.0104608	down	yes
20336	u	chr14	.	9768040	9768506	MSTRG.8639.1	1	467	MSTRG.8639	.	0.111349	0.011589	0.599572	0.068368	0	0	10.7409	1.59771	10.9807	1.69406	6.2227	0.950663	0.429386	-1.21965	0.00125113	0.0150189	down	yes
20352	u	chr14	.	9886873	9888268	MSTRG.8655.1	1	1396	MSTRG.8655	.	0.732092	0.076197	0.939112	0.107085	0.313754	0.033102	7.75358	1.15335	10.7894	1.66454	7.57665	1.15751	0.463279	-1.11005	0.00047009	0.00903102	down	yes
20353	u	chr14	.	9891574	9892275	MSTRG.8656.1	1	702	MSTRG.8656	.	1.34188	0.139665	0.827635	0.094373	1.7208	0.181551	9.59402	1.42711	10.0726	1.55397	10.3903	1.58736	0.451244	-1.14802	1.12438e-05	0.00198969	down	yes
20643	i	chr14	.	13019634	13019896	MSTRG.8775.1	1	263	MSTRG.8775	XPO6	7.12928	0.742025	5.6616	0.645578	7.57414	0.799101	43.4639	6.46525	21.943	3.38527	25.4753	3.89195	0.318153	-1.65221	0.0022271	0.0207753	down	yes
20982	i	chr15	-	232080	238013	MSTRG.8888.1	1	5934	MSTRG.8888	UBE2L3	0	0	0	0	12.6427	1.33386	63.9004	9.50519	54.3743	8.38863	59.4176	9.07743	0.132915	-2.91143	0.0020833	0.0199587	down	yes
21001	u	chr15	.	393760	395572	MSTRG.8894.1	1	1813	MSTRG.8894	.	0.85604	0.089098	0.339217	0.03868	0.330943	0.034916	11.2289	1.6703	8.36569	1.29062	8.33205	1.27292	0.438314	-1.18996	0.00011501	0.00462379	down	yes
21221	i	chr15	.	2470767	2471887	MSTRG.8951.1	1	1121	MSTRG.8951	GALNT9	0.538805	0.05608	1.07583	0.122674	0.538805	0.056846	9.52096	1.41624	11.8029	1.82089	5.84389	0.892791	0.459668	-1.12134	0.0027418	0.0234861	down	yes
21222	u	chr15	.	2475878	2476290	MSTRG.8952.1	1	413	MSTRG.8952	.	2.08232	0.216731	0.728814	0.083105	0.305085	0.032188	12.5012	1.85956	4.88378	0.753448	9.38983	1.43452	0.481216	-1.05524	0.00856583	0.0468677	down	yes
21313	i	chr15	.	3746363	3747083	MSTRG.8966.1	1	721	MSTRG.8966	GLT1D1	0	0	0	0	0	0	8.7871	1.30708	8.40499	1.29669	5.48474	0.837923	0.468277	-1.09457	0.000538606	0.00963029	down	yes
21315	i	chr15	.	3749112	3749546	MSTRG.8968.1	1	435	MSTRG.8968	GLT1D1	0	0	0	0	0	0	7.24138	1.07716	13.8264	2.13308	7.36437	1.12508	0.416608	-1.26324	0.00278454	0.0236895	down	yes
21333	i	chr15	.	4500658	4501073	MSTRG.8979.1	1	416	MSTRG.8979	AACS	1.66827	0.173636	2.0601	0.234908	6.49038	0.68476	25.9904	3.86607	13.762	2.12315	17.8894	2.73303	0.350449	-1.51272	0.00361187	0.0276516	down	yes
21335	i	chr15	.	4514743	4515116	MSTRG.8980.1	1	374	MSTRG.8980	AACS	8.74332	0.910017	3.2246	0.367693	8.09626	0.854185	38.4305	5.71654	32.9947	5.09027	29.4385	4.49742	0.278236	-1.84562	0.000458493	0.00892625	down	yes
21548	i	chr15	.	5568246	5568621	MSTRG.9046.1	1	376	MSTRG.9046	KDM2B	0.406915	0.042352	0.795213	0.090676	2.59043	0.2733	11.5957	1.72487	7.91489	1.22108	10.2128	1.56024	0.453751	-1.14003	0.0007659	0.0114955	down	yes
21715	j	chr15	-	6273416	6297238	MSTRG.9100.1	3	4767	MSTRG.9100	ENSGALG00000038228	28.3321	2.94884	28.6781	3.27009	24.1908	2.55222	55.2462	8.21787	52.6306	8.11962	48.9742	7.48196	0.43796	-1.19113	0.000155263	0.0052761	down	yes
22887	o	chr16	+	370028	380658	MSTRG.9498.1	2	324	MSTRG.9498	ENSGALG00000041588	0.466049	0.048507	0	0	0.932099	0.09834	5.83472	0.867915	14.7584	2.27686	12.2346	1.86912	0.403257	-1.31023	0.0061376	0.0379616	down	yes
23346	u	chr17	.	5192083	5192813	MSTRG.9680.1	1	731	MSTRG.9680	.	0	0	0	0	0	0	8.80438	1.30965	9.08892	1.4022	10.0876	1.54111	0.413943	-1.2725	5.80959e-06	0.00157847	down	yes
23347	x	chr17	-	5193075	5200085	MSTRG.9681.1	3	4190	MSTRG.9681	ENSGALG00000006958	0.432458	0.045011	0.557199	0.063536	0.637231	0.06723	9.03606	1.34411	7.28234	1.12349	9.89963	1.5124	0.456042	-1.13276	9.03508e-05	0.00422998	down	yes
23478	i	chr17	.	5731545	5732331	MSTRG.9729.1	1	787	MSTRG.9729	NUP188	0	0	0.689962	0.078675	0	0	6.58069	0.978877	10.1474	1.5655	4.71537	0.720384	0.497995	-1.0058	0.00433585	0.0307812	down	yes
23541	i	chr17	.	5941852	5944145	MSTRG.9709.1	1	2294	MSTRG.9709	DOLPP1	3.44507	0.358568	3.70837	0.422856	4.28596	0.452185	14.796	2.2009	10.0942	1.55728	15.4285	2.35707	0.467467	-1.09706	0.000910731	0.0125966	down	yes
24084	i	chr17	.	9158281	9158918	MSTRG.9877.1	1	638	MSTRG.9877	ENSGALG00000041238	5.13793	0.534763	7.73198	0.881658	2.97962	0.314362	17.9812	2.6747	23.0423	3.55487	31.6944	4.84206	0.338593	-1.56238	0.00308179	0.02518	down	yes
24269	u	chr17	.	10211050	10212384	MSTRG.9910.1	1	1335	MSTRG.9910	.	2.14382	0.223132	2.68914	0.306636	3.72884	0.393406	9.36405	1.3929	13.3019	2.05215	15.5011	2.36816	0.449015	-1.15517	0.00178723	0.0184308	down	yes
24363	u	chr18	.	63466	63901	MSTRG.9961.1	1	436	MSTRG.9961	.	0.692661	0.072093	0	0	0	0	6.91514	1.02863	9.34633	1.44191	18.8349	2.87747	0.382165	-1.38773	0.00771793	0.0438109	down	yes
24448	x	chr18	+	491737	508048	MSTRG.10457.6	2	686	MSTRG.10457	ENSGALG00000037864	7.95306	0.827766	1.63884	0.186873	1.3543	0.142884	50.6301	7.53123	25.9925	4.01001	47.0461	7.1874	0.192063	-2.38035	0.00193056	0.0192102	down	yes
24539	u	chr18	-	1280229	1281650	MSTRG.9975.1	1	1422	MSTRG.9975	.	0	0	0.090014	0.010264	0	0	30.9381	4.60205	22.9332	3.53803	29.2764	4.47265	0.193646	-2.36851	1.62146e-05	0.00229511	down	yes
24625	u	chr18	.	2625267	2625604	MSTRG.10004.1	1	338	MSTRG.10004	.	0	0	0	0	0	0	7.02367	1.04477	10.6509	1.64317	3.84911	0.588042	0.488415	-1.03382	0.00820626	0.0455321	down	yes
24652	i	chr18	+	3142058	3145588	MSTRG.10028.1	2	3511	MSTRG.10028	METRNL	7.25566	0.75518	8.27314	0.943366	12.7834	1.3487	31.6741	4.71152	27.9554	4.31284	22.506	3.43832	0.390363	-1.35711	0.00116108	0.0143923	down	yes
24898	i	chr18	.	4815805	4816585	MSTRG.10117.1	1	781	MSTRG.10117	SAP30BP	8.46479	0.881027	5.77721	0.658761	5.54802	0.585337	20.7708	3.08966	15.936	2.45853	26.3931	4.03216	0.411139	-1.2823	0.00176797	0.0183106	down	yes
24899	i	chr18	.	4820155	4821277	MSTRG.10118.1	1	1123	MSTRG.10118	SAP30BP	6.51113	0.677688	5.59751	0.63827	8.44078	0.890534	18.1122	2.69419	18.0196	2.77998	15.2075	2.3233	0.481986	-1.05294	0.000253068	0.0066495	down	yes
25055	u	chr18	.	6474120	6477757	MSTRG.10175.1	1	3638	MSTRG.10175	.	3.04068	0.316478	1.30017	0.148255	1.98048	0.208948	15.5723	2.31638	10.4159	1.60692	11.6633	1.78184	0.423557	-1.23937	0.000473901	0.00905844	down	yes
25080	u	chr18	.	6658609	6659249	MSTRG.10191.1	1	641	MSTRG.10191	.	1.55226	0.161562	1.08736	0.123989	0.942278	0.099414	9.01716	1.3413	10.0109	1.54444	10.3448	1.58041	0.453673	-1.14028	2.10006e-05	0.0024642	down	yes
25233	x	chr18	+	7303261	7311118	MSTRG.10226.1	3	1977	MSTRG.10226	CACNG1	5.66009	0.58911	4.21641	0.480786	5.98919	0.631882	35.1381	5.22679	36.2253	5.58868	35.7384	5.45987	0.24379	-2.03629	1.87097e-06	0.00107913	down	yes
25261	i	chr18	.	7555210	7555637	MSTRG.10239.1	1	428	MSTRG.10239	CEP112	2.28972	0.238317	0	0	0.352804	0.037222	12.6986	1.88892	11.2897	1.74173	8.69393	1.3282	0.411441	-1.28124	0.000661501	0.010633	down	yes
25351	i	chr18	.	8828535	8829556	MSTRG.10288.1	1	1022	MSTRG.10288	ENSGALG00000040705	0.295499	0.030756	0.295499	0.033695	0.754403	0.079592	11.0391	1.64207	6.41683	0.989961	10.4423	1.5953	0.438474	-1.18944	0.00088932	0.012441	down	yes
25361	u	chr18	.	8902152	8904465	MSTRG.10297.1	1	2314	MSTRG.10297	.	0.257995	0.026852	0	0	0.26102	0.027539	9.42913	1.40258	8.74287	1.34881	11.8297	1.80727	0.405352	-1.30275	9.12046e-05	0.00424276	down	yes
26156	o	chr19	-	2808965	2820831	MSTRG.10571.3	4	5288	MSTRG.10571	ENSGALG00000032816	1.44046	0.149925	1.11736	0.12741	0.19913	0.021009	10.064	1.49702	6.93957	1.07061	8.72305	1.33265	0.478781	-1.06256	0.00036568	0.00797236	down	yes
26276	u	chr19	.	3695522	3695759	MSTRG.10607.1	1	238	MSTRG.10607	.	0	0	0	0	0	0	15.3866	2.28875	7.31513	1.12855	12.1513	1.85639	0.368431	-1.44053	0.00146398	0.0164153	down	yes
26280	u	chr19	.	3717004	3721576	MSTRG.10611.1	1	4573	MSTRG.10611	.	0.154603	0.016091	0	0	0.06604	0.006967	11.9622	1.77937	6.98491	1.0776	7.36256	1.1248	0.436891	-1.19465	0.000901255	0.0125372	down	yes
26413	u	chr19	.	4497018	4497488	MSTRG.10658.1	1	471	MSTRG.10658	.	0	0	0	0	0	0	5.87049	0.873235	7.21868	1.11367	11.1975	1.71067	0.453348	-1.14131	0.00189969	0.0190345	down	yes
26421	u	chr19	.	4552316	4552723	MSTRG.10666.1	1	408	MSTRG.10666	.	0.041667	0.004337	2.22059	0.253208	0.740196	0.078093	7.77206	1.15609	7.59069	1.17106	11.1029	1.69623	0.475504	-1.07247	0.00163364	0.017513	down	yes
26427	u	chr19	.	4602022	4602433	MSTRG.10672.1	1	412	MSTRG.10672	.	0	0	0.628641	0.071682	0	0	7.14806	1.06327	6.11165	0.942879	9.49515	1.45061	0.477819	-1.06546	0.000545755	0.00968384	down	yes
26436	u	chr19	.	4668916	4669133	MSTRG.10681.1	1	218	MSTRG.10681	.	0	0	0	0	0	0	9.69725	1.44247	6.92661	1.06861	7.15596	1.09324	0.455573	-1.13425	0.000124907	0.00477905	down	yes
26439	u	chr19	.	4700893	4701504	MSTRG.10652.1	1	612	MSTRG.10652	.	0	0	0	0	0	0	12.3235	1.83313	8.59314	1.32571	4.93791	0.754381	0.442267	-1.17701	0.00421565	0.0302905	down	yes
26564	j	chr19	-	5161736	5165801	MSTRG.10738.1	2	2784	MSTRG.10738	ENSGALG00000034608	61.9166	6.44436	49.4572	5.63948	37.6044	3.9674	127.406	18.9516	101.718	15.6925	125.607	19.1895	0.331759	-1.59179	0.00122756	0.0148579	down	yes
27060	i	chr19	.	7508597	7509468	MSTRG.10873.1	1	872	MSTRG.10873	BRIP1	0.173165	0.018023	0.37156	0.042368	0.519495	0.054809	8.2156	1.22207	9.99885	1.54258	5.57683	0.851992	0.474708	-1.07489	0.0012857	0.0152717	down	yes
27072	u	chr19	.	7593086	7593365	MSTRG.10852.1	1	280	MSTRG.10852	.	0	0	0	0	0	0	11.325	1.68459	11.1179	1.71521	9.70714	1.48299	0.380873	-1.39262	4.28646e-06	0.00143556	down	yes
27979	u	chr2	.	3712070	3712426	MSTRG.11128.1	1	357	MSTRG.11128	.	7.493	0.779882	2.03641	0.232207	10.1148	1.06715	156.454	23.2725	67.2549	10.3758	72.2325	11.0352	0.110909	-3.17255	0.00158398	0.0171901	down	yes
28243	u	chr2	+	7183103	7347505	MSTRG.11216.1	2	977	MSTRG.11216	.	0.52014	0.054137	0.150461	0.017157	0	0	8.96213	1.33312	10.2825	1.58634	8.90393	1.36028	0.422247	-1.24384	1.8232e-05	0.00237088	down	yes
28244	u	chr2	.	7219823	7220112	MSTRG.11217.1	1	290	MSTRG.11217	.	0	0	0	0	0	0	25.4345	3.78338	24.1966	3.73294	16.9138	2.58398	0.230988	-2.11411	0.000100985	0.00440074	down	yes
28246	u	chr2	.	7289687	7291347	MSTRG.11219.1	1	1661	MSTRG.11219	.	0	0	0	0	0	0	12.764	1.89864	8.35099	1.28835	7.86996	1.20232	0.409073	-1.28957	0.000481809	0.00914294	down	yes
28248	u	chr2	.	7322651	7323867	MSTRG.11221.1	1	1217	MSTRG.11221	.	0.248151	0.025828	0	0	0	0	6.95152	1.03404	15.7642	2.43203	6.17831	0.943881	0.422829	-1.24185	0.00921202	0.0492279	down	yes
28251	u	chr2	.	7368989	7369459	MSTRG.11224.1	1	471	MSTRG.11224	.	0	0	0	0	0	0	21.7028	3.22829	12.4204	1.91616	9.47558	1.44762	0.321189	-1.63851	0.00213817	0.0202772	down	yes
28253	u	chr2	.	7376213	7376987	MSTRG.11226.1	1	775	MSTRG.11226	.	0	0	0	0	0	0	6.78194	1.00881	12.329	1.90207	7.44258	1.13703	0.431367	-1.21301	0.00178498	0.0184203	down	yes
28254	u	chr2	.	7406293	7406728	MSTRG.11227.1	1	436	MSTRG.11227	.	0	0	0	0	0	0	8.1078	1.20603	14.9335	2.30387	10.0986	1.5428	0.377877	-1.40401	0.00119007	0.0146213	down	yes
28255	u	chr2	.	7419243	7420038	MSTRG.11228.1	1	796	MSTRG.11228	.	0	0	0.379397	0.043262	0	0	8.79523	1.30829	13.9636	2.15424	8.92965	1.36421	0.392802	-1.34812	0.000768009	0.0114965	down	yes
28384	u	chr2	.	10775422	10775633	MSTRG.11273.1	1	212	MSTRG.11273	.	0	0	0	0	0	0	10.684	1.58924	5.87736	0.906733	4.61792	0.705496	0.491544	-1.02461	0.00471016	0.032347	down	yes
28408	u	chr2	.	12359334	12359586	MSTRG.11283.1	1	253	MSTRG.11283	.	0	0	0	0	0	0	10.664	1.58628	5.41502	0.835406	5.49012	0.838744	0.485688	-1.0419	0.00318042	0.0256325	down	yes
28465	u	chr2	.	13033071	13035652	MSTRG.11322.1	1	2582	MSTRG.11322	.	2.45585	0.255608	0.728118	0.083025	1.40279	0.147999	16.9799	2.52576	17.3443	2.6758	13.6751	2.08919	0.339101	-1.56021	9.02713e-05	0.00422998	down	yes
28710	o	chr2	+	16112325	16120985	MSTRG.11402.1	2	2241	MSTRG.11402	ENSGALG00000007564	4.73329	0.492647	0	0	5.48066	0.578231	18.0012	2.67768	16.9967	2.62217	14.103	2.15456	0.382721	-1.38564	0.00319157	0.0256907	down	yes
28733	i	chr2	.	16387443	16387722	MSTRG.11399.1	1	280	MSTRG.11399	MYO3A	0	0	0	0	0	0	5.60714	0.834063	5.08571	0.784602	10.7857	1.64777	0.486842	-1.03847	0.00480575	0.0326962	down	yes
28819	u	chr2	.	17762660	17763784	MSTRG.11431.1	1	1125	MSTRG.11431	.	4.28622	0.446116	0.671111	0.076525	2.91022	0.307039	18.2107	2.70884	14.8533	2.29151	16.2907	2.48878	0.362858	-1.46252	0.00040556	0.0083728	down	yes
29030	u	chr2	.	22159141	22159856	MSTRG.11542.1	1	716	MSTRG.11542	.	1.25279	0.130392	0.843575	0.096191	0.840782	0.088706	12.7751	1.9003	7.67039	1.18335	5.19274	0.793312	0.491587	-1.02448	0.00712216	0.0416312	down	yes
29363	i	chr2	.	27488084	27488293	MSTRG.11701.1	1	210	MSTRG.11701	DGKB	0	0	0	0	0	0	6.89524	1.02567	5.17619	0.79856	11.2429	1.71761	0.4657	-1.10253	0.00338152	0.0265419	down	yes
29377	i	chr2	.	27711425	27711696	MSTRG.11715.1	1	272	MSTRG.11715	DGKB	0	0	0.389706	0.044437	0	0	5.91544	0.879922	10.1544	1.56658	9.99265	1.52661	0.440842	-1.18167	0.00131972	0.0154973	down	yes
29395	u	chr2	.	28158627	28159271	MSTRG.11726.1	1	645	MSTRG.11726	.	2.11163	0.219781	0.026357	0.003005	0.545736	0.057577	11.9395	1.77601	7.3907	1.1402	6.25581	0.955722	0.481103	-1.05558	0.00367859	0.0279444	down	yes
29397	u	chr2	.	28165179	28166937	MSTRG.11728.1	1	1759	MSTRG.11728	.	2.40193	0.249997	2.22911	0.25418	0.616259	0.065018	9.70267	1.44327	12.647	1.95112	6.2166	0.949731	0.491546	-1.0246	0.00567327	0.036031	down	yes
29401	u	chr2	.	28191378	28192939	MSTRG.11732.1	1	1562	MSTRG.11732	.	1.6082	0.167383	0.966709	0.110231	0.128681	0.013576	7.04097	1.04734	12.0909	1.86533	5.93918	0.907349	0.489661	-1.03014	0.00568188	0.0360641	down	yes
29463	i	chr2	-	29357478	29371246	MSTRG.11775.1	1	13769	MSTRG.11775	HDAC9	4.40736	0.458725	5.68026	0.647706	2.27359	0.239872	22.5249	3.35058	20.342	3.13828	22.0906	3.37486	0.335712	-1.57471	0.000204755	0.0060279	down	yes
29501	i	chr2	.	30068601	30069273	MSTRG.11777.1	1	673	MSTRG.11777	ITGB8	0.604755	0.062944	0.927192	0.105725	0.673105	0.071015	12.5973	1.87385	7.63447	1.17781	7.23774	1.10573	0.457111	-1.12938	0.00139837	0.0160349	down	yes
29597	u	chr2	.	31597683	31597996	MSTRG.11821.1	1	314	MSTRG.11821	.	2.4172	0.251585	1.44267	0.164505	0	0	7.55732	1.12415	13.8248	2.13284	7.5414	1.15213	0.466878	-1.09888	0.00606161	0.0376485	down	yes
29671	u	chr2	.	32338236	32338597	MSTRG.11844.1	1	362	MSTRG.11844	.	0.022099	0.0023	1.66851	0.190256	0	0	11.6657	1.73528	8.22652	1.26915	8.36188	1.27747	0.438638	-1.1889	0.000617591	0.0102794	down	yes
29707	i	chr2	.	32652648	32653021	MSTRG.11886.1	1	374	MSTRG.11886	ENSGALG00000027925	6.45187	0.67152	4.84492	0.552454	3.22727	0.340489	44.4492	6.61182	57.6444	8.89313	62.6765	9.5753	0.163466	-2.61294	0.00011045	0.0045476	down	yes
29713	x	chr2	+	32675127	32685169	MSTRG.11887.1	2	298	MSTRG.11887	ENSGALG00000027925	8.29832	0.8637	13.2517	1.51106	15.1473	1.5981	55.3704	8.23635	54.3151	8.37949	77.6051	11.856	0.221837	-2.17243	0.000565345	0.00987299	down	yes
29720	x	chr2	+	32686619	32690278	MSTRG.11888.1	2	2213	MSTRG.11888	HOXA4	12.8604	1.33853	5.41798	0.617799	13.1704	1.38952	54.8104	8.15306	47.3353	7.30268	55.9224	8.54345	0.231862	-2.10866	0.000391021	0.00822337	down	yes
29767	i	chr2	+	33058102	33074089	MSTRG.11896.1	2	969	MSTRG.11896	JAZF1	0.618157	0.064339	1.24665	0.142152	4.04644	0.426915	13.8968	2.06715	9.1076	1.40508	9.45614	1.44465	0.458184	-1.126	0.00272285	0.0233852	down	yes
29769	i	chr2	-	33096420	33112211	MSTRG.11895.3	2	13938	MSTRG.11895	JAZF1	0.833389	0.08674	0.916644	0.104523	1.37892	0.145481	13.831	2.05737	19.2804	2.97449	19.3236	2.95213	0.305921	-1.70877	0.000175596	0.00560968	down	yes
29770	i	chr2	-	33130217	33143035	MSTRG.11895.4	2	9845	MSTRG.11895	JAZF1	2.31689	0.241145	2.00844	0.229017	2.84724	0.300394	20.5593	3.05819	23.6217	3.64425	21.4641	3.27914	0.290815	-1.78183	8.68552e-06	0.00184461	down	yes
29866	u	chr2	-	34360519	34362845	MSTRG.11935.1	1	2327	MSTRG.11935	.	6.66867	0.694085	0	0	8.28771	0.874384	27.1165	4.03357	25.5475	3.94136	19.7989	3.02474	0.316551	-1.65949	0.00518241	0.0341623	down	yes
29929	u	chr2	.	36390499	36390876	MSTRG.11958.1	1	378	MSTRG.11958	.	0	0	0	0	0	0	10.3069	1.53315	6.79101	1.04769	5.46296	0.834596	0.471895	-1.08346	0.00136882	0.0158094	down	yes
29932	i	chr2	.	36459016	36460863	MSTRG.11960.1	1	1848	MSTRG.11960	ZNF385D	5.49621	0.572053	4.01245	0.457529	1.38799	0.146438	18.9865	2.82424	19.2073	2.96321	20.6223	3.15054	0.346933	-1.52727	0.000417878	0.00849646	down	yes
29987	u	chr2	.	36762961	36763182	MSTRG.12013.1	1	222	MSTRG.12013	.	2.72072	0.283176	2.72072	0.310237	1.35135	0.142573	10.0856	1.50023	10.7387	1.65673	10.3829	1.58623	0.481773	-1.05358	9.25684e-05	0.00424964	down	yes
30242	u	chr2	.	41210066	41210316	MSTRG.12100.1	1	251	MSTRG.12100	.	0	0	0	0	0	0	8.33068	1.23919	11.4303	1.76341	6.25896	0.956203	0.435528	-1.19916	0.00116683	0.01443	down	yes
30265	u	chr2	.	41476717	41477079	MSTRG.12116.1	1	363	MSTRG.12116	.	0	0	0	0	0	0	10.3774	1.54364	5.15151	0.794753	6.50689	0.994079	0.478923	-1.06213	0.00204671	0.0197804	down	yes
30574	i	chr2	-	44948486	44952206	MSTRG.12254.1	2	2609	MSTRG.12254	CLASP2	17.2366	1.79401	10.2799	1.17219	11.3888	1.20156	32.2953	4.80392	35.9546	5.54692	30.4783	4.65628	0.396147	-1.33589	0.000580246	0.00999679	down	yes
30635	u	chr2	.	46049881	46050976	MSTRG.12264.1	1	1096	MSTRG.12264	.	0	0	1.10219	0.12568	0	0	7.09307	1.05509	5.83303	0.899894	10.6661	1.62949	0.478624	-1.06304	0.00221521	0.0207123	down	yes
30912	u	chr2	.	50290857	50291190	MSTRG.12415.1	1	334	MSTRG.12415	.	1.02096	0.106263	0.131737	0.015022	1.43114	0.15099	7.92216	1.17842	4.96108	0.765374	12.1497	1.85615	0.490022	-1.02908	0.00776296	0.0439551	down	yes
30933	u	chr2	.	50453330	50453675	MSTRG.12436.1	1	346	MSTRG.12436	.	0.254335	0.026472	0	0	0	0	16.1474	2.40193	11.1647	1.72245	10.1705	1.55378	0.35142	-1.50873	0.00027892	0.0069188	down	yes
30935	u	chr2	.	50457849	50458247	MSTRG.12438.1	1	399	MSTRG.12438	.	0	0	0	0	0	0	12.1103	1.8014	4.67418	0.721113	5.80702	0.887158	0.479	-1.0619	0.0078945	0.0444569	down	yes
30941	u	chr2	.	50485727	50486084	MSTRG.12392.1	1	358	MSTRG.12392	.	0	0	0	0	0	0	10.5447	1.56852	6.1676	0.95151	4.88547	0.746371	0.485217	-1.0433	0.00323129	0.0258656	down	yes
30993	i	chr2	.	51493356	51493982	MSTRG.12458.1	1	627	MSTRG.12458	HECW1	0.963317	0.100263	1.92664	0.219689	0.481659	0.050817	20.5167	3.05187	8.61403	1.32894	10.5933	1.61837	0.385014	-1.37702	0.00539683	0.0349876	down	yes
31095	i	chr2	-	53655320	53662864	MSTRG.12511.1	2	1707	MSTRG.12511	ENSGALG00000030723	4.12478	0.429313	2.02285	0.23066	0.984215	0.103838	14.1046	2.09805	15.0049	2.31489	8.99832	1.3747	0.430197	-1.21693	0.00261967	0.0228599	down	yes
31104	u	chr2	.	54358421	54361037	MSTRG.12519.1	1	2617	MSTRG.12519	.	0.115399	0.012011	0	0	0	0	11.7467	1.74732	7.26443	1.12072	7.27245	1.11104	0.434943	-1.2011	0.000670776	0.0107065	down	yes
31169	u	chr2	.	55485499	55486383	MSTRG.12551.1	1	885	MSTRG.12551	.	1.70622	0.177585	0	0	0.170621	0.018001	11.4847	1.70836	9.25424	1.4277	7.42486	1.13432	0.440413	-1.18307	0.000679494	0.0107683	down	yes
31199	i	chr2	.	55723791	55724594	MSTRG.12570.1	1	804	MSTRG.12570	TRIP13	1.62065	0.168679	2.06841	0.235855	3.63433	0.383435	30.796	4.58091	22.0373	3.39982	21.6244	3.30363	0.266409	-1.90829	0.000166546	0.00546047	down	yes
31362	i	chr2	.	58003113	58003478	MSTRG.12602.1	1	366	MSTRG.12602	KIAA0319	0	0	0	0	0	0	6.48088	0.964031	10.5738	1.63128	8.30055	1.2681	0.440224	-1.18369	0.000627881	0.0103424	down	yes
31535	u	chr2	.	61996998	61997992	MSTRG.12684.1	1	995	MSTRG.12684	.	0.910553	0.094772	1.23216	0.1405	0	0	7.61306	1.13244	12.0894	1.86511	6.0191	0.919558	0.473951	-1.07719	0.00406566	0.0297088	down	yes
31560	x	chr2	-	62144565	62175591	MSTRG.12694.1	2	13812	MSTRG.12694	CAP2	9.41103	0.979513	10.0148	1.14196	3.66202	0.386357	35.2588	5.24475	45.2477	6.98061	35.5633	5.43312	0.263688	-1.92309	0.000993093	0.013181	down	yes
31635	u	chr2	.	63153312	63153618	MSTRG.12717.1	1	307	MSTRG.12717	.	2.95114	0.307159	0.055375	0.006314	3.39414	0.358094	11.7785	1.75205	11.5831	1.78699	9.97394	1.52375	0.451909	-1.1459	0.00132132	0.0155079	down	yes
31636	u	chr2	.	63156449	63157775	MSTRG.12718.1	1	1327	MSTRG.12718	.	3.74378	0.389658	0.450641	0.051385	0.681236	0.071873	9.30972	1.38482	11.1356	1.71796	8.15976	1.24659	0.47555	-1.07233	0.00218395	0.0205469	down	yes
31692	u	chr2	.	64524463	64524897	MSTRG.12744.1	1	435	MSTRG.12744	.	2.77471	0.288796	3.92644	0.447722	3.08506	0.325485	18.0667	2.68742	8.9954	1.38777	10.0299	1.5323	0.480476	-1.05747	0.00645043	0.0390471	down	yes
31754	u	chr2	.	65219047	65219248	MSTRG.12754.1	1	202	MSTRG.12754	.	0	0	0	0	0	0	10.4653	1.55672	4.05941	0.626268	8.05446	1.23051	0.475964	-1.07108	0.00518746	0.0341877	down	yes
31794	u	chr2	.	65914670	65916696	MSTRG.12783.1	1	2027	MSTRG.12783	.	7.4815	0.778685	4.89788	0.558493	3.84509	0.405672	19.6502	2.92297	14.3809	2.21862	17.0099	2.59865	0.440982	-1.18121	0.000775588	0.0115508	down	yes
32051	u	chr2	.	74697467	74699055	MSTRG.12905.1	1	1589	MSTRG.12905	.	0.948395	0.09871	0.547514	0.062432	0.380113	0.040103	10.8634	1.61594	5.75079	0.887206	8.95658	1.36833	0.470028	-1.08918	0.00152426	0.0167491	down	yes
32062	u	chr2	.	75712264	75712589	MSTRG.12914.1	1	326	MSTRG.12914	.	0.815951	0.084925	0	0	0	0	7.03374	1.04627	8.41718	1.29857	17.592	2.68759	0.396959	-1.33294	0.00711664	0.0416218	down	yes
32063	u	chr2	.	75714085	75714731	MSTRG.12915.1	1	647	MSTRG.12915	.	1.86708	0.194328	0	0	0	0	11.1963	1.66545	5.18856	0.800469	9.20866	1.40684	0.469361	-1.09123	0.00454041	0.0316244	down	yes
32113	o	chr2	-	76657549	76669893	MSTRG.12941.1	2	3066	MSTRG.12941	TRIO	7.48831	0.779394	2.56561	0.29255	4.83312	0.509912	18.2921	2.72095	13.6168	2.10073	13.8946	2.12273	0.4585	-1.12501	0.0020821	0.0199517	down	yes
32131	i	chr2	.	78365771	78366006	MSTRG.12930.1	1	236	MSTRG.12930	DAP1	4.66949	0.486007	6.51695	0.743111	0.15678	0.016541	25.1568	3.74207	19.5466	3.01557	12.9534	1.97893	0.359389	-1.47638	0.00819408	0.0455014	down	yes
32218	u	chr2	.	80008116	80008648	MSTRG.12990.1	1	533	MSTRG.12990	.	0	0	0.619137	0.070599	0	0	11.3246	1.68453	6.25704	0.965308	9.1257	1.39417	0.439263	-1.18684	0.000934747	0.0127808	down	yes
32387	i	chr2	.	84911480	84912468	MSTRG.13050.1	1	989	MSTRG.13050	ENSGALG00000022909	0.920121	0.095767	1.06774	0.121752	0.592518	0.062513	8.17391	1.21587	15.7432	2.42879	9.52477	1.45513	0.412157	-1.27873	0.00261416	0.0228366	down	yes
32404	i	chr2	.	85756078	85756362	MSTRG.13065.1	1	285	MSTRG.13065	ENSGALG00000013155	0	0	0	0	0	0	14.5509	2.16444	5.29824	0.81739	15.207	2.32323	0.374023	-1.4188	0.00707359	0.0414243	down	yes
32405	i	chr2	.	85757533	85757805	MSTRG.13066.1	1	273	MSTRG.13066	ENSGALG00000013155	0	0	1.0989	0.125305	0	0	10.2088	1.51856	10.5678	1.63035	10.0989	1.54284	0.405753	-1.30133	2.65022e-05	0.0026814	down	yes
32406	i	chr2	.	85769024	85769744	MSTRG.13067.1	1	721	MSTRG.13067	ENSGALG00000013155	0.628294	0.065394	1.25659	0.143286	0.82663	0.087213	9.49931	1.41302	6.25381	0.964811	11.154	1.70403	0.469205	-1.09171	0.00138773	0.0159396	down	yes
32460	u	chr2	.	87152347	87152658	MSTRG.13090.1	1	312	MSTRG.13090	.	0	0	0	0	0	0	10.0032	1.48798	5	0.771378	8.90385	1.36027	0.4581	-1.12627	0.00178266	0.0184098	down	yes
32461	u	chr2	.	87155946	87156505	MSTRG.13091.1	1	560	MSTRG.13091	.	0	0	0	0	0	0	11.45	1.70319	3.84821	0.593686	8.39821	1.28302	0.466735	-1.09933	0.00809727	0.0451312	down	yes
32463	u	chr2	.	87165302	87165646	MSTRG.13093.1	1	345	MSTRG.13093	.	0	0	0	0	0	0	5.65507	0.841192	12.1594	1.8759	6.29855	0.962251	0.458273	-1.12572	0.00498164	0.0333418	down	yes
32467	u	chr2	.	87174756	87175072	MSTRG.13097.1	1	317	MSTRG.13097	.	0	0	0	0	0	0	9.76656	1.45278	7.35647	1.13492	7.83912	1.19761	0.442931	-1.17485	4.28005e-05	0.0031721	down	yes
32471	u	chr2	.	87195343	87195634	MSTRG.13101.1	1	292	MSTRG.13101	.	0	0	0	0	0	0	5.80822	0.863973	10.5959	1.63469	11.774	1.79875	0.417467	-1.26027	0.00231516	0.0212738	down	yes
32474	u	chr2	.	87198270	87199277	MSTRG.13104.1	1	1008	MSTRG.13104	.	0	0	0	0	0	0	9.55357	1.42109	6.60913	1.01963	6.2381	0.953015	0.471343	-1.08515	0.000352987	0.00781418	down	yes
32476	u	chr2	.	87210452	87211151	MSTRG.13106.1	1	700	MSTRG.13106	.	0	0	0	0	0	0	10.1114	1.50408	9.29714	1.43432	6.13571	0.937374	0.439124	-1.1873	0.000534311	0.00958871	down	yes
32570	u	chr2	.	89963383	89964270	MSTRG.13156.1	1	888	MSTRG.13156	.	2.63288	0.274034	1.43581	0.163722	1.32883	0.140196	7.55518	1.12383	13.0845	2.01861	9.46959	1.4467	0.475883	-1.07132	0.00231791	0.0212875	down	yes
32572	u	chr2	.	89971987	89972966	MSTRG.13158.1	1	980	MSTRG.13158	.	1.6949	0.176407	2.9398	0.335218	1.67551	0.176773	11.0745	1.64733	10.4408	1.61076	10.402	1.58916	0.469198	-1.09173	5.93013e-05	0.00361721	down	yes
32575	u	chr2	.	89986855	89990337	MSTRG.13161.1	1	3483	MSTRG.13161	.	2.48751	0.258904	1.3675	0.155933	1.94861	0.205585	12.7496	1.89651	8.07293	1.24546	13.1714	2.01224	0.447388	-1.1604	0.00108076	0.0138148	down	yes
32591	i	chr2	.	90111619	90112092	MSTRG.13172.1	1	474	MSTRG.13172	PARD6G	5.61392	0.584305	5.98523	0.682481	5.72363	0.603864	25.9979	3.86719	14.0211	2.16311	18.943	2.89399	0.414689	-1.2699	0.00219415	0.0206063	down	yes
32726	j	chr2	+	92251322	92255906	MSTRG.13224.3	2	3749	MSTRG.13224	CYB5A	4.90076	0.510078	6.56524	0.748618	2.59687	0.273979	19.6052	2.91628	13.7698	2.12434	12.74	1.94633	0.453574	-1.14059	0.00330182	0.0261707	down	yes
32760	i	chr2	.	93971579	93972429	MSTRG.13244.1	1	851	MSTRG.13244	RTTN	1.06463	0.110808	1.64982	0.188125	0	0	12.8261	1.90788	12.6334	1.94902	17.3713	2.65388	0.347935	-1.52311	0.000293106	0.00712149	down	yes
32775	i	chr2	.	94064738	94065045	MSTRG.13259.1	1	308	MSTRG.13259	DOK6	0	0	0	0	2.94156	0.310345	8.22403	1.22332	14.2175	2.19342	9.33117	1.42555	0.423746	-1.23873	0.00372611	0.028152	down	yes
32776	i	chr2	.	94074589	94074900	MSTRG.13260.1	1	312	MSTRG.13260	DOK6	0.849359	0.088402	0.823718	0.093927	0	0	9.32692	1.38738	4.79808	0.740227	13.7115	2.09476	0.452419	-1.14427	0.00935267	0.0497132	down	yes
32782	i	chr2	.	94247281	94248299	MSTRG.13265.1	1	1019	MSTRG.13265	DOK6	2.22179	0.231247	2.0736	0.236448	0.296369	0.031268	14.9735	2.22731	14.5054	2.23783	10.263	1.56791	0.388215	-1.36507	0.000625628	0.01033	down	yes
32783	i	chr2	.	94249252	94249827	MSTRG.13266.1	1	576	MSTRG.13266	DOK6	0.184028	0.019154	1.84722	0.210634	1.61285	0.170161	25.3108	3.76498	17.5312	2.70465	15.2569	2.33086	0.290655	-1.78262	0.000477902	0.00910343	down	yes
32788	i	chr2	.	94271566	94271894	MSTRG.13271.1	1	329	MSTRG.13271	DOK6	4.58967	0.477699	2.25836	0.257515	3.67173	0.387381	16.8359	2.50434	15.2097	2.34649	16.3465	2.49731	0.397608	-1.33058	4.80505e-05	0.00329173	down	yes
32789	i	chr2	.	94273656	94274189	MSTRG.13272.1	1	534	MSTRG.13272	DOK6	0.423221	0.044049	0.254682	0.029041	0	0	19.4719	2.89645	11.0487	1.70454	20.0974	3.07035	0.292586	-1.77307	0.000702791	0.0109797	down	yes
32790	i	chr2	.	94275582	94276424	MSTRG.13273.1	1	843	MSTRG.13273	DOK6	1.94306	0.202237	1.79122	0.204249	1.42467	0.150308	24.172	3.59559	17.0605	2.63202	19.5314	2.98388	0.292578	-1.77311	6.20405e-05	0.0036733	down	yes
32791	i	chr2	.	94278256	94278608	MSTRG.13274.1	1	353	MSTRG.13274	DOK6	0.453258	0.047176	5.7932	0.660584	0	0	19.0453	2.83299	16.3541	2.52304	12.3484	1.88651	0.354664	-1.49548	0.00473738	0.0324629	down	yes
32792	i	chr2	.	94280230	94281137	MSTRG.13275.1	1	908	MSTRG.13275	DOK6	1.52093	0.1583	3.79736	0.433003	1.32929	0.140246	16.1608	2.40392	8.34912	1.28807	18.0562	2.7585	0.401361	-1.31703	0.00563788	0.0359026	down	yes
32799	i	chr2	.	94425316	94425842	MSTRG.13281.1	1	527	MSTRG.13281	CCDC102B	0	0	0	0	0	0	13.1271	1.95266	4.29791	0.663063	9.33776	1.42656	0.43782	-1.19159	0.008026	0.0448924	down	yes
32804	i	chr2	.	94464829	94465190	MSTRG.13285.1	1	362	MSTRG.13285	CCDC102B	0	0	0	0	0	0	12.2928	1.82856	6.61326	1.02026	14.0166	2.14136	0.381918	-1.38867	0.00194244	0.0192644	down	yes
32807	i	chr2	.	94469534	94469946	MSTRG.13287.1	1	413	MSTRG.13287	CCDC102B	0	0	0.072639	0.008283	0	0	5.15254	0.766441	12.431	1.9178	6.48184	0.990253	0.461502	-1.11559	0.00694633	0.0409419	down	yes
32817	u	chr2	.	94523044	94523280	MSTRG.13297.1	1	237	MSTRG.13297	.	2.20253	0.229243	0	0	0	0	12.0422	1.79128	7.93249	1.22379	5.2616	0.803833	0.47883	-1.06241	0.00685019	0.0405854	down	yes
32940	u	chr2	.	97688911	97689172	MSTRG.13350.1	1	262	MSTRG.13350	.	0	0	2.54962	0.290727	1.29008	0.136108	12.6679	1.88436	6.61832	1.02105	13.9466	2.13066	0.431517	-1.21251	0.00537698	0.0349209	down	yes
32966	i	chr2	+	98142538	98152436	MSTRG.13377.1	2	1438	MSTRG.13377	ENSGALG00000043174	0.289202	0.030101	0.089708	0.010229	0.418637	0.044168	10.8338	1.61153	8.69962	1.34214	5.15085	0.786913	0.463254	-1.11012	0.00244737	0.0219882	down	yes
33061	u	chr2	-	99849974	99853244	MSTRG.13395.1	2	1913	MSTRG.13395	.	16.1065	1.67639	6.50903	0.742208	2.78517	0.293846	44.4687	6.61473	31.7709	4.90148	34.9899	5.34553	0.276577	-1.85425	0.00458402	0.0318287	down	yes
33155	x	chr2	+	101142068	101164613	MSTRG.13420.1	2	2782	MSTRG.13420	ENSGALG00000014854	0.518154	0.05393	0	0	0.642703	0.067808	11.3172	1.68344	15.2265	2.34908	7.83381	1.1968	0.384857	-1.37761	0.00150325	0.0166542	down	yes
33197	x	chr2	+	101430745	101444716	MSTRG.13437.1	2	2303	MSTRG.13437	SMCHD1	7.68389	0.79975	7.51773	0.857228	4.76031	0.502231	21.6197	3.21593	13.0945	2.02017	18.0816	2.76239	0.471493	-1.08469	0.00312342	0.0253758	down	yes
33403	u	chr2	-	104874305	104897285	MSTRG.13517.1	4	410	MSTRG.13517	.	0.668293	0.069557	0.736585	0.083991	0	0	12.9122	1.92069	6.5	1.00279	9.29135	1.41947	0.434306	-1.20322	0.0017216	0.0180341	down	yes
33416	i	chr2	.	105154332	105154610	MSTRG.13529.1	1	279	MSTRG.13529	CDH2	3.08244	0.320824	2.69534	0.307343	2.20789	0.23294	42.2437	6.28376	18.3154	2.82562	19.6523	3.00235	0.26726	-1.90368	0.00319785	0.0257193	down	yes
33417	i	chr2	.	105164552	105164952	MSTRG.13530.1	1	401	MSTRG.13530	CDH2	12.4863	1.29959	6.25686	0.713454	8.3192	0.877707	76.8903	11.4374	72.7606	11.2252	68.2269	10.4233	0.162103	-2.62502	3.64807e-05	0.00295139	down	yes
33418	i	chr2	.	105189877	105190278	MSTRG.13531.1	1	402	MSTRG.13531	CDH2	2.78607	0.289978	1.30099	0.148349	0.912935	0.096318	30.0821	4.47471	38.1194	5.8809	34.5149	5.27296	0.190124	-2.39498	3.54039e-05	0.00291777	down	yes
33656	i	chr2	.	111397699	111397934	MSTRG.13618.1	1	236	MSTRG.13618	ENSGALG00000030767	0	0	0	0	0	0	4.62712	0.688284	7.94068	1.22505	11.5169	1.75948	0.45863	-1.1246	0.00539175	0.0349767	down	yes
34085	u	chr2	.	119695453	119696277	MSTRG.13800.1	1	825	MSTRG.13800	.	0.732121	0.0762	0	0	0	0	11.6133	1.72748	5.26909	0.812893	6.37939	0.974602	0.479468	-1.06049	0.00439843	0.0310245	down	yes
34113	i	chr2	+	120125944	120139291	MSTRG.13814.1	5	996	MSTRG.13814	ENSGALG00000036262	0.606426	0.063118	0	0	0	0	11.3534	1.68882	16.5281	2.54989	9.31336	1.42283	0.358229	-1.48105	0.000894605	0.0124856	down	yes
34114	i	chr2	.	120128115	120129633	MSTRG.13815.1	1	1519	MSTRG.13815	ENSGALG00000036262	0	0	0.198815	0.02267	0	0	19.7676	2.94043	16.8065	2.59283	14.7788	2.25781	0.280938	-1.83168	2.15247e-05	0.00248774	down	yes
34189	u	chr2	.	121617716	121618067	MSTRG.13852.1	1	352	MSTRG.13852	.	0	0	4.28977	0.489152	0	0	14.6918	2.1854	10.2543	1.58198	12.5767	1.92139	0.395741	-1.33737	0.00315689	0.0255109	down	yes
34341	i	chr2	+	125287123	125292543	MSTRG.13919.1	2	5349	MSTRG.13919	PIP4P2	2.03386	0.211687	1.73209	0.197506	4.40437	0.464678	13.5311	2.01276	7.77508	1.19951	12.2331	1.86889	0.481729	-1.05371	0.00341228	0.0266796	down	yes
34382	i	chr2	+	126652190	126653805	MSTRG.13947.1	2	1539	MSTRG.13947	ENSGALG00000043597	0.153996	0.016028	0	0	1.07797	0.11373	9.6998	1.44285	6.77746	1.0456	7.6464	1.16817	0.470933	-1.08641	0.000265206	0.00676743	down	yes
34558	u	chr2	+	128504211	128534127	MSTRG.13997.1	2	1434	MSTRG.13997	.	6.40832	0.666987	2.0816	0.23736	3.02476	0.319123	25.0278	3.72288	12.6531	1.95206	12.1771	1.86034	0.408621	-1.29116	0.00853335	0.0467413	down	yes
34560	u	chr2	+	128506514	128537657	MSTRG.13999.1	2	2050	MSTRG.13999	.	5.40076	0.562119	2.50756	0.285931	2.36976	0.250018	14.5869	2.1698	9.98634	1.54065	11.9151	1.82032	0.479945	-1.05906	0.00149951	0.0166171	down	yes
34738	u	chr2	.	130900093	130900376	MSTRG.14064.1	1	284	MSTRG.14064	.	0	0	3.34507	0.38143	2.3169	0.244442	13.2254	1.96727	10.5669	1.63022	10.757	1.64339	0.436782	-1.19502	0.00129906	0.0153744	down	yes
34946	u	chr2	.	137572276	137573248	MSTRG.14157.1	1	973	MSTRG.14157	.	0	0	0	0	0	0	11.4738	1.70673	7.50565	1.15794	4.47996	0.684419	0.466683	-1.09948	0.00510988	0.0338632	down	yes
35103	u	chr2	.	140047122	140047405	MSTRG.14209.1	1	284	MSTRG.14209	.	0	0	0	0	0	0	8.50704	1.26542	10.6338	1.64054	3.79225	0.579355	0.473035	-1.07998	0.00796535	0.0446874	down	yes
35107	u	chr2	.	140072976	140073230	MSTRG.14213.1	1	255	MSTRG.14213	.	0	0	0	0	0	0	6.76471	1.00625	7.10588	1.09627	9.47451	1.44745	0.459711	-1.1212	0.000208887	0.00608665	down	yes
35223	u	chr2	-	143636273	143638203	MSTRG.14258.1	4	830	MSTRG.14258	.	0	0	0	0	0	0	13.3542	1.98644	13.6771	2.11004	7.42289	1.13402	0.369511	-1.43631	0.00112921	0.0141842	down	yes
35237	u	chr2	.	145100170	145100553	MSTRG.14265.1	1	384	MSTRG.14265	.	0	0	0	0	0	0	8.83854	1.31473	9.46354	1.45999	7.47396	1.14182	0.434437	-1.20278	3.15603e-05	0.00280952	down	yes
35370	u	chr2	.	148770315	148772180	MSTRG.14312.1	1	1866	MSTRG.14312	.	0	0	0.647374	0.073818	0.242765	0.025613	10.3591	1.54091	11.0139	1.69918	19.0734	2.91391	0.344901	-1.53575	0.00146526	0.0164199	down	yes
35565	u	chr20	.	45170	45856	MSTRG.14329.1	1	687	MSTRG.14329	.	33.7744	3.51528	46.8559	5.34286	67.099	7.0792	143.541	21.3518	102.224	15.7707	107.421	16.411	0.328511	-1.60599	0.00434461	0.0308144	down	yes
35603	u	chr20	.	320399	320741	MSTRG.14375.1	1	343	MSTRG.14375	.	0	0	0.758017	0.086435	0	0	10.5656	1.57163	5.19825	0.801964	9.02915	1.37942	0.461877	-1.11442	0.00227443	0.0210386	down	yes
35613	i	chr20	.	373995	374455	MSTRG.14384.1	1	461	MSTRG.14384	DLGAP4	1.63774	0.170459	0	0	0.02603	0.002746	10.3991	1.54687	13.757	2.12238	7.21475	1.10222	0.412533	-1.27742	0.0021286	0.02021	down	yes
35618	i	chr20	.	393545	394215	MSTRG.14389.1	1	671	MSTRG.14389	DLGAP4	0.448584	0.046689	0.897168	0.102302	0.450075	0.047485	10.3964	1.54647	8.60209	1.32709	9.73174	1.48675	0.434471	-1.20267	1.2807e-05	0.00208018	down	yes
35954	u	chr20	.	3399495	3403181	MSTRG.14476.1	1	3687	MSTRG.14476	.	5.03363	0.523907	3.01641	0.343954	0.081909	0.008642	71.8477	10.6874	60.4394	9.32433	64.4379	9.8444	0.116439	-3.10235	7.20788e-05	0.00389268	down	yes
36118	i	chr20	.	5502025	5504905	MSTRG.14560.1	1	2881	MSTRG.14560	ADA	3.95175	0.411304	2.54669	0.290392	0	0	9.12669	1.3576	9.14474	1.41081	14.7515	2.25363	0.461793	-1.11468	0.00618218	0.0381026	down	yes
36450	i	chr20	.	9125476	9126559	MSTRG.14672.1	1	1084	MSTRG.14672	ENSGALG00000037346	1.39483	0.145176	0.335793	0.03829	0.50369	0.053141	14.0646	2.09211	7.55074	1.1649	6.95295	1.06223	0.449314	-1.1542	0.00366962	0.0279023	down	yes
36452	i	chr20	.	9129537	9130898	MSTRG.14674.1	1	1362	MSTRG.14674	ENSGALG00000037346	0.491189	0.051124	0	0	0.443466	0.046787	11.1968	1.66552	9.29736	1.43436	11.7885	1.80098	0.392656	-1.34866	2.92042e-05	0.00273906	down	yes
36456	i	chr20	.	9140245	9141225	MSTRG.14678.1	1	981	MSTRG.14678	KCNQ2	3.03364	0.315745	0	0	0.615698	0.064958	10.4577	1.55558	6.36188	0.981483	9.72375	1.48553	0.481063	-1.0557	0.00319552	0.0257079	down	yes
37082	u	chr20	.	13656465	13659153	MSTRG.14936.1	1	2689	MSTRG.14936	.	2.98736	0.310928	1.75939	0.200619	2.05281	0.216579	12.7847	1.90172	7.93975	1.22491	9.81108	1.49887	0.49144	-1.02491	0.000958301	0.0129324	down	yes
37096	u	chr20	.	13717296	13718944	MSTRG.14949.1	1	1649	MSTRG.14949	.	7.28805	0.758551	5.3396	0.608861	1.28017	0.135063	16.1552	2.40309	11.9333	1.84102	13.416	2.04961	0.477566	-1.06623	0.00675165	0.0402111	down	yes
37265	i	chr21	.	521670	523814	MSTRG.15017.1	1	2145	MSTRG.15017	DNAJC11	4.72587	0.491876	2.41399	0.275261	2.24895	0.237273	16.0247	2.38368	13.6802	2.11052	21.9883	3.35923	0.371582	-1.42825	0.00106334	0.0137099	down	yes
37480	i	chr21	.	2069353	2071948	MSTRG.15100.1	1	2596	MSTRG.15100	MIB2	4.65408	0.484403	3.22303	0.367515	6.24307	0.658667	14.9561	2.22472	14.6552	2.26095	20.7889	3.17599	0.424831	-1.23504	0.00107104	0.0137548	down	yes
37562	u	chr21	.	2520557	2521694	MSTRG.15109.1	1	1138	MSTRG.15109	.	1.87258	0.194901	2.38577	0.272043	0.917399	0.096789	13.0105	1.93532	19.7083	3.04051	14.3295	2.18917	0.353234	-1.5013	0.000580477	0.00999723	down	yes
37909	i	chr21	.	4556991	4558275	MSTRG.15230.1	1	1285	MSTRG.15230	Pax-7	6.10895	0.635828	4.15486	0.473769	9.77121	1.0309	18.5588	2.76062	14.6319	2.25735	19.3969	2.96333	0.465469	-1.10324	0.00233885	0.0213917	down	yes
37913	i	chr21	.	4572688	4573139	MSTRG.15234.1	1	452	MSTRG.15234	Pax-7	3.01991	0.314317	4.4115	0.503033	2.30752	0.243452	11.0531	1.64415	12.9115	1.99193	11.0509	1.68828	0.486999	-1.03801	0.000459779	0.00893487	down	yes
38199	i	chr21	+	6425137	6427608	MSTRG.15327.1	2	504	MSTRG.15327	PPIH	0.866071	0.090142	3.17287	0.361794	3.2414	0.34198	13.395	1.9925	12.2045	1.88286	12.3592	1.88816	0.430811	-1.21487	0.000320235	0.00740439	down	yes
38397	u	chr22	-	610041	613246	MSTRG.15379.1	3	2237	MSTRG.15379	.	2.57737	0.268256	3.4498	0.393372	2.46893	0.260482	13.7993	2.05264	8.12517	1.25352	11.9316	1.82283	0.485881	-1.04133	0.00171405	0.0179973	down	yes
38402	i	chr22	-	728971	734592	MSTRG.15384.1	3	2955	MSTRG.15384	EBF2	8.71301	0.906862	8.61744	0.982625	4.78167	0.504485	27.435	4.08095	26.4727	4.08409	21.7943	3.32959	0.370494	-1.43248	0.000610806	0.0102327	down	yes
39485	i	chr23	+	4803100	4803438	MSTRG.15723.3	1	339	MSTRG.15723	CSMD2	0	0	0	0	0	0	10.0471	1.4945	11.1091	1.71387	6.50881	0.994373	0.419959	-1.25168	0.000702386	0.0109794	down	yes
39951	i	chr24	.	585532	588406	MSTRG.15847.1	1	2875	MSTRG.15847	KIRREL3	0.52487	0.054629	0	0	0.307478	0.03244	10.0282	1.49169	7.36	1.13547	9.57113	1.46221	0.436399	-1.19628	8.98323e-05	0.00421748	down	yes
40161	i	chr24	-	3294183	3300819	MSTRG.15923.1	2	728	MSTRG.15923	ENSGALG00000045848	0.630405	0.065613	0	0	1.3157	0.138812	12.0014	1.7852	5.10314	0.78729	6.45029	0.985434	0.497029	-1.0086	0.00733562	0.0424168	down	yes
40169	u	chr24	.	3358667	3359064	MSTRG.15927.1	1	398	MSTRG.15927	.	0.758794	0.078976	0.741206	0.084518	3.01759	0.318367	16.8442	2.50558	27.7714	4.28444	20.9497	3.20057	0.270649	-1.88551	0.000652535	0.0105745	down	yes
40218	u	chr24	.	4092770	4093555	MSTRG.15953.1	1	786	MSTRG.15953	.	0	0	0.753181	0.085883	0	0	11.8206	1.75832	19.0076	2.93242	12.4771	1.90617	0.325377	-1.61982	0.000594132	0.0101028	down	yes
40300	x	chr24	+	4600370	4877085	MSTRG.15986.1	3	4537	MSTRG.15986	CADM1	3.1938	0.332416	1.47558	0.168257	3.39213	0.357882	15.4054	2.29155	21.1197	3.25825	17.771	2.71493	0.343679	-1.54087	0.000266136	0.00677615	down	yes
40508	x	chr24	+	5847957	5864683	MSTRG.16054.1	2	13605	MSTRG.16054	NCAM1	5.86921	0.610875	4.67791	0.533411	6.57552	0.693742	98.8642	14.706	127.426	19.6587	140.241	21.4251	0.0831548	-3.58806	2.3863e-05	0.00258864	down	yes
40606	i	chr25	.	174995	175864	MSTRG.16098.1	1	870	MSTRG.16098	ENSGALG00000031401	4.18161	0.435228	1.32414	0.150988	2.59425	0.273703	12.0379	1.79064	12.7667	1.96959	7.23448	1.10524	0.494067	-1.01722	0.00466428	0.0321607	down	yes
40807	u	chr25	.	1552092	1553917	MSTRG.16160.1	1	1826	MSTRG.16160	.	2.29518	0.238886	0.812705	0.092671	0.800657	0.084472	8.79737	1.30861	7.50274	1.15749	9.40416	1.43671	0.494552	-1.0158	0.000225612	0.00629672	down	yes
41189	i	chr25	.	2542457	2543817	MSTRG.16260.1	1	1361	MSTRG.16260	PRPF3	0	0	0	0	0.32917	0.034729	10.3653	1.54184	11.191	1.7265	8.88501	1.35739	0.398609	-1.32695	2.96166e-05	0.00274356	down	yes
41313	i	chr25	.	2819777	2820252	MSTRG.16228.1	1	476	MSTRG.16228	TUFT1	0	0	1.90336	0.217036	2.40546	0.253785	10.7836	1.60406	7.4979	1.15674	8.77941	1.34126	0.487763	-1.03575	0.00131063	0.0154444	down	yes
42690	i	chr27	.	2957007	2957329	MSTRG.16779.1	1	323	MSTRG.16779	LIMD2	0	0	0	0	0	0	13.3901	1.99178	6.87926	1.0613	6.18886	0.945493	0.436817	-1.1949	0.00356317	0.0274069	down	yes
43419	i	chr28	-	308041	311931	MSTRG.17041.1	2	1025	MSTRG.17041	ENSGALG00000037625	0.312195	0.032494	0.294634	0.033596	1.75902	0.185584	13.3635	1.98782	10.0156	1.54516	8.84388	1.35111	0.413627	-1.2736	0.000466115	0.00899044	down	yes
43604	u	chr28	.	1136543	1137179	MSTRG.17086.1	1	637	MSTRG.17086	.	2.75039	0.286265	3.43799	0.392026	2.08163	0.21962	12.2198	1.81769	15.2763	2.35676	9.1978	1.40518	0.457875	-1.12697	0.00166017	0.0176509	down	yes
43928	u	chr28	+	2585646	2586507	MSTRG.17173.1	2	676	MSTRG.17173	.	2.95679	0.307747	0.992731	0.113199	2.24834	0.237208	18.898	2.81108	37.7751	5.82779	21.1121	3.22537	0.25397	-1.97727	0.00179879	0.0185034	down	yes
43940	i	chr28	.	2635605	2635916	MSTRG.17176.1	1	312	MSTRG.17176	CREB3L3	0	0	0	0	0	0	5.66026	0.841963	8.56731	1.32173	10.5801	1.61636	0.447099	-1.16133	0.00144765	0.0162958	down	yes
44644	u	chr3	.	1008789	1009908	MSTRG.17383.1	1	1120	MSTRG.17383	.	0	0	0.234821	0.026776	0.269643	0.028448	10.2063	1.51818	4.60357	0.710219	6.45	0.985389	0.497995	-1.0058	0.00350798	0.0271202	down	yes
44699	i	chr3	-	2303954	2305767	MSTRG.17414.1	2	1772	MSTRG.17414	USP34	7.93178	0.825551	4.11447	0.469163	4.56615	0.481746	23.1161	3.43852	24.0755	3.71427	18.222	2.78383	0.368879	-1.43878	0.000498142	0.00928218	down	yes
44748	u	chr3	.	2599699	2601575	MSTRG.17425.1	1	1877	MSTRG.17425	.	1.67288	0.174116	0	0	0.160895	0.016975	11.6297	1.72992	11.3063	1.74429	8.45924	1.29235	0.4112	-1.28209	0.000339169	0.0076278	down	yes
44868	u	chr3	.	3333733	3336442	MSTRG.17458.1	1	2710	MSTRG.17458	.	2.66568	0.277448	0.445756	0.050828	1.74354	0.18395	14.7956	2.20084	5.82952	0.899353	10.4605	1.59809	0.465116	-1.10434	0.00913001	0.0489341	down	yes
45125	o	chr3	+	8299962	8687134	MSTRG.17562.1	2	2505	MSTRG.17562	MSH2	10.5436	1.09739	2.76487	0.315271	4.16898	0.439843	26.1839	3.89485	38.0558	5.87109	29.2542	4.46926	0.278466	-1.84443	0.00183906	0.0187001	down	yes
45248	i	chr3	.	9514464	9514801	MSTRG.17599.1	1	338	MSTRG.17599	WDPCP	4.01479	0.417865	0.991124	0.113015	2.55917	0.270002	17.7249	2.63657	11.1538	1.72077	12.4882	1.90786	0.41146	-1.28118	0.00138058	0.0158866	down	yes
45249	i	chr3	.	9519127	9519422	MSTRG.17600.1	1	296	MSTRG.17600	WDPCP	1.01689	0.10584	0	0	0.983108	0.103722	7.09459	1.05532	9.625	1.4849	15.0811	2.30399	0.416653	-1.26308	0.0035033	0.0271013	down	yes
45311	u	chr3	-	9994948	10005758	MSTRG.17622.2	3	7051	MSTRG.17622	.	6.65841	0.693017	5.29398	0.60366	4.8192	0.508443	15.0196	2.23417	20.7647	3.20348	18.7834	2.8696	0.426994	-1.22771	0.000540537	0.00963834	down	yes
45315	u	chr3	-	10011463	10012898	MSTRG.17626.1	2	1271	MSTRG.17626	.	6.88198	0.716287	10.0535	1.14638	6.03226	0.636426	25.5869	3.80606	16.0016	2.46865	23.1636	3.53879	0.430296	-1.2166	0.00297589	0.0247069	down	yes
45455	i	chr3	+	12649471	12663519	MSTRG.17687.3	1	14049	MSTRG.17687	TASP1	4.7034	0.489536	2.97793	0.339566	2.71784	0.286742	14.0233	2.08597	10.6876	1.64883	11.9198	1.82102	0.481081	-1.05565	0.00029888	0.00718038	down	yes
45494	i	chr3	.	13586916	13587156	MSTRG.17722.1	1	241	MSTRG.17722	SLX4IP	0	0	1.25311	0.142889	2.50622	0.264416	11.834	1.76031	8.11203	1.25149	12.3693	1.8897	0.431722	-1.21182	0.00120642	0.0147008	down	yes
45508	u	chr3	.	13854438	13858091	MSTRG.17734.1	1	3654	MSTRG.17734	.	0.499179	0.051955	0.165298	0.018849	1.63519	0.172519	11.1793	1.66291	12.0142	1.8535	6.68391	1.02112	0.434143	-1.20376	0.00182988	0.0186747	down	yes
45509	u	chr3	.	13858815	13861511	MSTRG.17735.1	1	2697	MSTRG.17735	.	0.503893	0.052446	0.780497	0.088998	0.50723	0.053515	10.736	1.59698	9.17649	1.41571	4.10938	0.627804	0.490814	-1.02675	0.00811186	0.0451976	down	yes
45510	u	chr3	.	13861983	13864165	MSTRG.17736.1	1	2183	MSTRG.17736	.	0.345854	0.035997	0.493816	0.056309	0.963811	0.101686	11.9368	1.7756	7.0852	1.09308	6.683	1.02099	0.468275	-1.09457	0.0017481	0.0181925	down	yes
45526	u	chr3	.	14050544	14051165	MSTRG.17748.1	1	622	MSTRG.17748	.	5.32958	0.55471	1.55949	0.177824	1.93569	0.204223	17.6383	2.62369	9.17363	1.41527	10.9325	1.67019	0.45526	-1.13524	0.00647442	0.0391476	down	yes
45549	u	chr3	.	14120247	14121150	MSTRG.17771.1	1	904	MSTRG.17771	.	3.00332	0.31259	1.78429	0.203458	0.935841	0.098735	10.3352	1.53736	7.6604	1.18181	10.354	1.58181	0.495195	-1.01393	0.000690176	0.010851	down	yes
45553	u	chr3	.	14135121	14136229	MSTRG.17775.1	1	1109	MSTRG.17775	.	1.35257	0.140777	2.55545	0.291392	2.7358	0.288637	10.9522	1.62914	12.743	1.96594	12.789	1.95382	0.435188	-1.20029	0.000127547	0.00481917	down	yes
45554	u	chr3	.	14138914	14139557	MSTRG.17776.1	1	644	MSTRG.17776	.	0.465839	0.048485	0.899068	0.102518	1.87578	0.197901	9.94099	1.47872	11.0326	1.70206	8.55435	1.30688	0.447514	-1.15999	0.000179155	0.00565564	down	yes
45618	u	chr3	.	15196764	15197510	MSTRG.17813.1	1	747	MSTRG.17813	.	2.13119	0.221817	0	0	1.61713	0.170614	11.7845	1.75294	10.3159	1.5915	5.55823	0.84915	0.476833	-1.06844	0.00581806	0.0366323	down	yes
45633	u	chr3	.	15306648	15306888	MSTRG.17828.1	1	241	MSTRG.17828	.	4.6722	0.486289	5.53527	0.631173	4.09959	0.432522	19.9129	2.96204	12.5021	1.92877	15.722	2.4019	0.444761	-1.1689	0.00105425	0.0136435	down	yes
45764	i	chr3	.	16113178	16116738	MSTRG.17877.1	1	3561	MSTRG.17877	MRPS5	4.26201	0.443595	2.77225	0.316113	4.4715	0.47176	28.2039	4.19533	14.7419	2.27432	30.0733	4.5944	0.308576	-1.6963	0.0023489	0.0214488	down	yes
45798	u	chr3	.	16478615	16480310	MSTRG.17888.1	1	1696	MSTRG.17888	.	0.178066	0.018533	0.89033	0.101522	0.710495	0.07496	9.73644	1.4483	7.62146	1.17581	6.44811	0.9851	0.484951	-1.04409	0.000369437	0.00800693	down	yes
45976	i	chr3	.	17481125	17482946	MSTRG.17947.1	1	1822	MSTRG.17947	CNIH3	0.41438	0.043129	0.331504	0.037801	0.197036	0.020788	12.4221	1.84778	8.22667	1.26918	8.14599	1.24449	0.423934	-1.23809	0.000385344	0.00815571	down	yes
45977	i	chr3	.	17484415	17484881	MSTRG.17948.1	1	467	MSTRG.17948	CNIH3	0	0	0	0	0.826552	0.087204	16.788	2.49722	8.35974	1.28971	7.35974	1.12437	0.399815	-1.32259	0.00435526	0.0308543	down	yes
45998	x	chr3	-	17607265	17609641	MSTRG.17958.1	2	376	MSTRG.17958	NVL	6.34915	0.660828	6.01645	0.686041	3.8604	0.407286	21.1451	3.14534	14.1055	2.17613	14.9863	2.28951	0.449775	-1.15273	0.00141507	0.0161152	down	yes
46070	i	chr3	.	18608470	18608742	MSTRG.17997.1	1	273	MSTRG.17997	HLX	1.08059	0.112469	2.85714	0.325793	1.10623	0.116711	11.5861	1.72343	15.7546	2.43055	7.60073	1.16119	0.433688	-1.20527	0.00454667	0.0316472	down	yes
46121	u	chr3	.	18907079	18907887	MSTRG.18007.1	1	809	MSTRG.18007	.	0	0	0	0	0	0	3.91965	0.583049	6.85661	1.05781	10.0816	1.5402	0.494399	-1.01625	0.00674514	0.0401808	down	yes
46149	i	chr3	.	19848160	19849434	MSTRG.18036.1	1	1275	MSTRG.18036	GPATCH2	8.2902	0.862855	2.83686	0.32348	3.52392	0.371787	19.658	2.92413	14.6267	2.25654	16.6133	2.53808	0.421346	-1.24692	0.00204087	0.0197607	down	yes
46194	u	chr3	.	21020792	21021721	MSTRG.18051.1	1	930	MSTRG.18051	.	0.816129	0.084944	0	0	0.324731	0.03426	9.32581	1.38721	4.35914	0.672509	9.78602	1.49504	0.482947	-1.05006	0.0048306	0.0327811	down	yes
46197	u	chr3	.	21026729	21027350	MSTRG.18054.1	1	622	MSTRG.18054	.	1.50321	0.156457	0	0	0	0	10.537	1.56738	6.55466	1.01123	7.03055	1.07408	0.476195	-1.07038	0.00122041	0.0148158	down	yes
46198	u	chr3	.	21030901	21032776	MSTRG.18055.1	1	1876	MSTRG.18055	.	0.992004	0.103249	0.158849	0.018113	0.164179	0.017321	9.59595	1.4274	4.36994	0.674175	11.7756	1.799	0.464866	-1.10511	0.00790186	0.0444853	down	yes
46199	u	chr3	.	21033391	21034421	MSTRG.18056.1	1	1031	MSTRG.18056	.	1.75364	0.182521	0.292919	0.033401	1.4646	0.15452	11.3249	1.68458	7.90107	1.21894	11.0349	1.68584	0.445101	-1.1678	0.000438558	0.00871422	down	yes
46211	u	chr3	-	21111569	21114817	MSTRG.18061.1	2	2724	MSTRG.18061	.	5.73876	0.597298	4.94304	0.563643	3.68469	0.388749	20.3244	3.02326	15.3261	2.36445	11.419	1.74452	0.453659	-1.14032	0.00264651	0.0229992	down	yes
46286	u	chr3	.	22110395	22110912	MSTRG.18091.1	1	518	MSTRG.18091	.	0	0	0	0	0	0	7.10232	1.05647	7.96332	1.22855	9.51544	1.45371	0.446352	-1.16375	9.3743e-05	0.00427777	down	yes
46341	i	chr3	.	22591801	22592222	MSTRG.18126.1	1	422	MSTRG.18126	HHAT	1.33175	0.138611	0.694313	0.079171	1.62322	0.171256	8.50948	1.26578	12.5071	1.92954	6.39574	0.977098	0.478656	-1.06294	0.00332769	0.0262824	down	yes
46343	i	chr3	-	22689768	22690225	MSTRG.18128.1	1	458	MSTRG.18128	HHAT	0	0	0	0	4.60699	0.486054	18.4607	2.74603	13.1223	2.02445	8.95566	1.36819	0.381183	-1.39144	0.00671451	0.0400631	down	yes
46410	u	chr3	.	23500911	23501211	MSTRG.18163.1	1	301	MSTRG.18163	.	0	0	0	0	0	0	11.0199	1.63922	6.09967	0.94103	5.44186	0.831372	0.474139	-1.07662	0.00275717	0.023556	down	yes
46435	u	chr3	.	23978516	23978803	MSTRG.18168.1	1	288	MSTRG.18168	.	0.722222	0.07517	0	0	0	0	12.0174	1.78758	5.00694	0.77245	5.24306	0.800999	0.494372	-1.01633	0.00939826	0.0498772	down	yes
46479	u	chr3	.	24497684	24498162	MSTRG.18215.1	1	479	MSTRG.18215	.	0	0	0.674322	0.076891	0	0	10.7182	1.59433	9.08977	1.40233	4.70981	0.719534	0.464909	-1.10498	0.00399318	0.0293461	down	yes
46487	u	chr3	+	24543179	24552953	MSTRG.18223.1	1	9775	MSTRG.18223	.	0	0	0.7911	0.090207	0.216164	0.022806	7.45095	1.10833	11.0568	1.70579	5.52736	0.844434	0.473226	-1.0794	0.00290232	0.0243302	down	yes
46488	u	chr3	+	24552999	24588912	MSTRG.18224.1	6	2796	MSTRG.18224	.	0.769865	0.080129	0.615386	0.070171	0.815499	0.086038	9.4922	1.41196	13.6497	2.10581	6.18961	0.945608	0.441629	-1.17909	0.00378065	0.0284147	down	yes
46526	u	chr3	.	24871726	24872132	MSTRG.18240.1	1	407	MSTRG.18240	.	2.22604	0.23169	1.48403	0.16922	1.11302	0.117428	8.75184	1.30184	9.64619	1.48817	9.99017	1.52623	0.480909	-1.05616	5.38192e-05	0.00349932	down	yes
46566	u	chr3	.	25424099	25424410	MSTRG.18266.1	1	312	MSTRG.18266	.	0	0	0	0	0	0	6.39744	0.951619	6.8109	1.05076	13.5192	2.06538	0.43358	-1.20563	0.00427141	0.0305028	down	yes
46605	i	chr3	.	25664494	25665075	MSTRG.18291.1	1	582	MSTRG.18291	CAMKMT	2.05498	0.213886	0	0	0.5189	0.054746	14.4966	2.15637	7.44158	1.14806	7.61856	1.16391	0.443559	-1.1728	0.00433215	0.0307652	down	yes
46650	u	chr3	.	26085679	26086441	MSTRG.18322.1	1	763	MSTRG.18322	.	0.521625	0.054291	0.791612	0.090266	0.395806	0.041759	10.2149	1.51947	11.9777	1.84787	6.7287	1.02797	0.434967	-1.20102	0.00114645	0.014305	down	yes
46851	u	chr3	.	29734502	29736540	MSTRG.18420.1	1	2039	MSTRG.18420	.	0	0	0	0	0	0	7.97008	1.18555	9.68171	1.49365	7.8259	1.19559	0.437204	-1.19362	4.38663e-05	0.00318558	down	yes
46852	u	chr3	.	29739192	29739829	MSTRG.18421.1	1	638	MSTRG.18421	.	0.471787	0.049104	0	0	0	0	13.4389	1.99903	9.01097	1.39017	5.98903	0.914964	0.424374	-1.23659	0.00277885	0.0236628	down	yes
46976	u	chr3	.	30826642	30826865	MSTRG.18462.1	1	224	MSTRG.18462	.	1.25	0.130102	1.99107	0.227037	0	0	8.71429	1.29625	11.4598	1.76797	10.7366	1.64027	0.435561	-1.19905	0.000526538	0.00954523	down	yes
47261	i	chr3	.	34385173	34386563	MSTRG.18577.1	1	1391	MSTRG.18577	SMYD3	2.60532	0.271165	0.21711	0.024757	0.542775	0.057265	16.4946	2.45357	9.55644	1.47433	7.50683	1.14684	0.421852	-1.24519	0.00522951	0.0343739	down	yes
47263	i	chr3	.	34391507	34391955	MSTRG.18579.1	1	449	MSTRG.18579	SMYD3	0	0	0	0	0.672606	0.070962	7.02227	1.04456	11.4143	1.76094	12.7305	1.94488	0.400882	-1.31875	0.00134468	0.0156414	down	yes
47506	i	chr3	.	39015644	39016776	MSTRG.18726.1	1	1133	MSTRG.18726	PCNX2	0	0	0.266549	0.030394	0	0	12.654	1.88228	8.65048	1.33456	8.69903	1.32898	0.403613	-1.30896	0.000220393	0.00622459	down	yes
47507	i	chr3	.	39020539	39024487	MSTRG.18727.1	1	3949	MSTRG.18727	PCNX2	0	0	0.076475	0.00872	0.076475	0.008068	11.1605	1.66013	8.63788	1.33262	11.371	1.73718	0.391204	-1.35401	4.49559e-05	0.0032032	down	yes
47508	i	chr3	.	39026560	39027622	MSTRG.18728.1	1	1063	MSTRG.18728	PCNX2	0	0	0.284102	0.032395	0	0	14.1336	2.10237	10.2756	1.58528	11.6322	1.77709	0.359213	-1.47709	4.5893e-05	0.00322534	down	yes
47511	i	chr3	.	39052926	39053429	MSTRG.18731.1	1	504	MSTRG.18731	PCNX2	0	0	0	0	0	0	15.4028	2.29116	10.1984	1.57337	9.10516	1.39103	0.366878	-1.44663	0.000486629	0.00918915	down	yes
47514	i	chr3	.	39066792	39067237	MSTRG.18734.1	1	446	MSTRG.18734	PCNX2	0	0	0	0	0	0	7.7287	1.14965	10.5045	1.62059	4.48206	0.68474	0.472317	-1.08217	0.00420324	0.0302323	down	yes
47518	i	chr3	.	39076775	39077107	MSTRG.18738.1	1	333	MSTRG.18738	PCNX2	0	0	0.816817	0.09314	0	0	8.56757	1.27443	5.48949	0.846895	9.32432	1.42451	0.47524	-1.07327	0.00104288	0.0135728	down	yes
47520	i	chr3	.	39089086	39089577	MSTRG.18740.1	1	492	MSTRG.18740	PCNX2	0.611789	0.063676	0	0	0	0	13.1809	1.96066	9.96545	1.53743	13.4024	2.04754	0.359495	-1.47596	7.15411e-05	0.0038908	down	yes
47524	u	chr3	.	39110886	39112454	MSTRG.18744.1	1	1569	MSTRG.18744	.	0	0	0	0	0	0	6.8037	1.01205	7.00892	1.08131	7.19885	1.09979	0.484488	-1.04547	6.2148e-07	0.000788759	down	yes
47568	u	chr3	.	39933712	39936382	MSTRG.18765.1	1	2671	MSTRG.18765	.	0.113066	0.011768	0	0	0	0	8.36541	1.24436	8.86821	1.36815	9.27817	1.41746	0.428621	-1.22222	2.964e-06	0.00125028	down	yes
47617	i	chr3	.	40290330	40290852	MSTRG.18792.1	1	523	MSTRG.18792	ENSGALG00000033410	0.640535	0.066668	0	0	0.550669	0.058098	7.14723	1.06315	12.4073	1.91414	5.19694	0.793954	0.471231	-1.08549	0.00666324	0.039874	down	yes
47704	u	chr3	.	41517233	41519235	MSTRG.18830.1	1	2003	MSTRG.18830	.	0.073889	0.00769	0.54019	0.061597	0.150275	0.015855	12.9416	1.92506	14.3115	2.20792	9.20919	1.40692	0.363719	-1.4591	0.000301996	0.00721527	down	yes
47836	u	chr3	.	43122074	43133856	MSTRG.18907.1	1	11783	MSTRG.18907	.	3.9097	0.406927	4.87312	0.55567	6.08181	0.641654	21.3728	3.17921	13.1368	2.02669	18.8867	2.88539	0.418143	-1.25793	0.00126299	0.0151064	down	yes
48010	u	chr3	.	46715496	46715842	MSTRG.18972.1	1	347	MSTRG.18972	.	0.582133	0.060589	0	0	1.38329	0.145942	9.98559	1.48536	6.97694	1.07637	5.89049	0.89991	0.49861	-1.00402	0.00140177	0.0160457	down	yes
48462	u	chr3	.	54548589	54548948	MSTRG.19132.1	1	360	MSTRG.19132	.	0	0	0	0	0	0	12.7944	1.90317	9.13611	1.40948	6.41944	0.980721	0.416351	-1.26413	0.00136369	0.0157817	down	yes
48485	x	chr3	-	54953354	54979763	MSTRG.19142.1	3	3997	MSTRG.19142	IFNGR1	13.598	1.4153	8.47451	0.966328	7.91746	0.835321	20.5241	3.05296	23.1343	3.56905	20.7979	3.17736	0.482999	-1.04991	0.00127055	0.0151512	down	yes
48787	u	chr3	.	59889565	59890470	MSTRG.19251.1	1	906	MSTRG.19251	.	0.3234	0.03366	2.16446	0.246808	2.28587	0.241168	7.87086	1.17079	10.9514	1.68954	12.463	1.90402	0.455237	-1.13531	0.00180466	0.0185287	down	yes
48823	u	chr3	.	60832123	60832461	MSTRG.19277.1	1	339	MSTRG.19277	.	0	0	0	0	0	0	10.1534	1.51032	7.03835	1.08585	5.89086	0.899966	0.464959	-1.10483	0.000727176	0.0111646	down	yes
48842	u	chr3	.	61250695	61250904	MSTRG.19282.1	1	210	MSTRG.19282	.	0	0	0	0	0	0	10.0667	1.49742	4.86191	0.750074	7.53333	1.15089	0.473818	-1.0776	0.00192593	0.019195	down	yes
48884	u	chr3	.	61709947	61710955	MSTRG.19308.1	1	1009	MSTRG.19308	.	0.59663	0.062098	0	0	0.205154	0.021645	6.88801	1.02459	9.22696	1.42349	5.88305	0.898774	0.488357	-1.03399	0.00067422	0.010721	down	yes
48891	u	chr3	.	61925384	61925941	MSTRG.19315.1	1	558	MSTRG.19315	.	1.36559	0.142133	0	0	0	0	11.6344	1.73062	8.08065	1.24665	6.05735	0.925402	0.458986	-1.12348	0.002128	0.0202066	down	yes
48895	i	chr3	.	61934387	61934606	MSTRG.19319.1	1	220	MSTRG.19319	GJA1	3.51818	0.366177	1.22727	0.139943	3	0.316511	8.77727	1.30562	15.2773	2.35691	14.0545	2.14716	0.438251	-1.19017	0.00302154	0.0249296	down	yes
48926	i	chr3	.	62898715	62899124	MSTRG.19343.1	1	410	MSTRG.19343	FAM184A	0.734146	0.076411	0	0	0.704878	0.074367	9.61707	1.43054	4.80976	0.742028	8.15366	1.24566	0.495461	-1.01316	0.00244963	0.0219986	down	yes
49250	x	chr3	+	67533162	67534259	MSTRG.19483.1	2	1011	MSTRG.19483	FOXO3	0	0	1.37911	0.157256	0	0	12.1082	1.8011	7.08113	1.09245	5.54397	0.846971	0.474601	-1.07521	0.00493387	0.033124	down	yes
49265	i	chr3	.	67705351	67705961	MSTRG.19491.1	1	611	MSTRG.19491	OSTM1	4.49918	0.468281	0	0	2.47136	0.260738	14.1702	2.10782	7.48936	1.15543	13.4664	2.05732	0.448782	-1.15591	0.0080302	0.0448952	down	yes
49435	i	chr3	.	72719528	72720528	MSTRG.19547.1	1	1001	MSTRG.19547	MMS22L	1.96104	0.204108	2.40959	0.27476	0.754246	0.079576	9.88811	1.47086	13.0729	2.01683	14.012	2.14066	0.413659	-1.27349	0.000574065	0.00996167	down	yes
49437	i	chr3	.	72727701	72729260	MSTRG.19549.1	1	1560	MSTRG.19549	MMS22L	1.83718	0.191216	0.774359	0.088298	1.05385	0.111185	7.92051	1.17818	12.5641	1.93833	6.56538	1.00302	0.482557	-1.05123	0.00365591	0.0278363	down	yes
49438	i	chr3	.	72738063	72742788	MSTRG.19550.1	1	4726	MSTRG.19550	MMS22L	1.20779	0.125708	0.702497	0.080104	0.378756	0.03996	8.43483	1.25468	6.66124	1.02767	8.17436	1.24882	0.497306	-1.00779	7.4921e-05	0.00394305	down	yes
49439	i	chr3	.	72767618	72768406	MSTRG.19551.1	1	789	MSTRG.19551	MMS22L	1.2218	0.127167	1.18504	0.135128	2.36755	0.249786	11.7883	1.75352	14.057	2.16866	11.0152	1.68283	0.408794	-1.29056	0.000129883	0.00486112	down	yes
49486	i	chr3	.	74305002	74306774	MSTRG.19580.1	1	1773	MSTRG.19580	EPHA7	0	0	0	0	0	0	11.2036	1.66654	12.6988	1.95912	8.12352	1.24106	0.383836	-1.38144	0.000294131	0.00713334	down	yes
49529	i	chr3	.	75846687	75847202	MSTRG.19610.1	1	516	MSTRG.19610	ANKRD6	0	0	4.00194	0.456331	1.75581	0.185245	7.42442	1.10438	12.1919	1.88091	11.9787	1.83002	0.465095	-1.1044	0.00679439	0.0403693	down	yes
49530	i	chr3	-	75849492	75849971	MSTRG.19611.1	1	480	MSTRG.19611	ANKRD6	0.629167	0.065485	0	0	0	0	8.17083	1.21541	12.2583	1.89116	12.7958	1.95486	0.383261	-1.3836	0.000541099	0.00964424	down	yes
49536	u	chr3	.	75897669	75898343	MSTRG.19617.1	1	675	MSTRG.19617	.	0	0	0.445926	0.050848	0	0	10.0385	1.49323	7.00296	1.08039	6.62963	1.01283	0.465167	-1.10418	0.00036637	0.00798125	down	yes
49537	u	chr3	.	75906979	75909257	MSTRG.19618.1	1	2279	MSTRG.19618	.	0.13032	0.013564	0.397543	0.045331	0.023695	0.0025	7.76832	1.15554	4.07196	0.628204	9.68539	1.47967	0.496033	-1.01149	0.00486345	0.0329055	down	yes
49538	u	chr3	.	75912076	75916052	MSTRG.19619.1	1	3977	MSTRG.19619	.	0.22781	0.023711	0.261252	0.02979	0.228061	0.024061	6.62057	0.98481	5.04224	0.777895	11.0744	1.69188	0.484385	-1.04577	0.00427997	0.0305353	down	yes
49539	u	chr3	.	75919444	75923756	MSTRG.19620.1	1	4313	MSTRG.19620	.	0.416647	0.043365	0.105031	0.011976	1.35451	0.142906	7.87225	1.171	6.31904	0.974873	9.28287	1.41817	0.488252	-1.0343	0.000483883	0.00916223	down	yes
49630	u	chr3	.	77391334	77391625	MSTRG.19649.1	1	292	MSTRG.19649	.	0	0	0	0	0	0	6.39041	0.950574	10.3356	1.59453	4.67466	0.714163	0.486678	-1.03896	0.00417682	0.0301469	down	yes
49701	i	chr3	.	78344271	78348258	MSTRG.19693.1	1	3988	MSTRG.19693	UBE3D	1.31996	0.137383	1.42954	0.163007	1.52984	0.161404	14.0915	2.09612	6.49398	1.00186	9.72818	1.48621	0.46369	-1.10877	0.00366462	0.0278763	down	yes
49902	i	chr3	.	82297902	82298450	MSTRG.19767.1	1	549	MSTRG.19767	RIMS1	0	0	0	0	0	0	10.0947	1.50159	6.87614	1.06082	5.46084	0.834271	0.47289	-1.08042	0.0011636	0.0144135	down	yes
49906	i	chr3	.	82317424	82317732	MSTRG.19771.1	1	309	MSTRG.19771	RIMS1	0	0	0	0	0	0	28.2945	4.20881	15.4887	2.38952	8.06796	1.23257	0.293837	-1.76691	0.00745015	0.0428221	down	yes
50039	i	chr3	+	86520255	86530294	MSTRG.19825.1	2	9099	MSTRG.19825	KHDRBS2	1.38176	0.143815	0.941642	0.107373	0.599605	0.063261	16.4817	2.45165	11.8637	1.83029	7.91606	1.20936	0.396633	-1.33412	0.00211014	0.0201013	down	yes
50040	u	chr3	.	86717297	86722159	MSTRG.19826.1	1	4863	MSTRG.19826	.	0.802591	0.083535	0.744602	0.084905	0.40037	0.042241	10.3002	1.53216	11.707	1.8061	6.5801	1.00526	0.44138	-1.17991	0.00123026	0.0148728	down	yes
50041	u	chr3	.	86722896	86723637	MSTRG.19827.1	1	742	MSTRG.19827	.	0.407008	0.042362	0.397574	0.045334	0.814016	0.085882	12.9987	1.93355	14.6429	2.25904	12.0418	1.83966	0.351913	-1.50671	1.80314e-05	0.00235522	down	yes
50042	u	chr3	.	86726027	86726466	MSTRG.19828.1	1	440	MSTRG.19828	.	0	0	0	0	1.20909	0.127564	9.91136	1.47432	9.43409	1.45545	10.675	1.63086	0.413193	-1.27511	4.17301e-05	0.00315257	down	yes
50232	i	chr3	.	89015394	89017768	MSTRG.19899.1	1	2375	MSTRG.19899	MCPH1	0.444211	0.046234	0	0	0	0	13.4573	2.00177	8.76253	1.35184	11.0514	1.68836	0.380585	-1.39371	0.000179807	0.00565891	down	yes
50269	x	chr3	+	91373185	91400240	MSTRG.19919.1	2	3347	MSTRG.19919	DLGAP2	0.180161	0.018751	0.27069	0.030866	0.18046	0.019039	20.4177	3.03713	9.17933	1.41615	15.9486	2.43652	0.317236	-1.65637	0.00163116	0.017493	down	yes
50289	i	chr3	.	91885807	91886607	MSTRG.19922.1	1	801	MSTRG.19922	ERICH1	5.18477	0.539638	4.12984	0.470915	0.942572	0.099445	20.0911	2.98856	16.5368	2.55123	12.593	1.92388	0.39175	-1.352	0.00252429	0.0223945	down	yes
50406	u	chr3	-	94939208	94946203	MSTRG.19983.1	1	6996	MSTRG.19983	.	14.59	1.51854	10.5768	1.20604	10.1576	1.07166	138.943	20.6678	144.402	22.2776	145.423	22.2167	0.099428	-3.3302	3.14122e-06	0.00127796	down	yes
50413	u	chr3	.	95260787	95261392	MSTRG.19989.1	1	606	MSTRG.19989	.	0	0	0	0	0	0	10.3003	1.53218	12.3845	1.91063	12.3168	1.88169	0.361098	-1.46954	2.2277e-05	0.00252323	down	yes
50414	u	chr3	.	95265432	95265944	MSTRG.19990.1	1	513	MSTRG.19990	.	0	0	0	0	0	0	8.46199	1.25872	9.36452	1.44472	5.53021	0.84487	0.461297	-1.11623	0.000765724	0.0114955	down	yes
50416	u	chr3	.	95277111	95277585	MSTRG.19992.1	1	475	MSTRG.19992	.	0	0	0	0	0	0	12.3937	1.84356	5.88	0.907141	7.68632	1.17426	0.439353	-1.18655	0.00219681	0.0206244	down	yes
50469	i	chr3	.	96528019	96528483	MSTRG.20022.1	1	465	MSTRG.20022	ASAP2	3.32473	0.346043	0.709677	0.080923	0.763441	0.080546	14.1226	2.10073	17.8086	2.74743	11.3269	1.73045	0.367301	-1.44497	0.00104065	0.0135576	down	yes
50547	i	chr3	.	97190549	97190767	MSTRG.20064.1	1	219	MSTRG.20064	HPCAL1	5.08676	0.529437	0.69863	0.079663	4.10046	0.432614	18.2694	2.71758	8.94064	1.37932	14.1553	2.16255	0.438934	-1.18792	0.00814283	0.0452993	down	yes
51044	i	chr3	.	105910284	105914216	MSTRG.20288.1	1	3933	MSTRG.20288	PTRHD1	0.687516	0.071558	0.36359	0.041459	0.535723	0.056521	11.657	1.73398	8.22705	1.26923	6.10908	0.933305	0.461516	-1.11555	0.00153323	0.016815	down	yes
51266	u	chr3	.	108051239	108052259	MSTRG.20309.1	1	1021	MSTRG.20309	.	0.290891	0.030276	0	0	0	0	10.5397	1.56778	4.78257	0.737834	6.62194	1.01166	0.485972	-1.04105	0.00321984	0.0258111	down	yes
51267	u	chr3	+	108055401	108059029	MSTRG.20318.1	2	1718	MSTRG.20318	.	0.620489	0.064581	0.862631	0.098364	0.433062	0.04569	12.2368	1.82023	10.596	1.63471	9.37217	1.43182	0.407499	-1.29513	3.78054e-05	0.00300855	down	yes
51274	i	chr3	.	108228575	108229162	MSTRG.20325.1	1	588	MSTRG.20325	PKHD1	0	0	0	0	0	0	13.5765	2.01951	6.05782	0.934575	6.9932	1.06838	0.435796	-1.19828	0.00390077	0.0289563	down	yes
51652	x	chr33	+	581732	588718	MSTRG.20520.1	2	426	MSTRG.20520	TUBA1A	0.706975	0.073583	0	0	35.0339	3.69621	164.347	24.4467	107.222	16.5418	152.395	23.282	0.0774815	-3.69	0.00780637	0.0441225	down	yes
51653	x	chr33	+	581732	588718	MSTRG.20520.2	2	426	MSTRG.20520	TUBA1A	1.56417	0.162801	1.44104	0.164318	6.96687	0.735031	44.8927	6.67779	46.4506	7.1662	54.3525	8.30362	0.159096	-2.65203	0.00022124	0.00623606	down	yes
51832	u	chr33	.	1107590	1108029	MSTRG.20585.1	1	440	MSTRG.20585	.	0	0	0	0	0.686364	0.072414	9.22045	1.37154	11.6136	1.7917	4.15682	0.635051	0.462712	-1.11181	0.00854646	0.0467799	down	yes
52107	i	chr4	.	1413291	1413983	MSTRG.20675.1	1	693	MSTRG.20675	LPAR4	2.93795	0.305786	3.20346	0.365283	2.18038	0.230038	13.7691	2.04816	8.81818	1.36043	16.6595	2.54512	0.441351	-1.18	0.00261452	0.0228366	down	yes
52552	u	chr4	.	3754093	3754408	MSTRG.20859.1	1	316	MSTRG.20859	.	3.81962	0.397551	0.376582	0.042941	3.23418	0.341218	20.2975	3.01925	12.5095	1.92991	15.9715	2.44002	0.364073	-1.4577	0.00144375	0.0162714	down	yes
52664	u	chr4	.	4449651	4449965	MSTRG.20896.1	1	315	MSTRG.20896	.	1.06032	0.110359	0.952381	0.108598	1.55238	0.163782	13.8127	2.05464	9.5873	1.47909	10.6	1.6194	0.41644	-1.26382	0.000169836	0.00551659	down	yes
52830	u	chr4	.	8691452	8692429	MSTRG.20992.1	1	978	MSTRG.20992	.	4.79755	0.499335	0.92229	0.105166	0.614519	0.064834	10.4857	1.55975	14.4294	2.22611	7.62781	1.16533	0.4621	-1.11372	0.00821118	0.0455464	down	yes
53111	u	chr4	.	12386443	12387010	MSTRG.21110.1	1	568	MSTRG.21110	.	4.54753	0.473314	1.06162	0.121054	1.55634	0.164199	9.91549	1.47493	6.99472	1.07912	13.4595	2.05626	0.496332	-1.01062	0.00754768	0.043169	down	yes
53309	u	chr4	.	14297709	14297934	MSTRG.21180.1	1	226	MSTRG.21180	.	0.628319	0.065396	3.34513	0.381437	0.575221	0.060688	9.91151	1.47434	9.34071	1.44104	10.0265	1.53179	0.467365	-1.09738	0.000984741	0.0131195	down	yes
53480	i	chr4	.	16933594	16935089	MSTRG.21242.1	1	1496	MSTRG.21242	ENSGALG00000008888	1.08556	0.112987	0.901738	0.102823	3.87968	0.409321	10.8463	1.61338	7.38235	1.13892	12.8777	1.96737	0.470702	-1.08711	0.00377029	0.0283699	down	yes
53484	i	chr4	.	16953877	16956005	MSTRG.21246.1	1	2129	MSTRG.21246	ENSGALG00000008888	0.709253	0.07382	0.184124	0.020995	2.83372	0.298969	6.90794	1.02756	8.44246	1.30247	10.7774	1.64649	0.486675	-1.03897	0.00247493	0.0221478	down	yes
53494	i	chr4	.	16993694	16993975	MSTRG.21256.1	1	282	MSTRG.21256	ENSGALG00000008888	0.170213	0.017716	0	0	2.40426	0.253658	9.84042	1.46376	7.29433	1.12534	12.0993	1.84845	0.440612	-1.18242	0.00182042	0.0186183	down	yes
53655	u	chr4	-	19893961	19896911	MSTRG.21339.1	1	2951	MSTRG.21339	.	0.102338	0.010651	0	0	0	0	13.1654	1.95835	18.5883	2.86772	19.8584	3.03383	0.279765	-1.83771	0.000195596	0.00591753	down	yes
53755	x	chr4	+	21222226	21288927	MSTRG.21378.2	5	1026	MSTRG.21378	ENSGALG00000040413	0	0	0	0	0	0	19.9876	2.97316	9.30593	1.43568	10.0863	1.54091	0.343889	-1.53999	0.0024179	0.0218252	down	yes
53757	x	chr4	+	21222300	21289413	MSTRG.21378.5	5	1743	MSTRG.21378	ENSGALG00000040413	0	0	0	0	0	0	10.7283	1.59583	5.1106	0.788441	5.20031	0.79447	0.493292	-1.01949	0.00463473	0.0320339	down	yes
53758	x	chr4	+	21246068	21270563	MSTRG.21378.6	3	1106	MSTRG.21378	ENSGALG00000040413	1.05085	0.109374	1.64017	0.187024	0.409584	0.043213	14.7359	2.19197	7.28844	1.12443	7.0555	1.07789	0.460252	-1.1195	0.00579921	0.036557	down	yes
53770	i	chr4	.	21426212	21426489	MSTRG.21384.1	1	278	MSTRG.21384	PDGFC	4.11871	0.428681	3.49281	0.398276	1.08633	0.114612	44.187	6.57283	18.1079	2.79361	30.0683	4.59364	0.240187	-2.05777	0.00268972	0.0231947	down	yes
53812	i	chr4	-	22314362	22325996	MSTRG.21416.1	2	11589	MSTRG.21416	RAPGEF2	10.8883	1.13327	8.58232	0.978621	4.89824	0.516782	27.0383	4.02195	20.7944	3.20808	22.9909	3.5124	0.406434	-1.29891	0.00146223	0.0164071	down	yes
53831	i	chr4	.	23489551	23489995	MSTRG.21410.1	1	445	MSTRG.21410	NAF1	2.70112	0.281137	1.9236	0.219343	3.04719	0.32149	32.6202	4.85226	12.2989	1.89742	19.2022	2.93359	0.313969	-1.6713	0.00481853	0.0327278	down	yes
54138	u	chr4	-	30853873	30906312	MSTRG.21526.1	2	1391	MSTRG.21526	.	1.57441	0.163867	0.546622	0.06233	1.26655	0.133626	7.68955	1.14382	9.008	1.38972	8.28982	1.26646	0.494216	-1.01679	7.01972e-05	0.0038627	down	yes
54270	i	chr4	.	31925316	31925664	MSTRG.21609.1	1	349	MSTRG.21609	TTC29	0.653295	0.067996	0	0	0	0	9.85387	1.46576	5.9914	0.924328	10.7135	1.63673	0.440309	-1.18341	0.0011259	0.0141591	down	yes
54285	u	chr4	.	32007230	32007625	MSTRG.21624.1	1	396	MSTRG.21624	.	0	0	0.959596	0.10942	0.762626	0.08046	13.6919	2.03667	10.0581	1.55172	8.37626	1.27967	0.407881	-1.29378	0.000546413	0.00968802	down	yes
54288	x	chr4	-	32047216	32164334	MSTRG.21627.1	3	2046	MSTRG.21627	EDNRA	3.78047	0.393477	4.24219	0.483726	1.01368	0.106948	15.2155	2.26331	16.2188	2.50216	12.6425	1.93144	0.408791	-1.29056	0.000966705	0.0129915	down	yes
54367	u	chr4	.	33777562	33778183	MSTRG.21656.1	1	622	MSTRG.21656	.	0	0	0	0	0	0	11.4952	1.70991	6.09164	0.939792	4.91801	0.751341	0.477133	-1.06754	0.00494932	0.0331935	down	yes
54375	x	chr4	+	33935374	33938338	MSTRG.21659.1	3	562	MSTRG.21659	FBXW7	9.25394	0.963163	5.11593	0.583357	3.31127	0.349351	51.0804	7.59821	42.6027	6.57256	44.5088	6.79976	0.202136	-2.3066	0.000156283	0.00529303	down	yes
54397	i	chr4	.	34298300	34300528	MSTRG.21669.1	1	2229	MSTRG.21669	CDKL2	3.66442	0.381398	1.34051	0.152855	1.54284	0.162776	13.3064	1.97933	7.28757	1.1243	9.50202	1.45166	0.49234	-1.02227	0.00345023	0.0268478	down	yes
54496	x	chr4	+	34891941	34902562	MSTRG.21709.1	2	1403	MSTRG.21709	PPP2CB	10.7515	1.11904	8.21484	0.936717	9.94667	1.04941	23.2364	3.45642	20.3063	3.13277	30.5595	4.66868	0.431892	-1.21126	0.00105326	0.0136401	down	yes
54628	u	chr4	-	37819934	37830095	MSTRG.21755.1	2	10111	MSTRG.21755	.	0.578578	0.060219	0.253486	0.028904	0.238453	0.025158	20.092	2.98869	15.7584	2.43113	17.5746	2.68493	0.280945	-1.83164	9.20282e-06	0.00184461	down	yes
54718	x	chr4	+	38830834	38844928	MSTRG.21800.1	5	545	MSTRG.21800	NPNT	4.05422	0.421969	3.77881	0.430888	2.6316	0.277644	21.0701	3.13418	24.1985	3.73324	23.1885	3.54258	0.308095	-1.69855	2.68966e-05	0.00268767	down	yes
54744	i	chr4	.	38985822	38986208	MSTRG.21790.1	1	387	MSTRG.21790	ENSGALG00000010577	1.32558	0.137968	0	0	2.34109	0.246993	7.72093	1.14849	10.5297	1.62448	11.7804	1.79973	0.447955	-1.15858	0.00141891	0.0161222	down	yes
54755	u	chr4	.	39079190	39079594	MSTRG.21822.1	1	405	MSTRG.21822	.	0.745679	0.077611	0.017284	0.001971	0.02716	0.002865	10.7951	1.60577	7.19506	1.11002	4.16049	0.635613	0.493801	-1.018	0.00670307	0.0400118	down	yes
54865	i	chr4	+	39910051	39913666	MSTRG.21865.1	2	3496	MSTRG.21865	ENSGALG00000045271	0.229691	0.023907	4.35602	0.496707	2.17469	0.229438	15.4285	2.295	16.8123	2.59374	12.0612	1.84263	0.382526	-1.38637	0.00174636	0.0181823	down	yes
54912	u	chr4	.	40316753	40317084	MSTRG.21908.1	1	332	MSTRG.21908	.	1.79518	0.186845	0	0	5.84036	0.61618	16.3133	2.4266	9.50602	1.46655	12.4006	1.89448	0.42801	-1.22429	0.00745965	0.0428535	down	yes
55075	x	chr4	+	45342567	45536791	MSTRG.21950.2	3	669	MSTRG.21950	ANTXR2	6.75669	0.703246	1.77462	0.202356	4.82245	0.508787	17.6123	2.61984	12.8907	1.98872	10.3584	1.58249	0.480001	-1.05889	0.00654787	0.0393987	down	yes
55083	u	chr4	.	45647757	45649430	MSTRG.21954.1	1	1674	MSTRG.21954	.	2.05615	0.214007	0.48626	0.055447	0.541219	0.057101	11.8883	1.76838	8.60155	1.32701	8.55496	1.30697	0.450024	-1.15193	0.000449147	0.00882536	down	yes
55084	u	chr4	.	45649926	45651267	MSTRG.21955.1	1	1342	MSTRG.21955	.	0.225037	0.023422	0.435171	0.049621	0.450075	0.047485	10.5156	1.5642	7.29285	1.12511	4.9225	0.752028	0.49029	-1.02829	0.00294868	0.0245755	down	yes
55196	i	chr4	.	46681089	46682246	MSTRG.21990.1	1	1158	MSTRG.21990	SCD5	2.34542	0.244115	1.56477	0.178426	0.913644	0.096393	14.7254	2.1904	13.7193	2.11656	10.0907	1.54159	0.399179	-1.32489	0.000344243	0.00769837	down	yes
55326	x	chr4	-	48654316	48705133	MSTRG.22021.1	2	13080	MSTRG.22021	ADGRL3	1.03781	0.108017	0.46587	0.053122	1.3901	0.146661	33.497	4.98267	26.4216	4.0762	28.0722	4.28868	0.202718	-2.30245	8.5287e-06	0.00184461	down	yes
55533	u	chr4	.	51035045	51035437	MSTRG.22107.1	1	393	MSTRG.22107	.	1.01527	0.10567	0	0	0.770992	0.081343	8.07379	1.20098	7.66412	1.18239	12.2697	1.87449	0.442412	-1.17654	0.00102925	0.0134691	down	yes
55629	i	chr4	.	52267546	52267914	MSTRG.22161.1	1	369	MSTRG.22161	ENSGALG00000035906	0	0	0	0	0	0	7.6477	1.13759	9.74526	1.50346	7.36043	1.12448	0.444728	-1.16901	0.000112582	0.00458764	down	yes
55644	i	chr4	.	52360148	52361037	MSTRG.22176.1	1	890	MSTRG.22176	ENSGALG00000035906	0	0	0	0	0	0	5.30337	0.788877	9.80225	1.51225	6.28652	0.960413	0.484176	-1.0464	0.00202436	0.0196854	down	yes
55649	i	chr4	.	52385470	52386556	MSTRG.22181.1	1	1087	MSTRG.22181	ENSGALG00000035906	0	0	0	0	0	0	11.2291	1.67033	6.80129	1.04927	4.16283	0.63597	0.4816	-1.05409	0.00669741	0.0399887	down	yes
55654	i	chr4	.	52415653	52416269	MSTRG.22186.1	1	617	MSTRG.22186	ENSGALG00000035906	0	0	0	0	0	0	12.7617	1.89831	5.68882	0.877646	8.65154	1.32173	0.429349	-1.21978	0.00251662	0.0223592	down	yes
55773	u	chr4	.	53972723	53977404	MSTRG.22282.1	1	4682	MSTRG.22282	.	4.5331	0.471812	2.4355	0.277714	1.74135	0.183719	13.3056	1.97921	9.23259	1.42436	10.3274	1.57776	0.492642	-1.02139	0.0013151	0.0154671	down	yes
55824	i	chr4	.	54621209	54623370	MSTRG.22303.1	1	2162	MSTRG.22303	PRDM5	2.09066	0.217599	0.697502	0.079534	0.275671	0.029084	12.8927	1.91779	6.55319	1.011	8.16883	1.24798	0.46807	-1.0952	0.00330591	0.026186	down	yes
55831	i	chr4	.	54646372	54647031	MSTRG.22309.1	1	660	MSTRG.22309	PRDM5	0.466667	0.048571	0	0	0.457576	0.048276	10.7697	1.60199	7.44242	1.14819	5.86364	0.895808	0.469859	-1.0897	0.00127138	0.0151546	down	yes
55835	i	chr4	.	54657701	54658159	MSTRG.22313.1	1	459	MSTRG.22313	PRDM5	0	0	1.10893	0.126449	0	0	8.65795	1.28787	13.6449	2.10507	5.5098	0.841752	0.441563	-1.17931	0.0064299	0.0389684	down	yes
55857	i	chr4	.	54730016	54730679	MSTRG.22335.1	1	664	MSTRG.22335	ENSGALG00000032956	0	0	0	0	0	0	10.9157	1.6237	6.04518	0.932624	4.93223	0.753514	0.482699	-1.05081	0.00388366	0.028899	down	yes
55860	i	chr4	.	54753085	54753421	MSTRG.22338.1	1	337	MSTRG.22338	ENSGALG00000032956	0	0	0	0	0.373887	0.039446	20.1751	3.00104	11.6499	1.79729	15.5905	2.38182	0.301704	-1.7288	0.000326192	0.00746868	down	yes
55864	u	chr4	.	54786759	54787596	MSTRG.22342.1	1	838	MSTRG.22342	.	1.80191	0.187545	0	0	0	0	6.28878	0.935457	6.54535	1.00979	10.5776	1.61597	0.488684	-1.03303	0.00294774	0.024572	down	yes
55874	u	chr4	.	54841612	54841876	MSTRG.22352.1	1	265	MSTRG.22352	.	0	0	0	0	0	0	12.5358	1.86471	11.1358	1.71799	13.1547	2.00969	0.349449	-1.51685	3.666e-06	0.00134633	down	yes
55876	u	chr4	.	54854542	54855028	MSTRG.22354.1	1	487	MSTRG.22354	.	0	0	0	0	0	0	10.4723	1.55775	7.61602	1.17497	7.88912	1.20525	0.433588	-1.2056	8.69391e-05	0.0041586	down	yes
55933	o	chr4	-	55409632	55414557	MSTRG.22370.2	3	3996	MSTRG.22370	SNORA24	3.55202	0.369699	5.16987	0.589508	4.47789	0.472434	18.324	2.7257	10.9383	1.68752	20.5352	3.13724	0.426139	-1.2306	0.00337347	0.0265057	down	yes
56101	u	chr4	.	58484610	58485166	MSTRG.22453.1	1	557	MSTRG.22453	.	0	0	0.217235	0.024771	0	0	9.7289	1.44718	10.7522	1.65881	6.72172	1.0269	0.426724	-1.22862	0.00045614	0.00889473	down	yes
56175	u	chr4	.	60067372	60067960	MSTRG.22506.1	1	589	MSTRG.22506	.	1.0781	0.11221	0.983022	0.112092	1.78099	0.187901	13.0238	1.93729	6.18676	0.954466	9.39219	1.43488	0.471939	-1.08333	0.0033011	0.0261691	down	yes
56451	i	chr4	.	63595487	63596219	MSTRG.22636.1	1	733	MSTRG.22636	ENSGALG00000013655	0.664393	0.069151	0.824011	0.09396	0.517053	0.054551	6.75171	1.00432	9.85675	1.52066	7.21828	1.10276	0.487842	-1.03551	0.000527616	0.00955421	down	yes
56467	i	chr4	-	63666808	63673188	MSTRG.22566.1	1	6381	MSTRG.22566	MICU3	3.82006	0.397597	0	0	6.08604	0.6421	14.962	2.22559	17.8391	2.75213	17.0993	2.61232	0.374429	-1.41724	0.00302221	0.0249296	down	yes
56473	i	chr4	.	64045479	64046288	MSTRG.22568.1	1	810	MSTRG.22568	TUSC3	3.32469	0.346039	1.4963	0.170619	0.18642	0.019668	10.8556	1.61476	18.8444	2.90724	10.2963	1.573	0.39391	-1.34406	0.00417895	0.0301498	down	yes
56474	i	chr4	.	64052124	64052535	MSTRG.22569.1	1	412	MSTRG.22569	TUSC3	0	0	2.93204	0.334333	0.73301	0.077335	14.4005	2.14207	15.1311	2.33436	9.57524	1.46284	0.38193	-1.38862	0.00161292	0.0173655	down	yes
56490	u	chr4	.	64417599	64417966	MSTRG.22586.1	1	368	MSTRG.22586	.	0	0	0.80163	0.091408	0	0	7.50815	1.11684	19.712	3.04108	9.13587	1.39572	0.376232	-1.41031	0.00815572	0.0453556	down	yes
56520	u	chr4	.	64627209	64627422	MSTRG.22615.1	1	214	MSTRG.22615	.	0.116822	0.012159	0	0	0	0	10.5561	1.57022	10.8738	1.67757	9.0514	1.38281	0.395199	-1.33935	1.12079e-05	0.00198969	down	yes
56534	i	chr4	-	64807792	64821965	MSTRG.22645.1	2	12359	MSTRG.22645	ENSGALG00000037761	8.26478	0.86021	6.49328	0.740412	5.90722	0.623234	19.8779	2.95683	18.2516	2.81578	15.5971	2.38282	0.468592	-1.0936	0.00025014	0.00661728	down	yes
56662	u	chr4	.	66496654	66496908	MSTRG.22695.1	1	255	MSTRG.22695	.	0.941176	0.097959	0.917647	0.104637	2.27451	0.239969	13.2824	1.97575	12.9294	1.99469	14.5529	2.2233	0.374101	-1.4185	3.12628e-05	0.00280952	down	yes
56712	u	chr4	-	66757635	66772556	MSTRG.22718.1	2	14873	MSTRG.22718	.	0	0	0	0	0	0	12.0278	1.78913	6.48017	0.999733	9.78955	1.49558	0.415715	-1.26633	0.000852578	0.0121818	down	yes
57011	i	chr4	.	72170062	72171328	MSTRG.22839.1	1	1267	MSTRG.22839	PCDH7	0.393054	0.04091	1.30308	0.148587	0.235991	0.024898	12.6622	1.8835	7.53512	1.16249	7.53354	1.15092	0.450387	-1.15076	0.00150808	0.0166816	down	yes
57031	i	chr4	.	72753090	72753363	MSTRG.22830.1	1	274	MSTRG.22830	ENSGALG00000034447	10.6916	1.1128	8.64234	0.985464	3.02372	0.319014	22.5073	3.34796	25.9799	4.00807	34.3996	5.25535	0.343759	-1.54053	0.00419576	0.0302064	down	yes
57097	u	chr4	.	74245720	74248430	MSTRG.22891.1	1	2711	MSTRG.22891	.	0.872003	0.090759	0.93803	0.106961	1.11804	0.117957	6.9277	1.0305	10.758	1.6597	6.83327	1.04394	0.496357	-1.01055	0.00141992	0.0161293	down	yes
57102	u	chr4	.	74341395	74347590	MSTRG.22897.1	1	6196	MSTRG.22897	.	0.72918	0.075894	0.215946	0.024624	0.109022	0.011502	13.2285	1.96773	9.57933	1.47786	8.4327	1.28829	0.404665	-1.3052	0.000334681	0.007564	down	yes
57125	u	chr4	.	75062651	75062975	MSTRG.22901.1	1	325	MSTRG.22901	.	1.85846	0.193431	0.929231	0.105958	0.929231	0.098037	6.02461	0.896162	11.1015	1.7127	11.9169	1.82059	0.463994	-1.10782	0.00401443	0.0294563	down	yes
57223	i	chr4	.	76490887	76491487	MSTRG.22981.1	1	601	MSTRG.22981	FAM184B	0	0	0	0	0.237937	0.025103	10.8752	1.61769	4.97504	0.767528	5.43594	0.830467	0.49466	-1.01549	0.00500037	0.0334065	down	yes
57230	i	chr4	.	76511833	76513338	MSTRG.22988.1	1	1506	MSTRG.22988	FAM184B	0.698539	0.072705	0.378486	0.043158	0.163347	0.017234	7.97809	1.18674	8.84064	1.3639	5.02523	0.767722	0.499425	-1.00166	0.00140738	0.0160695	down	yes
57313	u	chr4	.	77456872	77457227	MSTRG.23015.1	1	356	MSTRG.23015	.	0	0	0	0	4.24157	0.447502	10.9551	1.62956	10.177	1.57006	7.85674	1.2003	0.460013	-1.12025	0.00457866	0.0318004	down	yes
57314	u	chr4	.	77457947	77458574	MSTRG.23016.1	1	628	MSTRG.23016	.	0	0	0.007962	0.000908	0.477707	0.0504	10.7882	1.60475	10.9904	1.69556	11.3646	1.73622	0.37966	-1.39722	1.54115e-06	0.000967038	down	yes
57316	u	chr4	.	77466178	77466460	MSTRG.23018.1	1	283	MSTRG.23018	.	0	0	0	0	1.21555	0.128245	8.00353	1.19053	12.629	1.94834	6.83039	1.0435	0.440522	-1.18272	0.00235633	0.0214852	down	yes
57318	u	chr4	.	77474254	77474739	MSTRG.23020.1	1	486	MSTRG.23020	.	0	0	0	0	0.567901	0.059916	5.33333	0.793334	12.0535	1.85956	5.92798	0.905638	0.476896	-1.06825	0.00742761	0.0427331	down	yes
57322	u	chr4	.	77485906	77486159	MSTRG.23012.1	1	254	MSTRG.23012	.	0	0	0	0	0	0	10.7008	1.59174	8.35039	1.28826	7.49606	1.1452	0.428363	-1.2231	0.000107088	0.00450794	down	yes
57388	u	chr4	.	79159934	79160316	MSTRG.23058.1	1	383	MSTRG.23058	.	2.68407	0.279362	2.41514	0.275393	3.39687	0.358382	14.1488	2.10464	8.52741	1.31557	10.8068	1.65099	0.488121	-1.03469	0.0011905	0.0146223	down	yes
57435	u	chr4	.	80026179	80026443	MSTRG.23081.1	1	265	MSTRG.23081	.	0	0	0	0	0	0	7.22264	1.07437	6.51321	1.00483	10.0528	1.53581	0.456009	-1.13286	0.000430229	0.00863032	down	yes
57439	u	chr4	.	80049868	80051182	MSTRG.23085.1	1	1315	MSTRG.23085	.	0.229658	0.023903	0.459316	0.052375	0.229658	0.02423	4.66996	0.694657	8.85019	1.36537	10.5217	1.60743	0.472655	-1.08114	0.00459207	0.031856	down	yes
58397	u	chr5	.	846009	846223	MSTRG.23477.1	1	215	MSTRG.23477	.	0	0	0	0	0	0	9.88837	1.4709	15.1628	2.33925	5.21861	0.797264	0.407032	-1.29679	0.00735545	0.0424697	down	yes
58424	u	chr5	.	923183	924014	MSTRG.23488.1	1	832	MSTRG.23488	.	3.25601	0.33889	5.20312	0.593299	2.67067	0.281766	14.5613	2.16599	14.3894	2.21994	10.3546	1.5819	0.470094	-1.08898	0.00148354	0.0165212	down	yes
58427	i	chr5	.	941997	942939	MSTRG.23491.1	1	943	MSTRG.23491	RMDN3	10.2206	1.06377	6.88335	0.784891	12.9756	1.36898	40.0626	5.95931	35.7487	5.51515	39.5705	6.04532	0.301172	-1.73134	0.000147894	0.00517725	down	yes
58585	i	chr5	+	2961823	2964067	MSTRG.23546.1	3	1456	MSTRG.23546	GAS2	3.8405	0.399725	1.24451	0.141908	0.226648	0.023912	12.8098	1.90545	11.2514	1.73581	7.89975	1.20687	0.453544	-1.14068	0.00309767	0.0252486	down	yes
58945	u	chr5	.	8837317	8842359	MSTRG.23678.1	1	5043	MSTRG.23678	.	1.25639	0.130767	1.48979	0.169877	0.656554	0.069269	7.02181	1.04449	10.3664	1.59929	12.004	1.83389	0.454561	-1.13745	0.00146012	0.016396	down	yes
58946	u	chr5	.	8842686	8847429	MSTRG.23679.1	1	4744	MSTRG.23679	.	1.19962	0.124858	1.45384	0.165777	0.979553	0.103347	10.1193	1.50525	10.6296	1.63989	15.6589	2.39227	0.40102	-1.31825	0.000651133	0.0105605	down	yes
58947	u	chr5	.	8847722	8848016	MSTRG.23680.1	1	295	MSTRG.23680	.	0.498305	0.051864	2.37627	0.27096	0	0	11.6034	1.72601	13.9254	2.14835	13.2	2.01661	0.372381	-1.42515	0.000306897	0.00725211	down	yes
58991	u	chr5	.	9249539	9251208	MSTRG.23693.1	1	1670	MSTRG.23693	.	2.19281	0.228231	2.07964	0.237136	1.97784	0.20867	15.712	2.33716	8.97305	1.38432	7.56108	1.15513	0.474894	-1.07432	0.00490767	0.033045	down	yes
59081	u	chr5	.	10361979	10362574	MSTRG.23715.1	1	596	MSTRG.23715	.	1.52013	0.158218	1.26678	0.144448	0.506711	0.05346	14.3909	2.14065	7.81376	1.20547	9.22315	1.40905	0.4374	-1.19297	0.00169473	0.017863	down	yes
59101	x	chr5	+	10521413	10525630	MSTRG.23721.1	3	815	MSTRG.23721	CYP2R1	2.03526	0.211833	1.78875	0.203967	0.739877	0.07806	10.8687	1.61672	10.1918	1.57234	7.1606	1.09395	0.481448	-1.05455	0.000836955	0.0120602	down	yes
59114	i	chr5	.	10615195	10615584	MSTRG.23725.1	1	390	MSTRG.23725	INSC	0.774359	0.080596	0	0	0	0	19.4513	2.89338	23.8359	3.6773	12.6538	1.93317	0.27248	-1.87578	0.000710753	0.011039	down	yes
59124	i	chr5	.	10773390	10774276	MSTRG.23731.1	1	887	MSTRG.23731	ENSGALG00000033055	0	0	0.157835	0.017998	1.02142	0.107764	18.1184	2.69511	8.76888	1.35282	7.86358	1.20135	0.389131	-1.36167	0.00469632	0.0323066	down	yes
59127	i	chr5	.	10816869	10817387	MSTRG.23734.1	1	519	MSTRG.23734	ENSGALG00000033055	1.74567	0.181691	0	0	0	0	13.632	2.02776	6.93834	1.07042	9.57803	1.46327	0.424559	-1.23596	0.00224332	0.0208624	down	yes
59128	i	chr5	.	10821936	10822490	MSTRG.23735.1	1	555	MSTRG.23735	ENSGALG00000033055	0	0	0	0	1.07748	0.113678	10.6072	1.57782	5.78378	0.892297	13.7946	2.10745	0.41883	-1.25556	0.00428521	0.0305547	down	yes
59134	i	chr5	.	10994511	11001419	MSTRG.23741.1	1	6909	MSTRG.23741	ENSGALG00000033055	0.631061	0.065682	0.262846	0.029972	0.13041	0.013759	12.5315	1.86406	7.49038	1.15558	8.73325	1.33421	0.425828	-1.23166	0.000575851	0.0099702	down	yes
59135	i	chr5	.	11002960	11026580	MSTRG.23742.1	1	23621	MSTRG.23742	ENSGALG00000033055	2.44516	0.254495	1.24051	0.141452	0.563566	0.059458	17.4126	2.59013	12.0545	1.85972	15.7501	2.4062	0.351373	-1.50892	0.000243345	0.0065227	down	yes
59312	u	chr5	.	12618247	12618730	MSTRG.23776.1	1	484	MSTRG.23776	.	0.159091	0.016558	0	0	1.24793	0.131662	12.5599	1.86829	6.69215	1.03244	11.2025	1.71144	0.417513	-1.26011	0.00153536	0.0168274	down	yes
59326	o	chr5	+	12865434	12867179	MSTRG.23785.1	2	405	MSTRG.23785	PTPRJ	0.745679	0.077611	2.10535	0.240068	0	0	7.20823	1.07222	17.7673	2.74106	14.9864	2.28952	0.374209	-1.41808	0.00665261	0.0398368	down	yes
59441	i	chr5	-	14330839	14340395	MSTRG.23852.1	1	9557	MSTRG.23852	BRSK2	3.41697	0.355643	1.4966	0.170653	0.432353	0.045615	12.8295	1.9084	11.0611	1.70646	11.6876	1.78555	0.422987	-1.24132	0.000384435	0.00814683	down	yes
59495	u	chr5	+	15472433	15508369	MSTRG.23870.1	2	27915	MSTRG.23870	.	5.17465	0.538585	4.27629	0.487615	5.5108	0.58141	20.8967	3.10838	17.7245	2.73446	14.6726	2.24159	0.41751	-1.26012	0.00025179	0.00663688	down	yes
59543	u	chr5	.	15933108	15933485	MSTRG.23881.1	1	378	MSTRG.23881	.	0	0	0	0	0	0	14.2857	2.125	6.61376	1.02034	6.46296	0.987369	0.430344	-1.21644	0.00471438	0.0323644	down	yes
59584	u	chr5	+	16208659	16211513	MSTRG.23906.1	1	2855	MSTRG.23906	.	3.71348	0.386505	4.36357	0.497567	5.07496	0.535427	23.1219	3.43938	18.7769	2.89682	21.3198	3.2571	0.351126	-1.50994	2.88316e-05	0.00273903	down	yes
59783	u	chr5	.	17676647	17676956	MSTRG.23969.1	1	310	MSTRG.23969	.	0	0	0	0	0	0	9.73226	1.44767	5.32581	0.821642	6.29355	0.961487	0.485362	-1.04287	0.00123624	0.0149141	down	yes
60086	u	chr5	.	22936668	22937025	MSTRG.24080.1	1	358	MSTRG.24080	.	0	0	0	0	0	0	8.43575	1.25482	9.2095	1.4208	5.4581	0.833853	0.464004	-1.10779	0.000769078	0.0115052	down	yes
60240	u	chr5	+	24142835	24148892	MSTRG.24114.1	2	2730	MSTRG.24114	.	16.7876	1.74728	13.2495	1.5108	15.5385	1.63937	31.0128	4.61315	27.7581	4.2824	34.861	5.32583	0.459571	-1.12164	0.000191654	0.00584938	down	yes
60694	u	chr5	.	28398616	28399848	MSTRG.24270.1	1	1233	MSTRG.24270	.	0	0	0.974858	0.111161	0.612328	0.064603	11.5758	1.72191	5.85969	0.904008	8.52068	1.30173	0.462867	-1.11133	0.00201986	0.0196778	down	yes
60695	u	chr5	.	28400330	28402076	MSTRG.24271.1	1	1747	MSTRG.24271	.	0.206068	0.021448	1.55409	0.177209	0.848884	0.08956	12.3108	1.83123	6.45335	0.995595	7.6514	1.16893	0.474616	-1.07517	0.00275464	0.0235438	down	yes
60696	u	chr5	.	28402364	28404394	MSTRG.24272.1	1	2031	MSTRG.24272	.	1.8513	0.192686	1.63565	0.186509	2.13639	0.225397	12.514	1.86146	8.53668	1.317	11.2068	1.7121	0.458583	-1.12475	0.000262617	0.00675247	down	yes
60707	i	chr5	.	28454281	28454709	MSTRG.24282.1	1	429	MSTRG.24282	RAD51B	0.703963	0.073269	0	0	3.31002	0.34922	10.8718	1.61718	13.7063	2.11455	12.8275	1.9597	0.391536	-1.35278	0.000841224	0.012097	down	yes
60716	i	chr5	+	28555795	28565543	MSTRG.24291.1	3	1648	MSTRG.24291	RAD51B	3.79002	0.394471	1.80158	0.205429	2.38454	0.251577	10.9836	1.63382	9.79355	1.51091	11.5633	1.76657	0.486277	-1.04015	0.000155325	0.0052761	down	yes
60758	i	chr5	.	28873083	28873454	MSTRG.24326.1	1	372	MSTRG.24326	PIGH	0	0	0	0	3.81452	0.402446	21.3656	3.17813	12.3737	1.90895	16.3441	2.49694	0.320745	-1.6405	0.00178208	0.0184083	down	yes
60763	i	chr5	.	28890970	28891661	MSTRG.24329.1	1	692	MSTRG.24329	ARG2	0	0	0	0	0	0	18.5477	2.75897	11.5896	1.78799	10.2775	1.57012	0.333602	-1.5838	0.000685745	0.010817	down	yes
60895	u	chr5	.	30811289	30813438	MSTRG.24381.1	1	2150	MSTRG.24381	.	0.842791	0.087719	0.904186	0.103102	1.00884	0.106436	13.86	2.06168	9.16651	1.41417	7.63581	1.16655	0.436035	-1.19749	0.00125322	0.0150356	down	yes
60900	u	chr5	.	31233965	31235877	MSTRG.24385.1	1	1913	MSTRG.24385	.	0.276006	0.028727	0.157867	0.018001	0	0	11.5651	1.72031	5.23628	0.80783	6.69629	1.02302	0.472162	-1.08265	0.00355927	0.0273894	down	yes
60956	u	chr5	+	32331782	32367627	MSTRG.24418.4	5	19482	MSTRG.24418	.	0.940408	0.097879	0	0	0.316708	0.033414	14.939	2.22217	23.3527	3.60275	11.1411	1.70206	0.304782	-1.71415	0.0017162	0.0180086	down	yes
60958	u	chr5	+	32351338	32367627	MSTRG.24418.7	2	15852	MSTRG.24418	.	0	0	0	0	0	0	13.6382	2.02868	20.0713	3.09651	6.93554	1.05957	0.33951	-1.55847	0.00558508	0.0357009	down	yes
60967	i	chr5	.	32454489	32454871	MSTRG.24427.1	1	383	MSTRG.24427	STXBP6	0	0	0	0	0	0	23.2533	3.45892	14.3551	2.21464	14.3603	2.19387	0.279537	-1.83889	0.000318715	0.00739737	down	yes
60997	i	chr5	-	32972364	32989405	MSTRG.24439.1	2	16126	MSTRG.24439	NOVA1	18.1469	1.88875	13.2922	1.51568	8.33452	0.879323	26.2987	3.91193	23.3136	3.59672	25.5997	3.91095	0.497546	-1.0071	0.00558937	0.0357127	down	yes
61149	i	chr5	.	35555919	35556845	MSTRG.24481.1	1	927	MSTRG.24481	NPAS3	2.60626	0.271263	2.38188	0.2716	2.2794	0.240485	29.6731	4.41388	20.7066	3.19452	25.5502	3.90339	0.262118	-1.93171	5.70326e-05	0.00357126	down	yes
61151	i	chr5	.	35647985	35648746	MSTRG.24483.1	1	762	MSTRG.24483	NPAS3	2.41864	0.251735	3.92913	0.448029	4.35564	0.459537	13.2231	1.96694	13.8898	2.14285	17.7336	2.70922	0.424486	-1.23621	0.00050844	0.00937755	down	yes
61251	i	chr5	.	36806269	36807251	MSTRG.24522.1	1	983	MSTRG.24522	SLC25A21	0.920651	0.095823	1.06816	0.121799	0.307223	0.032413	11.12	1.65411	10.6592	1.64446	5.39573	0.824324	0.46279	-1.11157	0.00370609	0.0280757	down	yes
61277	u	chr5	.	36971074	36971311	MSTRG.24548.1	1	238	MSTRG.24548	.	1.05462	0.109767	1.90336	0.217036	3.13445	0.330697	11.3445	1.6875	13.3235	2.0555	6.41597	0.980189	0.479909	-1.05917	0.00614893	0.037997	down	yes
61288	u	chr5	.	37010947	37011461	MSTRG.24559.1	1	515	MSTRG.24559	.	1.75922	0.183102	0.524272	0.059781	2.31068	0.243785	13.4214	1.99643	10.2835	1.58649	6.54175	0.999405	0.465146	-1.10424	0.00385663	0.0287665	down	yes
61473	u	chr5	.	38519504	38519750	MSTRG.24636.1	1	247	MSTRG.24636	.	0	0	0	0	0	0	7.97976	1.18699	8.5587	1.3204	6.94737	1.06137	0.45724	-1.12898	2.15366e-05	0.00248774	down	yes
61551	u	chr5	.	39161718	39162559	MSTRG.24667.1	1	842	MSTRG.24667	.	0.599762	0.062424	1.76722	0.201512	2.71496	0.286439	11.4584	1.70444	6.25178	0.964498	10.3991	1.5887	0.492419	-1.02204	0.00348578	0.0270068	down	yes
61580	u	chr5	.	39294614	39296897	MSTRG.24681.1	1	2284	MSTRG.24681	.	2.43301	0.253231	2.40981	0.274784	2.79203	0.29457	9.83888	1.46353	13.1353	2.02645	12.106	1.84947	0.460022	-1.12022	0.000230909	0.00633998	down	yes
61636	i	chr5	.	40769074	40770265	MSTRG.24723.1	1	1192	MSTRG.24723	CEP128	2.27936	0.237239	0.740772	0.084468	0.253356	0.02673	10.8599	1.61541	6.26762	0.966941	9.16359	1.39995	0.481427	-1.05461	0.00192791	0.0192034	down	yes
61644	i	chr5	.	40787093	40788603	MSTRG.24730.1	1	1511	MSTRG.24730	CEP128	1.90404	0.198175	1.5996	0.182399	0	0	7.4176	1.10337	10.5328	1.62495	9.23097	1.41025	0.473946	-1.07721	0.00100677	0.0132981	down	yes
61684	i	chr5	.	42919091	42919618	MSTRG.24755.1	1	528	MSTRG.24755	GALC	1.18561	0.1234	0	0	0	0	7.41667	1.10323	15.2443	2.35183	9.4072	1.43717	0.402866	-1.31163	0.00312827	0.0253888	down	yes
61729	i	chr5	.	43303087	43303852	MSTRG.24758.1	1	766	MSTRG.24758	TTC8	3.53264	0.367682	1.56658	0.178633	7.42559	0.783427	27.0405	4.02227	16.6449	2.5679	15.4269	2.35682	0.362905	-1.46234	0.00435561	0.0308543	down	yes
61767	i	chr5	.	43756256	43766928	MSTRG.24773.1	1	10673	MSTRG.24773	KCNK13	1.62897	0.169546	1.43231	0.163322	1.75668	0.185336	9.09782	1.3533	13.2982	2.05159	9.70814	1.48315	0.448867	-1.15564	0.000542937	0.00966075	down	yes
61768	i	chr5	.	43774601	43777667	MSTRG.24774.1	1	3067	MSTRG.24774	KCNK13	1.76883	0.184102	2.11314	0.240956	1.91555	0.202098	9.35703	1.39186	11.8513	1.82837	10.4402	1.59498	0.465115	-1.10434	0.000108992	0.00453427	down	yes
61769	i	chr5	.	43791253	43792089	MSTRG.24775.1	1	837	MSTRG.24775	KCNK13	0.358423	0.037305	1.43489	0.163616	0.475508	0.050168	15.6237	2.32402	9.54958	1.47327	10.6332	1.62447	0.388746	-1.3631	0.000631237	0.0103663	down	yes
61770	i	chr5	.	43797977	43798913	MSTRG.24776.1	1	937	MSTRG.24776	KCNK13	0	0	0.322305	0.036752	1.53895	0.162365	12.1846	1.81246	16.3885	2.52834	13.1515	2.00921	0.343007	-1.54369	0.000190505	0.00583393	down	yes
61851	u	chr5	.	44653724	44654349	MSTRG.24813.1	1	626	MSTRG.24813	.	0.58147	0.06052	0.964856	0.11002	0.482428	0.050898	5.23802	0.779156	12.8978	1.98981	9.91374	1.51456	0.452235	-1.14486	0.0066568	0.0398505	down	yes
61855	i	chr5	.	44822672	44823068	MSTRG.24815.1	1	397	MSTRG.24815	RIN3	5.71537	0.594863	1.34257	0.15309	0.735516	0.0776	28.4987	4.23919	15.8589	2.44665	21.6977	3.31484	0.294085	-1.76569	0.00202156	0.0196796	down	yes
61890	u	chr5	.	45237408	45238015	MSTRG.24824.1	1	608	MSTRG.24824	.	0	0	0	0	0	0	14.3717	2.13779	9.80099	1.51205	6.80263	1.03926	0.39624	-1.33555	0.00174263	0.0181602	down	yes
62007	i	chr5	.	46712322	46712722	MSTRG.24869.1	1	401	MSTRG.24869	VRK1	2.95262	0.307313	0.817955	0.093269	0.882793	0.093138	20.4489	3.04177	21.9377	3.38445	18.1421	2.77164	0.285927	-1.80628	7.08152e-05	0.00387348	down	yes
62008	i	chr5	.	46718745	46719054	MSTRG.24870.1	1	310	MSTRG.24870	VRK1	12.0806	1.25737	8.65484	0.98689	3.38064	0.356671	24.4581	3.63814	22.3097	3.44184	28.2645	4.31807	0.381531	-1.39013	0.00403522	0.0295525	down	yes
62397	u	chr5	.	52278120	52278482	MSTRG.25040.1	1	363	MSTRG.25040	.	0.415978	0.043296	0	0	0.831956	0.087774	7.06061	1.05027	8.2011	1.26523	8.73278	1.33414	0.471302	-1.08528	8.26258e-05	0.00408947	down	yes
62519	u	chr5	.	53732478	53734102	MSTRG.25099.1	1	1625	MSTRG.25099	.	0	0	0.650462	0.074171	0.371692	0.039215	12.8683	1.91416	6.82892	1.05354	8.92308	1.36321	0.428963	-1.22107	0.00123013	0.0148728	down	yes
62582	x	chr5	-	54484244	54488921	MSTRG.25133.1	2	2059	MSTRG.25133	Six1	2.08125	0.216619	0.849527	0.096869	1.60661	0.169503	6.28034	0.934201	14.4973	2.23658	12.4553	1.90284	0.441197	-1.1805	0.00684308	0.0405585	down	yes
62901	i	chr5	.	58133136	58133524	MSTRG.25270.1	1	389	MSTRG.25270	TRIM9	0	0	0.760925	0.086766	0.827763	0.087332	8.82519	1.31275	9.72751	1.50072	6.71465	1.02582	0.46548	-1.10321	0.000345505	0.00771504	down	yes
63034	u	chr5	.	59786330	59786540	MSTRG.25293.1	1	211	MSTRG.25293	.	0	0	3.43128	0.39126	0	0	13.5308	2.01271	8.22749	1.2693	9.28436	1.4184	0.438204	-1.19032	0.00410104	0.0298285	down	yes
63042	u	chr6	-	537483	540097	MSTRG.25316.1	1	2615	MSTRG.25316	.	0	0	0.751434	0.085684	0	0	5.74723	0.8549	11.8359	1.826	8.67326	1.32504	0.446608	-1.16292	0.00294979	0.0245781	down	yes
63078	i	chr6	.	1696552	1696963	MSTRG.25374.1	1	412	MSTRG.25374	GRID1	0	0	0.548544	0.062549	0	0	9.89563	1.47198	6.56796	1.01328	7.27913	1.11206	0.465835	-1.10211	0.000303698	0.00723059	down	yes
63080	i	chr6	.	1710114	1710415	MSTRG.25376.1	1	302	MSTRG.25376	GRID1	0	0	0	0	0	0	12.4172	1.84706	5.92384	0.913905	6.87417	1.05019	0.447331	-1.16058	0.00278507	0.0236917	down	yes
63085	i	chr6	.	1723086	1723382	MSTRG.25381.1	1	297	MSTRG.25381	GRID1	1.01683	0.105834	0	0	0	0	11.5926	1.7244	10.1616	1.56769	5.57576	0.851828	0.44031	-1.18341	0.00275968	0.023568	down	yes
63087	i	chr6	.	1726208	1726788	MSTRG.25383.1	1	581	MSTRG.25383	GRID1	0	0	0.519793	0.059271	0.519793	0.05484	12.864	1.91352	6.2117	0.958315	6.74699	1.03076	0.458576	-1.12477	0.00369046	0.0279891	down	yes
63095	i	chr6	.	1822590	1823008	MSTRG.25391.1	1	419	MSTRG.25391	GRID1	0	0	0	0	1.44153	0.152087	7.9284	1.17935	5.42005	0.836182	8.75179	1.33704	0.497575	-1.00701	0.00124186	0.0149488	down	yes
63107	u	chr6	.	1976761	1977019	MSTRG.25403.1	1	259	MSTRG.25403	.	0	0	0	0	0	0	12.8263	1.90791	5.25483	0.810692	10.1429	1.54956	0.420762	-1.24892	0.00358567	0.0275225	down	yes
63267	u	chr6	.	4214387	4218402	MSTRG.25367.1	1	4016	MSTRG.25367	.	1.05055	0.109343	0.375498	0.042817	0.224602	0.023696	8.59462	1.27845	8.41061	1.29755	13.9004	2.12361	0.416832	-1.26246	0.00120036	0.0146766	down	yes
63271	i	chr6	.	4232750	4233220	MSTRG.25448.1	1	471	MSTRG.25448	SH2D4B	1.26964	0.132146	1.67941	0.191498	0	0	13.69	2.03639	12.465	1.92304	11.6157	1.77457	0.379783	-1.39675	7.66013e-05	0.00398205	down	yes
63273	i	chr6	.	4251876	4253592	MSTRG.25450.1	1	1717	MSTRG.25450	SH2D4B	0.175888	0.018307	0.527665	0.060168	0	0	11.2027	1.6664	4.58882	0.707943	10.7193	1.63762	0.447934	-1.15864	0.00555477	0.0356	down	yes
63274	i	chr6	.	4262342	4262558	MSTRG.25451.1	1	217	MSTRG.25451	SH2D4B	0	0	0	0	0	0	8.11982	1.20782	10.8341	1.67144	4.74654	0.725146	0.461482	-1.11565	0.00363416	0.0277291	down	yes
63278	i	chr6	.	4281107	4281367	MSTRG.25455.1	1	261	MSTRG.25455	SH2D4B	1.24138	0.129204	0	0	0	0	13.4559	2.00157	6.57088	1.01373	9.76245	1.49144	0.421688	-1.24575	0.00211717	0.0201505	down	yes
63313	u	chr6	.	4511536	4513569	MSTRG.25476.1	1	2034	MSTRG.25476	.	0	0	0	0	0.316126	0.033352	12.1711	1.81045	7.25959	1.11998	6.77139	1.03449	0.440111	-1.18406	0.00130115	0.0153905	down	yes
63316	u	chr6	.	4520233	4521895	MSTRG.25479.1	1	1663	MSTRG.25479	.	0	0	0	0	0	0	11.8106	1.75683	6.34757	0.979275	10.8142	1.65212	0.410359	-1.28504	0.00104309	0.0135728	down	yes
63317	u	chr6	.	4524003	4525070	MSTRG.25480.1	1	1068	MSTRG.25480	.	0	0	0	0	0	0	11.7247	1.74405	9.58052	1.47804	6.66105	1.01763	0.41772	-1.25939	0.000644293	0.0104931	down	yes
63319	u	chr6	.	4535506	4535920	MSTRG.25482.1	1	415	MSTRG.25482	.	0	0	0.563855	0.064295	0	0	17.812	2.64954	8.36867	1.29108	7.64337	1.1677	0.388682	-1.36334	0.00475449	0.0325249	down	yes
63322	u	chr6	.	4575498	4575794	MSTRG.25485.1	1	297	MSTRG.25485	.	0	0	0	0	0	0	10.8855	1.61922	5.08418	0.784365	9.36364	1.43051	0.444852	-1.1686	0.00231956	0.0212924	down	yes
63325	u	chr6	.	4601519	4601789	MSTRG.25488.1	1	271	MSTRG.25488	.	0	0	0	0	0	0	10.952	1.62912	5.43173	0.837984	4.70849	0.719332	0.493738	-1.01818	0.00587716	0.036874	down	yes
63412	u	chr6	-	5984397	5986598	MSTRG.25546.1	2	1544	MSTRG.25546	.	0.194948	0.02029	0	0	0	0	11.8659	1.76506	20.7623	3.20312	17.1574	2.62119	0.289422	-1.78875	0.000540307	0.00963821	down	yes
63418	x	chr6	+	6041367	6048231	MSTRG.25552.1	2	557	MSTRG.25552	ENSGALG00000043867	0	0	0	0	0	0	12.3022	1.82995	10.9842	1.69459	22.2291	3.39601	0.310139	-1.68901	0.00167165	0.017717	down	yes
63425	u	chr6	.	6061690	6062048	MSTRG.25558.1	1	359	MSTRG.25558	.	0	0	0	0	0	0	5.03621	0.749137	10.9025	1.68199	7.60446	1.16176	0.461995	-1.11405	0.0033254	0.0262727	down	yes
63426	u	chr6	.	6063096	6065297	MSTRG.25559.1	1	2202	MSTRG.25559	.	0.328792	0.034221	0	0	0	0	13.8283	2.05697	12.1844	1.87975	7.58901	1.1594	0.378918	-1.40004	0.000845742	0.0121251	down	yes
63427	u	chr6	.	6065806	6066808	MSTRG.25560.1	1	1003	MSTRG.25560	.	0	0	0	0	0	0	6.6012	0.981928	9.52842	1.47	6.40877	0.97909	0.469083	-1.09208	0.000504634	0.00933375	down	yes
63428	u	chr6	.	6067940	6069328	MSTRG.25561.1	1	1389	MSTRG.25561	.	0	0	0	0	0	0	5.71274	0.849771	10.4888	1.61817	8.13319	1.24253	0.451559	-1.14701	0.00138075	0.0158866	down	yes
63429	u	chr6	.	6071800	6072348	MSTRG.25562.1	1	549	MSTRG.25562	.	0	0	0	0	0	0	11.1785	1.6628	5.45173	0.841069	6.59927	1.00819	0.466582	-1.0998	0.00238545	0.0216429	down	yes
63430	u	chr6	.	6073174	6073519	MSTRG.25563.1	1	346	MSTRG.25563	.	0	0	0	0	0	0	10.4451	1.55371	5.34104	0.823993	8.6185	1.31668	0.452529	-1.14392	0.00136814	0.0158094	down	yes
63433	u	chr6	.	6089057	6090343	MSTRG.25566.1	1	1287	MSTRG.25566	.	0	0	0	0	0	0	4.83994	0.719941	10.2712	1.58459	9.93007	1.51705	0.447096	-1.16134	0.00361385	0.0276538	down	yes
63434	u	chr6	.	6091258	6091536	MSTRG.25567.1	1	279	MSTRG.25567	.	0	0	0	0	0	0	12.4014	1.84471	6.12545	0.945008	7.56989	1.15648	0.437621	-1.19225	0.00189142	0.0189827	down	yes
63436	u	chr6	.	6131586	6134598	MSTRG.25569.1	1	3013	MSTRG.25569	.	0	0	0	0	0	0	7.04115	1.04737	10.0149	1.54506	6.89811	1.05385	0.45378	-1.13993	0.00039199	0.00823062	down	yes
63437	u	chr6	.	6140869	6142761	MSTRG.25570.1	1	1893	MSTRG.25570	.	0	0	0	0	0	0	7.6878	1.14356	9.21289	1.42132	6.75225	1.03156	0.45603	-1.1328	0.000111468	0.00457452	down	yes
63439	u	chr6	.	6148284	6148577	MSTRG.25572.1	1	294	MSTRG.25572	.	0	0	0	0	0	0	11.8129	1.75717	9.68708	1.49448	6.53742	0.998743	0.417445	-1.26034	0.000778154	0.0115687	down	yes
63441	u	chr6	.	6157419	6157950	MSTRG.25574.1	1	532	MSTRG.25574	.	0	0	0	0	0	0	4.17857	0.621563	12.0959	1.8661	9.20113	1.40569	0.447211	-1.16097	0.00879012	0.0477132	down	yes
63442	u	chr6	.	6160483	6161723	MSTRG.25575.1	1	1241	MSTRG.25575	.	0	0	0	0	0	0	10.5963	1.5762	10.2957	1.58838	3.97986	0.608016	0.45349	-1.14086	0.00744698	0.0428098	down	yes
63444	u	chr6	.	6165610	6166609	MSTRG.25577.1	1	1000	MSTRG.25577	.	0	0	0	0	0	0	13.801	2.0529	9.792	1.51067	14.482	2.21246	0.343732	-1.54064	0.000142234	0.00506913	down	yes
63445	u	chr6	.	6175758	6176629	MSTRG.25578.1	1	872	MSTRG.25578	.	0	0	0	0	0	0	10.4622	1.55625	7.36124	1.13566	4.49083	0.686079	0.477158	-1.06746	0.0035663	0.0274232	down	yes
63447	u	chr6	.	6191534	6192446	MSTRG.25580.1	1	913	MSTRG.25580	.	0	0	0	0	0	0	9.58927	1.4264	8.82256	1.36111	4.9299	0.753158	0.463483	-1.10941	0.00178945	0.018444	down	yes
63448	u	chr6	.	6200466	6200800	MSTRG.25581.1	1	335	MSTRG.25581	.	0	0	0	0	0	0	10.3522	1.5399	9.27761	1.43131	3.70448	0.565946	0.469378	-1.09118	0.00806016	0.0449898	down	yes
63449	u	chr6	.	6203087	6203408	MSTRG.25582.1	1	322	MSTRG.25582	.	0	0	0	0	0	0	5.8913	0.876332	10.2671	1.58396	11.3602	1.73554	0.422461	-1.24311	0.00183052	0.0186766	down	yes
63452	u	chr6	.	6239497	6240526	MSTRG.25585.1	1	1030	MSTRG.25585	.	0	0	0	0	0	0	6.07864	0.904198	9.77476	1.50801	6.89806	1.05384	0.467158	-1.09802	0.000755048	0.0114119	down	yes
63453	u	chr6	.	6246710	6247052	MSTRG.25586.1	1	343	MSTRG.25586	.	0	0	0	0	0	0	10.4781	1.55862	5.53644	0.854138	5.11079	0.780792	0.490998	-1.02621	0.00343535	0.02678	down	yes
63455	u	chr6	.	6253998	6257192	MSTRG.25588.1	1	3195	MSTRG.25588	.	0	0	0	0	0.141784	0.014959	5.75587	0.856186	10.0873	1.55623	7.86197	1.2011	0.459758	-1.12105	0.00110238	0.0139815	down	yes
63456	u	chr6	.	6261788	6262169	MSTRG.25589.1	1	382	MSTRG.25589	.	0	0	0	0	0	0	11.3717	1.69155	13.5812	2.09524	10.9398	1.67131	0.355517	-1.49201	2.72012e-05	0.00268767	down	yes
63457	u	chr6	.	6267400	6268438	MSTRG.25590.1	1	1039	MSTRG.25590	.	0	0	0	0	0	0	7.12897	1.06044	7.07796	1.09196	8.19057	1.2513	0.468833	-1.09285	1.01129e-05	0.00194709	down	yes
63459	u	chr6	.	6274264	6274887	MSTRG.25592.1	1	624	MSTRG.25592	.	0	0	0	0	0	0	4.4359	0.65984	9.35096	1.44263	7.78205	1.18889	0.483004	-1.04989	0.00318656	0.025665	down	yes
63465	u	chr6	.	6298239	6298740	MSTRG.25598.1	1	502	MSTRG.25598	.	0	0	0	0	0	0	11.6135	1.72751	17.5837	2.71273	11.249	1.71855	0.331182	-1.5943	0.000433339	0.00865717	down	yes
63466	u	chr6	.	6304353	6305286	MSTRG.25599.1	1	934	MSTRG.25599	.	0	0	0	0	0	0	11.1381	1.6568	5.45932	0.842239	5.75482	0.879183	0.477283	-1.06708	0.00339707	0.0266196	down	yes
63467	u	chr6	.	6306317	6306866	MSTRG.25600.1	1	550	MSTRG.25600	.	0	0	0	0	0	0	11.0855	1.64896	10.0636	1.55257	6.22364	0.950806	0.423231	-1.24048	0.000873237	0.012311	down	yes
63473	u	chr6	.	6327906	6328351	MSTRG.25606.1	1	446	MSTRG.25606	.	0	0	0	0	0	0	13.8879	2.06582	11.713	1.80703	9.52242	1.45477	0.361741	-1.46697	9.52969e-05	0.00430885	down	yes
63481	i	chr6	.	6330477	6332083	MSTRG.25607.1	1	1607	MSTRG.25607	PCDH15	0.375856	0.03912	0	0	0	0	8.16117	1.21397	9.2906	1.43331	6.66895	1.01884	0.457156	-1.12924	0.000145703	0.00513874	down	yes
63482	i	chr6	.	6332425	6333687	MSTRG.25608.1	1	1263	MSTRG.25608	PCDH15	0	0	0	0	0	0	5.80839	0.863999	9.95804	1.53628	7.79256	1.1905	0.45878	-1.12412	0.000935736	0.012784	down	yes
63492	i	chr6	.	6377854	6378530	MSTRG.25618.1	1	677	MSTRG.25618	PCDH15	0	0	0	0	0	0	11.0561	1.6446	9.55244	1.47371	12.452	1.90233	0.374842	-1.41565	2.93937e-05	0.00274244	down	yes
63498	i	chr6	.	6408474	6408699	MSTRG.25624.1	1	226	MSTRG.25624	PCDH15	0	0	0	0	0	0	8.0177	1.19263	10.0221	1.54617	4.00885	0.612446	0.480714	-1.05675	0.00551777	0.0354873	down	yes
63504	i	chr6	.	6476315	6476635	MSTRG.25630.1	1	321	MSTRG.25630	PCDH15	0	0	0	0	0	0	12.6511	1.88185	9.4891	1.46394	8.4486	1.29072	0.394677	-1.34125	0.000163151	0.00539659	down	yes
63506	i	chr6	.	6524333	6524598	MSTRG.25632.1	1	266	MSTRG.25632	PCDH15	0	0	0	0	0	0	8.62406	1.28283	11.7782	1.81709	5.52632	0.844274	0.438497	-1.18936	0.00252337	0.0223895	down	yes
63508	i	chr6	.	6531097	6531809	MSTRG.25634.1	1	713	MSTRG.25634	PCDH15	0	0	0	0	0	0	3.57924	0.532413	9.84713	1.51917	7.12763	1.08891	0.498672	-1.00384	0.0086445	0.0471642	down	yes
63511	i	chr6	.	6579782	6581183	MSTRG.25637.1	1	1402	MSTRG.25637	PCDH15	0.430813	0.04484	0	0	0	0	6.89087	1.02502	9.82596	1.51591	6.42011	0.980823	0.469563	-1.09061	0.000624493	0.0103253	down	yes
63513	i	chr6	.	6609957	6610428	MSTRG.25639.1	1	472	MSTRG.25639	PCDH15	1.27542	0.132748	0	0	0.639831	0.067505	11.4788	1.70747	14.6123	2.25432	11.5742	1.76822	0.367361	-1.44473	0.0001255	0.00478877	down	yes
63542	u	chr6	.	7222812	7223072	MSTRG.25533.1	1	261	MSTRG.25533	.	2.31418	0.240863	0	0	0	0	13.977	2.07908	10.9923	1.69585	19.8238	3.02854	0.333544	-1.58405	0.00136384	0.0157817	down	yes
63582	i	chr6	-	7930991	7934285	MSTRG.25652.1	2	3266	MSTRG.25652	JMJD1C	7.50096	0.78071	8.84729	1.00883	10.1026	1.06586	30.7253	4.57039	18.3037	2.82382	22.2416	3.39792	0.42888	-1.22135	0.00205461	0.0198205	down	yes
63714	u	chr6	.	9224382	9224958	MSTRG.25685.1	1	577	MSTRG.25685	.	0	0	0	0	0	0	4.84056	0.720033	6.5182	1.0056	9.55459	1.45969	0.490282	-1.02831	0.00233856	0.0213917	down	yes
64137	u	chr6	.	12019413	12019654	MSTRG.25799.1	1	242	MSTRG.25799	.	0	0	0	0	0	0	12.7603	1.8981	13.186	2.03427	10.2562	1.56687	0.353842	-1.49882	3.14503e-05	0.00280952	down	yes
64258	u	chr6	.	13911149	13911813	MSTRG.25852.1	1	665	MSTRG.25852	.	0	0	0	0	0.454135	0.047913	10.3789	1.54387	6.88872	1.06276	3.93384	0.600985	0.499649	-1.00101	0.00675385	0.0402186	down	yes
64363	i	chr6	-	15271342	15275789	MSTRG.25911.1	2	4336	MSTRG.25911	ADK	9.34985	0.973146	1.03848	0.118415	6.1683	0.650778	23.5992	3.51038	22.7509	3.50991	26.3413	4.02426	0.329104	-1.60339	0.00291842	0.0244217	down	yes
64767	i	chr6	.	19466612	19467331	MSTRG.26024.1	1	720	MSTRG.26024	ENSGALG00000038799	0	0	0	0	0	0	29.9762	4.45895	47.0963	7.26581	35.7472	5.46122	0.15081	-2.7292	9.60412e-05	0.00432446	down	yes
65629	u	chr6	.	29465622	29466425	MSTRG.26350.1	1	804	MSTRG.26350	.	0	0	0	0	0	0	6.23134	0.926913	9.53856	1.47157	8.33831	1.27387	0.451995	-1.14562	0.000408768	0.0083989	down	yes
66077	u	chr7	-	85148	93091	MSTRG.26530.1	3	3264	MSTRG.26530	.	0.308942	0.032155	0.092525	0.01055	0.094876	0.01001	8.89445	1.32305	10.0789	1.55494	7.52438	1.14953	0.435461	-1.19939	7.95367e-05	0.0040479	down	yes
66159	i	chr7	-	734175	764004	MSTRG.26567.1	6	1414	MSTRG.26567	COL3A1	2.42944	0.25286	3.60494	0.411063	1.91676	0.202225	14.0608	2.09155	11.7748	1.81656	7.23284	1.10499	0.487637	-1.03612	0.00459158	0.0318551	down	yes
66192	u	chr7	-	1173596	1244504	MSTRG.26572.1	3	5540	MSTRG.26572	.	1.61836	0.168441	0.243673	0.027785	0.70722	0.074614	14.3114	2.12882	10.6376	1.64112	10.7452	1.64159	0.389562	-1.36008	0.000155384	0.0052761	down	yes
66226	u	chr7	.	2162806	2163034	MSTRG.26578.1	1	229	MSTRG.26578	.	0	0	0	0	0	0	4.61135	0.685939	8.38428	1.29349	13.0786	1.99806	0.441849	-1.17838	0.00797881	0.0447267	down	yes
66228	u	chr7	.	2188941	2189258	MSTRG.26580.1	1	318	MSTRG.26580	.	0.943396	0.09819	1.89308	0.215863	1.74528	0.184134	6.17296	0.918228	12.7453	1.96629	10.3113	1.5753	0.476074	-1.07074	0.00491612	0.0330716	down	yes
66351	u	chr7	.	4105449	4106228	MSTRG.26650.1	1	780	MSTRG.26650	.	0.160256	0.01668	0	0	0	0	9.55513	1.42133	5.66667	0.874229	5.60769	0.856706	0.494146	-1.01699	0.00126982	0.0151512	down	yes
66356	u	chr7	.	4129860	4130301	MSTRG.26655.1	1	442	MSTRG.26655	.	0	0	0.343891	0.039213	0	0	5.65837	0.841683	6.66516	1.02827	10.224	1.56195	0.477087	-1.06768	0.00170063	0.0179029	down	yes
66374	i	chr7	.	4246924	4247781	MSTRG.26672.1	1	858	MSTRG.26672	BARD1	2.10023	0.218595	0	0	1.40676	0.148418	24.5245	3.64802	12.1935	1.88116	16.4732	2.51667	0.30974	-1.69087	0.00146848	0.0164387	down	yes
66376	u	chr7	.	4314910	4315249	MSTRG.26678.1	1	340	MSTRG.26678	.	0	0	0	0	0	0	8.21176	1.2215	9.30294	1.43522	4.35294	0.665014	0.480617	-1.05704	0.00306638	0.0251221	down	yes
66419	i	chr7	.	4648496	4649204	MSTRG.26690.1	1	709	MSTRG.26690	RAMP1	10.8773	1.13212	4.00987	0.457236	4.01269	0.423354	27.031	4.02087	18.8561	2.90904	24.3526	3.72043	0.362751	-1.46295	0.00256346	0.0225696	down	yes
66546	i	chr7	+	5209552	5210431	MSTRG.26706.1	2	826	MSTRG.26706	ENSGALG00000004045	9.44353	0.982896	11.3506	1.29428	7.69235	0.811572	58.5114	8.70357	63.6754	9.82357	47.986	7.33099	0.211187	-2.2434	0.000109871	0.0045402	down	yes
66609	i	chr7	.	6135050	6135430	MSTRG.26744.1	1	381	MSTRG.26744	ENSGALG00000004274	3.90814	0.406764	1.23884	0.141262	1.81365	0.191347	36.5249	5.43309	11.147	1.71971	25.8793	3.95366	0.280495	-1.83395	0.00840668	0.0462747	down	yes
66611	i	chr7	.	6144094	6144475	MSTRG.26746.1	1	382	MSTRG.26746	ENSGALG00000004274	0.780105	0.081194	0	0	3.5445	0.373958	28.5969	4.25378	9.24607	1.42644	18.5576	2.83511	0.312046	-1.68017	0.00879513	0.047725	down	yes
66612	i	chr7	.	6145000	6145620	MSTRG.26747.1	1	621	MSTRG.26747	ENSGALG00000004274	1.33816	0.139278	0.378422	0.043151	0.668277	0.070506	22.0837	3.28496	21.6731	3.34363	28.1884	4.30644	0.234416	-2.09286	3.97179e-05	0.00308423	down	yes
66613	i	chr7	.	6153359	6153636	MSTRG.26748.1	1	278	MSTRG.26748	ENSGALG00000004274	0	0	0.744604	0.084905	0	0	10.7158	1.59398	11.0288	1.70147	10.5647	1.61401	0.389797	-1.3592	6.03184e-06	0.00160532	down	yes
66794	u	chr7	+	9257110	9262200	MSTRG.26803.1	2	1183	MSTRG.26803	.	0	0	0	0	0.231411	0.024415	12.2915	1.82836	4.67707	0.721558	6.92283	1.05763	0.467611	-1.09662	0.00639691	0.0388599	down	yes
66888	u	chr7	.	10509482	10509897	MSTRG.26836.1	1	416	MSTRG.26836	.	1.77644	0.184895	0.569712	0.064963	1.08894	0.114887	12.3197	1.83256	11.274	1.73931	8.72596	1.33309	0.426741	-1.22857	0.000225604	0.00629672	down	yes
66914	u	chr7	.	11055079	11055660	MSTRG.26862.1	1	582	MSTRG.26862	.	1.14089	0.118746	2	0.228055	2.5189	0.265753	11.0979	1.65082	15.0704	2.325	11.9863	1.83118	0.411515	-1.28098	0.000320947	0.00741265	down	yes
66921	u	chr7	.	11071733	11075593	MSTRG.26856.1	1	3861	MSTRG.26856	.	1.78218	0.185492	0.86014	0.09808	0.3108	0.032791	10.9441	1.62793	8.76638	1.35244	10.3665	1.58372	0.43825	-1.19017	9.72351e-05	0.0043305	down	yes
66924	u	chr7	.	11085697	11086757	MSTRG.26868.1	1	1061	MSTRG.26868	.	0	0	0	0	0	0	6.15269	0.915212	10.9416	1.68802	6.81433	1.04105	0.456562	-1.13112	0.0016595	0.0176496	down	yes
66926	u	chr7	.	11092322	11092704	MSTRG.26870.1	1	383	MSTRG.26870	.	0	0	0	0	0	0	7.78851	1.15854	10.1305	1.5629	3.74935	0.572801	0.486196	-1.04039	0.00726826	0.0422087	down	yes
66928	u	chr7	.	11105429	11105784	MSTRG.26872.1	1	356	MSTRG.26872	.	0	0	0	0	0	0	11.0112	1.63792	9.72472	1.50029	6.94944	1.06169	0.418962	-1.25511	0.000312999	0.00733295	down	yes
66929	u	chr7	.	11112919	11113514	MSTRG.26873.1	1	596	MSTRG.26873	.	0	0	0	0	0	0	10.3876	1.54515	7.03859	1.08588	6.05537	0.925099	0.460802	-1.11778	0.000733116	0.0112178	down	yes
66937	i	chr7	-	11145943	11162327	MSTRG.26877.1	2	599	MSTRG.26877	SPATS2L	4.49708	0.468062	2.01669	0.229959	5.6073	0.591591	26.1293	3.88673	20.8021	3.20925	17.115	2.61472	0.338109	-1.56444	0.000720113	0.0111151	down	yes
66939	i	chr7	.	11179868	11181032	MSTRG.26879.1	1	1165	MSTRG.26879	SPATS2L	4.40429	0.458405	1.29614	0.147795	3.24034	0.341868	14.7502	2.19409	28.4953	4.39613	23.2755	3.55588	0.305832	-1.70919	0.00221478	0.0207123	down	yes
66941	i	chr7	.	11209207	11211683	MSTRG.26880.1	1	2477	MSTRG.26880	SPATS2L	4.0757	0.424204	5.64029	0.643148	7.87969	0.831337	20.2103	3.00629	14.5004	2.23706	19.7194	3.0126	0.435077	-1.20066	0.00122499	0.0148419	down	yes
67121	u	chr7	.	12380111	12385751	MSTRG.26930.1	1	5641	MSTRG.26930	.	0.665485	0.069265	0	0	0	0	8.40454	1.25018	10.5581	1.62885	7.10778	1.08588	0.442525	-1.17617	0.000340461	0.00764469	down	yes
67142	x	chr7	+	12511473	12518566	MSTRG.26958.2	3	5747	MSTRG.26958	ADAM23	0.056994	0.005932	4.10119	0.467648	2.71807	0.286766	16.0914	2.3936	12.6824	1.95659	13.8103	2.10985	0.393399	-1.34594	0.00137586	0.0158605	down	yes
67388	x	chr7	+	15458933	15461397	MSTRG.27191.1	1	2465	MSTRG.27191	PLEKHA3	0	0	2.92941	0.334034	0	0	12.5067	1.86037	9.02973	1.39307	17.8191	2.72228	0.374105	-1.41848	0.00358005	0.0274944	down	yes
67454	u	chr7	.	16016695	16016964	MSTRG.27021.1	1	270	MSTRG.27021	.	0	0	0	0	0	0	14.5185	2.15963	5.71481	0.881657	7.74074	1.18258	0.425551	-1.2326	0.00517751	0.0341433	down	yes
67461	x	chr7	+	16150805	16275492	MSTRG.27040.4	7	1466	MSTRG.27040	MTX2	0	0	0	0	0	0	21.8891	3.25601	19.3211	2.98077	18.6704	2.85234	0.248372	-2.00943	1.175e-06	0.000875571	down	yes
67462	u	chr7	+	16151617	16167372	MSTRG.27039.2	2	15303	MSTRG.27039	.	1.26854	0.132032	1.178	0.134325	2.3091	0.243618	10.6778	1.58832	6.09957	0.941015	11.5156	1.75927	0.486572	-1.03927	0.00305865	0.0250925	down	yes
67485	u	chr7	.	16347570	16349435	MSTRG.27049.1	1	1866	MSTRG.27049	.	1.99839	0.207995	3.13719	0.357726	2.81136	0.296609	10.6661	1.58659	13.3446	2.05875	14.6222	2.23388	0.436413	-1.19624	0.000385257	0.00815571	down	yes
67584	u	chr7	.	17131205	17131407	MSTRG.27079.1	1	203	MSTRG.27079	.	0	0	0	0	0	0	11.0246	1.63991	11.8966	1.83535	9.85714	1.50591	0.376368	-1.40978	1.07131e-05	0.0019845	down	yes
67794	i	chr7	.	19022254	19023147	MSTRG.27150.1	1	894	MSTRG.27150	G6PC2	0	0	0	0	1.68904	0.1782	12.16	1.80879	8.76398	1.35207	9.95414	1.52073	0.413594	-1.27371	0.000301046	0.00720218	down	yes
67799	x	chr7	-	19026161	19030481	MSTRG.27152.1	2	3143	MSTRG.27152	SPC25	2.26011	0.235236	0.636774	0.07261	0.628657	0.066326	12.0337	1.79001	9.02026	1.39161	10.3623	1.58308	0.434393	-1.20293	0.000219217	0.00621001	down	yes
67857	i	chr7	.	19816159	19817313	MSTRG.27203.1	1	1155	MSTRG.27203	CSRNP3	1.69957	0.176893	0.261472	0.029815	0.522944	0.055173	22.0061	3.2734	15.1186	2.33243	17.9732	2.74582	0.288345	-1.79413	0.000114177	0.00461202	down	yes
67858	i	chr7	.	19819955	19821229	MSTRG.27204.1	1	1275	MSTRG.27204	CSRNP3	2.07137	0.215591	1.77647	0.202567	0.464314	0.048987	27.9984	4.16477	13.9639	2.15429	30.0878	4.59662	0.25621	-1.9646	0.00183051	0.0186766	down	yes
67866	i	chr7	.	19845953	19846292	MSTRG.27209.1	1	340	MSTRG.27209	CSRNP3	0	0	0	0	0	0	8.94706	1.33088	10.0794	1.55501	15.3471	2.34462	0.368904	-1.43868	0.000774502	0.0115448	down	yes
67871	i	chr7	.	19865171	19867071	MSTRG.27214.1	1	1901	MSTRG.27214	CSRNP3	0.158864	0.016535	0	0	0	0	11.0147	1.63844	3.71226	0.572711	7.27512	1.11145	0.487733	-1.03584	0.00872004	0.0474695	down	yes
67873	i	chr7	.	19876424	19876782	MSTRG.27216.1	1	359	MSTRG.27216	CSRNP3	0	0	0	0	0	0	5.94986	0.885042	16.2758	2.51096	7.96936	1.21751	0.408441	-1.2918	0.00859901	0.0469856	down	yes
67876	i	chr7	.	19890801	19891068	MSTRG.27219.1	1	268	MSTRG.27219	CSRNP3	0	0	0	0	0	0	11.8657	1.76502	5.10075	0.786921	12.791	1.95413	0.409187	-1.28917	0.00478402	0.0326453	down	yes
67890	i	chr7	.	20036662	20037783	MSTRG.27226.1	1	1122	MSTRG.27226	ENSGALG00000011040	0	0	0	0	0	0	6.09715	0.906951	13.5775	2.09468	9.26203	1.41499	0.412455	-1.27769	0.00317751	0.0256238	down	yes
67891	i	chr7	.	20039497	20040594	MSTRG.27227.1	1	1098	MSTRG.27227	ENSGALG00000011040	0	0	0	0	0	0	11.8069	1.75628	9.86976	1.52266	4.91166	0.750371	0.434739	-1.20178	0.00389565	0.0289418	down	yes
67892	i	chr7	.	20041518	20042614	MSTRG.27228.1	1	1097	MSTRG.27228	ENSGALG00000011040	0	0	0	0	0	0	9.90611	1.47353	7.52416	1.16079	4.91887	0.751472	0.474484	-1.07557	0.00175748	0.0182591	down	yes
67893	i	chr7	.	20043294	20043771	MSTRG.27229.1	1	478	MSTRG.27229	ENSGALG00000011040	0	0	0	0	0	0	10.0774	1.49901	4.71339	0.727161	7.81799	1.19438	0.472638	-1.08119	0.00227998	0.0210738	down	yes
68142	x	chr7	+	22366998	22373033	MSTRG.27340.1	2	853	MSTRG.27340	ENSGALG00000033452	13.829	1.43934	10.4624	1.193	8.18027	0.863049	25.9264	3.85655	27.0784	4.17754	22.6448	3.45952	0.446271	-1.16401	0.000838842	0.0120751	down	yes
68341	u	chr7	.	23300385	23301246	MSTRG.27434.1	1	862	MSTRG.27434	.	1.0406	0.108307	0.737819	0.084132	0.698376	0.073681	9.01392	1.34082	10.6694	1.64603	4.37471	0.668339	0.499793	-1.0006	0.0074027	0.0426389	down	yes
68456	u	chr7	.	24541189	24541434	MSTRG.27488.1	1	246	MSTRG.27488	.	0	0	0.03252	0.003708	0	0	9.9187	1.47541	15.878	2.4496	13.7439	2.0997	0.335962	-1.57363	0.000367874	0.00799348	down	yes
68579	i	chr7	.	26557396	26557861	MSTRG.27522.1	1	466	MSTRG.27522	SLC15A2	0.759657	0.079066	0	0	0	0	6.2618	0.931444	10.2983	1.58878	11.1395	1.70182	0.430664	-1.21537	0.00148277	0.0165157	down	yes
69004	i	chr7	.	32071064	32071425	MSTRG.27676.1	1	362	MSTRG.27676	LRP1B	0	0	0	0	0	0	11.2624	1.67529	3.9337	0.606874	6.67403	1.01961	0.486549	-1.03934	0.00811991	0.0452217	down	yes
69445	u	chr8	.	1298382	1298627	MSTRG.27881.1	1	246	MSTRG.27881	.	1.36992	0.142583	1.15041	0.131178	0	0	10.9268	1.62537	7.21138	1.11254	5.96342	0.911051	0.495888	-1.01191	0.00243554	0.0219191	down	yes
69565	u	chr8	.	2725722	2727065	MSTRG.27924.1	1	1344	MSTRG.27924	.	0.56994	0.05932	0.50372	0.057438	1.25819	0.132743	9.99182	1.48628	8.34152	1.28689	10.7314	1.63947	0.438901	-1.18803	6.41419e-05	0.00372234	down	yes
69573	u	chr8	.	2844489	2844909	MSTRG.27931.1	1	421	MSTRG.27931	.	0	0	0	0	0	0	7.89074	1.17375	13.2162	2.03893	5.19477	0.793623	0.438645	-1.18888	0.00588959	0.0369158	down	yes
69586	u	chr8	.	3102160	3102675	MSTRG.27944.1	1	516	MSTRG.27944	.	0.624031	0.06495	1.16279	0.13259	0.155039	0.016357	8.05426	1.19807	16.2422	2.50578	15.595	2.3825	0.360962	-1.47008	0.00265588	0.0230459	down	yes
69601	u	chr8	.	3334754	3335587	MSTRG.27959.1	1	834	MSTRG.27959	.	0.357314	0.03719	1.07914	0.123051	0.360911	0.038077	10.0156	1.48982	14.4844	2.23459	5.17026	0.789879	0.437749	-1.19182	0.00884633	0.0478925	down	yes
69610	u	chr8	.	3368852	3373285	MSTRG.27968.1	1	4434	MSTRG.27968	.	2.02323	0.210581	1.77582	0.202493	1.06089	0.111928	9.37461	1.39447	9.39377	1.44923	8.4364	1.28886	0.494043	-1.01729	3.11076e-05	0.00280533	down	yes
69699	i	chr8	.	3936396	3936675	MSTRG.28010.1	1	280	MSTRG.28010	TEDC1	2.77143	0.288454	0.528571	0.060272	0	0	11.25	1.67344	10.0893	1.55653	5.19286	0.79333	0.481247	-1.05515	0.00775617	0.0439375	down	yes
70021	i	chr8	.	5733835	5734095	MSTRG.28125.1	1	261	MSTRG.28125	CACNA1E	0	0	0	0	0	0	13.8851	2.0654	6.52874	1.00723	5.46743	0.835278	0.44573	-1.16576	0.00694434	0.040936	down	yes
70144	u	chr8	+	6694559	6695821	MSTRG.28152.1	2	687	MSTRG.28152	.	0	0	0.439592	0.050126	0.439592	0.046379	10.8345	1.61163	10.2198	1.57667	7.60302	1.16154	0.422733	-1.24218	0.000165279	0.00543152	down	yes
70558	u	chr8	.	12910213	12911969	MSTRG.28313.1	1	1757	MSTRG.28313	.	0	0	0	0	0.343768	0.036269	9.89755	1.47226	5.46557	0.843204	5.535	0.845601	0.49761	-1.00691	0.00208476	0.0199651	down	yes
70561	u	chr8	.	12923438	12924160	MSTRG.28316.1	1	723	MSTRG.28316	.	0	0	0	0	0	0	7.10235	1.05648	10.6846	1.64838	7.0899	1.08315	0.445033	-1.16802	0.000597565	0.010126	down	yes
70595	u	chr8	.	13431511	13432528	MSTRG.28331.1	1	1018	MSTRG.28331	.	2.22495	0.231576	1.03536	0.11806	0.576621	0.060836	9.26326	1.37791	8.59332	1.32574	7.76031	1.18557	0.494407	-1.01623	0.000152881	0.00524921	down	yes
70647	u	chr8	+	13774952	13781656	MSTRG.28365.1	2	1721	MSTRG.28365	.	7.29343	0.759111	2.21549	0.252627	3.87134	0.40844	17.4045	2.58892	14.3587	2.2152	15.1146	2.3091	0.433169	-1.207	0.00133837	0.0156066	down	yes
70733	i	chr8	.	14260195	14260463	MSTRG.28390.1	1	269	MSTRG.28390	GLMN	4.21561	0.438767	0	0	3.18587	0.336122	17.7138	2.63492	9.89591	1.5267	10.5465	1.61122	0.43117	-1.21367	0.00635479	0.0387151	down	yes
70846	u	chr8	.	15745671	15745986	MSTRG.28453.1	1	316	MSTRG.28453	.	0	0	0	0	0.348101	0.036726	10.9905	1.63484	5.43354	0.838264	4.68354	0.715521	0.499692	-1.00089	0.00654194	0.0393724	down	yes
70863	u	chr8	.	15843718	15844078	MSTRG.28470.1	1	361	MSTRG.28470	.	4.87258	0.507145	1.36842	0.156038	2.17175	0.229127	9.14959	1.361	13.3463	2.059	12.4598	1.90353	0.46742	-1.09721	0.00250655	0.0223086	down	yes
70878	x	chr8	-	15969670	15982919	MSTRG.28480.1	3	10378	MSTRG.28480	SELENOF	9.67849	1.00735	8.21835	0.937118	6.69557	0.706408	36.8805	5.48598	46.1256	7.11606	32.4595	4.95895	0.276561	-1.85433	0.00025116	0.00663392	down	yes
70960	u	chr8	.	16787978	16788765	MSTRG.28513.1	1	788	MSTRG.28513	.	1.66878	0.173689	1.19924	0.136746	0.191624	0.020217	8.27031	1.23021	9.7132	1.49851	9.91751	1.51513	0.459664	-1.12135	0.000174766	0.00560003	down	yes
71144	u	chr8	+	19936297	19938368	MSTRG.28592.1	2	1800	MSTRG.28592	.	2.79576	0.290987	1.11976	0.127684	1.02828	0.108487	16.5622	2.46363	16.2128	2.50125	15.9571	2.43782	0.338273	-1.56374	2.37128e-05	0.00258421	down	yes
71145	u	chr8	+	19939955	19943373	MSTRG.28593.1	2	3370	MSTRG.28593	.	0.927446	0.09653	1.46609	0.167175	1.15905	0.122284	24.8181	3.69169	17.033	2.62778	17.2632	2.63736	0.285212	-1.80989	0.000135733	0.00496045	down	yes
71494	i	chr8	.	23698457	23698765	MSTRG.28681.1	1	309	MSTRG.28681	ELAVL4	0.996764	0.103745	0.33657	0.038378	0	0	15.1489	2.25339	6.3301	0.97658	15.5178	2.37071	0.375334	-1.41375	0.00496247	0.0332502	down	yes
71628	i	chr8	.	24794908	24795635	MSTRG.28751.1	1	728	MSTRG.28751	LRP8	0	0	0	0	0.04533	0.004782	4.9739	0.739868	10.3297	1.59362	7.20055	1.10005	0.473304	-1.07916	0.00291304	0.0243936	down	yes
71630	i	chr8	.	24837472	24837719	MSTRG.28753.1	1	248	MSTRG.28753	LRP8	2.57661	0.268178	0.705645	0.080463	0	0	5.55645	0.826522	11.246	1.73498	10.7419	1.64108	0.470049	-1.08912	0.00679164	0.0403586	down	yes
71631	i	chr8	.	24863429	24863788	MSTRG.28754.1	1	360	MSTRG.28754	LRP8	0.088889	0.009252	0	0	0	0	6.80556	1.01233	9.89722	1.5269	6.00278	0.917065	0.469561	-1.09062	0.000891174	0.0124582	down	yes
71635	i	chr8	.	24885641	24886108	MSTRG.28758.1	1	468	MSTRG.28758	LRP8	0.645299	0.067164	0	0	0	0	10.9359	1.62671	5.76496	0.889393	8.36538	1.27801	0.455317	-1.13506	0.00129781	0.0153642	down	yes
71788	i	chr8	.	26428511	26429140	MSTRG.28844.1	1	630	MSTRG.28844	MYSM1	0	0	4.72063	0.538282	0	0	9.55556	1.42139	10.9127	1.68356	15.6397	2.38933	0.411827	-1.27989	0.00708446	0.0414737	down	yes
72240	o	chr9	-	944607	947559	MSTRG.28976.1	2	782	MSTRG.28976	5S_rRNA	3.65227	0.380133	2.95821	0.337317	2.63978	0.278506	9.40004	1.39826	14.9729	2.30995	10.6752	1.63089	0.483444	-1.04858	0.00178495	0.0184203	down	yes
72441	x	chr9	+	2692008	2758510	MSTRG.29087.1	2	4069	MSTRG.29087	GPC1	9.79937	1.01993	5.62443	0.641339	11.3017	1.19237	40.9843	6.09641	42.232	6.51537	36.0635	5.50955	0.275615	-1.85927	0.000176165	0.00561939	down	yes
72442	o	chr9	-	2726828	2865727	MSTRG.29088.1	2	3395	MSTRG.29088	GPC1	5.56433	0.579143	4.35466	0.496551	8.87591	0.936441	30.0508	4.47006	24.4662	3.77454	29.461	4.50085	0.316997	-1.65746	0.000227847	0.00631224	down	yes
72512	i	chr9	.	3591916	3592137	MSTRG.29033.1	1	222	MSTRG.29033	MAP3K13	1.36036	0.141588	1.97748	0.225487	0	0	12.7387	1.89489	14	2.15986	10.518	1.60687	0.388567	-1.36376	0.000315778	0.00735739	down	yes
72568	u	chr9	.	4292646	4292886	MSTRG.29121.1	1	241	MSTRG.29121	.	0	0	0	0	0.759336	0.080113	4.47718	0.665981	8.28631	1.27838	12.1826	1.86117	0.463315	-1.10993	0.00838171	0.0461912	down	yes
72570	u	chr9	.	4295242	4295570	MSTRG.29123.1	1	329	MSTRG.29123	.	1.59271	0.165771	0.25228	0.028767	0.911854	0.096204	5.36474	0.798006	8.54711	1.31861	10.9757	1.67679	0.490225	-1.02848	0.0042534	0.0304303	down	yes
72571	u	chr9	.	4297758	4297987	MSTRG.29124.1	1	230	MSTRG.29124	.	2.62609	0.273327	0	0	1.3087	0.138072	11.613	1.72744	8.93478	1.37842	7.7087	1.17768	0.46812	-1.09505	0.00136904	0.0158098	down	yes
72572	u	chr9	.	4302384	4303568	MSTRG.29125.1	1	1185	MSTRG.29125	.	0	0	0	0	2.36709	0.249737	5.97468	0.888734	7.29367	1.12524	10.3958	1.5882	0.493645	-1.01846	0.00394676	0.0291542	down	yes
72578	u	chr9	.	4331022	4332172	MSTRG.29131.1	1	1151	MSTRG.29131	.	0	0	1.47698	0.168416	1.70287	0.179659	10.6811	1.58882	7.52129	1.16035	7.00956	1.07087	0.491879	-1.02363	0.0012258	0.0148472	down	yes
72615	u	chr9	.	4457877	4458181	MSTRG.29145.1	1	305	MSTRG.29145	.	0	0	0	0	1.06557	0.112422	6.89508	1.02564	12.859	1.98383	7.56393	1.15557	0.440342	-1.1833	0.00281005	0.0238205	down	yes
72893	x	chr9	-	6358432	6386084	MSTRG.29250.1	3	808	MSTRG.29250	CLSTN2	1.64851	0.17158	4.12186	0.470006	0.186881	0.019717	22.2092	3.30361	22.0447	3.40096	13.1954	2.0159	0.313274	-1.6745	0.00202403	0.0196854	down	yes
72894	u	chr9	.	6387740	6390519	MSTRG.29247.1	1	2780	MSTRG.29247	.	4.34389	0.452118	3.40144	0.387858	1.02914	0.108578	21.882	3.25495	22.0507	3.40189	16.6716	2.54698	0.32278	-1.63138	0.000454555	0.00888629	down	yes
72936	i	chr9	.	6848292	6848555	MSTRG.29277.1	1	264	MSTRG.29277	PXYLP1	1.01136	0.105264	3.31439	0.377932	0	0	10.8977	1.62104	10.0909	1.55678	14.1705	2.16487	0.415646	-1.26657	0.0016453	0.017589	down	yes
72937	i	chr9	.	6854660	6854902	MSTRG.29278.1	1	243	MSTRG.29278	PXYLP1	0.958848	0.099798	2.09054	0.238378	1.28395	0.135462	11.5638	1.72011	8.22222	1.26849	8.99177	1.3737	0.472639	-1.08119	0.000324461	0.00744703	down	yes
72946	i	chr9	.	6879658	6881478	MSTRG.29285.1	1	1821	MSTRG.29285	PXYLP1	1.84075	0.191588	2.30752	0.263121	0.868753	0.091657	10.6722	1.58748	8.49259	1.3102	7.94673	1.21405	0.498863	-1.00329	0.000381483	0.00813491	down	yes
73215	i	chr9	.	10853281	10854475	MSTRG.29380.1	1	1195	MSTRG.29380	SLC9A9	7.16234	0.745467	5.09623	0.581111	1.85523	0.195734	16.9515	2.52153	28.5029	4.39731	19.5289	2.98349	0.351921	-1.50668	0.00356657	0.0274232	down	yes
73842	i	chr9	.	16510893	16511469	MSTRG.29610.1	1	577	MSTRG.29610	ATP11B	6.0156	0.626112	2.09185	0.238529	0.823224	0.086853	73.9064	10.9936	83.0589	12.814	67.6776	10.3393	0.105226	-3.24843	7.01399e-05	0.0038627	down	yes
73990	u	chr9	.	18808962	18809389	MSTRG.29675.1	1	428	MSTRG.29675	.	0	0	0	0	0	0	11.1542	1.65919	9.46495	1.46021	8.29439	1.26716	0.407004	-1.29689	4.05932e-05	0.00312034	down	yes
74035	o	chr9	-	19520114	19867091	MSTRG.29694.1	2	3807	MSTRG.29694	FNDC3B	11.3065	1.1768	8.67873	0.989614	8.58263	0.9055	22.0034	3.273	22.9651	3.54295	21.7226	3.31863	0.461735	-1.11486	5.91259e-05	0.0036159	down	yes
74591	u	chrAADN04000631.1	-	6343	7658	MSTRG.29916.1	1	1316	MSTRG.29916	.	2.75152	0.286382	3.35334	0.382373	0.917933	0.096845	30.1094	4.47878	14.8017	2.28354	21.2492	3.24632	0.294465	-1.76383	0.00168392	0.0178008	down	yes
74776	u	chrAADN04000640.1	+	24185	25403	MSTRG.29932.1	2	596	MSTRG.29932	.	3.69123	0.384188	0.680839	0.077634	1.33442	0.140786	11.0243	1.63987	11.186	1.72573	8.31692	1.2706	0.470495	-1.08775	0.00133243	0.0155698	down	yes
74802	u	chrAADN04000646.1	.	3246	3747	MSTRG.29920.1	1	502	MSTRG.29920	.	2.03984	0.21231	0.247012	0.028166	0.300797	0.031735	14.6932	2.18562	5.66335	0.873717	10.7351	1.64003	0.433757	-1.20504	0.00710784	0.0415818	down	yes
74868	u	chrAADN04000662.1	+	90073	90930	MSTRG.29977.1	2	302	MSTRG.29977	.	0	0	0.407285	0.046442	0	0	12.6938	1.88821	9.94536	1.53433	4.2307	0.646339	0.442828	-1.17518	0.00879008	0.0477132	down	yes
74881	u	chrAADN04000668.1	.	82489	82838	MSTRG.29986.1	1	350	MSTRG.29986	.	2.58857	0.269422	3.31143	0.377594	2.14286	0.226079	9.14571	1.36042	11.2929	1.74221	15.9857	2.44219	0.458254	-1.12578	0.00246108	0.0220646	down	yes
74899	u	chrAADN04000706.1	+	3440	9161	MSTRG.29996.1	4	3044	MSTRG.29996	.	3.87017	0.402813	2.61991	0.298742	2.15805	0.227682	13.3814	1.99049	10.8865	1.67952	14.7669	2.25599	0.440936	-1.18136	0.000278604	0.00691658	down	yes
75045	u	chrAADN04000787.1	.	27268	28530	MSTRG.30076.1	1	1263	MSTRG.30076	.	2.73555	0.28472	3.11085	0.354722	5.654	0.596518	15.8025	2.35062	9.32542	1.43868	21.0616	3.21766	0.43201	-1.21086	0.00812149	0.0452275	down	yes
75055	u	chrAADN04000799.1	+	28828	30235	MSTRG.30086.2	2	402	MSTRG.30086	.	2.14747	0.223512	0.751244	0.085662	0.298507	0.031494	12.1788	1.81159	8.96766	1.38349	9.0248	1.37875	0.441318	-1.18011	0.000401589	0.00832655	down	yes
75111	u	chrAADN04000843.1	+	8267	16864	MSTRG.30112.1	1	8598	MSTRG.30112	.	0	0	0	0	3.33362	0.351709	27.8093	4.13664	21.1082	3.25648	20.6889	3.16072	0.245845	-2.02418	0.000312214	0.00732257	down	yes
75175	u	chrAADN04000879.1	.	1	1634	MSTRG.30143.1	1	1634	MSTRG.30143	.	15.2215	1.58428	9.47858	1.08082	8.0661	0.851003	25.2485	3.75571	21.1616	3.26471	20.5594	3.14092	0.491201	-1.02561	0.00261235	0.0228317	down	yes
75219	u	chrAADN04000918.1	.	10946	12592	MSTRG.30175.1	1	1647	MSTRG.30175	.	2.84092	0.295687	1.43574	0.163714	1.71908	0.18137	13.0751	1.94492	9.01417	1.39067	9.36511	1.43074	0.4704	-1.08804	0.000546078	0.00968544	down	yes
75220	u	chrAADN04000918.1	.	13458	14080	MSTRG.30176.1	1	623	MSTRG.30176	.	2.58588	0.269142	0.483146	0.055092	1.93901	0.204572	13.3339	1.98341	9.31381	1.43689	8.67255	1.32493	0.456973	-1.12982	0.00114378	0.0142865	down	yes
75285	u	chrAADN04000995.1	.	5324	5581	MSTRG.30214.1	1	258	MSTRG.30214	.	0	0	0	0	0	0	5.26744	0.783532	11.1202	1.71557	6.92248	1.05757	0.464695	-1.10564	0.00342194	0.0267206	down	yes
75313	u	chrAADN04001016.1	-	354	4013	MSTRG.30243.2	2	625	MSTRG.30243	.	8.52658	0.887458	2.0294	0.231407	2.35333	0.248285	13.7269	2.04188	21.1636	3.26503	27.5208	4.20445	0.350255	-1.51352	0.00754673	0.043169	down	yes
75325	u	chrAADN04001016.1	-	10075	16166	MSTRG.30248.1	2	481	MSTRG.30248	.	1.71677	0.178684	3.34708	0.381659	0	0	14.1694	2.1077	18.5114	2.85586	18.6131	2.84359	0.328221	-1.60726	0.000690331	0.010851	down	yes
75396	u	chrAADN04001058.1	.	24520	25944	MSTRG.30284.1	1	1425	MSTRG.30284	.	6.66667	0.693876	4.97123	0.566857	1.46737	0.154813	27.3478	4.06799	19.3584	2.98652	22.0566	3.36966	0.326223	-1.61607	0.00119174	0.0146302	down	yes
75399	u	chrAADN04001060.1	.	11469	13425	MSTRG.30287.1	1	1957	MSTRG.30287	.	3.10492	0.323165	0.549821	0.062695	1.88605	0.198985	7.97351	1.18606	10.1652	1.56825	13.9055	2.12439	0.458062	-1.12639	0.00298481	0.0247434	down	yes
75408	u	chrAADN04001085.1	-	2234	12504	MSTRG.30296.1	2	1174	MSTRG.30296	.	217.654	22.6537	309.957	35.3436	448.54	47.3226	817.445	121.595	721.503	111.31	641.124	97.9467	0.312412	-1.67848	0.00581618	0.0366241	down	yes
75413	u	chrAADN04001100.1	.	11727	12106	MSTRG.30301.1	1	380	MSTRG.30301	.	0	0	0	0	0	0	11.6005	1.72558	12.3956	1.91234	5.92553	0.905263	0.404372	-1.30624	0.00235164	0.0214625	down	yes
75416	u	chrAADN04001110.1	-	3373	12423	MSTRG.30304.1	2	916	MSTRG.30304	.	161.839	16.8444	225.803	25.7477	283.216	29.8803	713.241	106.095	780.464	120.407	488.383	74.612	0.246579	-2.01988	0.00296274	0.0246362	down	yes
75443	u	chrAADN04001131.1	-	11196	30611	MSTRG.30320.1	2	1179	MSTRG.30320	.	0.804354	0.083718	1.79768	0.204986	0.830605	0.087632	33.6669	5.00795	32.4058	4.99942	32.6571	4.98914	0.187382	-2.41595	1.11361e-06	0.000874245	down	yes
75475	u	chrAADN04001173.1	-	4093	16956	MSTRG.30338.1	2	4793	MSTRG.30338	.	6.41054	0.667218	3.97972	0.453798	7.12266	0.751468	21.8357	3.24806	28.7158	4.43014	33.9386	5.18492	0.309876	-1.69024	0.000687419	0.0108306	down	yes
75603	u	chrAADN04001305.1	-	382	9343	MSTRG.30424.5	2	2651	MSTRG.30424	.	0	0	2.1144	0.2411	0	0	411.026	61.1402	514.633	79.3953	49.1428	7.50771	0.0307938	-5.02122	0.00816373	0.0453852	down	yes
75638	u	chrAADN04001368.1	+	13342	22787	MSTRG.30447.1	2	2029	MSTRG.30447	.	0.138422	0.014407	4.10698	0.468308	7.20901	0.760578	17.0862	2.54157	14.9978	2.31379	14.5338	2.22038	0.410915	-1.28309	0.00568596	0.0360838	down	yes
75650	u	chrAADN04001408.1	.	689	1024	MSTRG.30458.1	1	336	MSTRG.30458	.	4.81191	0.50083	2.18452	0.249096	6.05655	0.638989	23.1051	3.43688	27.8869	4.30227	25.9019	3.95713	0.297562	-1.74874	0.000221053	0.00623492	down	yes
75687	u	chrAADN04001460.1	.	18683	19285	MSTRG.30489.1	1	603	MSTRG.30489	.	0	0	0	0	0.47927	0.050565	11.8872	1.76823	10.8209	1.6694	15.7678	2.4089	0.346788	-1.52787	0.000169782	0.00551659	down	yes
75729	u	chrAADN04001529.1	.	4530	4820	MSTRG.30524.1	1	291	MSTRG.30524	.	0	0	3.68958	0.420713	0	0	10.205	1.518	12.5607	1.93781	17.2488	2.63516	0.375233	-1.41414	0.00345141	0.0268543	down	yes
75735	u	chrAADN04001542.1	.	8981	17077	MSTRG.30529.1	1	8097	MSTRG.30529	.	3.47172	0.361341	2.39873	0.273521	0.651476	0.068733	14.8547	2.20964	10.9072	1.68271	11.4062	1.74256	0.428106	-1.22396	0.000756568	0.01142	down	yes
75742	u	chrAADN04001564.1	.	6353	7216	MSTRG.30535.1	1	864	MSTRG.30535	.	3.84365	0.400053	5.57176	0.635334	7.08468	0.747461	29.3794	4.37019	12.0926	1.86559	24.963	3.81368	0.378	-1.40354	0.00893128	0.04822	down	yes
75745	u	chrAADN04001577.1	-	10466	14189	MSTRG.30539.1	2	506	MSTRG.30539	.	0.828063	0.086186	0.889454	0.101422	2.79302	0.294674	7.46838	1.11092	13.022	2.00898	6.97085	1.06496	0.490612	-1.02734	0.00609048	0.037767	down	yes
75758	u	chrAADN04001582.1	-	16746	17230	MSTRG.30546.1	2	432	MSTRG.30546	.	1.46208	0.152175	1.04342	0.118978	1.69919	0.179271	16.8345	2.50413	11.5608	1.78355	18.4494	2.81858	0.344316	-1.53819	0.000367775	0.00799348	down	yes
75760	u	chrAADN04001582.1	.	22103	24562	MSTRG.30543.1	1	2460	MSTRG.30543	.	1.9374	0.201647	0.552439	0.062993	1.41118	0.148885	9.83313	1.46268	8.00732	1.23533	8.3691	1.27858	0.489091	-1.03182	0.000103998	0.00445331	down	yes
75830	u	chrAADN04001652.1	.	15690	15902	MSTRG.30598.1	1	213	MSTRG.30598	.	0	0	0	0	0	0	8.82629	1.31291	9.52817	1.46996	11.3263	1.73036	0.400231	-1.3211	4.53789e-05	0.00320624	down	yes
75841	u	chrAADN04001678.1	.	2372	3056	MSTRG.30606.1	1	685	MSTRG.30606	.	0	0	0	0	0.168175	0.017743	24.2445	3.60637	26.6634	4.11351	41.0873	6.27705	0.181079	-2.46531	0.00024775	0.00657232	down	yes
75845	u	chrAADN04001686.1	.	4041	10335	MSTRG.30610.1	1	6295	MSTRG.30610	.	2.88519	0.300294	0	0	20.7586	2.1901	247.59	36.829	243.32	37.5383	279.739	42.7367	0.0402187	-4.63599	0.000817768	0.0119276	down	yes
75859	u	chrAADN04001712.1	.	9574	10642	MSTRG.30623.1	1	1069	MSTRG.30623	.	1.0594	0.110264	0	0	0	0	9.66791	1.4381	12.979	2.00234	8.88915	1.35803	0.400672	-1.31951	0.000389663	0.00821925	down	yes
75869	u	chrAADN04001725.1	.	8507	8728	MSTRG.30632.1	1	222	MSTRG.30632	.	0	0	0	0	0	0	5.44144	0.809415	9.52252	1.46909	6.63964	1.01436	0.480761	-1.05661	0.00130248	0.0153999	down	yes
76143	u	chrAADN04001878.1	.	9084	9322	MSTRG.30723.1	1	239	MSTRG.30723	.	0.447699	0.046597	1.2636	0.144085	0	0	14.5628	2.16621	15.0669	2.32446	7.93305	1.21196	0.371877	-1.4271	0.00181541	0.0185994	down	yes
76156	u	chrAADN04001911.1	.	11210	11626	MSTRG.30736.1	1	417	MSTRG.30736	.	0	0	0	0	0	0	11.4023	1.69609	5.18353	0.799693	10.4062	1.5898	0.430131	-1.21715	0.00278845	0.0237074	down	yes
76184	u	chrAADN04001960.1	.	8412	8776	MSTRG.30755.1	1	365	MSTRG.30755	.	0	0	0	0	0.413699	0.043647	10.7507	1.59916	4.29863	0.663174	11.2493	1.7186	0.446148	-1.16441	0.00686333	0.0406393	down	yes
76216	u	chrAADN04002016.1	.	10565	10805	MSTRG.30777.1	1	241	MSTRG.30777	.	0	0	0	0	0	0	7.14108	1.06224	5.38589	0.830912	10.9876	1.67861	0.462411	-1.11275	0.00235966	0.0215056	down	yes
76247	u	chrAADN04002063.1	.	9422	9757	MSTRG.30807.1	1	336	MSTRG.30807	.	0	0	0	0	1.19742	0.126332	9.8874	1.47075	11.5655	1.78427	11.7907	1.8013	0.388081	-1.36557	7.67673e-05	0.00398335	down	yes
76248	u	chrAADN04002063.1	.	11346	11551	MSTRG.30808.1	1	206	MSTRG.30808	.	0	0	0	0	0	0	6.85113	1.01911	8.16019	1.25892	10.3544	1.58187	0.439543	-1.18592	0.000319057	0.00740126	down	yes
76259	u	chrAADN04002080.1	.	11069	12723	MSTRG.30819.1	1	1655	MSTRG.30819	.	0	0	0	0	50.9744	5.37799	569.655	84.7362	511.896	78.9731	377.141	57.6171	0.0251295	-5.31447	0.00423181	0.0303512	down	yes
76262	u	chrAADN04002111.1	.	8	576	MSTRG.30822.1	1	569	MSTRG.30822	.	3.15817	0.328707	4.18453	0.477152	2.85589	0.301307	11.7592	1.74919	18.3603	2.83255	15.7627	2.40813	0.414326	-1.27116	0.001099	0.0139616	down	yes
76266	u	chrAADN04002115.1	.	5146	5607	MSTRG.30826.1	1	462	MSTRG.30826	.	0	0	1.27381	0.145249	0	0	11.3734	1.69179	7.16053	1.1047	12.2009	1.86398	0.413269	-1.27485	0.0010663	0.0137371	down	yes
76300	u	chrAADN04002154.1	-	2615	3294	MSTRG.30851.1	1	680	MSTRG.30851	.	0	0	0.049346	0.005627	0.193724	0.020439	21.3851	3.18103	78.7544	12.1499	95.14	14.5349	0.106309	-3.23366	0.00557056	0.0356376	down	yes
76325	u	chrAADN04002199.1	-	10321	16773	MSTRG.30870.1	2	254	MSTRG.30870	.	5.35834	0.557704	3.19904	0.364778	3.75862	0.396548	17.4828	2.60057	21.2992	3.28595	14.3484	2.19205	0.392077	-1.35079	0.000588785	0.0100542	down	yes
76335	u	chrAADN04002255.1	.	13514	13986	MSTRG.30878.1	1	473	MSTRG.30878	.	4.68717	0.487848	7.92915	0.904141	3.71044	0.391465	12.708	1.89031	17.3079	2.67018	24.5894	3.75661	0.427497	-1.22601	0.00790843	0.0445022	down	yes
76339	u	chrAADN04002269.1	.	1802	2281	MSTRG.30882.1	1	480	MSTRG.30882	.	6.33468	0.659322	2.43193	0.277307	5.16444	0.544868	24.384	3.62712	18.367	2.83359	11.5939	1.77123	0.405362	-1.30272	0.00589552	0.0369362	down	yes
76465	u	chrAADN04002453.1	.	16958	17610	MSTRG.30975.1	1	653	MSTRG.30975	.	1.84992	0.192543	0.404288	0.0461	1.38744	0.14638	21.4487	3.19049	13.1302	2.02567	19.9969	3.055	0.302993	-1.72264	0.00041682	0.00848595	down	yes
76485	u	chrAADN04002472.1	+	7691	14634	MSTRG.30990.1	2	4154	MSTRG.30990	.	13.4699	1.40196	12.0777	1.37719	20.6493	2.17857	45.8846	6.82533	30.7384	4.74219	35.6297	5.44327	0.397245	-1.3319	0.00214951	0.0203516	down	yes
76514	u	chrAADN04002509.1	.	35	1008	MSTRG.31009.1	1	974	MSTRG.31009	.	5.56776	0.579501	0.930185	0.106067	2.16735	0.228664	16.152	2.4026	16.8542	2.60019	18.7228	2.86035	0.356717	-1.48715	0.000769512	0.0115052	down	yes
76520	u	chrAADN04002510.1	.	12289	12564	MSTRG.31014.1	1	276	MSTRG.31014	.	1.34601	0.140095	1.91485	0.218346	0	0	7.43599	1.1061	13.6268	2.10229	13.4354	2.05257	0.411429	-1.28128	0.00309355	0.025228	down	yes
76526	u	chrAADN04002517.1	.	2456	2755	MSTRG.31020.1	1	300	MSTRG.31020	.	3.54063	0.368514	0	0	0	0	19.9914	2.97373	14.6542	2.26078	14.2769	2.18113	0.321403	-1.63755	0.000842407	0.0121023	down	yes
76529	u	chrAADN04002518.1	.	5960	6866	MSTRG.31023.1	1	907	MSTRG.31023	.	0.665932	0.069311	4.75744	0.542479	4.30099	0.453771	14.0805	2.09447	13.4101	2.06886	8.6957	1.32847	0.476864	-1.06835	0.00730448	0.0423273	down	yes
76603	u	chrAADN04002626.1	.	2536	3199	MSTRG.31071.1	1	664	MSTRG.31071	.	3.06584	0.319097	6.30225	0.718629	2.20269	0.232392	15.872	2.36096	10.207	1.57469	11.53	1.76148	0.488982	-1.03215	0.00517695	0.0341433	down	yes
76606	u	chrAADN04002626.1	.	13580	14035	MSTRG.31074.1	1	456	MSTRG.31074	.	0	0	4.3739	0.498745	0	0	12.9879	1.93196	10.8322	1.67115	7.56469	1.15568	0.446097	-1.16457	0.0077043	0.0437453	down	yes
76621	u	chrAADN04002651.1	-	6116	16832	MSTRG.31080.6	2	614	MSTRG.31080	.	10.009	1.04175	9.44131	1.07657	5.79661	0.611564	20.8432	3.10042	24.1335	3.72322	14.3528	2.19273	0.479869	-1.05929	0.00643927	0.0390027	down	yes
76634	u	chrAADN04002652.1	+	9747	16712	MSTRG.31083.1	2	3584	MSTRG.31083	.	9.50213	0.988995	6.1051	0.696149	8.19906	0.865031	50.0758	7.44878	37.0698	5.71898	38.1515	5.82853	0.253194	-1.98169	9.45042e-05	0.004289	down	yes
76641	u	chrAADN04002673.1	.	2500	2723	MSTRG.31089.1	1	224	MSTRG.31089	.	0	0	0	0	0	0	25.6339	3.81305	21.4554	3.31004	21.8036	3.33101	0.223273	-2.16312	1.98928e-06	0.0011065	down	yes
76665	u	chrAADN04002733.1	.	14312	14673	MSTRG.31109.1	1	362	MSTRG.31109	.	0	0	0	0	0	0	9.69843	1.44264	10.5129	1.62188	18.1655	2.77521	0.345829	-1.53187	0.00140745	0.0160695	down	yes
76704	u	chrAADN04002820.1	.	6642	8946	MSTRG.31130.1	1	2305	MSTRG.31130	.	0	0	0	0	0	0	440.447	65.5165	419.687	64.7475	325.98	49.8011	0.016511	-5.92043	1.26311e-06	0.000879309	down	yes
76710	u	chrAADN04002823.1	.	1702	2727	MSTRG.31136.1	1	1026	MSTRG.31136	.	0.294347	0.030636	0.883041	0.100691	0.294347	0.031055	8.39864	1.2493	10.4691	1.61513	4.60819	0.704009	0.488667	-1.03308	0.00491682	0.0330716	down	yes
76719	u	chrAADN04002836.1	.	190	2279	MSTRG.31145.1	1	2090	MSTRG.31145	.	1.67308	0.174137	0	0	0	0	64.3561	9.57298	66.0309	10.187	78.5216	11.996	0.0914113	-3.45148	8.04708e-06	0.0018422	down	yes
76744	u	chrAADN04002910.1	.	4446	5030	MSTRG.31165.1	1	585	MSTRG.31165	.	5.6735	0.590506	5.15897	0.588265	3.70171	0.390544	22.8657	3.40127	25.2821	3.90041	17.3349	2.64831	0.354743	-1.49515	0.000435593	0.00868178	down	yes
76760	u	chrAADN04002954.1	.	3476	6977	MSTRG.31181.1	1	3502	MSTRG.31181	.	1.37536	0.143149	1.06939	0.12194	0.428755	0.045235	11.58	1.72252	7.81582	1.20579	6.50685	0.994074	0.481951	-1.05304	0.00158619	0.0172062	down	yes
76762	u	chrAADN04002958.1	.	151	796	MSTRG.31183.1	1	646	MSTRG.31183	.	0	0	0	0	0.459752	0.048506	10.7198	1.59457	6.25077	0.964342	5.01703	0.766469	0.488346	-1.03403	0.00345329	0.0268593	down	yes
76766	u	chrAADN04002958.1	.	11370	12770	MSTRG.31187.1	1	1401	MSTRG.31187	.	0.753747	0.078451	0	0	0	0	11.1021	1.65143	8.26089	1.27445	4.93969	0.754653	0.467108	-1.09817	0.00347362	0.0269504	down	yes
76776	u	chrAADN04002970.1	.	13479	14705	MSTRG.31197.1	1	1227	MSTRG.31197	.	15.9397	1.65903	9.8476	1.1229	7.36756	0.777305	22.1141	3.28947	20.2152	3.11871	25.4482	3.88782	0.487953	-1.03519	0.00490284	0.0330356	down	yes
76843	u	chrAADN04003038.1	.	5640	6013	MSTRG.31232.1	1	374	MSTRG.31232	.	2.7139	0.282467	1.58824	0.181102	1.35562	0.143022	14.4706	2.1525	10.4813	1.61701	6.08556	0.929712	0.477322	-1.06696	0.0073457	0.0424603	down	yes
76863	u	chrAADN04003071.1	.	105	731	MSTRG.31251.1	1	627	MSTRG.31251	.	10.2528	1.06713	6.63397	0.756455	18.2632	1.92683	28.8222	4.2873	23.9402	3.69339	33.9514	5.18686	0.410585	-1.28425	0.00642648	0.0389559	down	yes
76925	u	chrAADN04003194.1	-	2692	3278	MSTRG.31289.1	2	563	MSTRG.31289	.	0.676732	0.070435	2.61021	0.297636	0.525755	0.055469	11.9396	1.77602	23.5364	3.6311	15.8171	2.41642	0.321979	-1.63496	0.00224173	0.0208544	down	yes
76944	u	chrAADN04003229.1	.	14608	15854	MSTRG.31303.1	1	1247	MSTRG.31303	.	2.58547	0.2691	2.79475	0.318679	3.5173	0.371089	10.6557	1.58504	15.1969	2.34451	21.1135	3.22558	0.397501	-1.33097	0.00302252	0.0249296	down	yes
76947	u	chrAADN04003257.1	.	4198	4949	MSTRG.31306.1	1	752	MSTRG.31306	.	128.833	13.4091	188.861	21.5354	286.323	30.2082	740.462	110.144	497.153	76.6986	470.535	71.8852	0.25251	-1.98559	0.00608481	0.0377428	down	yes
76965	u	chrAADN04003286.1	.	4147	12858	MSTRG.31318.1	1	8712	MSTRG.31318	.	4.2597	0.443356	3.50516	0.399685	2.21425	0.233611	14.5674	2.16691	13.9719	2.15553	16.9028	2.58229	0.411375	-1.28147	0.000152606	0.00524558	down	yes
76977	u	chrAADN04003301.1	.	16660	17308	MSTRG.31327.1	1	649	MSTRG.31327	.	1.86364	0.19397	0	0	0	0	10.4646	1.5566	7.16487	1.10536	7.58321	1.15851	0.468399	-1.09419	0.000869538	0.0122874	down	yes
76986	u	chrAADN04003311.1	+	6700	9446	MSTRG.31335.1	2	828	MSTRG.31335	.	8.1829	0.851687	9.42814	1.07507	3.91963	0.413536	28.026	4.16886	17.0253	2.62659	22.7314	3.47276	0.401617	-1.31611	0.00401374	0.0294554	down	yes
77018	u	chrAADN04003389.1	.	1230	3560	MSTRG.31361.1	1	2331	MSTRG.31361	.	7.94337	0.826757	5.13299	0.585302	6.3743	0.672513	15.4346	2.29589	21.7036	3.34833	21.7068	3.31622	0.427813	-1.22495	0.00105875	0.0136694	down	yes
77019	u	chrAADN04003389.1	.	4184	13234	MSTRG.31362.1	1	9051	MSTRG.31362	.	6.63639	0.690725	5.61369	0.640115	5.6507	0.59617	13.3668	1.9883	16.4886	2.54379	16.8764	2.57826	0.488825	-1.03261	0.000298419	0.00717267	down	yes
77020	u	chrAADN04003389.1	.	13620	15422	MSTRG.31363.1	1	1803	MSTRG.31363	.	8.8497	0.921089	4.24986	0.484601	5.66001	0.597152	15.6101	2.322	18.5125	2.85602	18.5707	2.83711	0.452536	-1.1439	0.000953655	0.012902	down	yes
77036	u	chrAADN04003415.1	+	1262	14504	MSTRG.31370.4	5	1082	MSTRG.31370	.	2.24168	0.233317	2.25917	0.257608	0.767585	0.080983	8.5716	1.27503	8.99145	1.38716	9.89758	1.51209	0.497178	-1.00817	0.000228708	0.00631224	down	yes
77047	u	chrAADN04003438.1	.	1152	11542	MSTRG.31373.1	1	10391	MSTRG.31373	.	0.994851	0.103546	0.202868	0.023133	0.594553	0.062728	15.4406	2.29679	14.4612	2.23101	12.8152	1.95782	0.336445	-1.57156	1.06391e-05	0.0019845	down	yes
77077	u	chrAADN04003490.1	.	9504	10018	MSTRG.31399.1	1	515	MSTRG.31399	.	1.44466	0.150362	0	0	1.75922	0.185605	8.06214	1.19924	10.7515	1.65869	6.62913	1.01275	0.487545	-1.03639	0.00180252	0.0185157	down	yes
77083	u	chrAADN04003493.1	+	4033	5628	MSTRG.31404.1	2	806	MSTRG.31404	.	2.95099	0.307144	1.94851	0.222184	4.16692	0.439626	8.59094	1.2779	12.3068	1.89865	11.8325	1.80769	0.498743	-1.00363	0.00146307	0.0164106	down	yes
77178	u	chrAADN04003678.1	.	12268	13009	MSTRG.31463.1	1	742	MSTRG.31463	.	0	0	0	0	0	0	14.3329	2.13202	20.2695	3.1271	19.7466	3.01676	0.268052	-1.89942	0.000115225	0.00462379	down	yes
77199	u	chrAADN04003715.1	.	11695	12094	MSTRG.31483.1	1	400	MSTRG.31483	.	2.6425	0.275035	3.015	0.343793	2.255	0.237911	7.8925	1.17401	13.515	2.08504	15.97	2.43979	0.451333	-1.14774	0.00479388	0.0326684	down	yes
77211	u	chrAADN04003727.1	.	11093	14980	MSTRG.31495.1	1	3888	MSTRG.31495	.	5.40573	0.562637	3.393	0.386896	3.72891	0.393414	24.7977	3.68866	23.1772	3.57568	23.0406	3.52	0.314615	-1.66834	8.92679e-06	0.00184461	down	yes
77224	u	chrAADN04003756.1	-	6639	8750	MSTRG.31508.1	2	401	MSTRG.31508	.	0.613466	0.06385	2.92519	0.333552	0	0	113.557	16.8916	67.3415	10.3892	34.8476	5.32379	0.103258	-3.27567	0.00192984	0.0192092	down	yes
77263	u	chrAADN04003829.1	.	11198	11427	MSTRG.31542.1	1	230	MSTRG.31542	.	0.656522	0.068332	0	0	1.31304	0.138531	9.17826	1.36527	4.59565	0.708997	11.1348	1.7011	0.481168	-1.05539	0.0065747	0.0395181	down	yes
77264	u	chrAADN04003829.1	.	12954	14072	MSTRG.31543.1	1	1119	MSTRG.31543	.	4.45487	0.463669	6.83378	0.779239	3.09652	0.326694	15.3539	2.28389	19.2913	2.97618	16.6184	2.53885	0.421286	-1.24713	0.0010887	0.013868	down	yes
77288	u	chrAADN04003863.1	.	6499	8598	MSTRG.31566.1	1	2100	MSTRG.31566	.	0	0	0	0	0	0	568.775	84.6053	535.769	82.6561	403.164	61.5928	0.0130665	-6.25798	1.73969e-06	0.00102879	down	yes
77309	u	chrAADN04003882.1	.	9514	9914	MSTRG.31585.1	1	401	MSTRG.31585	.	4.88529	0.508468	0.753117	0.085876	1.05486	0.111292	14.0698	2.09289	33.2618	5.13149	18.3491	2.80326	0.293327	-1.76942	0.0058314	0.0366863	down	yes
77316	u	chrAADN04003904.1	.	13788	14081	MSTRG.31592.1	1	294	MSTRG.31592	.	0	0	0	0	0	0	27.9408	4.15619	18.1922	2.80661	31.4317	4.80193	0.20631	-2.27711	0.000230237	0.00632819	down	yes
77332	u	chrAADN04003913.1	-	14503	15462	MSTRG.31598.1	1	960	MSTRG.31598	.	3.25851	0.33915	6.93047	0.790264	13.0996	1.38206	67.0291	9.97058	66.8747	10.3171	61.1183	9.33726	0.164478	-2.60403	0.000429058	0.00862228	down	yes
77377	u	chrAADN04003985.1	.	12967	14633	MSTRG.31637.1	1	1667	MSTRG.31637	.	4.04499	0.421008	0.796041	0.090771	1.17517	0.123984	13.8803	2.0647	7.05879	1.089	10.8872	1.66328	0.467501	-1.09696	0.00553669	0.0355416	down	yes
77381	u	chrAADN04004002.1	.	12484	12825	MSTRG.31641.1	1	342	MSTRG.31641	.	0	0	0.883041	0.100691	2.18129	0.230134	13.8436	2.05923	6.86842	1.05963	10.4971	1.60367	0.435388	-1.19963	0.00302538	0.0249378	down	yes
77385	u	chrAADN04004008.1	.	730	978	MSTRG.31645.1	1	249	MSTRG.31645	.	1.21285	0.126235	0	0	1.18474	0.124994	12.49	1.85788	10.8153	1.66853	21.0683	3.21867	0.340222	-1.55545	0.00188575	0.0189595	down	yes
77390	u	chrAADN04004008.1	.	9864	10327	MSTRG.31650.1	1	464	MSTRG.31650	.	0	0	2.35345	0.268358	3.57974	0.377676	9.42457	1.4019	10.8815	1.67875	19.3491	2.95603	0.409462	-1.2882	0.00760271	0.043393	down	yes
77392	u	chrAADN04004008.1	.	13406	14657	MSTRG.31652.1	1	1252	MSTRG.31652	.	0.238019	0.024773	0	0	1.44728	0.152694	13.5343	2.01323	13.7117	2.11538	8.95048	1.3674	0.37599	-1.41124	0.000543677	0.00966524	down	yes
77395	u	chrAADN04004012.1	.	33	675	MSTRG.31655.1	1	643	MSTRG.31655	.	1.84759	0.1923	1.4028	0.159958	1.17418	0.123881	8.53188	1.26912	11.4681	1.76925	9.85381	1.5054	0.462186	-1.11345	0.000210351	0.00609851	down	yes
77441	u	chrAADN04004122.1	.	13320	15027	MSTRG.31689.1	1	1708	MSTRG.31689	.	16.3995	1.70688	12.9491	1.47655	8.76659	0.924908	29.7298	4.42231	22.5869	3.48462	21.7213	3.31844	0.497161	-1.00822	0.00488307	0.0329657	down	yes
77480	u	chrAADN04004223.1	.	4232	7769	MSTRG.31717.1	1	3538	MSTRG.31717	.	0	0	0	0	0	0	104.693	15.5731	135.516	20.9068	134.077	20.4835	0.050424	-4.30975	4.89811e-06	0.00149531	down	yes
77481	u	chrAADN04004229.1	+	8878	12386	MSTRG.31719.1	2	2933	MSTRG.31719	.	2.72178	0.283286	1.13764	0.129722	0.021821	0.002302	16.9498	2.52128	10.2851	1.58674	12.32	1.88217	0.381101	-1.39175	0.00110952	0.0140322	down	yes
77555	u	chrAADN04004392.1	+	13362	14096	MSTRG.31774.1	1	735	MSTRG.31774	.	0.205442	0.021383	0.456538	0.052058	1.5433	0.162824	18.6628	2.77609	24.9486	3.84896	16.3837	2.50299	0.269074	-1.89393	0.000242821	0.00651824	down	yes
77581	u	chrAADN04004427.1	.	538	1133	MSTRG.31793.1	1	596	MSTRG.31793	.	0	0	0	0	0	0	11.7433	1.74682	11.4295	1.7633	8.30201	1.26833	0.387269	-1.36859	0.000126821	0.0048022	down	yes
77582	u	chrAADN04004427.1	.	2761	3962	MSTRG.31794.1	1	1202	MSTRG.31794	.	1.38769	0.144432	0	0	0	0	7.41098	1.10238	8.65807	1.33573	9.03827	1.38081	0.460869	-1.11757	0.000198327	0.00594182	down	yes
77583	u	chrAADN04004427.1	.	4285	6386	MSTRG.31795.1	1	2102	MSTRG.31795	.	0	0	0	0	0.28687	0.030266	8.05661	1.19842	8.66413	1.33666	9.83064	1.50186	0.431181	-1.21363	2.63479e-05	0.00267097	down	yes
77585	u	chrAADN04004427.1	.	7892	9803	MSTRG.31797.1	1	1912	MSTRG.31797	.	0.15795	0.01644	0	0	0	0	10.6773	1.58825	6.99346	1.07892	7.78295	1.18903	0.441905	-1.17819	0.000250536	0.00662322	down	yes
77586	u	chrAADN04004427.1	.	10889	11225	MSTRG.31798.1	1	337	MSTRG.31798	.	0	0	0.893175	0.101847	0	0	9.59941	1.42791	13.8605	2.13834	8.9184	1.36249	0.394099	-1.34337	0.000633799	0.0103961	down	yes
77630	u	chrAADN04004530.1	.	89	1464	MSTRG.31836.1	1	1376	MSTRG.31836	.	1.8641	0.194018	1.53198	0.174688	1.92369	0.202957	9.19477	1.36772	7.09157	1.09406	12.2536	1.87203	0.491162	-1.02573	0.001523	0.0167374	down	yes
77633	u	chrAADN04004530.1	.	14139	14537	MSTRG.31839.1	1	399	MSTRG.31839	.	0.691729	0.071996	0	0	0	0	7.72431	1.14899	10.9524	1.68969	6.00251	0.917023	0.459067	-1.12322	0.00159009	0.0172334	down	yes
77658	u	chrAADN04004570.1	.	13495	13730	MSTRG.31855.1	1	236	MSTRG.31855	.	0	0	0	0	0	0	9.97458	1.48372	17.1292	2.64262	9.72458	1.48566	0.354281	-1.49704	0.00124085	0.0149456	down	yes
77661	u	chrAADN04004577.1	.	6	1158	MSTRG.31858.1	1	1153	MSTRG.31858	.	6.5013	0.676665	5.2229	0.595554	4.97051	0.524408	14.196	2.11166	16.1795	2.49611	20.9402	3.1991	0.446933	-1.16187	0.000917725	0.0126467	down	yes
77662	u	chrAADN04004577.1	.	2344	6062	MSTRG.31859.1	1	3719	MSTRG.31859	.	31.8532	3.31533	22.7763	2.59712	12.0702	1.27345	73.2529	10.8964	62.5862	9.65552	64.785	9.89743	0.294519	-1.76357	0.00321835	0.0258107	down	yes
77707	u	chrAADN04004633.1	.	8027	8395	MSTRG.31890.1	1	369	MSTRG.31890	.	0	0	0	0	0.344173	0.036312	14.2308	2.11683	10.3184	1.59188	13.0379	1.99185	0.350005	-1.51455	5.1739e-05	0.00344328	down	yes
77728	u	chrAADN04004658.1	.	9385	10969	MSTRG.31910.1	1	1585	MSTRG.31910	.	28.1896	2.93401	18.4473	2.1035	19.3975	2.04651	38.9596	5.79525	46.211	7.12924	37.0457	5.6596	0.465867	-1.10201	0.00182174	0.0186229	down	yes
77737	u	chrAADN04004662.1	+	10443	13119	MSTRG.31917.3	2	488	MSTRG.31917	.	0.594262	0.061852	0.370219	0.042215	1.23771	0.130583	12.2174	1.81734	12.1634	1.87652	15.0156	2.29398	0.36055	-1.47173	4.91594e-05	0.00332325	down	yes
77763	u	chrAADN04004710.1	.	42	3507	MSTRG.31936.1	1	3466	MSTRG.31936	.	6.01702	0.62626	2.68205	0.305828	6.93306	0.731464	15.1512	2.25374	17.0577	2.63159	16.9132	2.58388	0.442811	-1.17524	0.00090874	0.0125893	down	yes
77765	u	chrAADN04004710.1	+	6553	7941	MSTRG.31938.1	1	1389	MSTRG.31938	.	4.05868	0.422433	3.93449	0.44864	7.4802	0.789189	14.3175	2.12973	17.4869	2.69781	14.173	2.16526	0.465153	-1.10422	0.00110228	0.0139815	down	yes
77771	u	chrAADN04004728.1	.	3278	3857	MSTRG.31944.1	1	580	MSTRG.31944	.	6.24828	0.650329	8.17931	0.932666	1.3	0.137155	27.5121	4.09242	21.2259	3.27463	15.8776	2.42567	0.365028	-1.45392	0.00661456	0.0396951	down	yes
77797	u	chrAADN04004778.1	.	2756	4279	MSTRG.31970.1	1	1524	MSTRG.31970	.	6.5315	0.679807	2.95538	0.336995	4.54823	0.479855	16.2526	2.41758	16.2677	2.50971	14.6273	2.23466	0.440822	-1.18173	0.000309491	0.00729106	down	yes
77856	u	chrAADN04004797.1	.	1062	1412	MSTRG.31977.1	1	351	MSTRG.31977	.	0	0	0	0	0	0	15.5983	2.32025	5.52991	0.853131	7.81197	1.19346	0.420015	-1.25149	0.00745542	0.0428407	down	yes
77868	u	chrAADN04004812.1	+	3208	6969	MSTRG.31993.1	3	1591	MSTRG.31993	.	3.55472	0.369981	1.0496	0.119684	1.21617	0.128311	18.1138	2.69443	22.4686	3.46636	39.3835	6.01676	0.246339	-2.02128	0.00224311	0.0208624	down	yes
77914	u	chrAADN04004948.1	.	9485	10433	MSTRG.32028.1	1	949	MSTRG.32028	.	4.42086	0.46013	2.45991	0.280498	3.13295	0.330538	12.8429	1.91037	10.6622	1.64492	10.7054	1.6355	0.496811	-1.00923	0.000160412	0.00535826	down	yes
77935	u	chrAADN04005015.1	.	1482	5011	MSTRG.32042.1	1	3530	MSTRG.32042	.	0	0	0	0	0	0	326.098	48.5071	305.683	47.1595	245.229	37.4645	0.022175	-5.49492	1.16001e-06	0.000875571	down	yes
77960	u	chrAADN04005104.1	.	8806	9940	MSTRG.32065.1	1	1135	MSTRG.32065	.	1.10602	0.115116	3.50514	0.399682	3.47607	0.366738	7.31577	1.08822	12.3897	1.91144	12.1058	1.84945	0.497504	-1.00722	0.00570124	0.036149	down	yes
77963	u	chrAADN04005104.1	.	12513	12837	MSTRG.32068.1	1	325	MSTRG.32068	.	1.57	0.163408	33.0535	3.76901	40.8917	4.31423	360.42	53.6125	282	43.5058	205.237	31.3548	0.0721081	-3.79369	0.00683238	0.0405155	down	yes
77981	u	chrAADN04005139.1	.	13141	13894	MSTRG.32083.1	1	754	MSTRG.32083	.	3.59151	0.37381	1.99602	0.227601	0.801061	0.084515	12.5093	1.86076	12.508	1.92967	11.3395	1.73238	0.430652	-1.21541	0.000293424	0.00712232	down	yes
77995	u	chrAADN04005183.1	.	107	352	MSTRG.32091.1	1	246	MSTRG.32091	.	3.73933	0.389195	6.57673	0.749928	12.3363	1.30152	79.1786	11.7778	47.0911	7.265	53.4673	8.16838	0.179447	-2.47837	0.000940702	0.0128188	down	yes
78053	u	chrAADN04005284.1	-	1340	6098	MSTRG.32126.3	3	706	MSTRG.32126	.	6.44531	0.670837	2.4452	0.278819	3.69948	0.390309	26.7905	3.98509	28.8328	4.4482	30.5904	4.67341	0.26814	-1.89894	0.000114966	0.00462379	down	yes
78068	u	chrAADN04005320.1	.	4299	11628	MSTRG.32130.1	1	7330	MSTRG.32130	.	12.0201	1.25106	8.54898	0.974819	10.4557	1.10312	45.2313	6.72816	35.0988	5.41489	36.984	5.65017	0.304949	-1.71336	6.46858e-05	0.0037411	down	yes
78071	u	chrAADN04005324.1	+	740	8851	MSTRG.32134.1	3	728	MSTRG.32134	.	0.98283	0.102294	0.436834	0.049811	0.745324	0.078634	13.6896	2.03632	12.8862	1.98803	13.2111	2.01831	0.357214	-1.48514	2.60647e-07	0.000605915	down	yes
78074	u	chrAADN04005324.1	+	1676	5806	MSTRG.32135.2	3	356	MSTRG.32135	.	0.584969	0.060884	0.866735	0.098832	1.27126	0.134122	22.6617	3.37093	22.6771	3.49852	29.8885	4.56617	0.229449	-2.12375	4.79387e-05	0.00329173	down	yes
78084	u	chrAADN04005336.1	.	151	619	MSTRG.32140.1	1	469	MSTRG.32140	.	2.68301	0.279252	4.15672	0.47398	2.81876	0.29739	11.8237	1.75878	21.6183	3.33518	23.4922	3.58898	0.354562	-1.49589	0.00343667	0.026784	down	yes
78097	u	chrAADN04005344.1	+	2874	3091	MSTRG.32150.1	1	218	MSTRG.32150	.	0	0	0	0	0.614679	0.064851	12.7064	1.89008	6.81651	1.05162	5.43578	0.830443	0.46122	-1.11647	0.00507575	0.0337505	down	yes
78104	u	chrAADN04005351.1	.	12862	13569	MSTRG.32151.1	1	708	MSTRG.32151	.	7.5319	0.783931	8.27107	0.943129	4.45833	0.470371	32.4267	4.82347	16.626	2.56499	25.3929	3.87937	0.369177	-1.43762	0.00383279	0.0286441	down	yes
78149	u	chrAADN04005435.1	.	5939	6465	MSTRG.32186.1	1	527	MSTRG.32186	.	0.573055	0.059644	0	0	1.42979	0.150848	10	1.4875	8.21632	1.26758	5.24668	0.801553	0.493252	-1.0196	0.00246831	0.0221107	down	yes
78153	u	chrAADN04005439.1	.	9616	10895	MSTRG.32190.1	1	1280	MSTRG.32190	.	2.70859	0.281914	3.41719	0.389653	1.65156	0.174246	18.8637	2.80597	9.80234	1.51226	12.2648	1.87374	0.423821	-1.23847	0.00285889	0.0240829	down	yes
78175	u	chrAADN04005511.1	.	12105	12409	MSTRG.32211.1	1	305	MSTRG.32211	.	0	0	1.42623	0.162629	0	0	11.4033	1.69624	11.3836	1.75621	13.0852	1.99908	0.373646	-1.42025	7.96952e-05	0.00404884	down	yes
78176	u	chrAADN04005511.1	.	13092	13375	MSTRG.32212.1	1	284	MSTRG.32212	.	0	0	0	0	0	0	9.98944	1.48593	9.84331	1.51858	9.01408	1.37711	0.406539	-1.29854	8.56239e-07	0.000788759	down	yes
78207	u	chrAADN04005563.1	-	675	8994	MSTRG.32240.1	3	284	MSTRG.32240	.	0	0	0.784104	0.089409	0	0	8.32303	1.23805	11.8782	1.83251	15.3272	2.34159	0.371876	-1.4271	0.001172	0.0144727	down	yes
78209	u	chrAADN04005563.1	-	939	7768	MSTRG.32240.3	4	312	MSTRG.32240	.	0	0	1.82558	0.208166	2.05998	0.217335	13.576	2.01942	13.6686	2.10874	13.9583	2.13245	0.368453	-1.44045	0.000106711	0.00449759	down	yes
78213	u	chrAADN04005563.1	-	1987	8994	MSTRG.32240.6	3	283	MSTRG.32240	.	0	0	7.6764	0.875321	0	0	16.5592	2.46318	28.9649	4.46858	30.8521	4.71339	0.258788	-1.95016	0.00685999	0.040628	down	yes
78259	u	chrAADN04005641.1	.	7858	8725	MSTRG.32267.1	1	868	MSTRG.32267	.	11.4551	1.19226	12.3237	1.40524	10.1221	1.06792	33.3704	4.96385	25.5588	3.94309	28.2456	4.31518	0.411321	-1.28166	0.000224021	0.00627706	down	yes
78266	u	chrAADN04005661.1	-	2242	2849	MSTRG.32274.1	2	538	MSTRG.32274	.	2.94524	0.306545	0.806691	0.091985	1.12485	0.118676	16.0809	2.39203	16.0725	2.47959	16.2426	2.48144	0.338662	-1.56208	4.47964e-05	0.00320245	down	yes
78292	u	chrAADN04005718.1	.	12401	12756	MSTRG.32297.1	1	356	MSTRG.32297	.	0	0	2.42416	0.276421	0	0	13.5478	2.01523	9.49438	1.46475	6.4691	0.988307	0.442051	-1.17772	0.00491663	0.0330716	down	yes
78303	u	chrAADN04005732.1	.	9352	9738	MSTRG.32306.1	1	387	MSTRG.32306	.	1.9509	0.203053	0	0	0	0	11.3152	1.68314	10.9251	1.68547	12.4496	1.90197	0.386049	-1.37314	0.000141562	0.00505582	down	yes
78305	u	chrAADN04005744.1	.	1	1507	MSTRG.32308.1	1	1507	MSTRG.32308	.	7.17518	0.746803	4.80624	0.548043	5.05839	0.53368	122.32	18.1951	93.1951	14.3777	122.871	18.7714	0.0892375	-3.48621	1.1285e-05	0.00198969	down	yes
78317	u	chrAADN04005780.1	.	8149	12125	MSTRG.32318.1	1	3977	MSTRG.32318	.	4.81458	0.501108	0	0	43.5847	4.59835	329.401	48.9984	321.845	49.6529	246.268	37.6233	0.0441253	-4.50225	0.00408234	0.0297604	down	yes
78399	u	chrAADN04005902.1	.	6918	7417	MSTRG.32392.1	1	500	MSTRG.32392	.	0.364	0.037886	0.302	0.034436	1.934	0.204044	11.754	1.74841	9.246	1.42643	8.252	1.26069	0.440963	-1.18127	0.00041964	0.00851646	down	yes
78475	u	chrAADN04006119.1	.	1749	1961	MSTRG.32460.1	1	213	MSTRG.32460	.	2.82629	0.294164	0	0	2.83568	0.299175	6.30986	0.938592	13.0188	2.00848	11.9343	1.82324	0.467403	-1.09726	0.00938256	0.0498144	down	yes
78487	u	chrAADN04006128.1	.	6635	7267	MSTRG.32470.1	1	633	MSTRG.32470	.	1.89889	0.19764	0.477093	0.054402	3.30964	0.349179	6.91943	1.02927	8.35229	1.28855	14.4123	2.20182	0.4857	-1.04186	0.00936309	0.0497499	down	yes
78512	u	chrAADN04006170.1	.	6811	7537	MSTRG.32493.1	1	727	MSTRG.32493	.	1.66025	0.172801	0.137552	0.015685	1.24622	0.131481	8.38652	1.2475	11.1114	1.71422	5.4718	0.835946	0.493714	-1.01825	0.00428794	0.030569	down	yes
78530	u	chrAADN04006189.1	+	5980	7118	MSTRG.32504.1	3	490	MSTRG.32504	.	1.43872	0.149744	1.52959	0.174416	0.222449	0.023469	8.58644	1.27723	7.18163	1.10795	11.3061	1.72727	0.472607	-1.08129	0.00101928	0.0133983	down	yes
78579	u	chrAADN04006259.1	.	3598	4142	MSTRG.32545.1	1	545	MSTRG.32545	.	0.038532	0.00401	1.93578	0.220732	1.97798	0.208685	15.9966	2.3795	8.58349	1.32422	9.92446	1.51619	0.421631	-1.24595	0.00269718	0.0232401	down	yes
78609	u	chrAADN04006326.1	.	2908	3996	MSTRG.32570.1	1	1089	MSTRG.32570	.	7.17539	0.746825	6.91919	0.788978	8.53352	0.900318	33.5574	4.99166	18.9008	2.91594	23.9082	3.65253	0.37891	-1.40007	0.00153036	0.0167922	down	yes
78662	u	chrAADN04006451.1	+	4583	6204	MSTRG.32617.1	1	1622	MSTRG.32617	.	48.6879	5.06751	83.9539	9.57305	128.475	13.5546	511.179	76.0379	462.253	71.3144	329.931	50.4046	0.148283	-2.75357	0.00258057	0.0226497	down	yes
78667	u	chrAADN04006461.1	.	974	1183	MSTRG.32622.1	1	210	MSTRG.32622	.	2.32381	0.241865	0	0	0	0	7.08095	1.05329	10.0667	1.55304	12.9476	1.97805	0.430075	-1.21734	0.00288877	0.0242598	down	yes
78682	u	chrAADN04006500.1	.	9292	9774	MSTRG.32637.1	1	483	MSTRG.32637	.	0.606625	0.063138	2.65592	0.302848	2.5323	0.267167	18.6151	2.769	19.0804	2.94364	8.99966	1.37491	0.367719	-1.44333	0.00454434	0.0316388	down	yes
78725	u	chrAADN04006596.1	.	63	974	MSTRG.32671.1	1	912	MSTRG.32671	.	4.54496	0.473045	2.9682	0.338457	1.80811	0.190763	20.1129	2.9918	18.2275	2.81206	16.8975	2.58149	0.350551	-1.5123	0.000109939	0.0045402	down	yes
78825	u	chrAADN04006783.1	.	479	866	MSTRG.32745.1	1	388	MSTRG.32745	.	67.8747	7.0645	102.324	11.6677	124.594	13.1452	452.486	67.3073	347.998	53.6876	295.116	45.0859	0.20323	-2.29882	0.00151039	0.0166967	down	yes
78853	u	chrAADN04006825.1	.	4019	4950	MSTRG.32766.1	1	932	MSTRG.32766	.	6.42489	0.668712	4.19099	0.477888	4.67597	0.493332	19.4989	2.90047	15.5247	2.39508	17.0011	2.59731	0.426002	-1.23107	0.000107748	0.00451585	down	yes
78900	u	chrAADN04006890.1	.	1766	1991	MSTRG.32795.1	1	226	MSTRG.32795	.	4.71003	0.490227	67.9226	7.74504	79.4576	8.38307	600.516	89.3268	682.347	105.27	554.103	84.6523	0.0529824	-4.23834	0.00832435	0.0459585	down	yes
78940	u	chrAADN04006958.1	-	2241	3599	MSTRG.32829.1	3	708	MSTRG.32829	.	0.426554	0.044396	0.632062	0.072072	0.213277	0.022502	14.6109	2.17337	15.135	2.33496	7.92051	1.21004	0.365803	-1.45086	0.00152098	0.0167261	down	yes
78943	u	chrAADN04006960.1	.	14	1380	MSTRG.32827.1	1	1367	MSTRG.32827	.	13.9693	1.45394	0	0	0	0	52.7564	7.84752	42.658	6.58109	51.6609	7.89242	0.160237	-2.64172	0.00381739	0.0285793	down	yes
78961	u	chrAADN04007004.1	.	3734	4352	MSTRG.32848.1	1	619	MSTRG.32848	.	0	0	0	0	0	0	9.98869	1.48582	4.57593	0.705955	9.51939	1.45431	0.458013	-1.12654	0.00319406	0.0256998	down	yes
78962	u	chrAADN04007004.1	.	5406	6101	MSTRG.32849.1	1	696	MSTRG.32849	.	0	0	0	0	0	0	14.4425	2.14833	6.92241	1.06796	7.64799	1.16841	0.413757	-1.27314	0.00267011	0.0231173	down	yes
78976	u	chrAADN04007036.1	.	971	1931	MSTRG.32862.1	1	961	MSTRG.32862	.	1.46306	0.152277	0	0	0.201873	0.021298	6.44641	0.958904	7.36004	1.13548	10.7981	1.64967	0.473518	-1.07851	0.00171756	0.0180157	down	yes
78978	u	chrAADN04007036.1	.	4294	4590	MSTRG.32864.1	1	297	MSTRG.32864	.	1.01683	0.105834	0	0	0	0	13.7239	2.04143	5.08418	0.784365	10.0303	1.53236	0.431719	-1.21184	0.00629598	0.0385089	down	yes
79023	u	chrAADN04007106.1	.	4182	8767	MSTRG.32907.1	1	4586	MSTRG.32907	.	7.70061	0.80149	5.29481	0.603754	4.54067	0.479057	17.0003	2.5288	14.2422	2.19722	13.3655	2.04189	0.499349	-1.00188	0.000645111	0.0104983	down	yes
79040	u	chrAADN04007130.1	.	2346	3030	MSTRG.32924.1	1	685	MSTRG.32924	.	2.59708	0.270308	3.07591	0.350739	1.75766	0.18544	9.89635	1.47208	8.50657	1.31236	12.4467	1.90153	0.496827	-1.00918	0.000821394	0.0119463	down	yes
79046	u	chrAADN04007133.1	.	1485	2209	MSTRG.32927.1	1	725	MSTRG.32927	.	0	0	0	0	2.96816	0.313152	7.22995	1.07546	11.4277	1.76302	10.5754	1.61564	0.444031	-1.17127	0.00300601	0.0248433	down	yes
79062	u	chrAADN04007143.1	.	5110	5511	MSTRG.32940.1	1	402	MSTRG.32940	.	1.04975	0.10926	0	0	1.45274	0.153269	11.5398	1.71655	13.7587	2.12263	8.4403	1.28945	0.403861	-1.30807	0.000799203	0.0117702	down	yes
79083	u	chrAADN04007191.1	.	5530	8982	MSTRG.32960.1	1	3453	MSTRG.32960	.	0.21865	0.022757	0.785694	0.089591	1.00637	0.106176	7.21604	1.07339	9.3759	1.44647	10.4616	1.59826	0.453927	-1.13947	0.000384168	0.00814576	down	yes
79085	u	chrAADN04007191.1	.	10707	11054	MSTRG.32962.1	1	348	MSTRG.32962	.	0	0	0	0	0	0	13.2213	1.96666	11.2342	1.73316	15.6336	2.3884	0.331403	-1.59334	6.0682e-05	0.00364277	down	yes
79106	u	chrAADN04007215.1	.	9921	10426	MSTRG.32981.1	1	506	MSTRG.32981	.	1.45454	0.151391	0.286561	0.032676	0.895257	0.094453	11.2984	1.68064	5.86759	0.905226	8.43083	1.28801	0.481113	-1.05555	0.00211615	0.0201482	down	yes
79124	u	chrAADN04007234.1	.	5314	5766	MSTRG.32999.1	1	453	MSTRG.32999	.	0	0	0	0	0	0	31.3267	4.65985	12.0022	1.85165	13.298	2.03158	0.273407	-1.87088	0.00407556	0.0297334	down	yes
79125	u	chrAADN04007234.1	.	6100	6433	MSTRG.33000.1	1	334	MSTRG.33000	.	0	0	0	0	0	0	5.32934	0.79274	12.0958	1.86609	6.78293	1.03625	0.457215	-1.12906	0.00503552	0.0335698	down	yes
79128	u	chrAADN04007245.1	+	5909	10674	MSTRG.33003.1	2	3897	MSTRG.33003	.	12.1581	1.26544	7.22366	0.823696	13.6835	1.44366	37.8971	5.6372	30.4133	4.69203	39.7481	6.07245	0.335563	-1.57534	0.000554816	0.00977164	down	yes
79154	u	chrAADN04007295.1	-	1095	2649	MSTRG.33028.1	3	628	MSTRG.33028	.	1.04217	0.10847	1.49409	0.170367	0.271971	0.028694	33.6893	5.01128	36.3695	5.61093	31.755	4.85133	0.17904	-2.48165	5.22272e-06	0.00151332	down	yes
79170	u	chrAADN04007317.1	.	282	1466	MSTRG.33038.1	1	1185	MSTRG.33038	.	0.382278	0.039788	0.254852	0.02906	0.508017	0.053598	10.2633	1.52666	6.38734	0.985411	5.55949	0.849343	0.495315	-1.01358	0.00176091	0.0182764	down	yes
79180	u	chrAADN04007331.1	.	4101	4939	MSTRG.33048.1	1	839	MSTRG.33048	.	0	0	0.312277	0.035608	0	0	7.80075	1.16036	9.65793	1.48998	9.01371	1.37705	0.432658	-1.2087	4.24404e-05	0.00316478	down	yes
79204	u	chrAADN04007361.1	+	4234	6081	MSTRG.33066.1	2	201	MSTRG.33066	.	5.63209	0.586196	2.88558	0.329036	5.43485	0.573397	23.7953	3.53955	12.1698	1.87751	14.7855	2.25883	0.427117	-1.2273	0.00451558	0.0315032	down	yes
79232	u	chrAADN04007395.1	.	384	3689	MSTRG.33080.1	1	3306	MSTRG.33080	.	12.4053	1.29116	7.08212	0.807557	8.78191	0.926525	19.3757	2.88213	23.2798	3.59151	27.7421	4.23826	0.440457	-1.18293	0.00184954	0.0187481	down	yes
79235	u	chrAADN04007395.1	.	8153	11335	MSTRG.33084.1	1	3183	MSTRG.33084	.	13.8629	1.44287	7.9623	0.907921	8.95177	0.944446	22.5046	3.34755	28.8877	4.45667	32.2496	4.92688	0.400946	-1.31852	0.00169958	0.0178962	down	yes
79245	u	chrAADN04007402.1	.	7310	8028	MSTRG.33091.1	1	719	MSTRG.33091	.	2.92072	0.303993	1.0459	0.119261	1.26008	0.132943	11.4659	1.70556	13.5202	2.08583	12.9722	1.98181	0.404982	-1.30407	0.000136121	0.00496399	down	yes
79302	u	chrAADN04007524.1	.	4407	4831	MSTRG.33138.1	1	425	MSTRG.33138	.	3.83059	0.398693	3.99529	0.455573	4.04706	0.42698	10.1976	1.5169	12.6329	1.94896	15.3741	2.34876	0.488936	-1.03228	0.0010137	0.0133528	down	yes
79324	u	chrAADN04007579.1	.	85	467	MSTRG.33157.1	1	383	MSTRG.33157	.	4.72063	0.491329	1.57441	0.179526	2.36553	0.249573	16.342	2.43088	9.00522	1.38929	13.564	2.07221	0.443581	-1.17273	0.00317025	0.0255949	down	yes
79336	u	chrAADN04007596.1	.	9828	10275	MSTRG.33169.1	1	448	MSTRG.33169	.	0	0	0	0	0	0	4.61384	0.686309	11.1317	1.71735	7.22991	1.10454	0.469808	-1.08986	0.00539795	0.0349876	down	yes
79365	u	chrAADN04007660.1	.	9080	10405	MSTRG.33195.1	1	1326	MSTRG.33195	.	7.99769	0.832411	2.12403	0.242198	5.0497	0.532762	13.4134	1.99525	16.9344	2.61257	10.8983	1.66498	0.494594	-1.01568	0.00792738	0.0445715	down	yes
79380	u	chrAADN04007694.1	.	5144	5561	MSTRG.33210.1	1	418	MSTRG.33210	.	0.722488	0.075198	0.722488	0.082384	0	0	22.5837	3.35933	9.47608	1.46193	12.0825	1.84589	0.3365	-1.57132	0.00327696	0.0260785	down	yes
79381	u	chrAADN04007694.1	.	5931	7360	MSTRG.33211.1	1	1430	MSTRG.33211	.	0.313287	0.032607	0	0	0.61993	0.065405	9.18077	1.36564	7.86643	1.2136	10.7098	1.63617	0.430338	-1.21646	9.89461e-05	0.00435108	down	yes
79405	u	chrAADN04007738.1	-	1069	10715	MSTRG.33230.1	1	9647	MSTRG.33230	.	0	0	0	0	0	0	8.97761	1.33542	7.92715	1.22297	7.20261	1.10037	0.450957	-1.14894	1.30304e-05	0.00208617	down	yes
79420	u	chrAADN04007760.1	.	7533	7925	MSTRG.33242.1	1	393	MSTRG.33242	.	16.2799	1.69443	4.62188	0.527022	9.47074	0.999198	21.4606	3.19226	27.4733	4.23846	32.4173	4.9525	0.397746	-1.33008	0.0088533	0.0479119	down	yes
79429	u	chrAADN04007780.1	.	1369	1914	MSTRG.33251.1	1	546	MSTRG.33251	.	0	0	0	0	0	0	5.63736	0.838558	8.08608	1.24749	6.28571	0.96029	0.49793	-1.00598	0.000297772	0.00716982	down	yes
79430	u	chrAADN04007780.1	+	4386	4956	MSTRG.33252.1	2	466	MSTRG.33252	.	6.22532	0.64794	1.86695	0.212884	1.88197	0.198555	18.5365	2.7573	16.3927	2.529	11.0021	1.68084	0.406949	-1.29708	0.00361824	0.0276649	down	yes
79472	u	chrAADN04007874.1	.	3630	5667	MSTRG.33291.1	1	2038	MSTRG.33291	.	1.10795	0.115317	0.148184	0.016897	0.583415	0.061552	11.4838	1.70822	9.20412	1.41997	7.05079	1.07717	0.445537	-1.16638	0.000576323	0.00997439	down	yes
79475	u	chrAADN04007874.1	.	10306	10743	MSTRG.33294.1	1	438	MSTRG.33294	.	0	0	1.37671	0.156983	0.689498	0.072745	16.1107	2.39647	7.44749	1.14897	7.29338	1.11423	0.431656	-1.21205	0.00643177	0.0389768	down	yes
79491	u	chrAADN04007898.1	.	4843	5095	MSTRG.33306.1	1	253	MSTRG.33306	.	0	0	0	0	0	0	10.1462	1.50925	7.38142	1.13877	3.88537	0.593582	0.488996	-1.03211	0.00576675	0.036424	down	yes
79496	u	chrAADN04007903.1	.	5129	6312	MSTRG.33311.1	1	1184	MSTRG.33311	.	11.2386	1.16973	3.96622	0.452258	8.51098	0.89794	28.7973	4.2836	17.4552	2.69292	27.6436	4.2232	0.388596	-1.36366	0.0047574	0.0325396	down	yes
79501	u	chrAADN04007923.1	.	2386	7029	MSTRG.33316.1	1	4644	MSTRG.33316	.	2.46016	0.256057	2.00969	0.22916	2.64513	0.279071	20.6677	3.07433	25.4203	3.92174	21.3255	3.25797	0.284913	-1.81141	2.73496e-05	0.00268767	down	yes
79540	u	chrAADN04007963.1	-	2400	10531	MSTRG.33334.8	4	529	MSTRG.33334	.	0	0	0	0	0	0	15.1292	2.25047	7.31384	1.12835	10.1475	1.55026	0.384128	-1.38034	0.00145795	0.0163835	down	yes
79553	u	chrAADN04007979.1	.	1289	1892	MSTRG.33329.1	1	604	MSTRG.33329	.	3	0.312244	0.996689	0.11365	1.5	0.158256	11.4404	1.70176	11.6689	1.80022	10.1407	1.54923	0.444399	-1.17007	0.00013717	0.00498291	down	yes
79599	u	chrAADN04008047.1	+	3322	6794	MSTRG.33369.1	2	377	MSTRG.33369	.	2.7878	0.290158	1.78306	0.203318	1.91766	0.202321	11.1141	1.65322	9.08137	1.40104	9.44185	1.44246	0.493191	-1.01978	5.27982e-05	0.00348855	down	yes
79747	u	chrAADN04008363.1	+	18	596	MSTRG.33486.1	1	579	MSTRG.33486	.	0	0	0.260794	0.029738	1.82556	0.192604	20.5095	3.05079	30.8394	4.75777	18.4145	2.81325	0.239908	-2.05945	0.000514773	0.00941951	down	yes
79778	u	chrAADN04008390.1	.	824	3042	MSTRG.33512.1	1	2219	MSTRG.33512	.	0.769716	0.080113	1.01893	0.116186	0.612438	0.064615	8.62866	1.28351	11.1009	1.71261	9.17823	1.40219	0.441842	-1.1784	0.000103243	0.00443122	down	yes
79788	u	chrAADN04008405.1	.	8494	10278	MSTRG.33521.1	1	1785	MSTRG.33521	.	3.12997	0.325772	3.03754	0.346363	5.06163	0.53402	17.2854	2.57121	10.7361	1.65632	12.2336	1.86897	0.4651	-1.10439	0.00156517	0.0170462	down	yes
79842	u	chrAADN04008512.1	.	3897	8002	MSTRG.33563.1	1	4106	MSTRG.33563	.	0	0	0	0	62.6695	6.61187	318.065	47.3122	305.46	47.1251	344.48	52.6274	0.0393755	-4.66656	0.00881193	0.0477734	down	yes
79862	u	chrAADN04008562.1	.	3188	4636	MSTRG.33576.1	1	1449	MSTRG.33576	.	0.416839	0.043385	1.7519	0.199765	4.00983	0.423052	12.3302	1.83412	12.6477	1.95123	22.0511	3.36882	0.365308	-1.45282	0.00361557	0.0276574	down	yes
79882	u	chrAADN04008589.1	.	3802	4117	MSTRG.33595.1	1	316	MSTRG.33595	.	2.65823	0.276672	0	0	0	0	10.1313	1.50704	15.6994	2.42203	7.7769	1.1881	0.408184	-1.29271	0.00448867	0.0313878	down	yes
79889	u	chrAADN04008592.1	.	668	1114	MSTRG.33602.1	1	447	MSTRG.33602	.	12.66	1.31767	8.92394	1.01757	8.10515	0.855123	37.3613	5.5575	48.4497	7.47461	47.2819	7.22341	0.266756	-1.90641	0.000218933	0.00621001	down	yes
79955	u	chrAADN04008680.1	.	9279	9778	MSTRG.33648.1	1	500	MSTRG.33648	.	3.306	0.344093	2.89	0.32954	3.294	0.347529	58.682	8.72895	21.817	3.36583	32.948	5.03358	0.211018	-2.24456	0.00260547	0.0227892	down	yes
79966	u	chrAADN04008704.1	.	31	2563	MSTRG.33659.1	1	2533	MSTRG.33659	.	8.5223	0.887013	4.58172	0.522442	5.32136	0.561423	19.2436	2.86248	21.5653	3.32701	19.2477	2.94054	0.40839	-1.29198	0.000300638	0.00720054	down	yes
79978	u	chrAADN04008725.1	.	165	496	MSTRG.33668.1	1	332	MSTRG.33668	.	4.54819	0.473382	0.909639	0.103724	0	0	11.3705	1.69136	12.5422	1.93495	11.2892	1.72468	0.422762	-1.24208	0.00196067	0.0193727	down	yes
79996	u	chrAADN04008762.1	.	1716	2137	MSTRG.33685.1	1	422	MSTRG.33685	.	0.518957	0.054014	0.684834	0.07809	0.348341	0.036751	6.34597	0.943964	10.4882	1.61807	10.5735	1.61534	0.445649	-1.16602	0.0012593	0.0150806	down	yes
80042	u	chrAADN04008841.1	.	81	4509	MSTRG.33729.1	1	4429	MSTRG.33729	.	1.46331	0.152303	0.641906	0.073195	0.88643	0.093522	24.7215	3.67732	19.6209	3.02703	28.9919	4.42919	0.236475	-2.08024	8.4286e-05	0.00410705	down	yes
80043	u	chrAADN04008841.1	.	4870	6191	MSTRG.33730.1	1	1322	MSTRG.33730	.	0	0	0.228442	0.026049	0.341906	0.036072	29.7753	4.42908	22.306	3.44127	22.1464	3.38338	0.21586	-2.21183	2.57699e-05	0.00264507	down	yes
80044	u	chrAADN04008841.1	.	6870	9832	MSTRG.33731.1	1	2963	MSTRG.33731	.	0.81539	0.084867	0.193048	0.022013	1.66655	0.175828	20.0655	2.98474	18.794	2.89945	18.2096	2.78194	0.280987	-1.83142	8.09965e-06	0.0018422	down	yes
80051	u	chrAADN04008844.1	.	4432	5215	MSTRG.33736.1	1	784	MSTRG.33736	.	15.5867	1.62229	18.9764	2.16383	23.7742	2.50827	55.9196	8.31805	50.0287	7.71821	65.8795	10.0646	0.318737	-1.64956	0.000499363	0.0092925	down	yes
80052	u	chrAADN04008844.1	+	5901	7940	MSTRG.33737.1	2	1592	MSTRG.33737	.	2.6334	0.274088	2.30117	0.262396	3.3788	0.356476	18.1883	2.70551	18.2218	2.81118	24.1947	3.69631	0.320416	-1.64198	0.000128818	0.0048436	down	yes
80080	u	chrAADN04008916.1	.	30	9628	MSTRG.33765.1	1	9599	MSTRG.33765	.	15.9848	1.66372	7.30446	0.832909	10.4066	1.09794	26.6523	3.96453	20.9066	3.22538	24.076	3.67818	0.470833	-1.08671	0.00318772	0.025669	down	yes
80125	u	chrAADN04009015.1	.	136	1583	MSTRG.33805.1	1	1448	MSTRG.33805	.	0	0	0	0	0.417127	0.044008	7.8643	1.16981	3.88916	0.600002	9.23619	1.41104	0.499634	-1.00106	0.00497311	0.0333031	down	yes
80126	u	chrAADN04009015.1	.	5921	6451	MSTRG.33806.1	1	531	MSTRG.33806	.	0	0	0	0	0	0	17.6252	2.62175	9.49435	1.46475	9.5725	1.46242	0.356984	-1.48607	0.00131178	0.0154463	down	yes
80127	u	chrAADN04009015.1	.	8095	9606	MSTRG.33807.1	1	1512	MSTRG.33807	.	0.687831	0.07159	0.28373	0.032353	0	0	10.9663	1.63123	7.9537	1.22706	8.19577	1.25209	0.437649	-1.19215	0.000135426	0.00495992	down	yes
80188	u	chrAADN04009116.1	-	4363	6884	MSTRG.33860.1	4	613	MSTRG.33860	.	2.20134	0.229119	1.95182	0.222561	1.33631	0.140986	17.3941	2.58737	32.2589	4.97676	22.7933	3.48221	0.261299	-1.93623	0.000856159	0.012198	down	yes
80190	u	chrAADN04009117.1	.	2579	2987	MSTRG.33857.1	1	409	MSTRG.33857	.	0.92665	0.096447	1.2176	0.13884	1.8313	0.193209	9.23472	1.37366	10.2836	1.58651	10.22	1.56135	0.455884	-1.13326	2.76802e-05	0.00270618	down	yes
80204	u	chrAADN04009126.1	-	3144	9395	MSTRG.33871.1	3	1245	MSTRG.33871	.	1.74506	0.181629	1.06454	0.121387	0.954922	0.100748	13.8249	2.05646	29.2867	4.51823	33.4213	5.10589	0.241946	-2.04724	0.00281765	0.0238578	down	yes
80206	u	chrAADN04009126.1	-	5934	8022	MSTRG.33871.2	2	411	MSTRG.33871	.	1.04096	0.108344	0.672344	0.076666	0.367397	0.038762	17.0437	2.53525	20.2049	3.11713	25.7594	3.93535	0.258412	-1.95225	0.000160973	0.00536009	down	yes
80229	u	chrAADN04009173.1	.	4069	4993	MSTRG.33891.1	1	925	MSTRG.33891	.	1.63027	0.169681	0	0	0.324324	0.034217	8.15243	1.21267	8.79676	1.35713	7.3773	1.12705	0.477749	-1.06567	0.000194186	0.00589904	down	yes
80279	u	chrAADN04009263.1	.	8066	9508	MSTRG.33940.1	1	1443	MSTRG.33940	.	10.0419	1.04518	7.41303	0.845289	3.31012	0.34923	37.2685	5.5437	29.6625	4.5762	27.1965	4.1549	0.300262	-1.73571	0.00110521	0.0139966	down	yes
80285	u	chrAADN04009304.1	+	8058	9381	MSTRG.33944.1	2	451	MSTRG.33944	.	5.56111	0.578808	4.69682	0.535566	4.35702	0.459682	15.536	2.31098	15.0752	2.32574	13.051	1.99385	0.475256	-1.07322	5.58574e-05	0.00354234	down	yes
80302	u	chrAADN04009325.1	.	6678	7916	MSTRG.33960.1	1	1239	MSTRG.33960	.	0.486683	0.050655	0	0	0	0	10.77	1.60203	5.69976	0.879334	10.7942	1.64907	0.432863	-1.20802	0.00175634	0.0182559	down	yes
80303	u	chrAADN04009328.1	.	9069	9422	MSTRG.33961.1	1	354	MSTRG.33961	.	1.70057	0.176997	0	0	2.98588	0.315021	14.0565	2.0909	7.87006	1.21416	7.5226	1.14925	0.472109	-1.08281	0.00599871	0.0373975	down	yes
80311	u	chrAADN04009341.1	.	2452	3603	MSTRG.33968.1	1	1152	MSTRG.33968	.	2.4184	0.251711	1.04774	0.119472	1.04688	0.110449	7.85938	1.16908	7.52431	1.16082	12.8264	1.95953	0.48228	-1.05206	0.0027918	0.0237119	down	yes
80323	u	chrAADN04009372.1	+	6314	7281	MSTRG.33981.1	2	430	MSTRG.33981	.	1.34823	0.140326	2.87442	0.327763	2.44626	0.258089	15.6946	2.33457	12.5597	1.93766	16.9915	2.59585	0.378158	-1.40294	0.000192803	0.00586965	down	yes
80337	u	chrAADN04009387.1	-	7870	8501	MSTRG.33990.1	1	632	MSTRG.33990	.	0	0	0.234177	0.026703	0	0	13.5427	2.01448	11.5934	1.78857	6.38449	0.975381	0.395427	-1.33852	0.00204823	0.0197905	down	yes
80382	u	chrAADN04009421.1	.	8463	9332	MSTRG.33997.1	1	870	MSTRG.33997	.	0	0	0	0	0	0	18.3638	2.73162	10.7839	1.66369	12.1787	1.86059	0.327633	-1.60985	0.000405354	0.0083728	down	yes
80401	u	chrAADN04009455.1	-	2834	3524	MSTRG.34011.1	1	691	MSTRG.34011	.	0.533285	0.055505	0	0	0	0	11.1288	1.65541	5.58321	0.861354	10.5885	1.61764	0.433707	-1.20521	0.00206833	0.0198782	down	yes
80476	u	chrAADN04009584.1	.	94	4994	MSTRG.34077.1	1	4901	MSTRG.34077	.	2.51826	0.262104	1.55723	0.177567	1.93226	0.203861	15.2459	2.26782	13.53	2.08735	16.9725	2.59294	0.366821	-1.44685	3.29364e-05	0.00284953	down	yes
80477	u	chrAADN04009586.1	.	44	5095	MSTRG.34078.1	1	5052	MSTRG.34078	.	6.78781	0.706485	5.31384	0.605923	1.09541	0.11557	119.035	17.7064	122.173	18.8483	121.592	18.576	0.0749254	-3.7384	4.20673e-05	0.00315638	down	yes
80529	u	chrAADN04009703.1	.	193	1000	MSTRG.34124.1	1	808	MSTRG.34124	.	8.20792	0.854292	5.17574	0.590177	3.3552	0.353986	22.0198	3.27545	13.4121	2.06916	14.4369	2.20557	0.456153	-1.13241	0.00472473	0.0324076	down	yes
80561	u	chrAADN04009776.1	+	2240	6696	MSTRG.34157.1	2	2310	MSTRG.34157	.	13.8008	1.43641	8.19672	0.934651	3.056	0.322419	22.2905	3.31571	24.5534	3.788	21.4602	3.27854	0.413117	-1.27538	0.00826168	0.0457353	down	yes
80578	u	chrAADN04009808.1	.	3730	4075	MSTRG.34170.1	1	346	MSTRG.34170	.	5.64451	0.587488	0.878613	0.100186	3.5	0.369263	32.4595	4.82836	32.9046	5.07638	41.2341	6.29948	0.209923	-2.25207	0.000251476	0.00663605	down	yes
80579	u	chrAADN04009808.1	.	5672	5929	MSTRG.34171.1	1	258	MSTRG.34171	.	4.08915	0.425604	1.17054	0.133474	1.03876	0.109593	16.7481	2.49127	6.99612	1.07933	12.8295	1.96	0.436977	-1.19437	0.00867359	0.0472956	down	yes
80584	u	chrAADN04009828.1	-	30	8997	MSTRG.34176.1	2	2656	MSTRG.34176	.	10.5437	1.09741	7.2137	0.82256	6.63149	0.699647	19.4915	2.89937	25.7652	3.97495	26.3333	4.02303	0.405501	-1.30222	0.000947996	0.0128726	down	yes
80587	u	chrAADN04009830.1	-	2209	2708	MSTRG.34178.2	2	245	MSTRG.34178	.	3.89796	0.405705	1.71429	0.195476	0	0	17.9265	2.66657	8.48571	1.30914	13.7184	2.0958	0.400237	-1.32107	0.00539617	0.0349876	down	yes
80635	u	chrAADN04009897.1	.	6599	8350	MSTRG.34213.1	1	1752	MSTRG.34213	.	0	0	0.689498	0.078622	0.424658	0.044803	12.8176	1.90662	11.5696	1.78491	10.7574	1.64345	0.374838	-1.41566	9.77719e-06	0.00192336	down	yes
80731	u	chrAADN04010102.1	-	186	2375	MSTRG.34295.1	3	805	MSTRG.34295	.	0.357764	0.037237	0	0	0	0	8.04803	1.19714	9.66004	1.49031	5.68129	0.867951	0.466445	-1.10022	0.000820894	0.0119463	down	yes
80734	u	chrAADN04010102.1	-	5922	8209	MSTRG.34298.1	4	1606	MSTRG.34298	.	0	0	0	0	0	0	7.92053	1.17818	11.414	1.7609	22.4491	3.42962	0.334834	-1.57848	0.00632277	0.0386143	down	yes
80740	u	chrAADN04010102.1	-	7584	8260	MSTRG.34298.2	2	611	MSTRG.34298	.	0	0	0	0	0	0	14.2546	2.12037	32.331	4.98788	30.6969	4.68967	0.211095	-2.24404	0.00174934	0.0181987	down	yes
80748	u	chrAADN04010114.1	.	312	828	MSTRG.34303.1	1	517	MSTRG.34303	.	0	0	0	0	0	0	18.6326	2.77159	7.46164	1.15115	17.706	2.70501	0.321617	-1.63659	0.00353278	0.0272548	down	yes
80756	u	chrAADN04010141.1	.	5641	8179	MSTRG.34313.1	1	2539	MSTRG.34313	.	1.11973	0.116543	0.475778	0.054252	1.15282	0.121626	7.22607	1.07488	6.47794	0.999389	10.3818	1.58607	0.497408	-1.0075	0.00107942	0.013806	down	yes
80774	u	chrAADN04010184.1	.	4014	5178	MSTRG.34331.1	1	1165	MSTRG.34331	.	1.03348	0.107566	0	0	0	0	9.85279	1.4656	7.82893	1.20781	6.34914	0.96998	0.469181	-1.09178	0.000493761	0.00924559	down	yes
80776	u	chrAADN04010184.1	.	6983	8107	MSTRG.34333.1	1	1125	MSTRG.34333	.	0	0	0.536889	0.06122	1.07378	0.113288	8.91911	1.32672	7.07022	1.09076	7.23911	1.10594	0.48675	-1.03875	0.000100754	0.00440074	down	yes
80795	u	chrAADN04010225.1	.	2378	2944	MSTRG.34350.1	1	567	MSTRG.34350	.	12.4727	1.29817	3.13051	0.356964	9.29982	0.981166	27.1693	4.04144	28.5485	4.40434	36.5996	5.59145	0.325235	-1.62044	0.00310761	0.0252935	down	yes
80808	u	chrAADN04010239.1	.	8334	8673	MSTRG.34363.1	1	340	MSTRG.34363	.	3.48235	0.362448	0.741176	0.084514	0	0	20.8294	3.09838	8.79412	1.35672	12.3559	1.88765	0.375575	-1.41283	0.00626198	0.0383905	down	yes
80834	u	chrAADN04010275.1	.	5835	6479	MSTRG.34386.1	1	645	MSTRG.34386	.	2.32558	0.24205	1.87287	0.213558	0.826357	0.087184	15.4233	2.29421	11.4357	1.76424	11.4705	1.75239	0.402861	-1.31165	0.000227055	0.00630757	down	yes
80840	u	chrAADN04010282.1	.	30	995	MSTRG.34392.1	1	966	MSTRG.34392	.	4.80849	0.500474	1.86749	0.212946	2.4824	0.261903	14.9689	2.22663	11.2961	1.74271	12.3427	1.88563	0.448032	-1.15833	0.000583091	0.0100112	down	yes
80875	u	chrAADN04010339.1	.	5638	6639	MSTRG.34421.1	1	1002	MSTRG.34421	.	5.65219	0.588288	4.97006	0.566724	5.84281	0.616439	25.2285	3.75275	26.4546	4.0813	28.4062	4.33971	0.314785	-1.66756	4.97303e-06	0.00149531	down	yes
80876	u	chrAADN04010339.1	.	7318	8660	MSTRG.34422.1	1	1343	MSTRG.34422	.	11.153	1.16082	12.2781	1.40004	13.35	1.40847	42.7152	6.35389	40.7751	6.29061	40.3757	6.16833	0.319125	-1.64781	6.1343e-06	0.00162441	down	yes
80888	u	chrAADN04010372.1	.	7382	7972	MSTRG.34433.1	1	591	MSTRG.34433	.	8.63959	0.899221	4.09137	0.466529	4.59729	0.485032	21.8613	3.25186	21.9289	3.3831	17.9983	2.74966	0.389717	-1.3595	0.000623174	0.0103176	down	yes
80894	u	chrAADN04010383.1	+	50	8648	MSTRG.34440.1	1	8599	MSTRG.34440	.	12.8477	1.3372	8.31899	0.948594	11.1047	1.17158	31.6584	4.7092	33.5683	5.17878	21.5402	3.29078	0.402773	-1.31196	0.00176852	0.0183106	down	yes
80903	u	chrAADN04010412.1	.	4501	4738	MSTRG.34448.1	1	238	MSTRG.34448	.	27.5126	2.86355	54.8067	6.24947	96.7521	10.2077	299.05	44.4838	205.664	31.7289	338.244	51.6746	0.158784	-2.65486	0.00562427	0.0358487	down	yes
80960	u	chrAADN04010553.1	.	35	441	MSTRG.34500.1	1	407	MSTRG.34500	.	2.96069	0.308153	1.11057	0.126635	5.46437	0.576512	37.6462	5.59987	20.6167	3.18066	20.4447	3.12341	0.273339	-1.87124	0.00207342	0.0199185	down	yes
80969	u	chrAADN04010587.1	.	164	3927	MSTRG.34508.1	1	3764	MSTRG.34508	.	1.20351	0.125263	0.835282	0.095245	1.40064	0.147773	12.6026	1.87463	11.8167	1.82303	14.6792	2.24259	0.377408	-1.4058	2.82468e-05	0.00272461	down	yes
80970	u	chrAADN04010587.1	.	4182	8457	MSTRG.34509.1	1	4276	MSTRG.34509	.	1.46551	0.152532	1.15587	0.131801	1.22521	0.129264	16.4867	2.45239	10.7923	1.66499	15.1068	2.30791	0.364432	-1.45628	0.000231372	0.00634432	down	yes
80977	u	chrAADN04010599.1	.	474	2277	MSTRG.34516.1	1	1804	MSTRG.34516	.	2.13359	0.222067	2.02716	0.231152	1.98919	0.209867	11.4994	1.71054	10.6142	1.63751	8.90687	1.36073	0.476009	-1.07094	6.33777e-05	0.00370247	down	yes
81024	u	chrAADN04010666.1	.	1928	6417	MSTRG.34551.1	1	4490	MSTRG.34551	.	3.75869	0.391209	3.50958	0.400188	2.99766	0.316265	51.0139	7.58832	34.4791	5.31928	34.988	5.34523	0.195269	-2.35647	9.40763e-05	0.00428375	down	yes
81040	u	chrAADN04010692.1	.	5193	8343	MSTRG.34566.1	1	3151	MSTRG.34566	.	1.62774	0.169417	1.71517	0.195577	1.13647	0.119901	11.0887	1.64945	9.10346	1.40444	9.90844	1.51375	0.460693	-1.11812	2.19094e-05	0.00251708	down	yes
81041	u	chrAADN04010695.1	.	70	494	MSTRG.34567.1	1	425	MSTRG.34567	.	3.51059	0.365387	1.06588	0.12154	4.26353	0.449818	27.9082	4.15135	20.6235	3.18171	19.6376	3.00011	0.295356	-1.75947	0.00037595	0.00806765	down	yes
81042	u	chrAADN04010695.1	.	1495	1954	MSTRG.34568.1	1	460	MSTRG.34568	.	1.96304	0.204316	1.96957	0.224585	1.96957	0.207796	6.49565	0.966229	10.7522	1.6588	13.6152	2.08004	0.480045	-1.05876	0.00515336	0.0340363	down	yes
81043	u	chrAADN04010695.1	.	3638	4781	MSTRG.34569.1	1	1144	MSTRG.34569	.	2.74476	0.285678	1.8243	0.20802	2.83872	0.299496	13.3112	1.98004	14.8199	2.28635	9.22246	1.40895	0.440628	-1.18237	0.000971405	0.0130165	down	yes
81044	u	chrAADN04010695.1	.	5070	8359	MSTRG.34570.1	1	3290	MSTRG.34570	.	3.42766	0.356756	3.25106	0.370711	1.95942	0.206726	19.3685	2.88107	25.9898	4.0096	25.5272	3.89988	0.286663	-1.80257	0.000165154	0.00542953	down	yes
81054	u	chrAADN04010723.1	-	347	2998	MSTRG.34580.1	2	1732	MSTRG.34580	.	3.28826	0.342247	1.43242	0.163335	3.46073	0.36512	12.4911	1.85805	10.5055	1.62074	9.41512	1.43838	0.488694	-1.033	0.000471269	0.00903898	down	yes
81075	u	chrAADN04010784.1	.	66	506	MSTRG.34600.1	1	441	MSTRG.34600	.	0	0	0	0	0	0	12.2313	1.8194	7.08163	1.09252	19.102	2.91828	0.351042	-1.51029	0.00445376	0.0312812	down	yes
81076	u	chrAADN04010784.1	.	1765	5032	MSTRG.34601.1	1	3268	MSTRG.34601	.	0.184823	0.019237	0.184823	0.021075	0	0	8.10037	1.20493	5.94767	0.917581	7.45395	1.13877	0.486415	-1.03974	7.36546e-05	0.00392757	down	yes
81077	u	chrAADN04010784.1	.	5912	6524	MSTRG.34602.1	1	613	MSTRG.34602	.	0.492659	0.051277	0	0	0.491028	0.051805	18.1746	2.70347	10.7977	1.66582	7.99103	1.22082	0.369459	-1.43651	0.00270992	0.023312	down	yes
81078	u	chrAADN04010784.1	.	7202	8200	MSTRG.34603.1	1	999	MSTRG.34603	.	0.915916	0.09533	0	0	0	0	19.5796	2.91246	17.1802	2.65048	9.48549	1.44913	0.315194	-1.66569	0.00149798	0.0166165	down	yes
81088	u	chrAADN04010802.1	.	7294	7769	MSTRG.34611.1	1	476	MSTRG.34611	.	1.58613	0.165087	7.92437	0.903596	1.26891	0.133875	28.1702	4.19031	29.5	4.55113	41.021	6.26692	0.229012	-2.12651	0.00171518	0.0180024	down	yes
81102	u	chrAADN04010844.1	.	1266	2194	MSTRG.34624.1	1	929	MSTRG.34624	.	2.02583	0.210852	1.40151	0.15981	1.28633	0.135713	10.1916	1.516	8.12702	1.2538	9.54629	1.45842	0.485461	-1.04257	4.71486e-05	0.0032633	down	yes
81103	u	chrAADN04010844.1	.	6800	8176	MSTRG.34625.1	1	1377	MSTRG.34625	.	3.80973	0.396522	5.6841	0.648143	1.40813	0.148563	16.2426	2.41608	9.72404	1.50018	17.2999	2.64297	0.439623	-1.18566	0.00625261	0.0383627	down	yes
81109	u	chrAADN04010858.1	.	4390	4941	MSTRG.34630.1	1	552	MSTRG.34630	.	1.6413	0.170829	2.73551	0.311923	1.6413	0.173164	15.8279	2.3544	9.3442	1.44158	7.37138	1.12615	0.46949	-1.09083	0.00570583	0.0361674	down	yes
81110	u	chrAADN04010858.1	.	5324	5807	MSTRG.34631.1	1	484	MSTRG.34631	.	3.10331	0.322996	0.93595	0.106724	0	0	27.8037	4.1358	22.7107	3.50372	38.6488	5.9045	0.209297	-2.25638	0.000484566	0.00916223	down	yes
81112	u	chrAADN04010864.1	.	62	1495	MSTRG.34633.1	1	1434	MSTRG.34633	.	0	0	0	0	0.1053	0.01111	6.93654	1.03181	9.43305	1.45529	8.51953	1.30156	0.444901	-1.16844	0.000129919	0.00486112	down	yes
81113	u	chrAADN04010864.1	.	5573	5940	MSTRG.34634.1	1	368	MSTRG.34634	.	0	0	0	0	0	0	5.74185	0.8541	13.337	2.05757	7.30706	1.11633	0.43682	-1.19489	0.00520894	0.0342919	down	yes
81171	u	chrAADN04010948.1	.	7848	8251	MSTRG.34690.1	1	404	MSTRG.34690	.	0	0	0.70297	0.080158	0	0	26.8837	3.99895	27.2847	4.20936	15.7599	2.40769	0.230032	-2.12009	0.000434831	0.00868178	down	yes
81173	u	chrAADN04010955.1	+	3206	4784	MSTRG.34691.2	2	371	MSTRG.34691	.	0.797844	0.083041	0	0	0	0	15.4124	2.29259	10.6478	1.6427	7.78448	1.18926	0.384521	-1.37886	0.00138475	0.0159132	down	yes
81174	u	chrAADN04010956.1	.	5675	8330	MSTRG.34692.1	1	2656	MSTRG.34692	.	14.3752	1.49619	12.0419	1.3731	14.5002	1.52982	22.9575	3.41492	28.5484	4.40432	30.3966	4.64379	0.481005	-1.05588	0.000723635	0.0111512	down	yes
81193	u	chrAADN04010972.1	+	439	5539	MSTRG.34710.2	6	2471	MSTRG.34710	.	5.51947	0.574475	5.91346	0.674297	2.75941	0.291128	53.9787	8.02933	59.9029	9.24155	49.8861	7.62127	0.162224	-2.62394	4.16921e-05	0.00315257	down	yes
81213	u	chrAADN04010993.1	.	5560	6104	MSTRG.34703.1	1	545	MSTRG.34703	.	3.32294	0.345856	4.6844	0.534151	3.30092	0.348259	18.8789	2.80824	12.6807	1.95633	8.83303	1.34945	0.472134	-1.08273	0.00680004	0.0403915	down	yes
81245	u	chrAADN04011077.1	.	7422	8098	MSTRG.34736.1	1	677	MSTRG.34736	.	0.404727	0.042125	0	0	0.223043	0.023532	8.41211	1.2513	12.6381	1.94975	10.1064	1.54398	0.398195	-1.32845	0.000310164	0.00729859	down	yes
81250	u	chrAADN04011092.1	.	304	8000	MSTRG.34741.1	1	7697	MSTRG.34741	.	0.42653	0.044394	0.783162	0.089302	0.874821	0.092297	18.1989	2.70709	18.9717	2.92688	15.8064	2.4148	0.292395	-1.77401	8.95012e-06	0.00184461	down	yes
81257	u	chrAADN04011110.1	.	7235	8046	MSTRG.34748.1	1	812	MSTRG.34748	.	1.45197	0.151123	0.371921	0.042409	0.743842	0.078478	10.8842	1.61903	5.84606	0.901905	9.27833	1.41748	0.475437	-1.07267	0.00177596	0.0183675	down	yes
81273	u	chrAADN04011149.1	-	6486	7394	MSTRG.34758.1	2	774	MSTRG.34758	.	1.76786	0.184001	0.380667	0.043407	0.3477	0.036684	15.3887	2.28907	32.0943	4.95137	15.5355	2.37341	0.268677	-1.89605	0.00269188	0.0232063	down	yes
81339	u	chrAADN04011194.1	.	6532	8118	MSTRG.34783.1	1	1587	MSTRG.34783	.	5.44487	0.566709	1.50599	0.171724	1.12854	0.119066	11.7045	1.74104	9.94455	1.5342	12.3069	1.88016	0.468272	-1.09458	0.00245603	0.022038	down	yes
81354	u	chrAADN04011212.1	.	405	5040	MSTRG.34798.1	1	4636	MSTRG.34798	.	5.72541	0.595909	4.16771	0.475233	2.76456	0.291671	13.722	2.04114	11.497	1.7737	13.5323	2.06737	0.489838	-1.02962	0.000510564	0.00939095	down	yes
81355	u	chrAADN04011212.1	.	5883	8011	MSTRG.34799.1	1	2129	MSTRG.34799	.	6.01386	0.625931	2.79803	0.319052	7.64772	0.806863	25.6759	3.81929	28.361	4.37541	30.9488	4.72815	0.296683	-1.753	0.000322528	0.00742984	down	yes
81379	u	chrAADN04011273.1	.	1518	1978	MSTRG.34823.1	1	461	MSTRG.34823	.	0	0	0	0	2.54736	0.268756	12.1714	1.8105	9.98463	1.54039	24.1483	3.68922	0.335891	-1.57394	0.00606716	0.0376705	down	yes
81397	u	chrAADN04011290.1	.	104	1327	MSTRG.34839.1	1	1224	MSTRG.34839	.	0	0	0	0	0.493464	0.052062	10.4436	1.55349	4.90931	0.757388	8.91585	1.3621	0.462999	-1.11092	0.00259245	0.0227163	down	yes
81421	u	chrAADN04011315.1	.	40	3847	MSTRG.34855.1	1	3808	MSTRG.34855	.	2.97216	0.309347	3.80278	0.433622	1.74449	0.18405	12.3275	1.83371	9.86988	1.52268	11.7526	1.79549	0.480907	-1.05617	0.000382887	0.00814015	down	yes
81438	u	chrAADN04011345.1	-	3514	6710	MSTRG.34874.1	2	1685	MSTRG.34874	.	2.23858	0.232994	0.625519	0.071326	0.716914	0.075637	12.0843	1.79754	16.6923	2.57521	8.10679	1.2385	0.398876	-1.32599	0.00300428	0.0248387	down	yes
81445	u	chrAADN04011359.1	.	4959	5829	MSTRG.34881.1	1	871	MSTRG.34881	.	2.76005	0.28727	3.08611	0.351901	0.955224	0.10078	24.6969	3.67367	19.349	2.98508	8.95006	1.36733	0.35155	-1.5082	0.00820162	0.0455153	down	yes
81460	u	chrAADN04011392.1	.	5415	7927	MSTRG.34896.1	1	2513	MSTRG.34896	.	13.6251	1.41813	10.1206	1.15402	14.3128	1.51005	30.0772	4.47398	33.5802	5.1806	24.9467	3.81119	0.431461	-1.2127	0.00060657	0.010194	down	yes
81584	u	chrAADN04011650.1	.	7012	7612	MSTRG.35001.1	1	601	MSTRG.35001	.	0.249584	0.025977	0.467554	0.053314	0	0	9.15141	1.36127	8.92845	1.37744	12.1281	1.85285	0.407118	-1.29648	0.000146739	0.00515558	down	yes
81596	u	chrAADN04011668.1	.	5792	6059	MSTRG.35012.1	1	268	MSTRG.35012	.	0	0	0	0	2.63433	0.277931	13.347	1.98537	10.1063	1.55916	11.5933	1.77115	0.392269	-1.35008	0.00055007	0.00971766	down	yes
81631	u	chrAADN04011746.1	.	4291	4996	MSTRG.35044.1	1	706	MSTRG.35044	.	29.1957	3.03873	24.937	2.8435	42.8167	4.51732	85.9264	12.7815	101.985	15.7338	81.7184	12.4844	0.30199	-1.72743	0.000826755	0.0119886	down	yes
81655	u	chrAADN04011786.1	.	3535	3950	MSTRG.35068.1	1	416	MSTRG.35068	.	0	0	0	0	0	0	11.6154	1.72779	10.8846	1.67923	3.99279	0.609992	0.439662	-1.18553	0.00894162	0.0482451	down	yes
81660	u	chrAADN04011790.1	-	6740	7607	MSTRG.35073.1	2	600	MSTRG.35073	.	0.251667	0.026194	0.302767	0.034524	0	0	8.30308	1.23508	11.7095	1.80649	14.7817	2.25825	0.373115	-1.42231	0.000859408	0.0122237	down	yes
81661	u	chrAADN04011797.1	.	337	2217	MSTRG.35074.1	1	1881	MSTRG.35074	.	3.19936	0.332994	0.879851	0.100327	1.1244	0.118629	11.076	1.64756	15.6146	2.40895	6.56672	1.00322	0.44938	-1.15399	0.00841481	0.0463004	down	yes
81671	u	chrAADN04011802.1	.	6156	7644	MSTRG.35082.1	1	1489	MSTRG.35082	.	22.7314	2.36591	27.2418	3.10631	44.2364	4.66711	53.7811	7.99993	61.3647	9.46708	48.7824	7.45266	0.461621	-1.11522	0.00931705	0.0495923	down	yes
81674	u	chrAADN04011805.1	.	5715	5943	MSTRG.35085.1	1	229	MSTRG.35085	.	0	0	0	0	0	0	7.21834	1.07373	8.16812	1.26014	6.8559	1.0474	0.470583	-1.08748	1.70657e-05	0.0023352	down	yes
81682	u	chrAADN04011828.1	.	1381	2347	MSTRG.35093.1	1	967	MSTRG.35093	.	0.624612	0.06501	0	0	0	0	6.29059	0.935725	11.848	1.82786	7.38831	1.12874	0.450447	-1.15057	0.00232827	0.0213394	down	yes
81689	u	chrAADN04011841.1	.	1102	2714	MSTRG.35101.1	1	1613	MSTRG.35101	.	5.65871	0.588967	11.6046	1.32324	7.82352	0.82541	31.3331	4.6608	29.8861	4.6107	31.1833	4.76398	0.332647	-1.58794	0.000586054	0.0100303	down	yes
81706	u	chrAADN04011856.1	+	2653	3503	MSTRG.35111.1	1	851	MSTRG.35111	.	0	0	1.18488	0.135109	2.04113	0.215347	47.2717	7.03167	46.844	7.2269	88.4049	13.5059	0.112906	-3.14681	0.00041279	0.00844361	down	yes
81726	u	chrAADN04011911.1	.	508	4980	MSTRG.35131.1	1	4473	MSTRG.35131	.	7.41583	0.77185	7.31422	0.834022	7.18567	0.758115	20.042	2.98125	18.9304	2.92049	23.2759	3.55593	0.431499	-1.21257	7.02699e-05	0.00386324	down	yes
81728	u	chrAADN04011917.1	.	63	2220	MSTRG.35134.1	1	2158	MSTRG.35134	.	17.6956	1.84178	5.20667	0.593704	2.924	0.308493	36.0904	5.36844	32.1937	4.9667	36.5079	5.57743	0.287286	-1.79944	0.00600835	0.0374466	down	yes
81729	u	chrAADN04011917.1	.	2734	7317	MSTRG.35135.1	1	4584	MSTRG.35135	.	18.695	1.94581	8.11267	0.925068	2.80345	0.295774	51.7871	7.70333	37.6803	5.81315	39.7493	6.07264	0.25973	-1.94492	0.00564401	0.0359221	down	yes
81731	u	chrAADN04011920.1	.	1322	1860	MSTRG.35136.1	1	539	MSTRG.35136	.	1.30241	0.135557	0.74026	0.08441	0.115028	0.012136	13.0612	1.94286	9.76623	1.50669	4.94434	0.755364	0.458284	-1.12569	0.00753375	0.0431184	down	yes
81740	u	chrAADN04011929.1	+	3320	7646	MSTRG.35144.1	2	2909	MSTRG.35144	.	14.0245	1.45969	14.8031	1.68796	12.9151	1.3626	33.8219	5.03101	32.134	4.95749	26.4402	4.03936	0.441864	-1.17833	0.000297478	0.00716968	down	yes
81769	u	chrAADN04011968.1	.	1801	3869	MSTRG.35165.1	1	2069	MSTRG.35165	.	0.58289	0.060668	0.655872	0.074787	0.725471	0.07654	20.7743	3.09018	12.1329	1.87181	19.8198	3.02794	0.296017	-1.75625	0.000458466	0.00892625	down	yes
81781	u	chrAADN04011978.1	.	7088	7578	MSTRG.35177.1	1	491	MSTRG.35177	.	5.51935	0.574462	2.43177	0.277289	1.50509	0.158793	9.30346	1.38389	10.7108	1.65241	14.3686	2.19515	0.486784	-1.03865	0.00444389	0.0312279	down	yes
81784	u	chrAADN04011979.1	.	3382	3951	MSTRG.35180.1	1	570	MSTRG.35180	.	2.47193	0.257282	1.57368	0.179443	6.35263	0.670226	12.7404	1.89513	10.0474	1.55006	13.2947	2.03108	0.480127	-1.05851	0.00348684	0.0270085	down	yes
81797	u	chrAADN04011993.1	.	3271	3506	MSTRG.35193.1	1	236	MSTRG.35193	.	1.90254	0.198019	0	0	3.83475	0.40458	15.1144	2.24827	14.0381	2.16574	8.63136	1.31864	0.413253	-1.2749	0.00377758	0.0284042	down	yes
81819	u	chrAADN04012018.1	.	4515	7523	MSTRG.35212.1	1	3009	MSTRG.35212	.	1.55533	0.161881	0.801263	0.091366	0.751745	0.079312	30.5706	4.54738	30.4799	4.70231	36.6489	5.59898	0.187164	-2.41763	8.86671e-06	0.00184461	down	yes
81821	u	chrAADN04012021.1	.	6690	7434	MSTRG.35214.1	1	745	MSTRG.35214	.	13.0416	1.35739	6.94967	0.792453	10.8993	1.14992	35.6671	5.30549	39.6792	6.12153	45.3329	6.92566	0.294436	-1.76397	0.000300914	0.00720209	down	yes
81836	u	chrAADN04012041.1	.	6032	6466	MSTRG.35229.1	1	435	MSTRG.35229	.	7.62299	0.793411	7.95402	0.906977	4.16092	0.438993	29.131	4.33324	44.2046	6.81969	38.6988	5.91216	0.257492	-1.9574	0.000661318	0.010633	down	yes
81838	u	chrAADN04012056.1	.	2606	3244	MSTRG.35231.1	1	639	MSTRG.35231	.	0	0	0.472613	0.053891	0	0	4.21753	0.627357	8.20344	1.26559	11.0383	1.68636	0.473866	-1.07745	0.00728235	0.0422616	down	yes
81874	u	chrAADN04012137.1	.	34	978	MSTRG.35261.1	1	945	MSTRG.35261	.	12.6053	1.31198	3.19365	0.364164	4.13757	0.436529	22.0042	3.27313	26.1989	4.04186	17.1016	2.61267	0.387555	-1.36753	0.00805472	0.0449768	down	yes
81884	u	chrAADN04012148.1	.	4549	4831	MSTRG.35271.1	1	283	MSTRG.35271	.	5.33569	0.555346	0	0	1.60071	0.168881	10.6608	1.58579	10.1307	1.56293	10.0459	1.53475	0.476552	-1.06929	0.00460646	0.0319244	down	yes
81886	u	chrAADN04012156.1	.	3474	4942	MSTRG.35273.1	1	1469	MSTRG.35273	.	4.61811	0.480659	2.05582	0.23442	4.08441	0.430921	17.4398	2.59416	18.9503	2.92357	14.0497	2.14642	0.389176	-1.36151	0.000375147	0.0080545	down	yes
81887	u	chrAADN04012156.1	.	5505	7294	MSTRG.35274.1	1	1790	MSTRG.35274	.	4.46872	0.46511	2.26732	0.258537	2.819	0.297415	21.5156	3.20045	21.605	3.33313	20.824	3.18136	0.315597	-1.66384	1.74468e-05	0.00234429	down	yes
81895	u	chrAADN04012161.1	.	783	1069	MSTRG.35282.1	1	287	MSTRG.35282	.	0	0	0.400697	0.04569	0	0	13.0871	1.94671	5.69338	0.87835	8.41463	1.28553	0.435613	-1.19888	0.00318039	0.0256325	down	yes
81934	u	chrAADN04012217.1	-	3778	5237	MSTRG.35315.1	1	1460	MSTRG.35315	.	6.7675	0.704371	8.51575	0.97103	10.7849	1.13785	165.346	24.5953	244.562	37.7299	236.642	36.1527	0.0579891	-4.10807	4.2353e-05	0.00316478	down	yes
81954	u	chrAADN04012250.1	.	2545	2901	MSTRG.35331.1	1	357	MSTRG.35331	.	0.445378	0.046356	0.834734	0.095183	0	0	9.56583	1.42292	10.3753	1.60066	6.4958	0.992385	0.450253	-1.15119	0.000681943	0.0107831	down	yes
81978	u	chrAADN04012302.1	.	44	1640	MSTRG.35351.1	1	1597	MSTRG.35351	.	1.30933	0.136277	0.190357	0.021706	0.828428	0.087402	8.26237	1.22903	6.6794	1.03047	10.01	1.52927	0.479547	-1.06026	0.000484338	0.00916223	down	yes
81979	u	chrAADN04012302.1	.	2713	3168	MSTRG.35352.1	1	456	MSTRG.35352	.	0	0	0	0	0	0	9.96491	1.48228	10.3553	1.59756	8.18421	1.25033	0.409995	-1.28632	3.00725e-05	0.00276843	down	yes
82024	u	chrAADN04012384.1	.	5393	7261	MSTRG.35393.1	1	1869	MSTRG.35393	.	14.9088	1.55173	8.61637	0.982503	7.86223	0.829494	25.9604	3.86161	23.2643	3.58912	22.745	3.47484	0.452582	-1.14375	0.00154427	0.0168981	down	yes
82034	u	chrAADN04012406.1	.	196	936	MSTRG.35399.1	1	741	MSTRG.35399	.	6.02969	0.627579	3.62213	0.413023	3.05668	0.322491	14.1592	2.10619	18.1592	2.80153	15.6748	2.39469	0.42335	-1.24008	0.000529509	0.00956229	down	yes
82054	u	chrAADN04012420.1	.	4509	6320	MSTRG.35419.1	1	1812	MSTRG.35419	.	2.57561	0.268073	3.64459	0.415584	2.20806	0.232958	19.3626	2.88018	11.7403	1.81125	19.9123	3.04206	0.368885	-1.43876	0.00123212	0.0148834	down	yes
82108	u	chrAADN04012509.1	.	173	7202	MSTRG.35468.1	1	7030	MSTRG.35468	.	1.5394	0.160223	0.535206	0.061028	0.438051	0.046216	19.2203	2.85903	14.6443	2.25926	12.2291	1.86828	0.329274	-1.60264	0.000267823	0.00680073	down	yes
82109	u	chrAADN04012510.1	.	87	1514	MSTRG.35469.1	1	1428	MSTRG.35469	.	0.845938	0.088046	0.211485	0.024115	2.32913	0.245732	6.58683	0.979792	7.40546	1.14248	11.8508	1.81049	0.488315	-1.03411	0.0040533	0.0296491	down	yes
82111	u	chrAADN04012523.1	.	4266	5167	MSTRG.35471.1	1	902	MSTRG.35471	.	12.5274	1.30387	17.587	2.0054	25.2952	2.66874	53.2844	7.92605	35.2964	5.44538	33.6316	5.13801	0.415892	-1.26572	0.00800719	0.0448443	down	yes
82120	u	chrAADN04012528.1	+	47	854	MSTRG.35480.1	1	808	MSTRG.35480	.	10.5668	1.09981	4.85644	0.553767	3.37995	0.356598	26.2995	3.91205	28.4381	4.38731	55.1386	8.42371	0.260848	-1.93872	0.0050723	0.033731	down	yes
82132	u	chrAADN04012535.1	.	1364	1627	MSTRG.35487.1	1	264	MSTRG.35487	.	2.83333	0.294897	0	0	3.56061	0.375657	29.6023	4.40334	33.6212	5.18694	30.428	4.64859	0.211295	-2.24267	0.000123981	0.00477377	down	yes
82202	u	chrAADN04012687.1	-	1994	5598	MSTRG.35548.1	2	1116	MSTRG.35548	.	3.86022	0.401777	3.31362	0.377844	1.73767	0.183331	20.0847	2.9876	13.25	2.04415	12.4185	1.89721	0.402046	-1.31457	0.00128126	0.0152422	down	yes
82212	u	chrAADN04012718.1	.	161	542	MSTRG.35558.1	1	382	MSTRG.35558	.	1.14398	0.119067	3.49476	0.398499	1.97644	0.208522	20.0812	2.98707	25.4372	3.92434	25.5288	3.90012	0.269891	-1.88955	0.000163504	0.00539831	down	yes
82224	u	chrAADN04012735.1	.	463	724	MSTRG.35565.1	1	262	MSTRG.35565	.	0	0	2.29389	0.261567	1.15267	0.121611	8.6145	1.28141	9.22138	1.42263	8.48855	1.29682	0.481258	-1.05512	0.000466761	0.00899541	down	yes
82227	u	chrAADN04012738.1	.	1760	4659	MSTRG.35569.1	1	2900	MSTRG.35569	.	2.71103	0.282168	1.13897	0.129873	2.14483	0.226287	13.3434	1.98484	11.7641	1.81492	10.4259	1.59279	0.433648	-1.2054	0.000110467	0.0045476	down	yes
82269	u	chrAADN04012773.1	.	2566	5683	MSTRG.35593.1	1	3118	MSTRG.35593	.	4.23733	0.441027	1.03945	0.118526	2.01219	0.212293	11.4809	1.70779	8.21408	1.26723	10.8938	1.66429	0.492506	-1.02179	0.00164847	0.017608	down	yes
82290	u	chrAADN04012830.1	+	3172	4955	MSTRG.35612.1	3	303	MSTRG.35612	.	0.135314	0.014084	0.346535	0.039515	0	0	5.99498	0.891753	10.1106	1.55981	5.71836	0.873613	0.48796	-1.03517	0.00223857	0.0208365	down	yes
82308	u	chrAADN04012856.1	.	78	504	MSTRG.35625.1	1	427	MSTRG.35625	.	1.41452	0.147225	3.7986	0.433144	2.0281	0.213972	13.0796	1.94559	11.2365	1.73352	13.0796	1.99822	0.435642	-1.19879	0.000331364	0.00751821	down	yes
82317	u	chrAADN04012871.1	.	360	971	MSTRG.35634.1	1	612	MSTRG.35634	.	2.22059	0.231122	1.97386	0.225074	0	0	12.5833	1.87177	12.6773	1.9558	6.5915	1.00701	0.445687	-1.1659	0.004722	0.0323947	down	yes
82345	u	chrAADN04012904.1	.	1368	1926	MSTRG.35651.1	1	559	MSTRG.35651	.	1.52773	0.159008	0	0	0	0	10.5116	1.5636	5.75134	0.887292	6.7746	1.03498	0.490093	-1.02887	0.00240587	0.0217672	down	yes
82354	u	chrAADN04012920.1	.	2632	3400	MSTRG.35660.1	1	769	MSTRG.35660	.	31.156	3.24276	23.4993	2.67957	27.0338	2.85217	71.8531	10.6881	73.8479	11.3929	84.8765	12.9669	0.309774	-1.69071	6.32782e-05	0.00370008	down	yes
82374	u	chrAADN04012974.1	.	98	400	MSTRG.35680.1	1	303	MSTRG.35680	.	9.41254	0.979671	0	0	3.94719	0.416444	25.9076	3.85376	27.5941	4.25709	21.9868	3.359	0.29322	-1.76994	0.00388394	0.028899	down	yes
82390	u	chrAADN04012985.1	+	3770	4523	MSTRG.35692.4	2	720	MSTRG.35692	.	4.6662	0.485665	0	0	4.09158	0.431677	94.429	14.0463	79.1555	12.2118	84.8169	12.9578	0.0915208	-3.44976	5.41834e-05	0.00350141	down	yes
82391	u	chrAADN04012985.1	+	3770	4523	MSTRG.35692.5	3	618	MSTRG.35692	.	0	0	0	0	0	0	23.2825	3.46327	54.5883	8.42165	53.308	8.14404	0.137518	-2.8623	0.00124855	0.0150048	down	yes
82470	u	chrAADN04013103.1	.	94	488	MSTRG.35751.1	1	395	MSTRG.35751	.	1.51392	0.157571	0	0	1.51646	0.159992	20.5772	3.06086	9.85317	1.5201	7.62279	1.16456	0.392825	-1.34804	0.00882552	0.0478217	down	yes
82517	u	chrAADN04013201.1	.	5403	6437	MSTRG.35792.1	1	1035	MSTRG.35792	.	2.08261	0.216761	1.16715	0.133087	1.16232	0.122629	12.2512	1.82237	7.09517	1.09461	7.86184	1.20108	0.491795	-1.02387	0.00176439	0.0182933	down	yes
82522	u	chrAADN04013214.1	.	134	1479	MSTRG.35797.1	1	1346	MSTRG.35797	.	1.34844	0.140348	1.57504	0.179598	2.77266	0.292526	11.8804	1.76721	7.8997	1.21873	9.98366	1.52524	0.48223	-1.05221	0.00060082	0.0101557	down	yes
82538	u	chrAADN04013231.1	+	6294	6507	MSTRG.35804.1	1	214	MSTRG.35804	.	0	0	0.705607	0.080459	3.84112	0.405253	44.9159	6.68124	127.692	19.6997	84.3598	12.8879	0.0882626	-3.50205	0.00136418	0.0157817	down	yes
82547	u	chrAADN04013254.1	.	312	1346	MSTRG.35813.1	1	1035	MSTRG.35813	.	2.45411	0.255427	1.31304	0.149723	1.16328	0.122731	8.04348	1.19647	18.4493	2.84627	9.42415	1.43976	0.4284	-1.22297	0.00842019	0.046316	down	yes
82548	u	chrAADN04013254.1	.	2786	5166	MSTRG.35814.1	1	2381	MSTRG.35814	.	3.77782	0.393201	1.94624	0.221925	1.71441	0.180876	20.5729	3.06021	15.2041	2.34563	14.2215	2.17267	0.359973	-1.47404	0.000348105	0.00775472	down	yes
82560	u	chrAADN04013300.1	.	64	3512	MSTRG.35826.1	1	3449	MSTRG.35826	.	26.8498	2.79457	16.2998	1.85862	13.4153	1.41537	92.8672	13.814	73.919	11.4039	75.1163	11.4758	0.225252	-2.15039	0.000492906	0.00924503	down	yes
82573	u	chrAADN04013305.1	.	7	1340	MSTRG.35838.1	1	1334	MSTRG.35838	.	1.57271	0.16369	0.452774	0.051629	0.88081	0.092929	13.6012	2.02318	5.97526	0.921838	7.34708	1.12244	0.476898	-1.06825	0.00622953	0.0382792	down	yes
82592	u	chrAADN04013334.1	.	463	2666	MSTRG.35846.1	1	2204	MSTRG.35846	.	1.71007	0.177987	0.479583	0.054686	0.27314	0.028817	8.15835	1.21355	6.53176	1.00769	8.75499	1.33753	0.497377	-1.00759	0.000330465	0.00751576	down	yes
82593	u	chrAADN04013334.1	.	3463	5301	MSTRG.35850.1	1	1839	MSTRG.35850	.	1.78602	0.185892	0.60087	0.068516	0.575041	0.060669	7.37085	1.09641	9.3801	1.44712	10.3885	1.58709	0.466109	-1.10126	0.000460285	0.00893651	down	yes
82598	u	chrAADN04013345.1	.	4141	6802	MSTRG.35855.1	1	2662	MSTRG.35855	.	0.340346	0.035424	0.113449	0.012936	0.901202	0.09508	9.67036	1.43847	8.11739	1.25232	9.35838	1.42971	0.441518	-1.17946	1.94062e-05	0.00242996	down	yes
82656	u	chrAADN04013433.1	.	1075	1497	MSTRG.35903.1	1	423	MSTRG.35903	.	1.3617	0.141728	2.11348	0.240994	0.70922	0.074825	8.42317	1.25295	11.461	1.76815	8.86761	1.35474	0.469817	-1.08983	0.000552235	0.00974439	down	yes
82661	u	chrAADN04013438.1	+	1367	4091	MSTRG.35912.1	2	2200	MSTRG.35912	.	0.380357	0.039588	4.06659	0.463703	0	0	15.4878	2.30381	26.423	4.07642	16.6067	2.53706	0.294917	-1.76162	0.00246682	0.0221044	down	yes
82668	u	chrAADN04013446.1	.	87	1596	MSTRG.35908.1	1	1510	MSTRG.35908	.	2.69272	0.280262	1.08146	0.123316	0.6	0.063302	11.5781	1.72225	7.60066	1.1726	11.3828	1.73899	0.455324	-1.13504	0.00111613	0.0140896	down	yes
82672	u	chrAADN04013448.1	.	4676	4977	MSTRG.35914.1	1	302	MSTRG.35914	.	3	0.312244	0.31457	0.03587	0.960265	0.101312	13	1.93375	11.8245	1.82423	9.61258	1.46855	0.4183	-1.25739	0.000586412	0.0100303	down	yes
82688	u	chrAADN04013498.1	.	1135	6220	MSTRG.35928.1	1	5086	MSTRG.35928	.	1.12574	0.117168	0.368659	0.042037	1.02477	0.108117	33.4203	4.97127	29.2672	4.51522	31.2889	4.78012	0.189237	-2.40173	8.02375e-07	0.000788759	down	yes
82717	u	chrAADN04013548.1	.	3533	5150	MSTRG.35952.1	1	1618	MSTRG.35952	.	0.559951	0.05828	1.38937	0.158426	1.7979	0.189685	15.1644	2.2557	7.75896	1.19702	6.51669	0.995577	0.467503	-1.09695	0.00780649	0.0441225	down	yes
82722	u	chrAADN04013550.1	.	61	302	MSTRG.35955.1	1	242	MSTRG.35955	.	0	0	4.8843	0.556944	1.16529	0.122942	25.5124	3.79497	32.5413	5.02033	18.5909	2.8402	0.250778	-1.99552	0.00172892	0.0180661	down	yes
82751	u	chrAADN04013565.1	.	416	2904	MSTRG.35963.1	1	2489	MSTRG.35963	.	2.46484	0.256545	1.87545	0.213853	1.21354	0.128033	13.9502	2.07509	9.75693	1.50526	8.63801	1.31966	0.458329	-1.12554	0.000972128	0.0130167	down	yes
82762	u	chrAADN04013574.1	.	2153	4817	MSTRG.35974.1	1	2665	MSTRG.35974	.	9.68293	1.00781	5.23921	0.597414	2.63978	0.278506	13.472	2.00397	18.3081	2.82449	18.7961	2.87154	0.451749	-1.14641	0.00674175	0.0401739	down	yes
82771	u	chrAADN04013600.1	.	87	360	MSTRG.35982.1	1	274	MSTRG.35982	.	1.10219	0.114717	2.20438	0.25136	0	0	15.0547	2.23939	16.4343	2.53541	9.5	1.45135	0.367631	-1.44367	0.0014448	0.0162803	down	yes
82791	u	chrAADN04013620.1	.	5509	6464	MSTRG.35997.1	1	956	MSTRG.35997	.	5.37343	0.559274	2.36715	0.269921	3.62866	0.382837	16.0915	2.39362	11.8923	1.83469	10.1715	1.55394	0.481242	-1.05516	0.00201506	0.0196536	down	yes
82799	u	chrAADN04013633.1	.	3554	5470	MSTRG.36005.1	1	1917	MSTRG.36005	.	3.6205	0.376827	2.99218	0.34119	1.8855	0.198927	21.4671	3.19324	19.7439	3.046	17.0699	2.60783	0.33071	-1.59636	5.83175e-05	0.00359601	down	yes
82818	u	chrAADN04013642.1	.	64	6334	MSTRG.36009.1	1	6271	MSTRG.36009	.	8.28735	0.86256	3.61713	0.412452	6.42473	0.677833	21.1397	3.14453	26.1493	4.03419	33.0556	5.05001	0.327007	-1.61261	0.0011866	0.0145998	down	yes
82819	u	chrAADN04013652.1	.	40	6484	MSTRG.36014.1	1	6445	MSTRG.36014	.	27.918	2.90575	13.483	1.53743	9.51404	1.00377	45.4504	6.76075	47.8676	7.3848	44.1309	6.74202	0.340328	-1.555	0.00544376	0.0351661	down	yes
82843	u	chrAADN04013726.1	.	2570	2807	MSTRG.36036.1	1	238	MSTRG.36036	.	3.17227	0.330174	3.17227	0.361726	4.39076	0.463241	18.3655	2.73188	24.3046	3.74961	14.1933	2.16836	0.361381	-1.46841	0.00109434	0.0139212	down	yes
82848	u	chrAADN04013730.1	.	131	2453	MSTRG.36041.1	1	2323	MSTRG.36041	.	4.24925	0.442268	2.24537	0.256034	2.31984	0.244752	9.38377	1.39584	11.8713	1.83145	11.4886	1.75515	0.494128	-1.01704	0.000557334	0.00979158	down	yes
82863	u	chrAADN04013773.1	.	150	2165	MSTRG.36055.1	1	2016	MSTRG.36055	.	0.524306	0.054571	0.299107	0.034106	0	0	8.50694	1.26541	6.30258	0.972335	11.8482	1.81009	0.442858	-1.17508	0.00144329	0.0162714	down	yes
82872	u	chrAADN04013795.1	.	5670	6427	MSTRG.36064.1	1	758	MSTRG.36064	.	69.2157	7.20407	64.8331	7.39276	43.2599	4.56408	98.1985	14.607	101.648	15.6818	116.027	17.7258	0.428326	-1.22322	0.00411873	0.0299161	down	yes
82894	u	chrAADN04013821.1	-	238	4511	MSTRG.36078.1	2	908	MSTRG.36078	.	0.51798	0.053912	1.67626	0.19114	2.00319	0.211344	20.7883	3.09226	18.0769	2.78883	9.13633	1.39579	0.344645	-1.53682	0.00351305	0.027147	down	yes
82902	u	chrAADN04013840.1	.	531	6399	MSTRG.36086.1	1	5869	MSTRG.36086	.	4.23249	0.440524	2.64338	0.301418	2.41021	0.254286	42.8877	6.37955	37.878	5.84365	37.2258	5.68712	0.190953	-2.38871	5.35526e-06	0.00152366	down	yes
83031	u	chrAADN04014079.1	.	46	3341	MSTRG.36162.1	1	3296	MSTRG.36162	.	8.61059	0.896202	8.5754	0.977831	9.61286	1.01419	20.622	3.06752	21.0683	3.25032	17.8893	2.733	0.489165	-1.03161	7.04166e-05	0.0038668	down	yes
83059	u	chrAADN04014126.1	.	144	1717	MSTRG.36184.1	1	1574	MSTRG.36184	.	1.24396	0.129474	0	0	0	0	10.7224	1.59495	9.20585	1.42024	9.13405	1.39544	0.421859	-1.24517	5.50056e-05	0.00352776	down	yes
83060	u	chrAADN04014126.1	.	4983	6104	MSTRG.36185.1	1	1122	MSTRG.36185	.	0	0	0	0	0	0	8.58021	1.27631	7.67558	1.18416	8.35829	1.27692	0.445361	-1.16695	5.10375e-07	0.000786775	down	yes
83089	u	chrAADN04014180.1	.	4859	6198	MSTRG.36213.1	1	1340	MSTRG.36213	.	3.0403	0.316439	2.55149	0.29094	2.70075	0.284939	21.1769	3.15006	15.8414	2.44394	11.8631	1.81236	0.378735	-1.40074	0.000994495	0.0131882	down	yes
83097	u	chrAADN04014193.1	.	4209	5991	MSTRG.36220.1	1	1783	MSTRG.36220	.	3.1677	0.329698	3.71873	0.424038	1.33819	0.141184	8.49607	1.26379	10.2322	1.57858	13.3511	2.03969	0.495672	-1.01254	0.00284219	0.0239994	down	yes
83098	u	chrAADN04014195.1	.	428	936	MSTRG.36221.1	1	509	MSTRG.36221	.	2.37328	0.247014	2.87426	0.327745	0	0	11.8271	1.75928	6.07073	0.936565	9.69352	1.48091	0.49986	-1.0004	0.00691904	0.0408352	down	yes
83143	u	chrAADN04014259.1	.	1340	6210	MSTRG.36246.1	1	4871	MSTRG.36246	.	0.213919	0.022265	0.650585	0.074185	0.216177	0.022807	10.9053	1.62216	11.604	1.79021	12.052	1.84123	0.378046	-1.40337	4.92809e-06	0.00149531	down	yes
83147	u	chrAADN04014263.1	.	3963	5916	MSTRG.36250.1	1	1954	MSTRG.36250	.	4.16018	0.432998	1.69243	0.192983	1.51945	0.160307	10.6975	1.59126	9.64841	1.48852	9.78301	1.49458	0.497738	-1.00654	0.000494522	0.0092539	down	yes
83155	u	chrAADN04014276.1	.	4329	6208	MSTRG.36257.1	1	1880	MSTRG.36257	.	9.13777	0.951072	11.2888	1.28724	12.9561	1.36692	20.817	3.09653	25.6577	3.95836	26.5059	4.04939	0.468732	-1.09316	0.00106826	0.0137389	down	yes
83183	u	chrAADN04014322.1	.	771	1996	MSTRG.36282.1	1	1226	MSTRG.36282	.	6.27651	0.653268	4.92007	0.561023	8.21085	0.866275	20.4674	3.04452	23.0363	3.55394	23.7113	3.62245	0.383884	-1.38126	0.000143469	0.00509599	down	yes
83198	u	chrAADN04014356.1	.	5054	6083	MSTRG.36296.1	1	1030	MSTRG.36296	.	2.05243	0.21362	1.58932	0.181226	2.00777	0.211827	19.8636	2.95471	12.8845	1.98776	17.165	2.62236	0.343665	-1.54093	0.000212933	0.00613046	down	yes
83204	u	chrAADN04014376.1	.	2545	3016	MSTRG.36302.1	1	472	MSTRG.36302	.	42.6769	4.44187	24.893	2.83849	29.8665	3.15103	76.6769	11.4057	61.4258	9.47651	61.4703	9.39103	0.400426	-1.32039	0.00161151	0.0173569	down	yes
83208	u	chrAADN04014381.1	.	55	2545	MSTRG.36306.1	1	2491	MSTRG.36306	.	18.9324	1.97051	17.7571	2.0248	13.6086	1.43576	34.7023	5.16197	30.0895	4.64208	36.1798	5.52732	0.458588	-1.12473	0.000660783	0.010631	down	yes
83229	u	chrAADN04014416.1	.	3573	4124	MSTRG.36324.1	1	552	MSTRG.36324	.	8.66304	0.901662	6.75815	0.770615	8.56794	0.903949	28.7889	4.28236	14.8197	2.28633	19.0897	2.9164	0.455158	-1.13556	0.00499979	0.0334065	down	yes
83232	u	chrAADN04014420.1	.	1198	1471	MSTRG.36327.1	1	274	MSTRG.36327	.	3.9708	0.413287	1.10219	0.12568	1.98175	0.209082	18.4544	2.74509	17.9453	2.76852	9.32847	1.42514	0.38304	-1.38443	0.00394416	0.0291475	down	yes
83238	u	chrAADN04014440.1	.	5444	6067	MSTRG.36332.1	1	624	MSTRG.36332	.	1.9359	0.201491	4.11218	0.468901	1.45032	0.153014	10.1651	1.51205	13.9311	2.14923	9.74038	1.48807	0.469336	-1.09131	0.00213842	0.0202772	down	yes
83247	u	chrAADN04014460.1	.	33	6112	MSTRG.36340.1	1	6080	MSTRG.36340	.	14.6359	1.52333	10.8655	1.23896	11.7562	1.24033	36.2595	5.39361	47.9496	7.39745	42.0137	6.41858	0.316742	-1.65862	0.000200544	0.00596189	down	yes
83248	u	chrAADN04014462.1	.	403	6112	MSTRG.36341.1	1	5710	MSTRG.36341	.	2.07426	0.215891	1.58021	0.180187	1.5	0.158256	37.3225	5.55172	30.0589	4.63736	33.4413	5.10895	0.194574	-2.36161	3.61634e-06	0.00134633	down	yes
83255	u	chrAADN04014476.1	.	233	2005	MSTRG.36347.1	1	1773	MSTRG.36347	.	24.1393	2.51245	19.0186	2.16865	14.242	1.50258	41.5412	6.17925	29.4459	4.54278	39.8119	6.0822	0.462345	-1.11296	0.00414502	0.0300093	down	yes
83256	u	chrAADN04014476.1	.	2273	2986	MSTRG.36348.1	1	714	MSTRG.36348	.	3.16667	0.329591	2.53501	0.289061	3.36835	0.355373	14.57	2.16729	14.3753	2.21777	13.0336	1.99119	0.423956	-1.23801	5.47094e-06	0.00154106	down	yes
83264	u	chrAADN04014484.1	.	4366	4768	MSTRG.36353.1	1	403	MSTRG.36353	.	34.0074	3.53954	26.3648	3.00631	17.7792	1.87577	90.196	13.4167	75.3027	11.6174	169.521	25.8983	0.220284	-2.18256	0.0049926	0.0333756	down	yes
83299	u	chrAADN04014533.1	.	648	1116	MSTRG.36372.1	1	469	MSTRG.36372	.	3.19829	0.332883	3.61407	0.412104	4.14925	0.437762	9.2516	1.37618	17.2623	2.66315	10.2004	1.55835	0.495318	-1.01357	0.00660396	0.0396518	down	yes
83304	u	chrAADN04014546.1	.	3290	3659	MSTRG.36377.1	1	370	MSTRG.36377	.	0	0	0	0	4.13158	0.435897	14.7756	2.19787	9.47519	1.46179	8.30257	1.26841	0.431615	-1.21218	0.00614638	0.0379891	down	yes
83321	u	chrAADN04014569.1	.	4247	4618	MSTRG.36391.1	1	372	MSTRG.36391	.	5.25807	0.547267	1.21237	0.138243	1.21505	0.128193	20.1882	3.00299	27.7957	4.2882	17.1183	2.61522	0.296109	-1.7558	0.00138549	0.0159195	down	yes
83344	u	chrAADN04014615.1	.	585	1693	MSTRG.36407.1	1	1109	MSTRG.36407	.	2.3688	0.246548	1.08476	0.123693	1.25879	0.132807	10.2236	1.52076	6.79982	1.04905	9.7917	1.49591	0.497431	-1.00743	0.000750146	0.0113697	down	yes
83349	u	chrAADN04014620.1	.	84	838	MSTRG.36412.1	1	755	MSTRG.36412	.	13.7219	1.42819	6.19603	0.706517	12.4477	1.31328	33.5603	4.99209	30.3126	4.67649	20.4384	3.12245	0.408886	-1.29023	0.00509773	0.033822	down	yes
83350	u	chrAADN04014620.1	.	1133	2674	MSTRG.36413.1	1	1542	MSTRG.36413	.	9.6965	1.00923	7.1109	0.810838	6.82036	0.719574	38.7276	5.76074	32.1385	4.95818	41.2169	6.29685	0.277137	-1.85133	6.7559e-05	0.00380602	down	yes
83351	u	chrAADN04014620.1	.	3337	5277	MSTRG.36414.1	1	1941	MSTRG.36414	.	3.86965	0.402759	3.79727	0.432993	2.32535	0.245333	11.151	1.65871	14.1262	2.17933	11.2107	1.7127	0.477934	-1.06512	0.000495172	0.00926178	down	yes
83360	u	chrAADN04014647.1	.	84	5913	MSTRG.36423.1	1	5830	MSTRG.36423	.	28.7276	2.99001	23.4507	2.67402	34.2574	3.61428	98.0342	14.5826	84.6515	13.0597	110.97	16.9532	0.25812	-1.95389	0.00015421	0.0052615	down	yes
83370	u	chrAADN04014663.1	.	1167	1555	MSTRG.36431.1	1	389	MSTRG.36431	.	2.52185	0.262478	0.77635	0.088525	3.63239	0.383231	9.70437	1.44352	7.48843	1.15528	12.4781	1.90633	0.498919	-1.00312	0.00334621	0.0263575	down	yes
83409	u	chrAADN04014726.1	.	3536	5246	MSTRG.36465.1	1	1711	MSTRG.36465	.	0	0	0	0	0	0	10.3597	1.54101	11.671	1.80054	10.5973	1.61899	0.377172	-1.40671	4.50043e-06	0.00145639	down	yes
83437	u	chrAADN04014784.1	.	5294	5913	MSTRG.36487.1	1	620	MSTRG.36487	.	0.21129	0.021991	0	0	0.672581	0.07096	10.521	1.56499	6.52258	1.00628	7.99355	1.2212	0.457494	-1.12818	0.000455662	0.00889154	down	yes
83448	u	chrAADN04014816.1	.	64	2520	MSTRG.36496.1	1	2457	MSTRG.36496	.	0.490435	0.051045	0.172568	0.019677	0.122914	0.012968	37.2678	5.54359	40.1874	6.19994	25.9031	3.95731	0.16689	-2.58303	9.11217e-05	0.00424264	down	yes
83449	u	chrAADN04014816.1	.	2814	3927	MSTRG.36497.1	1	1114	MSTRG.36497	.	0.271095	0.028216	0	0	0	0	16.1858	2.40764	23.0969	3.5633	22.2558	3.4001	0.246772	-2.01875	0.000110566	0.0045476	down	yes
83450	u	chrAADN04014816.1	.	5288	5804	MSTRG.36498.1	1	517	MSTRG.36498	.	0	0	0	0	0	0	12.4507	1.85204	13.6596	2.10734	9.94778	1.51976	0.355112	-1.49365	6.99351e-05	0.00386035	down	yes
83452	u	chrAADN04014828.1	-	655	5880	MSTRG.36500.1	2	277	MSTRG.36500	.	0.926372	0.096418	1.90773	0.217533	1.18039	0.124536	15.6961	2.3348	13.5307	2.08746	25.3031	3.86564	0.310604	-1.68685	0.00125262	0.0150325	down	yes
83455	u	chrAADN04014834.1	.	180	5779	MSTRG.36503.1	1	5600	MSTRG.36503	.	3.29036	0.342465	3.92884	0.447996	5.51893	0.582268	17.4368	2.59372	10.28	1.58595	18.0227	2.75339	0.445096	-1.16781	0.00309357	0.025228	down	yes
83459	u	chrAADN04014854.1	.	50	280	MSTRG.36507.1	1	231	MSTRG.36507	.	4.1342	0.430293	2.58874	0.295188	1.30736	0.137931	10.632	1.58152	17.7143	2.73288	16.5065	2.52175	0.396033	-1.33631	0.00218681	0.0205578	down	yes
83463	u	chrAADN04014860.1	+	5423	5904	MSTRG.36511.1	1	482	MSTRG.36511	.	0	0	1.56224	0.178138	6.41909	0.677238	25.1919	3.7473	17.2012	2.65373	19.4108	2.96545	0.30627	-1.70712	0.00229187	0.0211446	down	yes
83466	u	chrAADN04014866.1	.	32	5833	MSTRG.36514.1	1	5802	MSTRG.36514	.	6.04024	0.628677	6.21967	0.709213	2.53826	0.267796	23.0707	3.43176	19.8675	3.06507	19.6585	3.00329	0.365769	-1.451	0.000505345	0.00934486	down	yes
83480	u	chrAADN04014902.1	+	4439	5783	MSTRG.36525.2	2	575	MSTRG.36525	.	7.5295	0.783681	3.69207	0.420998	4.19478	0.442565	35.6092	5.29687	30.5498	4.7131	20.4764	3.12825	0.290912	-1.78135	0.0011063	0.0140025	down	yes
83494	u	chrAADN04014925.1	.	154	1317	MSTRG.36537.1	1	1164	MSTRG.36537	.	0.251718	0.026199	0	0	1.5421	0.162697	12.238	1.8204	10.8342	1.67145	7.02148	1.07269	0.424328	-1.23675	0.00125801	0.0150731	down	yes
83517	u	chrAADN04014971.1	.	341	5097	MSTRG.36559.1	1	4757	MSTRG.36559	.	2.0494	0.213305	0.993273	0.11326	1.5186	0.160218	12.0557	1.79329	9.72661	1.50058	11.5027	1.75731	0.433333	-1.20645	4.07402e-05	0.00312597	down	yes
83551	u	chrAADN04015036.1	-	4194	5369	MSTRG.36589.1	2	735	MSTRG.36589	.	1.72915	0.179972	0.410884	0.046852	1.87767	0.198101	21.2977	3.16804	30.2465	4.6663	29.4814	4.50398	0.224965	-2.15223	0.000152231	0.005242	down	yes
83554	u	chrAADN04015041.1	-	1135	5127	MSTRG.36590.1	3	736	MSTRG.36590	.	0.817935	0.085132	1.3371	0.152466	1.14577	0.120883	8.30667	1.23562	10.0263	1.54681	9.98755	1.52583	0.460211	-1.11963	6.97838e-05	0.00385955	down	yes
83581	u	chrAADN04015111.1	.	57	1514	MSTRG.36614.1	1	1458	MSTRG.36614	.	0.207133	0.021559	0.414266	0.047238	0.517833	0.054633	10.0761	1.49883	7.8059	1.20426	10.3752	1.58505	0.429518	-1.21921	6.8584e-05	0.0038408	down	yes
83582	u	chrAADN04015111.1	.	4486	5183	MSTRG.36615.1	1	698	MSTRG.36615	.	0	0	1.94699	0.222011	0.432665	0.045648	11.447	1.70274	9.38395	1.44772	7.78295	1.18903	0.445193	-1.1675	0.000711887	0.0110485	down	yes
83584	u	chrAADN04015118.1	.	4381	5709	MSTRG.36618.1	1	1329	MSTRG.36618	.	1.94495	0.202433	0	0	2.61186	0.275561	22.6073	3.36284	24.2987	3.7487	27.782	4.24436	0.241681	-2.04883	9.65702e-05	0.0043305	down	yes
83602	u	chrAADN04015167.1	.	3891	4218	MSTRG.36635.1	1	328	MSTRG.36635	.	3.17988	0.330966	10.0671	1.14792	6.73476	0.710542	22.8354	3.39676	18.625	2.87338	25.3659	3.87523	0.389075	-1.36188	0.00353702	0.0272801	down	yes
83617	u	chrAADN04015196.1	.	2669	3743	MSTRG.36648.1	1	1075	MSTRG.36648	.	2.37767	0.247472	0.949767	0.1083	2.8093	0.296392	9.40093	1.39839	11.7237	1.80869	10.96	1.6744	0.463367	-1.10977	0.000316314	0.00736382	down	yes
83662	u	chrAADN04015295.1	.	1754	1996	MSTRG.36689.1	1	243	MSTRG.36689	.	0	0	0	0	0	0	6.61317	0.983709	11.1564	1.72116	9.31687	1.42337	0.424407	-1.23648	0.000748959	0.0113578	down	yes
83669	u	chrAADN04015316.1	.	113	5487	MSTRG.36696.1	1	5375	MSTRG.36696	.	9.71628	1.01128	9.41935	1.07407	6.41088	0.676372	39.661	5.89958	44.7011	6.89629	45.5553	6.95963	0.252644	-1.98482	7.05023e-05	0.003869	down	yes
83693	u	chrAADN04015404.1	.	251	520	MSTRG.36720.1	1	270	MSTRG.36720	.	0	0	0.511111	0.058281	0	0	13.2963	1.97782	7.55185	1.16507	9.49259	1.45022	0.40614	-1.29995	0.000680522	0.0107727	down	yes
83696	u	chrAADN04015406.1	.	67	3615	MSTRG.36723.1	1	3549	MSTRG.36723	.	5.35024	0.55686	3.59087	0.409458	1.82577	0.192626	16.4291	2.44383	14.8101	2.28484	14.6965	2.24524	0.414637	-1.27008	0.00038454	0.00814683	down	yes
83742	u	chrAADN04015549.1	.	3974	5108	MSTRG.36766.1	1	1135	MSTRG.36766	.	0	0	0.665198	0.075851	0	0	12.1463	1.80676	16.8432	2.59849	10.178	1.55492	0.34675	-1.52803	0.000544089	0.00966524	down	yes
83743	u	chrAADN04015553.1	.	85	610	MSTRG.36767.1	1	526	MSTRG.36767	.	5.01901	0.522386	1.91825	0.218733	6.30038	0.664714	22.9943	3.4204	22.3745	3.45185	18.2148	2.78274	0.346196	-1.53034	0.000578413	0.00999045	down	yes
83748	u	chrAADN04015561.1	.	4432	4944	MSTRG.36772.1	1	513	MSTRG.36772	.	0	0	7.65302	0.872655	3.82651	0.403711	25.1657	3.7434	40.2846	6.21493	32.1033	4.90453	0.235185	-2.08813	0.00267232	0.023126	down	yes
83795	u	chrAADN04015639.1	.	5	3260	MSTRG.36807.1	1	3256	MSTRG.36807	.	3.28348	0.341749	0.914619	0.104292	1.64373	0.17342	9.88575	1.47051	10.1953	1.57289	15.1815	2.31933	0.435161	-1.20038	0.0015748	0.0171161	down	yes
83818	u	chrAADN04015704.1	.	195	508	MSTRG.36827.1	1	314	MSTRG.36827	.	0.958599	0.099772	0	0	0	0	12.4045	1.84516	6.5414	1.00918	5.69108	0.869446	0.46862	-1.09351	0.00474635	0.0325007	down	yes
83847	u	chrAADN04015767.1	.	69	870	MSTRG.36855.1	1	802	MSTRG.36855	.	2.25935	0.235157	1.8803	0.214406	2.07107	0.218506	8.26559	1.22951	16.4476	2.53747	10.1185	1.54583	0.449843	-1.15251	0.00434621	0.0308144	down	yes
83848	u	chrAADN04015767.1	.	4362	5300	MSTRG.36856.1	1	939	MSTRG.36856	.	3.18637	0.331642	0.643237	0.073347	0.643237	0.067864	9.63152	1.43269	7.17146	1.10638	9.93291	1.51748	0.490928	-1.02642	0.00144287	0.0162714	down	yes
83850	u	chrAADN04015773.1	.	96	2519	MSTRG.36858.1	1	2424	MSTRG.36858	.	0.622937	0.064836	1.81704	0.207192	0.560644	0.05915	9.8979	1.47231	9.66873	1.49165	11.1077	1.69696	0.434361	-1.20303	8.17769e-05	0.00407252	down	yes
83852	u	chrAADN04015773.1	.	4641	5126	MSTRG.36860.1	1	486	MSTRG.36860	.	0	0	0	0	0.771605	0.081407	3.72839	0.554599	8.15844	1.25865	10.0412	1.53402	0.495341	-1.01351	0.00937301	0.0497839	down	yes
83857	u	chrAADN04015816.1	.	2111	3002	MSTRG.36863.1	1	892	MSTRG.36863	.	1.86211	0.193811	1.86211	0.212332	1.32735	0.140041	13.2758	1.97477	7.66592	1.18267	16.1334	2.46476	0.418589	-1.25639	0.0031551	0.0255037	down	yes
83864	u	chrAADN04015837.1	.	2427	2845	MSTRG.36869.1	1	419	MSTRG.36869	.	3.60382	0.375091	0.661098	0.075383	1.83055	0.19313	11.1074	1.65223	7.88305	1.21616	10.2578	1.56711	0.488999	-1.0321	0.0013658	0.0157949	down	yes
83869	u	chrAADN04015839.1	.	4957	5303	MSTRG.36874.1	1	347	MSTRG.36874	.	0	0	0	0	0.368876	0.038918	15.2133	2.26297	14.6715	2.26345	15.0605	2.30085	0.309187	-1.69345	9.84619e-08	0.00041741	down	yes
83874	u	chrAADN04015845.1	.	73	2901	MSTRG.36879.1	1	2829	MSTRG.36879	.	1.17462	0.122256	0.846235	0.096494	0.53093	0.056015	12.3742	1.84066	5.87345	0.906131	7.18823	1.09817	0.485421	-1.04269	0.00401017	0.0294454	down	yes
83893	u	chrAADN04015899.1	.	761	4979	MSTRG.36895.1	1	4219	MSTRG.36895	.	1.90969	0.198764	0.834321	0.095136	0.500118	0.052764	10.8938	1.62045	9.85684	1.52067	7.76487	1.18627	0.457417	-1.12842	0.000310649	0.00730007	down	yes
83954	u	chrAADN04016055.1	.	55	2266	MSTRG.36948.1	1	2212	MSTRG.36948	.	0	0	0.273056	0.031136	0.136528	0.014404	9.58725	1.4261	8.74412	1.34901	7.21519	1.10229	0.443623	-1.1726	5.18224e-05	0.00344613	down	yes
83957	u	chrAADN04016065.1	-	2109	2383	MSTRG.36958.1	1	275	MSTRG.36958	.	7.06909	0.735761	3.29454	0.375669	1.09818	0.115862	73.2545	10.8966	67.3265	10.3868	79.1491	12.0919	0.114532	-3.12617	8.57709e-05	0.00413885	down	yes
84018	u	chrAADN04016219.1	.	993	2072	MSTRG.36990.1	1	1080	MSTRG.36990	.	3.04815	0.317256	1.67778	0.191313	1.39722	0.147412	10.8537	1.61449	9.58704	1.47905	9.05	1.3826	0.488537	-1.03346	0.000129557	0.00485828	down	yes
84022	u	chrAADN04016235.1	-	1596	2059	MSTRG.36994.1	1	464	MSTRG.36994	.	26.9526	2.80526	9.01293	1.02772	9.75431	1.02912	101.986	15.1704	90.4569	13.9553	91.222	13.9363	0.163047	-2.61664	0.00101282	0.013348	down	yes
84040	u	chrAADN04016266.1	.	2271	4570	MSTRG.37007.1	1	2300	MSTRG.37007	.	0	0	0	0	0	0	11.6196	1.72841	10.8624	1.6758	11.335	1.73169	0.368753	-1.43928	1.21944e-08	0.000204415	down	yes
84043	u	chrAADN04016269.1	.	1149	3129	MSTRG.37010.1	1	1981	MSTRG.37010	.	0	0	0	0	0	0	5.4369	0.808739	8.74508	1.34915	9.0843	1.38784	0.461923	-1.11428	0.00101226	0.0133436	down	yes
84044	u	chrAADN04016269.1	.	3397	3943	MSTRG.37011.1	1	547	MSTRG.37011	.	0	0	0	0	0	0	6.15539	0.915615	16.1005	2.48392	7.52285	1.14929	0.411569	-1.28079	0.00836838	0.0461327	down	yes
84045	u	chrAADN04016269.1	.	4467	5010	MSTRG.37012.1	1	544	MSTRG.37012	.	0	0	0	0	0	0	8.04963	1.19738	5.04963	0.779036	9.88235	1.50976	0.467117	-1.09814	0.00161047	0.0173545	down	yes
84056	u	chrAADN04016301.1	.	108	1482	MSTRG.37022.1	1	1375	MSTRG.37022	.	0.217455	0.022633	1.97454	0.225152	0.218909	0.023096	8.19418	1.21888	10.7222	1.65417	12.7629	1.94983	0.419426	-1.25351	0.00106527	0.0137326	down	yes
84064	u	chrAADN04016320.1	.	233	477	MSTRG.37030.1	1	245	MSTRG.37030	.	3.28708	0.342123	0	0	3.75918	0.396608	12.3524	1.83742	12.9347	1.99551	9.85306	1.50529	0.444841	-1.16864	0.00234943	0.0214492	down	yes
84074	u	chrAADN04016335.1	.	2944	4858	MSTRG.37038.1	1	1915	MSTRG.37038	.	7.86292	0.818384	2.83029	0.322731	2.75248	0.290397	12.5807	1.87138	20.9042	3.22501	20.9496	3.20054	0.393447	-1.34576	0.00524861	0.0344432	down	yes
84076	u	chrAADN04016343.1	.	3573	3826	MSTRG.37040.1	1	254	MSTRG.37040	.	0.877953	0.091379	0	0	0	0	10.0039	1.48809	5.23163	0.807113	7.67913	1.17317	0.48159	-1.05412	0.00167321	0.017722	down	yes
84115	u	chrAADN04016447.1	.	123	3516	MSTRG.37074.1	1	3394	MSTRG.37074	.	2.12728	0.221411	1.38539	0.157972	1.51061	0.159375	16.0726	2.3908	22.806	3.51841	21.0813	3.22066	0.293791	-1.76714	0.000157047	0.00530916	down	yes
84143	u	chrAADN04016498.1	.	2572	4990	MSTRG.37094.1	1	2419	MSTRG.37094	.	6.6883	0.696128	4.56428	0.520454	2.8673	0.302511	17.0587	2.53748	15.4376	2.38164	18.2931	2.7947	0.419828	-1.25213	0.000486443	0.00918915	down	yes
84198	u	chrAADN04016624.1	.	90	4847	MSTRG.37143.1	1	4758	MSTRG.37143	.	42.1699	4.3891	30.861	3.51901	36.0483	3.80323	183.223	27.2545	246.12	37.9703	201.207	30.7391	0.149586	-2.74095	5.96411e-05	0.00362211	down	yes
84216	u	chrAADN04016678.1	.	75	3500	MSTRG.37155.1	1	3426	MSTRG.37155	.	2.97782	0.309935	2.02043	0.230385	3.45855	0.36489	47.6519	7.08823	55.1239	8.50428	53.1	8.11226	0.146441	-2.77161	4.6082e-06	0.00147997	down	yes
84217	u	chrAADN04016678.1	.	4178	4748	MSTRG.37156.1	1	571	MSTRG.37156	.	1.58669	0.165145	0.231173	0.02636	1.05779	0.111601	31	4.61125	41.6848	6.43095	34.6743	5.2973	0.171708	-2.54197	3.93088e-05	0.00306563	down	yes
84236	u	chrAADN04016731.1	.	4488	4736	MSTRG.37172.1	1	249	MSTRG.37172	.	4.81125	0.500761	1.3494	0.153868	1.34136	0.141519	28.502	4.23968	17.5462	2.70695	10.9518	1.67315	0.33641	-1.57171	0.0070175	0.0412085	down	yes
84268	u	chrAADN04016802.1	.	313	4763	MSTRG.37200.1	1	4451	MSTRG.37200	.	25.3381	2.63723	26.65	3.03883	25.1166	2.6499	63.6214	9.46369	63.4186	9.78394	57.3678	8.76427	0.365091	-1.45367	2.39997e-05	0.00259321	down	yes
84269	u	chrAADN04016809.1	.	275	1580	MSTRG.37201.1	1	1306	MSTRG.37201	.	0	0	0.23124	0.026368	0	0	10.7351	1.59684	9.80322	1.5124	7.69296	1.17528	0.416631	-1.26316	9.14649e-05	0.00424581	down	yes
84271	u	chrAADN04016809.1	.	4205	4660	MSTRG.37203.1	1	456	MSTRG.37203	.	0	0	0	0	0	0	7.26535	1.08072	4.18421	0.645522	10.2368	1.56392	0.484759	-1.04466	0.00482484	0.0327525	down	yes
84275	u	chrAADN04016825.1	.	116	1002	MSTRG.37207.1	1	887	MSTRG.37207	.	6.17362	0.642559	0.678692	0.07739	4.08906	0.431412	13.9346	2.07277	15.4848	2.38892	14.3957	2.19928	0.423647	-1.23906	0.00252146	0.0223788	down	yes
84312	u	chrAADN04016905.1	.	1761	2242	MSTRG.37240.1	1	482	MSTRG.37240	.	627.606	65.3221	879.685	100.308	1136.66	119.922	1936.9	288.113	1713.7	264.383	1513.28	231.189	0.35728	-1.48487	0.00555051	0.0355899	down	yes
84365	u	chrAADN04017021.1	.	33	4669	MSTRG.37282.1	1	4637	MSTRG.37282	.	5.65689	0.588777	4.86069	0.554252	2.68083	0.282837	44.3571	6.59812	43.3121	6.682	39.8467	6.08751	0.197103	-2.34298	2.34678e-05	0.00257294	down	yes
84371	u	chrAADN04017030.1	.	2785	4594	MSTRG.37288.1	1	1810	MSTRG.37288	.	0	0	0	0	0.830939	0.087667	8.72072	1.29721	10.0707	1.55367	11.3478	1.73364	0.407815	-1.29401	0.00010094	0.00440074	down	yes
84372	u	chrAADN04017031.1	.	1053	1972	MSTRG.37289.1	1	920	MSTRG.37289	.	1.92065	0.199904	1.83261	0.208968	0.483696	0.051032	10.6098	1.57821	6.55978	1.01202	11.3217	1.72966	0.475744	-1.07174	0.00203791	0.0197448	down	yes
84377	u	chrAADN04017047.1	.	50	4017	MSTRG.37293.1	1	3968	MSTRG.37293	.	13.7157	1.42755	9.31615	1.0623	10.8131	1.14083	35.9793	5.35193	29.9903	4.62677	33.958	5.18788	0.364584	-1.45568	8.10796e-05	0.0040677	down	yes
84396	u	chrAADN04017100.1	.	195	749	MSTRG.37311.1	1	555	MSTRG.37311	.	4.51532	0.46996	1.3964	0.159228	0	0	13.3315	1.98307	8.33694	1.28619	9.40721	1.43717	0.468027	-1.09533	0.00531042	0.0346399	down	yes
84397	u	chrAADN04017100.1	.	2271	3009	MSTRG.37312.1	1	739	MSTRG.37312	.	0	0	2.20433	0.251354	0	0	15.2199	2.26396	12.1867	1.88012	12.9851	1.98378	0.354666	-1.49547	0.00024211	0.00651255	down	yes
84440	u	chrAADN04017144.1	.	2826	3524	MSTRG.37339.1	1	699	MSTRG.37339	.	0.864092	0.089936	0	0	3.02289	0.318926	12.3462	1.8365	9.87124	1.52289	6.6123	1.01018	0.464053	-1.10764	0.00411705	0.029909	down	yes
84489	u	chrAADN04017303.1	.	78	4448	MSTRG.37376.1	1	4371	MSTRG.37376	.	6.89934	0.718093	4.18943	0.47771	2.68588	0.283371	15.6131	2.32245	17.7513	2.7386	18.276	2.79209	0.410501	-1.28454	0.000695256	0.0109042	down	yes
84503	u	chrAADN04017331.1	-	57	624	MSTRG.37390.1	1	568	MSTRG.37390	.	7.68662	0.800034	18.0581	2.05912	17.368	1.83238	29.2201	4.34649	38.8046	5.9866	43.0299	6.57383	0.380592	-1.39368	0.00789136	0.0444475	down	yes
84517	u	chrAADN04017360.1	+	225	4447	MSTRG.37402.1	2	1962	MSTRG.37402	.	29.1894	3.03808	13.7403	1.56677	14.1678	1.49475	49.5833	7.37551	52.8511	8.15364	52.3637	7.99978	0.334645	-1.5793	0.00229761	0.0211698	down	yes
84524	u	chrAADN04017381.1	.	1067	2522	MSTRG.37408.1	1	1456	MSTRG.37408	.	3.534	0.367823	5.88805	0.6714	8.6717	0.914897	44.1209	6.56298	53.1065	8.19303	41.5185	6.34293	0.204681	-2.28855	0.000192271	0.00585557	down	yes
84525	u	chrAADN04017381.1	.	2921	4151	MSTRG.37409.1	1	1231	MSTRG.37409	.	3.04955	0.317402	3.7563	0.428321	6.18278	0.652306	35.7291	5.3147	27.4955	4.24189	40.569	6.19787	0.235431	-2.08663	0.000217645	0.00619237	down	yes
84526	u	chrAADN04017384.1	.	2354	3193	MSTRG.37410.1	1	840	MSTRG.37410	.	21.3917	2.22648	16.631	1.89639	12.4821	1.31691	63.6452	9.46723	73.5464	11.3464	68.7691	10.5061	0.244192	-2.03391	0.000203237	0.00600405	down	yes
84529	u	chrAADN04017388.1	.	3269	3508	MSTRG.37413.1	1	240	MSTRG.37413	.	0	0	0	0	0	0	6.92083	1.02947	7.43333	1.14678	13.1958	2.01597	0.423773	-1.23864	0.00226667	0.0209909	down	yes
84544	u	chrAADN04017456.1	.	328	4364	MSTRG.37428.1	1	4037	MSTRG.37428	.	1.52836	0.159074	1.34085	0.152893	3.06069	0.322914	11.355	1.68905	9.75749	1.50534	10.1553	1.55146	0.468517	-1.09383	0.000108016	0.00452109	down	yes
84594	u	chrAADN04017581.1	.	95	4392	MSTRG.37465.1	1	4298	MSTRG.37465	.	4.95114	0.515322	3.74139	0.426621	0.245696	0.025922	21.5413	3.20427	24.9252	3.84535	20.3241	3.10498	0.298218	-1.74556	0.000781965	0.0116003	down	yes
84604	u	chrAADN04017634.1	-	19	4342	MSTRG.37474.1	2	2511	MSTRG.37474	.	16.0218	1.66758	16.5556	1.88779	9.001	0.949639	145.562	21.6523	98.5783	15.2082	64.8848	9.91267	0.155341	-2.68649	0.00155311	0.0169541	down	yes
84651	u	chrAADN04017770.1	.	2831	3159	MSTRG.37513.1	1	329	MSTRG.37513	.	0	0	0	0	0	0	8.28571	1.2325	5.48886	0.846797	8.14843	1.24486	0.476284	-1.0701	0.00031984	0.00740439	down	yes
84659	u	chrAADN04017808.1	.	3388	4053	MSTRG.37522.1	1	666	MSTRG.37522	.	0	0	1.36186	0.15529	0.906907	0.095682	14.6997	2.18658	9.75075	1.5043	7.87087	1.20246	0.416056	-1.26515	0.00165075	0.0176183	down	yes
84669	u	chrAADN04017836.1	.	2588	3094	MSTRG.37532.1	1	507	MSTRG.37532	.	0	0	0.435897	0.049704	1.19132	0.125689	9.31164	1.38511	9.29783	1.43443	10.359	1.58258	0.428722	-1.22189	3.51172e-05	0.0029162	down	yes
84672	u	chrAADN04017853.1	.	184	3727	MSTRG.37535.1	1	3544	MSTRG.37535	.	11.0705	1.15224	7.1487	0.815149	9.43426	0.995349	36.3318	5.40436	18.6882	2.88313	40.3933	6.17103	0.352258	-1.5053	0.00586184	0.0368231	down	yes
84680	u	chrAADN04017897.1	.	1305	4208	MSTRG.37543.1	1	2904	MSTRG.37543	.	3.20041	0.333104	3.78168	0.431216	5.65616	0.596747	15.2595	2.26985	10.3337	1.59424	15.0041	2.29223	0.477815	-1.06548	0.00143377	0.0162134	down	yes
84694	u	chrAADN04017933.1	.	3504	4026	MSTRG.37554.1	1	523	MSTRG.37554	.	0.634799	0.066071	4.5717	0.5213	0	0	12.0918	1.79865	12.6864	1.95721	11.9799	1.83021	0.41063	-1.28409	0.00249178	0.0222505	down	yes
84703	u	chrAADN04017942.1	.	2501	4187	MSTRG.37562.1	1	1687	MSTRG.37562	.	7.28097	0.757814	7.36841	0.840201	2.58862	0.273109	19.1443	2.84772	12.906	1.99109	17.1716	2.62337	0.462224	-1.11333	0.00509543	0.033815	down	yes
84717	u	chrAADN04017987.1	+	2589	3837	MSTRG.37575.1	3	249	MSTRG.37575	.	2.42169	0.252053	0	0	6.38554	0.673699	35.5502	5.28809	57.4297	8.86001	40.9357	6.25389	0.167023	-2.58188	0.000855932	0.012198	down	yes
84747	u	chrAADN04018055.1	.	260	1724	MSTRG.37595.1	1	1465	MSTRG.37595	.	2.48123	0.25825	0.411604	0.046934	0.308532	0.032551	9.14403	1.36017	15.6253	2.4106	10.2683	1.56872	0.403679	-1.30872	0.00210929	0.0200965	down	yes
84783	u	chrAADN04018138.1	.	2523	3799	MSTRG.37625.1	1	1277	MSTRG.37625	.	4.5419	0.472727	2.11355	0.241003	4.90838	0.517852	24.4816	3.64164	25.9757	4.00742	25.9522	3.96481	0.28861	-1.7928	5.0132e-05	0.00336614	down	yes
84809	u	chrAADN04018269.1	.	61	3903	MSTRG.37647.1	1	3843	MSTRG.37647	.	24.2308	2.52198	18.223	2.07792	23.4947	2.47878	61.7021	9.17818	69.9996	10.7992	57.7005	8.8151	0.317456	-1.65537	8.50593e-05	0.00412707	down	yes
84823	u	chrAADN04018323.1	.	1006	1227	MSTRG.37659.1	1	222	MSTRG.37659	.	4.05856	0.42242	0	0	0.68018	0.071762	11.1757	1.66238	7.6036	1.17305	8.13964	1.24352	0.489725	-1.02996	0.00463004	0.0320163	down	yes
84825	u	chrAADN04018323.1	.	2309	4003	MSTRG.37661.1	1	1695	MSTRG.37661	.	6.69027	0.696332	3.13687	0.35769	2.49528	0.263261	12.8501	1.91146	15.341	2.36674	18.4737	2.8223	0.426632	-1.22894	0.0019873	0.0195075	down	yes
84848	u	chrAADN04018389.1	.	3233	3913	MSTRG.37683.1	1	681	MSTRG.37683	.	1.96769	0.2048	0.888399	0.101302	0.853157	0.090011	6.81498	1.01373	9.70925	1.4979	14.79	2.25952	0.445151	-1.16763	0.0047872	0.0326506	down	yes
84852	u	chrAADN04018398.1	.	3139	3832	MSTRG.37687.1	1	694	MSTRG.37687	.	2.4659	0.256654	3.04539	0.347258	0.870317	0.091822	51.5096	7.66206	44.7534	6.90435	111.273	16.9996	0.114469	-3.12697	0.00126372	0.0151102	down	yes
84853	u	chrAADN04018411.1	+	184	3908	MSTRG.37688.1	1	3725	MSTRG.37688	.	15.5001	1.61328	9.62926	1.098	7.68899	0.811218	26.2142	3.89937	24.8722	3.83718	22.9644	3.50835	0.452971	-1.14251	0.0019469	0.0192928	down	yes
84873	u	chrAADN04018450.1	.	131	1416	MSTRG.37705.1	1	1286	MSTRG.37705	.	15.4565	1.60873	12.0537	1.37445	8.83204	0.931813	68.6271	10.2083	47.3515	7.30518	56.383	8.61382	0.237351	-2.07491	0.000315096	0.00734757	down	yes
84877	u	chrAADN04018454.1	.	979	1497	MSTRG.37708.1	1	519	MSTRG.37708	.	0.847784	0.088239	0	0	3.35645	0.354119	10.237	1.52275	10.0578	1.55167	9.63199	1.47151	0.452452	-1.14416	0.00094669	0.0128631	down	yes
84882	u	chrAADN04018468.1	.	633	1044	MSTRG.37713.1	1	412	MSTRG.37713	.	0	0	0.73301	0.083583	0.582524	0.061458	16.2985	2.42441	36.2913	5.59886	21.6068	3.30094	0.227885	-2.13362	0.00158291	0.0171842	down	yes
84902	u	chrAADN04018547.1	.	2765	3904	MSTRG.37733.1	1	1140	MSTRG.37733	.	3.42719	0.356707	1.85175	0.211151	5.37807	0.567407	17.2789	2.57024	15.6781	2.41874	11.7237	1.79107	0.422841	-1.24181	0.00126974	0.0151512	down	yes
84903	u	chrAADN04018552.1	.	462	3698	MSTRG.37734.1	1	3237	MSTRG.37734	.	6.65184	0.692333	2.89095	0.329648	1.02132	0.107753	12.5329	1.86427	14.1566	2.18402	14.3645	2.19452	0.440646	-1.18231	0.00304324	0.0250237	down	yes
84918	u	chrAADN04018620.1	.	2186	2618	MSTRG.37748.1	1	433	MSTRG.37748	.	0	0	0	0	0	0	10.2309	1.52185	4.88222	0.753207	10.806	1.65087	0.440237	-1.18365	0.00325073	0.0259623	down	yes
84919	u	chrAADN04018625.1	.	3443	3739	MSTRG.37749.1	1	297	MSTRG.37749	.	0.276094	0.028736	0	0	0	0	11.0909	1.64977	4.14815	0.639958	7.6431	1.16766	0.477995	-1.06493	0.00611292	0.0378479	down	yes
84934	u	chrAADN04018679.1	.	2574	2873	MSTRG.37764.1	1	300	MSTRG.37764	.	1.49333	0.155428	0	0	1.51	0.159311	13.2733	1.97441	11.1067	1.71349	9.60333	1.46713	0.4067	-1.29796	0.000245322	0.00655065	down	yes
84937	u	chrAADN04018685.1	.	2517	2947	MSTRG.37767.1	1	431	MSTRG.37767	.	2.10209	0.218788	0.696056	0.07937	0.696056	0.073437	13.6589	2.03177	11.5081	1.77542	6.14849	0.939326	0.442316	-1.17685	0.00464025	0.0320538	down	yes
84945	u	chrAADN04018692.1	.	2787	3860	MSTRG.37770.1	1	1074	MSTRG.37770	.	65.5154	6.81893	45.5061	5.18894	37.0321	3.90703	159.726	23.7593	132.71	20.4738	162.489	24.824	0.258605	-1.95118	0.000747444	0.0113439	down	yes
84958	u	chrAADN04018720.1	-	149	3744	MSTRG.37782.6	3	1673	MSTRG.37782	.	2.82806	0.294349	2.73063	0.311367	1.92951	0.203571	49.6252	7.38175	45.7737	7.06176	43.118	6.58729	0.158538	-2.6571	1.25138e-06	0.000879309	down	yes
84993	u	chrAADN04018787.1	.	22	1326	MSTRG.37794.1	1	1305	MSTRG.37794	.	14.6966	1.52964	4.16015	0.474372	5.74598	0.606222	25.4966	3.79261	18.6069	2.87059	21.4904	3.28316	0.42246	-1.24311	0.00848041	0.0465415	down	yes
84994	u	chrAADN04018787.1	.	1861	2210	MSTRG.37795.1	1	350	MSTRG.37795	.	0.431429	0.044904	0	0	3.38571	0.357206	11.2743	1.67705	8.60857	1.32809	10.8957	1.66458	0.440365	-1.18323	0.00149026	0.0165687	down	yes
84995	u	chrAADN04018787.1	.	2461	3702	MSTRG.37796.1	1	1242	MSTRG.37796	.	9.44928	0.983494	4.95491	0.564996	8.49275	0.896017	31.3977	4.67042	27.9992	4.31959	33.7335	5.15358	0.316511	-1.65967	0.000164598	0.00541878	down	yes
85001	u	chrAADN04018804.1	.	3032	3703	MSTRG.37800.1	1	672	MSTRG.37800	.	5.28571	0.550145	5.1503	0.587276	7.0625	0.74512	14.3914	2.14072	22.5417	3.47763	15.7083	2.39982	0.447822	-1.159	0.00209587	0.0200178	down	yes
85038	u	chrAADN04018929.1	.	1	492	MSTRG.37831.1	1	492	MSTRG.37831	.	11.1789	1.16351	12.0467	1.37366	15.1199	1.59521	26.3486	3.91935	28.8963	4.458	34.1504	5.21727	0.430596	-1.21559	0.00060052	0.0101527	down	yes
85039	u	chrAADN04018929.1	.	965	3673	MSTRG.37832.1	1	2709	MSTRG.37832	.	23.9814	2.49601	24.0616	2.74369	21.3959	2.25735	49.8204	7.41079	43.0823	6.64655	38.0591	5.81441	0.459906	-1.12059	0.000439783	0.00871462	down	yes
85044	u	chrAADN04018950.1	.	46	3765	MSTRG.37837.1	1	3720	MSTRG.37837	.	6.98306	0.726807	5.27917	0.60197	5.00215	0.527746	15.7137	2.33742	18.5978	2.86919	16.9151	2.58417	0.450308	-1.15102	0.000137255	0.00498387	down	yes
85068	u	chrAADN04019002.1	.	2641	2888	MSTRG.37860.1	1	248	MSTRG.37860	.	0.431452	0.044906	0	0	0	0	8.74194	1.30036	10.1089	1.55955	12.125	1.85238	0.396251	-1.33552	0.000131141	0.00488854	down	yes
85088	u	chrAADN04019098.1	+	55	3633	MSTRG.37876.1	1	3579	MSTRG.37876	.	60.1094	6.25627	50.2293	5.72752	50.2046	5.29678	142.938	21.262	143.406	22.124	134.176	20.4986	0.302842	-1.72336	1.31351e-05	0.00208961	down	yes
85093	u	chrAADN04019111.1	.	881	1146	MSTRG.37881.1	1	266	MSTRG.37881	.	1.65789	0.172556	1.38346	0.157752	0.327068	0.034507	6.81203	1.01329	7.66917	1.18317	10.7857	1.64777	0.494162	-1.01694	0.00146418	0.0164153	down	yes
85097	u	chrAADN04019117.1	.	1032	1810	MSTRG.37885.1	1	779	MSTRG.37885	.	2.64185	0.274967	0.387677	0.044206	1.93838	0.204507	17.5533	2.61105	12.0513	1.85923	16.2452	2.48183	0.354651	-1.49553	0.000380056	0.00811673	down	yes
85099	u	chrAADN04019118.1	.	595	1448	MSTRG.37887.1	1	854	MSTRG.37887	.	1.43794	0.149663	0.70726	0.080647	2.69906	0.284761	9.28337	1.3809	13.4227	2.0708	6.16745	0.942222	0.482609	-1.05107	0.00681006	0.0404227	down	yes
85101	u	chrAADN04019139.1	.	1	3459	MSTRG.37889.1	1	3459	MSTRG.37889	.	24.3654	2.53599	18.8968	2.15475	7.47167	0.788289	74.5714	11.0925	69.1512	10.6683	65.4707	10.0022	0.234227	-2.09402	0.00240749	0.0217707	down	yes
85122	u	chrAADN04019210.1	.	880	1710	MSTRG.37910.1	1	831	MSTRG.37910	.	0	0	0	0	0.726835	0.076684	23.0048	3.42197	12.1372	1.87247	8.81107	1.3461	0.33059	-1.59688	0.00420325	0.0302323	down	yes
85153	u	chrAADN04019242.1	.	585	3505	MSTRG.37920.1	1	2921	MSTRG.37920	.	10.0508	1.04611	5.45806	0.622369	6.9519	0.733452	30.4385	4.52774	34.5794	5.33476	33.1275	5.061	0.300416	-1.73497	0.000113208	0.00459478	down	yes
85156	u	chrAADN04019258.1	.	521	3589	MSTRG.37923.1	1	3069	MSTRG.37923	.	29.8949	3.11151	21.8139	2.48739	26.146	2.7585	87.5894	13.0289	75.7305	11.6834	87.0582	13.3002	0.276676	-1.85373	2.88956e-05	0.00273903	down	yes
85159	u	chrAADN04019283.1	.	37	3323	MSTRG.37926.1	1	3287	MSTRG.37926	.	5.67645	0.590813	5.17265	0.589824	4.06176	0.428531	18.033	2.68241	18.1903	2.80632	16.1541	2.46792	0.420453	-1.24998	4.27413e-05	0.0031721	down	yes
85197	u	chrAADN04019403.1	.	88	3428	MSTRG.37961.1	1	3341	MSTRG.37961	.	17.1928	1.78945	14.4238	1.64471	6.20922	0.655096	26.5751	3.95305	28.3173	4.36867	31.7878	4.85633	0.428008	-1.22429	0.00797117	0.0447046	down	yes
85203	u	chrAADN04019425.1	.	2916	3479	MSTRG.37967.1	1	564	MSTRG.37967	.	2.86879	0.298588	1.04255	0.11888	1.50709	0.159004	24.2553	3.60798	17.1348	2.64348	22.984	3.51135	0.281192	-1.83037	0.000131171	0.00488854	down	yes
85208	u	chrAADN04019440.1	+	1266	2992	MSTRG.37972.1	1	1727	MSTRG.37972	.	1.23335	0.128369	0.17487	0.01994	1.42038	0.149856	21.2698	3.16389	23.6456	3.64794	22.2577	3.40038	0.24954	-2.00266	9.17964e-06	0.00184461	down	yes
85209	u	chrAADN04019446.1	-	54	1385	MSTRG.37973.1	1	1332	MSTRG.37973	.	21.4287	2.23033	16.3906	1.86898	15.4272	1.62763	31.4821	4.68297	51.5061	7.94613	36.2028	5.53082	0.418588	-1.2564	0.00406218	0.0296885	down	yes
85212	u	chrAADN04019446.1	-	71	1383	MSTRG.37973.3	3	1251	MSTRG.37973	.	0	0	0	0	0	0	23.6569	3.51896	16.1077	2.48503	13.2723	2.02765	0.275772	-1.85845	0.000390726	0.00822337	down	yes
85220	u	chrAADN04019459.1	.	629	3408	MSTRG.37979.1	1	2780	MSTRG.37979	.	7.3455	0.76453	7.1982	0.820793	8.43076	0.889476	21.7687	3.2381	21.4694	3.31221	18.6784	2.85357	0.441739	-1.17873	3.44638e-05	0.00290106	down	yes
85238	u	chrAADN04019514.1	.	1897	2557	MSTRG.37993.1	1	661	MSTRG.37993	.	3.90998	0.406957	0.228442	0.026049	0	0	11.3828	1.69318	17.9644	2.77148	8.84871	1.35185	0.392423	-1.34952	0.00630264	0.038533	down	yes
85240	u	chrAADN04019515.1	.	1044	3330	MSTRG.37995.1	1	2287	MSTRG.37995	.	6.34893	0.660806	5.87451	0.669855	6.6467	0.701252	18.8922	2.81022	20.5044	3.16333	20.3481	3.10864	0.416766	-1.26269	6.74496e-06	0.00170842	down	yes
85258	u	chrAADN04019555.1	.	87	2114	MSTRG.38001.1	1	2028	MSTRG.38001	.	0.594675	0.061895	0.148915	0.01698	0.29783	0.031422	17.6992	2.63276	16.9995	2.62261	13.6637	2.08745	0.301525	-1.72965	2.66646e-05	0.00268767	down	yes
85259	u	chrAADN04019555.1	.	2716	3338	MSTRG.38003.1	1	623	MSTRG.38003	.	0	0	0	0	0.47512	0.050127	10.2568	1.5257	7.89085	1.21737	9.17175	1.4012	0.42743	-1.22624	3.27845e-05	0.00283929	down	yes
85261	u	chrAADN04019559.1	.	312	3342	MSTRG.38005.1	1	3031	MSTRG.38005	.	5.07951	0.528683	5.45695	0.622242	5.68294	0.599572	17.3507	2.58092	12.9847	2.00322	19.1175	2.92064	0.454813	-1.13665	0.000604363	0.0101714	down	yes
85333	u	chrAADN04019788.1	.	333	1258	MSTRG.38055.1	1	926	MSTRG.38055	.	1.9568	0.203667	0.651188	0.074253	2.28294	0.240858	11.0767	1.64766	13.1069	2.02208	17.2268	2.63179	0.380787	-1.39294	0.000684411	0.010806	down	yes
85375	u	chrAADN04019855.1	.	157	2012	MSTRG.38073.1	1	1856	MSTRG.38073	.	4.64601	0.483564	6.83136	0.778963	2.51993	0.265863	19.1509	2.84869	21.5878	3.33048	11.5356	1.76233	0.417105	-1.26152	0.00631215	0.0385828	down	yes
85383	u	chrAADN04019904.1	.	474	923	MSTRG.38081.1	1	450	MSTRG.38081	.	10.4778	1.09054	4.95222	0.564689	7.14778	0.754117	45.2044	6.72416	54.67	8.43425	34.8767	5.32823	0.231722	-2.10953	0.000512556	0.00940787	down	yes
85393	u	chrAADN04019954.1	.	1218	1460	MSTRG.38091.1	1	243	MSTRG.38091	.	1.23045	0.128067	2.07819	0.236971	1.06584	0.112451	18.8025	2.79687	12.3745	1.90908	13.4733	2.05836	0.358181	-1.48124	0.000311907	0.0073195	down	yes
85398	u	chrAADN04019963.1	.	247	3053	MSTRG.38096.1	1	2807	MSTRG.38096	.	6.03028	0.62764	4.12932	0.470856	3.25989	0.34393	13.4751	2.00442	16.0205	2.47157	16.6165	2.53856	0.443402	-1.17331	0.00042525	0.0085805	down	yes
85427	u	chrAADN04020061.1	.	1122	2221	MSTRG.38119.1	1	1100	MSTRG.38119	.	1.38454	0.144105	3.00364	0.342497	2.97045	0.313394	14.705	2.18737	9.83227	1.51688	12.0359	1.83877	0.445776	-1.16561	0.000670884	0.0107065	down	yes
85430	u	chrAADN04020071.1	.	82	3110	MSTRG.38122.1	1	3029	MSTRG.38122	.	11.9749	1.24636	13.4252	1.53085	10.8082	1.1403	38.0007	5.6526	28.1184	4.33798	33.7428	5.15501	0.381834	-1.38898	0.000293372	0.00712232	down	yes
85445	u	chrAADN04020165.1	.	1224	3029	MSTRG.38136.1	1	1806	MSTRG.38136	.	3.84385	0.400074	1.66944	0.190361	0.900332	0.094988	14.0476	2.08958	14.3029	2.20659	12.5952	1.92422	0.397889	-1.32956	0.000278748	0.00691658	down	yes
85479	u	chrAADN04020289.1	.	41	2969	MSTRG.38156.1	1	2929	MSTRG.38156	.	15.1511	1.57695	11.1183	1.26779	7.44947	0.785947	43.5459	6.47746	34.4111	5.30879	39.7385	6.07098	0.315113	-1.66606	0.000621338	0.0103114	down	yes
85485	u	chrAADN04020298.1	-	405	1978	MSTRG.38162.1	2	1287	MSTRG.38162	.	9.23621	0.961318	4.48873	0.511839	13.9153	1.46812	124.93	18.5833	110.479	17.0442	161.457	24.6663	0.0930988	-3.42509	0.000179267	0.00565564	down	yes
85515	u	chrAADN04020451.1	.	2320	2834	MSTRG.38191.1	1	515	MSTRG.38191	.	0.879612	0.091551	0	0	0	0	12.3845	1.84219	5.98058	0.922659	6.12039	0.935033	0.469101	-1.09203	0.00464273	0.0320631	down	yes
85523	u	chrAADN04020481.1	-	89	1500	MSTRG.38199.1	2	378	MSTRG.38199	.	2.94992	0.307032	2.39045	0.272577	3.01764	0.318372	17.7029	2.63331	59.3798	9.16085	66.2236	10.1172	0.174821	-2.51605	0.00828283	0.0457902	down	yes
85527	u	chrAADN04020485.1	.	674	1293	MSTRG.38201.1	1	620	MSTRG.38201	.	1.61129	0.167705	3.89677	0.444339	5.22419	0.551172	12.029	1.78932	14.5016	2.23725	14.7177	2.24848	0.446789	-1.16233	0.00123948	0.0149363	down	yes
85531	u	chrAADN04020497.1	.	973	1199	MSTRG.38205.1	1	227	MSTRG.38205	.	4.40529	0.458508	0	0	0	0	13.6123	2.02484	15.793	2.43647	24.4493	3.73521	0.309446	-1.69224	0.00306247	0.025108	down	yes
85570	u	chrAADN04020640.1	.	912	1257	MSTRG.38232.1	1	346	MSTRG.38232	.	0	0	0	0	0	0	13.3055	1.9792	18.899	2.91565	9.30146	1.42101	0.328372	-1.6066	0.00132484	0.0155231	down	yes
85572	u	chrAADN04020667.1	.	1041	1242	MSTRG.38234.1	1	202	MSTRG.38234	.	6.56436	0.683227	16.9802	1.93621	6.65346	0.701965	25.1337	3.73863	32.3168	4.9857	28.2129	4.31018	0.382239	-1.38745	0.0079546	0.044653	down	yes
85590	u	chrAADN04020754.1	.	641	2750	MSTRG.38248.1	1	2110	MSTRG.38248	.	5.78531	0.602143	2.64597	0.301714	1.4218	0.150005	14.2976	2.12677	11.8464	1.82762	17.0972	2.61199	0.421908	-1.245	0.00198221	0.0194812	down	yes
85635	u	chrAADN04020932.1	.	70	2710	MSTRG.38284.1	1	2641	MSTRG.38284	.	14.0445	1.46177	9.2465	1.05435	3.47747	0.366886	28.1363	4.18528	24.2605	3.74281	30.1435	4.60513	0.368769	-1.43921	0.00524125	0.0344164	down	yes
85651	u	chrAADN04021000.1	.	1019	2398	MSTRG.38299.1	1	1380	MSTRG.38299	.	10.4388	1.08648	3.5942	0.409838	1.63551	0.172552	21.7518	3.23558	22.433	3.46086	24.5413	3.74926	0.337484	-1.56711	0.00329341	0.0261431	down	yes
85683	u	chrAADN04021190.1	.	54	2601	MSTRG.38330.1	1	2548	MSTRG.38330	.	8.39443	0.873704	8.84929	1.00906	7.23724	0.763556	18.6091	2.76811	24.7247	3.81442	20.8399	3.18378	0.443898	-1.1717	0.000539334	0.00963033	down	yes
85686	u	chrAADN04021208.1	.	89	314	MSTRG.38333.1	1	226	MSTRG.38333	.	0	0	1.29204	0.147328	0	0	11.3584	1.68956	7.23451	1.11611	5.34513	0.816594	0.480548	-1.05725	0.0039903	0.0293369	down	yes
85690	u	chrAADN04021228.1	-	205	1365	MSTRG.38337.1	2	254	MSTRG.38337	.	4.4437	0.462507	4.26962	0.486854	1.91002	0.201514	22.4713	3.34261	33.2565	5.13066	45.9935	7.02658	0.230375	-2.11794	0.00152566	0.0167558	down	yes
85715	u	chrAADN04021303.1	.	1777	2016	MSTRG.38353.1	1	240	MSTRG.38353	.	32.0125	3.33191	37.8917	4.32069	34.975	3.68999	116.125	17.2736	74.5833	11.5064	68.1625	10.4134	0.346058	-1.53091	0.00244173	0.0219561	down	yes
85730	u	chrAADN04021398.1	.	72	2486	MSTRG.38367.1	1	2415	MSTRG.38367	.	0	0	0	0	0	0	15.4704	2.30122	17.0961	2.63751	11.0865	1.69373	0.31385	-1.67185	0.000196425	0.00592251	down	yes
85735	u	chrAADN04021424.1	+	786	2056	MSTRG.38372.1	2	226	MSTRG.38372	.	14.5487	1.51425	9.93363	1.13271	22.5841	2.3827	27.9912	4.16369	48.3628	7.46121	37.8496	5.78241	0.394102	-1.34336	0.00904682	0.0486451	down	yes
85754	u	chrAADN04021519.1	.	1138	1924	MSTRG.38390.1	1	787	MSTRG.38390	.	0	0	0.767471	0.087513	0	0	7.67344	1.14142	13.047	2.01284	7.32274	1.11872	0.430091	-1.21728	0.00208615	0.0199741	down	yes
85762	u	chrAADN04021565.1	.	373	758	MSTRG.38393.1	1	386	MSTRG.38393	.	0	0	0	0	0	0	6.59067	0.980363	8.28757	1.27857	10.3834	1.58631	0.440863	-1.1816	0.000444494	0.00876975	down	yes
85787	u	chrAADN04021705.1	.	54	2157	MSTRG.38417.1	1	2104	MSTRG.38417	.	3.04278	0.316696	1.35932	0.154999	0.85884	0.090611	48.1483	7.16206	25.567	3.94437	29.9639	4.57768	0.194592	-2.36148	0.000527332	0.00955327	down	yes
85791	u	chrAADN04021749.1	.	1	2043	MSTRG.38421.1	1	2043	MSTRG.38421	.	2.44885	0.25488	2.36809	0.270027	0.785609	0.082885	28.7553	4.27735	28.1933	4.34955	28.5908	4.36791	0.224985	-2.1521	8.46726e-06	0.00184461	down	yes
85832	u	chrAADN04021966.1	.	37	2200	MSTRG.38460.1	1	2164	MSTRG.38460	.	1.72597	0.179641	1.59288	0.181633	1.3244	0.139729	14.0236	2.08601	16.3762	2.52644	13.6081	2.07896	0.361936	-1.46619	2.56542e-05	0.00264245	down	yes
85835	u	chrAADN04021968.1	.	165	1782	MSTRG.38462.1	1	1618	MSTRG.38462	.	0.746601	0.077707	0.919036	0.104795	2.32138	0.244915	24.3566	3.62305	20.9546	3.23278	19.3334	2.95363	0.267582	-1.90195	3.17995e-05	0.00281142	down	yes
85844	u	chrAADN04021995.1	.	824	1056	MSTRG.38468.1	1	233	MSTRG.38468	.	0.648069	0.067452	0	0	0.648069	0.068374	10.0429	1.49388	13.4592	2.07643	9.43777	1.44184	0.393378	-1.34601	0.000265179	0.00676743	down	yes
85845	u	chrAADN04021996.1	.	456	706	MSTRG.38469.1	1	251	MSTRG.38469	.	0	0	2.30677	0.263036	0	0	16.1335	2.39985	28.5681	4.40737	15.2418	2.32855	0.274308	-1.86613	0.0018421	0.0187065	down	yes
85847	u	chrAADN04022005.1	.	67	1597	MSTRG.38471.1	1	1531	MSTRG.38471	.	2.61659	0.272338	0.622469	0.070979	0.688439	0.072633	17.5278	2.60725	13.1535	2.02926	9.50816	1.4526	0.379226	-1.39887	0.00150369	0.0166562	down	yes
85852	u	chrAADN04022031.1	.	395	641	MSTRG.38476.1	1	247	MSTRG.38476	.	0	0	3.40486	0.388247	0.611336	0.064498	25.4211	3.78138	28.6437	4.41903	18.4494	2.81858	0.24627	-2.02169	0.00061648	0.0102714	down	yes
85861	u	chrAADN04022087.1	+	33	1424	MSTRG.38485.1	2	1237	MSTRG.38485	.	1.42603	0.148423	0.976556	0.111354	1.9521	0.205954	12.1505	1.80739	18.5788	2.86626	19.1788	2.93001	0.330445	-1.59752	0.000588313	0.0100505	down	yes
85866	u	chrAADN04022140.1	.	128	2109	MSTRG.38490.1	1	1982	MSTRG.38490	.	11.7719	1.22524	12.4319	1.41758	5.61907	0.592833	39.3597	5.85476	42.1428	6.50161	41.6862	6.36854	0.282792	-1.82219	0.000637282	0.0104342	down	yes
[truncated: 133 more rows]

## Sheet: D14VSE17_lncRNA
Table S3. List of identified DE-lncRNAs from pairwise comparisons ( D14 VS E17 )
[truncated: 547 more rows]

## Sheet: D56VSE12_lncRNA
Table S3. List of identified DE-lncRNAs from pairwise comparisons ( D56 VS E12 )
[truncated: 1,568 more rows]

[truncated: 19 more sheets: D56VSE17_lncRNA, D56VSD1_lncRNA, D98VSE12_lncRNA, D98VSE17_lncRNA, D98VSD1_lncRNA, E17VSE12_mRNA, D1VSE12_mRNA, D1VSE17_mRNA, D14VSD1_mRNA, D14VSE12_mRNA, D14VSE17_mRNA, D56VSD1_mRNA, D56VSE12_mRNA, D56VSE17_mRNA, D98VSD1_mRNA, D98VSD14_mRNA, D98VSD56_mRNA, D98VSE12_mRNA, D98VSE17_mRNA]
