# Supplementary material for: Transcriptome Analysis Reveals the Profile of Long Non-coding RNAs During Chicken Muscle Development
Source: Front Physiol. 2021 May 10;12:660370. doi: 10.3389/fphys.2021.660370 (PMC8141850; doi:10.3389/fphys.2021.660370)
Supplement: Supplementary Table 5 — The transcripts in profile 4. (XLSX). [file Table_5.XLSX]

## Sheet: profile4_lncRNAs
Table S5 The transcripts in profile 4 (lncRNAs)
t_id	class_code	chr	strand	start	end	t_name	num_exons	length	gene_id	gene_name	FPKM.D98_1	FPKM.D98_2	FPKM.D98_3	FPKM.D56_1	FPKM.D56_2	FPKM.D56_3	FPKM.D14_1	FPKM.D14_2	FPKM.D14_3	FPKM.D1_1	FPKM.D1_2	FPKM.D1_3	FPKM.E17_1	FPKM.E17_3	FPKM.E12_1	FPKM.E12_2	FPKM.E12_3
496	u	chr1	.	6749023	6750620	MSTRG.191.1	1	1598	MSTRG.191	.	0.398453	0.777341	0.219833	0.916451	1.28476	1.522	0.926246	0.48426	1.07102	1.50904	1.28551	1.26364	3.33407	2.47287	3.2907	1.7133	3.01646
522	u	chr1	+	6909055	6912374	MSTRG.197.1	2	2037	MSTRG.197	.	0.306348	0.578469	1.18325	0.528525	0.316211	0.554496	0.418944	0.646827	0.57502	2.32224	2.18079	1.67931	2.64744	1.45152	3.6741	2.89098	2.5889
643	u	chr1	.	11031919	11032160	MSTRG.268.1	1	242	MSTRG.268	.	0.079113	0	0	0.408127	0	0	0.343641	0	0	1.25159	1.82165	0.62876	1.55015	0.936055	0.922004	1.76206	1.23923
756	i	chr1	.	13380094	13380598	MSTRG.317.1	1	505	MSTRG.317	ORC5	0.646189	0.614266	0.286246	0.443132	0.434815	1.58633	0.40973	0.372565	0.32445	0.788945	0.683411	1.58771	2.01709	2.50597	2.21152	2.86403	2.64646
957	i	chr1	-	17110334	17123317	MSTRG.400.1	2	12876	MSTRG.400	FAM19A5	0.007692	0.014744	0.009897	0.009717	0.008596	0	0.003552	0.010574	0.009789	0.340798	0.36438	0.878097	3.04502	3.16217	0.417398	0.406657	0.506895
969	i	chr1	.	17196051	17198463	MSTRG.408.1	1	2413	MSTRG.408	FAM19A5	0.176361	0.211895	0.186463	0.087452	0.333317	0.267433	0.592268	0.345958	0.377986	1.07673	1.09692	1.47725	1.47121	2.07407	1.29215	0.6242	1.59915
972	i	chr1	.	17227965	17228812	MSTRG.411.1	1	848	MSTRG.411	FAM19A5	0.067508	0.094879	0.169343	0.239914	0.202756	0.196731	0.329796	0.262747	0.210137	0.864559	1.76365	1.3393	1.34801	1.36157	2.1781	0.854702	2.23323
975	i	chr1	.	17245585	17246786	MSTRG.414.1	1	1202	MSTRG.414	FAM19A5	0.119066	0.103336	0.026549	0.212586	0.078926	0.048548	0.533655	0.085473	0.053015	1.0706	1.48466	1.47392	1.59156	1.07059	1.14347	0.576159	1.61505
978	i	chr1	.	17311448	17311946	MSTRG.417.1	1	499	MSTRG.417	FAM19A5	0.050524	0.055397	0	0.188366	0	0	0.249879	0	0	0.593287	0.218099	1.03173	1.55311	1.24765	1.36528	0.895974	0.460463
979	i	chr1	.	17321929	17322350	MSTRG.418.1	1	422	MSTRG.418	FAM19A5	0.121955	0.054659	0	0.294031	0.099253	0.037129	0.062153	0.32587	0.074753	1.33899	0.347925	1.35516	1.5505	1.14574	0.104337	0.399947	0.768935
980	i	chr1	.	17329875	17330488	MSTRG.419.1	1	614	MSTRG.419	FAM19A5	0.046618	0	0.051974	0	0.180262	0	0.202738	0.11217	0.103785	0.920521	0.919582	1.85566	1.45992	2.17992	0.675674	1.2141	1.64343
982	i	chr1	.	17338727	17340020	MSTRG.421.1	1	1294	MSTRG.421	FAM19A5	0.155793	0.023626	0.073494	0.084344	0.158525	0.215081	0.266719	0.508718	0.022748	0.686922	0.552552	1.20159	1.629	2.17797	0.900202	0.947711	0.653951
983	i	chr1	.	17344432	17346933	MSTRG.422.1	1	2502	MSTRG.422	FAM19A5	0.089097	0.126068	0.112679	0.085668	0.075625	0.084742	0.281669	0.156685	0.063631	0.461882	0.224689	0.750891	1.42348	1.2633	0.763905	0.708977	0.692365
984	i	chr1	.	17347293	17348467	MSTRG.423.1	1	1175	MSTRG.423	FAM19A5	0.048721	0.037548	0.027159	0.053242	0	0.128561	0.026751	0.063758	0.154844	0.404791	0.405171	0.481985	1.50688	1.72788	1.47193	0.732908	0.559541
987	i	chr1	.	17366970	17367767	MSTRG.426.1	1	798	MSTRG.426	FAM19A5	0.276618	0	0.038401	0.117268	0	0	0.314592	0.300072	0.339251	0.737972	0.247266	1.39634	1.59463	1.23016	1.45768	0.666788	0.677717
995	i	chr1	.	17479506	17480075	MSTRG.434.1	1	570	MSTRG.434	FAM19A5	0.092451	0.048496	0	0.054968	0	0	0.441159	0	0	0.077041	0.556025	1.19166	1.81344	1.50794	1.92253	0.850952	0.685604
996	i	chr1	.	17482573	17483394	MSTRG.435.1	1	822	MSTRG.435	FAM19A5	0	0.033629	0	0.125834	0	0.014296	0.076478	0.246921	0	0.182379	0.268375	0.158665	1.39731	1.08567	0.273251	0.777384	0.365392
1073	i	chr1	.	20430016	20430225	MSTRG.469.1	1	210	MSTRG.469	MAPK11	0	0.131633	0.021134	0	0	0.360621	0.184373	0	0.030144	0.811514	0.008754	0.593273	1.61308	2.73822	0.157958	1.23274	0.492512
1074	i	chr1	.	20434434	20434983	MSTRG.470.1	1	550	MSTRG.470	MAPK11	0.130106	0	0.172912	0	0	0.177136	0	0.124808	0.115862	0.319368	0.233974	0.078779	2.09065	1.47424	2.16093	1.55538	2.00161
1095	u	chr1	.	20870827	20871434	MSTRG.473.1	1	608	MSTRG.473	.	0	0.176441	0.042233	0.273359	0.31207	0.249444	0.242571	0.113277	0	0.386479	0.362835	0.252662	0.398855	0.938534	1.09997	1.79625	1.42446
1268	i	chr1	.	25185805	25187763	MSTRG.560.1	1	1959	MSTRG.560	TES	0.163336	0.372999	0.16182	0.359856	0.215571	0.477889	0.232231	0.146682	0.259639	0.559363	0.558611	0.87264	1.31012	1.08534	1.95114	1.64923	1.94574
1448	i	chr1	.	29079884	29080407	MSTRG.665.1	1	524	MSTRG.665	PDZRN4	0.054625	0.010481	0	0.354798	0	0.214677	0.059986	0.08835	0.247451	0.458701	0.47994	0.243887	0.538407	0.874856	1.41511	1.68143	0.767074
1457	i	chr1	.	29117692	29118069	MSTRG.674.1	1	378	MSTRG.674	PDZRN4	0.037862	0.061264	0	0.081515	0.164825	0.111598	0.409167	0	0	0.111556	0.699682	0.292159	0.147934	0.459256	1.67678	1.47868	1.09164
1477	i	chr1	.	29258276	29258510	MSTRG.693.1	1	235	MSTRG.693	PDZRN4	0.092763	0	0	0	0	0.387221	0.133756	0.119365	0	0.748077	0.312913	0.748058	0.840612	0.882165	1.59194	1.51387	1.45037
1506	x	chr1	-	29704940	29708070	MSTRG.708.1	2	2841	MSTRG.708	PPHLN1	0.340133	0.632775	0.73152	0.615666	0.58566	1.09051	0.461748	0.298038	1.02717	1.67339	1.75448	1.52325	2.66097	3.23282	7.40177	7.38596	5.7301
1565	o	chr1	-	30734687	30749337	MSTRG.730.2	2	13248	MSTRG.730	ENSGALG00000039562	0.246415	0.19501	0.147122	0.382564	0.36206	0.887066	0.399733	0.858904	0.587767	1.74411	1.98829	3.0241	2.35198	2.99784	1.459	1.34092	1.32849
1771	u	chr1	.	34598639	34599931	MSTRG.810.1	1	1293	MSTRG.810	.	0.079459	0.001203	0	0.088582	0	0.032625	0	0.119848	0.073926	0.343895	0.0509	0.186956	0.150932	0.057936	1.44712	0.753958	1.09375
1783	u	chr1	.	34689841	34691214	MSTRG.822.1	1	1374	MSTRG.822	.	0.040906	0	0.074445	0.040245	0.092214	0.109576	0.022877	0.27038	0.100589	0.589992	0.51262	0.205558	0.188152	0.393497	0.685939	1.64505	1.05162
1788	u	chr1	.	34734785	34735209	MSTRG.827.1	1	425	MSTRG.827	.	0.060882	0.128792	0	0.072012	0	0.070898	0.221387	0	0.22193	1.36649	0.173023	0.346696	0.299514	0.480122	3.39045	1.9907	2.3732
1902	i	chr1	.	36301038	36301491	MSTRG.868.1	1	454	MSTRG.868	LGR5	0.063047	0.111896	0	0.103747	0	0	0	0	0.074829	0	0	0.192159	1.2447	0.837569	2.67422	1.47649	0.952647
1999	i	chr1	.	38221315	38221990	MSTRG.926.1	1	676	MSTRG.926	ZDHHC17	0.717996	0.736595	0.188827	0.694612	0.818335	1.28995	1.06884	1.26847	0.306367	1.06647	0.595747	1.42671	2.03996	1.52155	2.25942	2.58252	3.63741
2023	u	chr1	+	38542695	38548585	MSTRG.946.1	3	2075	MSTRG.946	.	0	0.005735	0.046137	0.107697	0.025647	0	0.085917	0.029785	0.071743	0.346456	0.121256	0.287063	0.126148	0.205277	1.54005	1.09696	1.01556
2024	u	chr1	.	38545476	38545776	MSTRG.947.1	1	301	MSTRG.947	.	0	0	0.030191	0.150967	0.062619	0	0.127249	0	0.203296	0	0.122151	0.218588	0.070017	0.066547	3.08521	1.0215	2.20887
2030	u	chr1	.	38577505	38583100	MSTRG.953.1	1	5596	MSTRG.953	.	0	0.00494	0.014105	0.039192	0.011302	0.070465	0.119612	0.006154	0.022775	0.160271	0.113206	0.106078	0.034121	0.125281	1.56491	0.829962	1.02846
2031	u	chr1	.	38583359	38587014	MSTRG.954.1	1	3656	MSTRG.954	.	0.007829	0.037805	0	0.068105	0.008592	0.094532	0.167652	0.037552	0.043575	0.176271	0.1301	0.107061	0.167479	0.201292	2.09589	0.967261	1.15006
2047	u	chr1	.	38655537	38659228	MSTRG.970.1	1	3692	MSTRG.970	.	0.015506	0.014925	0.017287	0.042404	0	0.020539	0.021764	0.018655	0.06041	0.160374	0.161762	0.113367	0.13053	0.05249	1.72275	0.853489	0.878654
2073	u	chr1	.	39135413	39137117	MSTRG.981.1	1	1705	MSTRG.981	.	0.016788	0	0.05615	0.007423	0.05558	0.117109	0.055307	0	0.037251	0.337721	0.180135	0.364161	0.442433	0.894485	2.03303	0.772826	1.10427
2078	u	chr1	.	39153508	39154225	MSTRG.986.1	1	718	MSTRG.986	.	0.172134	0.03595	0.066668	0	0.036751	0.210948	0.043778	0.030492	0.044376	0.468626	0.255699	0.240774	0.697611	1.55094	1.96711	1.1315	1.6754
2079	u	chr1	.	39156193	39156723	MSTRG.987.1	1	531	MSTRG.987	.	0	0.052058	0	0	0	0.056745	0.11839	0	0	0.530971	0.357287	0.165943	0.268565	0.793399	1.15386	1.66275	1.05676
2253	j	chr1	-	43359864	43370468	MSTRG.1076.5	3	1817	MSTRG.1076	POC1B	0.117887	0.242041	0.121428	0.170837	0.139232	0.549548	0.225443	0.278536	0.157646	0.419655	0.271924	0.322443	0.514712	0.747295	2.08922	1.76351	1.62754
2678	i	chr1	.	49027397	49031681	MSTRG.1276.1	1	4285	MSTRG.1276	TTC26	0.136319	0.274983	0.141302	0.09106	0.164314	0.340341	0.22315	0.068416	0.174444	0.430353	0.407344	0.321053	0.997669	0.86252	1.93976	1.49059	1.32113
2806	x	chr1	+	49704358	49716677	MSTRG.1332.1	3	3602	MSTRG.1332	TEF	1.19903	1.89838	0.798109	1.48722	1.77371	1.72971	2.60608	1.80056	2.46005	4.02478	3.8372	4.22804	5.27046	5.93379	4.05994	4.5334	4.98535
3273	o	chr1	+	53336046	53555600	MSTRG.1462.1	2	11098	MSTRG.1462	ENSGALG00000012611	0.233942	0.288001	0.252427	0.206044	0.13048	1.06954	0.133081	0.137281	0.141391	2.93131	5.69189	2.36978	5.66706	5.29317	6.4476	6.62196	5.87449
3456	u	chr1	.	55500814	55501452	MSTRG.1534.1	1	639	MSTRG.1534	.	0	0.129779	0	0	0.197954	0.237185	0.147082	0.269098	0.049862	0.170894	0	0.531037	0.587068	0.541306	2.09949	2.18497	2.37026
3542	u	chr1	-	56227024	56272297	MSTRG.1559.1	2	8980	MSTRG.1559	.	0.925387	0.830869	0.825242	0.509019	0.692439	0.766763	1.11154	0.652765	1.13189	2.3762	1.91803	1.29929	1.99793	2.58109	3.05422	3.92943	3.25186
3742	u	chr1	.	59148146	59148822	MSTRG.1681.1	1	677	MSTRG.1681	.	0.190539	0.127091	0.187456	0	0.120798	0.178919	0.393111	0.176515	0.140724	0.285016	1.13289	0.501445	1.03539	1.37232	1.06872	0.515695	0.345489
3744	u	chr1	.	59152476	59155092	MSTRG.1683.1	1	2617	MSTRG.1683	.	0.218387	0.285721	0.196679	0.168207	0.382798	0.22897	0.299517	0.230146	0.200163	0.321486	0.572046	0.966409	1.68064	1.31556	1.16431	0.688257	0.669354
3783	i	chr1	.	59463702	59464516	MSTRG.1720.1	1	815	MSTRG.1720	AMN1	0.358417	0.217095	0.3148	0.249374	0.348312	0.3495	0.362178	0.323195	0.364279	0.34095	0.496096	0.755926	1.49344	1.70564	1.33601	0.986039	1.31947
3809	x	chr1	-	59772292	59783269	MSTRG.1732.1	2	3037	MSTRG.1732	TMTC1	0.685973	0.935317	0.770793	0.724731	0.527819	0.496208	0.447759	0.535567	0.824744	1.31342	1.60572	1.77665	2.68711	3.04387	2.87886	1.79241	2.77829
3822	u	chr1	.	59998095	59998395	MSTRG.1741.1	1	301	MSTRG.1741	.	0.614649	0.100656	0	0.08996	0.197596	0.020355	0.304637	0.027276	0.209956	0.215938	1.4996	0.268994	1.44795	0.713621	1.4959	1.01381	1.99671
3842	u	chr1	-	60367272	60367871	MSTRG.1751.1	1	600	MSTRG.1751	.	0.070611	0.205796	0.209223	0.104438	0.465795	0.225149	0.339305	0.307114	0.502198	0	3.97537	1.7983	1.72628	1.93684	1.5356	0.504739	0.982078
3902	i	chr1	.	61046078	61046562	MSTRG.1773.1	1	485	MSTRG.1773	ENSGALG00000036964	0.052373	0	0	0.064173	0.29341	0	0	0.071003	0	0	0.682028	0	0.174974	0.80418	0.765833	2.21966	1.42568
3908	i	chr1	.	61087169	61087741	MSTRG.1779.1	1	573	MSTRG.1779	ENSGALG00000036964	0.046976	0	0.048132	0.109178	0.055006	0.26468	0.054856	0.175121	0.104583	0.90975	0.300513	0.671385	1.65904	1.60776	0.744789	1.38633	0.27062
3915	u	chr1	.	61171202	61171443	MSTRG.1786.1	1	242	MSTRG.1786	.	0.130811	0.362349	0.395601	0.265797	0.370387	0.12534	0.844264	1.00834	1.2412	0.392361	1.51931	0.605249	1.6982	1.32434	2.37201	1.55423	2.49362
4150	i	chr1	+	64612162	64617701	MSTRG.1847.1	2	1075	MSTRG.1847	AEBP2	1.36212	0.775064	1.04081	0.571359	0.84077	1.09071	0.747961	1.18956	0.810802	2.77846	3.20064	1.92037	3.40744	2.47733	3.34513	3.3271	2.92005
4175	i	chr1	.	65083092	65083347	MSTRG.1875.1	1	256	MSTRG.1875	PDE3A	0.057016	0.21596	0.116813	0.596138	0.252373	0.794482	1.06114	0.134517	0.27159	3.84763	0.993867	3.19127	2.4615	1.86642	3.41428	3.00114	2.43304
4224	u	chr1	.	65667915	65668619	MSTRG.1902.1	1	705	MSTRG.1902	.	0.526462	0.372103	0.30951	0.175854	0.538414	1.05111	0.17775	0.574666	0.369637	1.30619	1.2268	1.86507	2.33769	2.19005	2.6199	2.88047	1.56392
4260	u	chr1	.	66761086	66762593	MSTRG.1920.1	1	1508	MSTRG.1920	.	0.233932	0.197147	0.218344	0.502497	0.101171	0.933449	1.04475	0.478795	0.309655	0.470743	0.461705	0.79338	1.29022	1.45637	9.86801	7.88085	8.57142
4464	i	chr1	.	69184282	69184484	MSTRG.1967.1	1	203	MSTRG.1967	PARVB	0.228778	0.533415	1.12019	0.492669	1.06776	1.73714	0.0887	0.847061	0.592484	1.35594	2.31592	0.622354	16.2095	13.065	11.7337	14.2184	12.6629
4608	u	chr1	.	71875144	71875960	MSTRG.2049.1	1	817	MSTRG.2049	.	0.041763	0.135338	0	0	0.077413	0.074253	0	0	0.038999	0	0.179711	0.053926	0.719528	0.488951	0.960776	2.2877	1.04436
4625	i	chr1	.	71940807	71941266	MSTRG.2063.1	1	460	MSTRG.2063	BORCS5	0.576506	0.117401	0.308505	0.102168	0.510813	0.678613	0.506152	0.222602	0.045642	1.04978	0.924512	0.812209	0.855221	1.65435	1.87134	1.28887	2.75789
4656	u	chr1	.	72324276	72329695	MSTRG.2080.1	1	5420	MSTRG.2080	.	0.047425	0.0102	0.005888	0.088835	0.040861	0.055834	0.223103	0.043002	0.241588	0.016204	0.062274	0.028262	0.294636	0.261402	2.41856	1.27334	1.24699
4681	i	chr1	-	72711351	72723216	MSTRG.2095.1	2	6846	MSTRG.2095	CCDC91	0.297606	0.124433	0.117229	0.325536	0.186623	0.199392	0.439378	0.500345	0.294263	0.898779	1.04767	1.11729	3.22137	3.16104	2.59765	2.3036	2.40013
4683	u	chr1	+	72840953	72846272	MSTRG.2097.1	3	2188	MSTRG.2097	.	0.064532	0.062709	0.034887	0.203795	0.078866	0.147534	0.448886	0.287342	0.036921	0.639765	0.259554	0.304819	1.34618	1.33064	1.79542	1.94376	1.78381
4726	i	chr1	.	73510408	73513724	MSTRG.2111.1	1	3317	MSTRG.2111	ENSGALG00000033533	0.090665	0.173904	0.096239	0.259038	0.18499	0.09087	0.354291	0.246	0.069021	0.735806	0.8013	0.708718	1.27188	0.78077	1.60795	1.26695	1.20404
4742	i	chr1	.	74001943	74002463	MSTRG.2125.1	1	521	MSTRG.2125	NTF3	0	0.106115	0	0.181208	0	0	0	0.206825	0.122311	0	0.141141	0.194049	0.46438	1.59569	1.55203	1.30942	1.35385
4746	i	chr1	.	74020272	74020559	MSTRG.2129.1	1	288	MSTRG.2129	NTF3	0	0.287947	0	0.252162	0.274506	0	0.109141	0.221324	0	0.618488	0.159155	0.605835	0	0.36811	1.69203	2.09986	1.16861
4786	u	chr1	.	75144732	75146128	MSTRG.2138.1	1	1397	MSTRG.2138	.	0	0.059362	0	0.022428	0.077728	0	0.137981	0.340701	0	0.015717	0.140805	0.394218	0.470793	1.73483	4.60333	3.04432	1.66629
5152	i	chr1	.	77369287	77372488	MSTRG.2250.1	1	3202	MSTRG.2250	LPCAT3	0.70978	0.690812	0.356935	0.33823	0.349357	0	0.627219	0.642785	0.717175	1.65539	0	0.909765	2.79724	0	3.3439	3.62914	4.43439
5185	u	chr1	-	77565325	77566852	MSTRG.2268.1	2	1079	MSTRG.2268	.	0.053055	0.091158	0.029281	0	0.145957	0.361354	0.01672	0.06383	0.042165	0.564382	0.574363	1.46779	0.561614	1.87807	3.41659	2.59557	3.27997
5306	u	chr1	.	78959724	78962278	MSTRG.2305.1	1	2555	MSTRG.2305	.	0.111658	0.081143	0.037428	0.214802	0.048975	0.106571	0.156957	0.159594	0.136804	0.489777	0.564293	0.714246	1.14902	1.49204	1.5909	1.10034	0.42944
5309	i	chr1	.	78968053	78968303	MSTRG.2307.1	1	251	MSTRG.2307	ENSGALG00000035228	0.029453	0	0	0.033067	0	0	0.500918	0	0	0	1.66552	0.786975	0.843003	1.32811	1.37253	0.818706	0.164947
5312	i	chr1	.	79000396	79001061	MSTRG.2310.1	1	666	MSTRG.2310	ENSGALG00000035228	0	0.020753	0	0	0.047482	0	0.093298	0.264352	0.095682	0.250424	0.35332	0.320469	1.55521	1.10988	0.778146	0.865426	0.484929
5321	x	chr1	+	79052007	79101772	MSTRG.2318.1	2	880	MSTRG.2318	WDR3	0.58762	0.267076	0.211819	0.072744	0.422889	0.589748	0.464825	0.554541	0.207457	1.00075	0.569456	0.195371	1.75751	1.08908	2.78167	2.07263	2.35306
5365	i	chr1	.	79374503	79375384	MSTRG.2331.1	1	882	MSTRG.2331	ENSGALG00000014820	0.101334	0.10409	0.276151	0.120803	0.220465	0.392984	0.776244	0.310796	0.306702	1.17381	0.793708	0.657483	1.17275	1.27474	1.85718	1.72135	1.05244
5542	u	chr1	.	81579669	81580722	MSTRG.2432.1	1	1054	MSTRG.2432	.	0.027157	0.035085	0.044914	0.029726	0	0	0.297728	0.030833	0.075074	0.041111	0.034884	0.0209	0.080515	0.254474	1.72008	0.674773	0.995636
5553	u	chr1	.	81635680	81637194	MSTRG.2443.1	1	1515	MSTRG.2443	.	0.008633	0.018246	0	0.020681	0.09158	0.040043	0	0.044181	0	0.072464	0.091089	0.043622	0.168044	0.68752	1.77538	0.897854	1.19647
5558	u	chr1	.	81660566	81661026	MSTRG.2448.1	1	461	MSTRG.2448	.	0	0	0.050427	0	0.102895	0.065797	0	0.145688	0	0	0.282867	0.095254	0.460208	0.053342	1.2313	1.40187	0.691954
5578	u	chr1	.	81754130	81754924	MSTRG.2468.1	1	795	MSTRG.2468	.	0	0.006448	0.120422	0	0	0.038154	0.020947	0.013482	0	0.036946	0	0.125151	0.185567	0.005121	1.61735	1.00541	0.582076
5666	u	chr1	.	83142724	83143634	MSTRG.2515.1	1	911	MSTRG.2515	.	0.151376	0.009244	0.202289	0.049994	0.034713	0.045313	0	0.245954	0.104925	0.069911	0.040359	0.226757	1.3427	1.12744	0.778203	1.42117	1.80511
5768	u	chr1	.	83787658	83790614	MSTRG.2550.1	1	2957	MSTRG.2550	.	0.179494	0.1631	0.257113	0.148129	0.101206	0.138548	0.037416	0.151394	0.25261	1.12102	1.15491	0.897867	1.46121	1.53224	1.3639	0.945271	1.0859
5771	u	chr1	.	83798315	83798769	MSTRG.2553.1	1	455	MSTRG.2553	.	0.042495	0.178438	0	0.071369	0	0.066002	0.080063	0.043105	0.095533	0.967361	1.81897	0.933675	1.29816	1.36544	0.575058	0.99991	1.48409
5775	u	chr1	.	83819878	83820377	MSTRG.2557.1	1	500	MSTRG.2557	.	0.112029	0.024897	0.512913	0.061833	0.062408	0.151662	0.188596	0	0.063724	0.116035	0.804469	0.073235	0.206536	0.361854	1.6538	1.44248	0.868364
6305	u	chr1	.	92538709	92538981	MSTRG.2804.1	1	273	MSTRG.2804	.	0.059367	0	0.205917	0.328341	0	0.443326	0.500582	0.294467	0.561141	1.28364	0.799543	0.18169	0.892925	1.44537	1.55615	1.48286	0.724694
6402	x	chr1	-	95092869	95105634	MSTRG.2892.1	4	9608	MSTRG.2892	ENSGALG00000031990	0.356005	0.270573	0.146267	0.567094	0.353045	0.352751	0.436704	0.445506	0.268043	1.53765	1.49345	1.11419	1.71715	1.7285	0.908085	0.694717	1.00592
6438	u	chr1	.	96013219	96014240	MSTRG.2908.1	1	1022	MSTRG.2908	.	0.691463	0.469755	0.124796	0.453562	0.599175	0.178076	0.997532	0.54905	0.224841	1.43203	1.133	1.07988	1.12813	1.02634	3.66766	2.04604	2.58818
6534	u	chr1	+	99061380	99066745	MSTRG.2939.13	2	4808	MSTRG.2939	.	0.148339	0.208804	0.138535	0.465931	0.47593	0.231459	0.243795	0.2928	0.154745	0.360138	0.513096	0.369916	2.30787	1.74104	1.03273	1.57865	1.80855
6593	i	chr1	.	102918965	102919382	MSTRG.2964.1	1	418	MSTRG.2964	CYYR1	0.141035	0.035912	0.371608	0.292377	0.445403	0.007689	0.150395	0.082384	0.207979	0.359693	1.5393	0.704654	1.10485	0.559848	2.2252	1.86976	0.993393
6601	x	chr1	+	103060110	103067333	MSTRG.2968.1	2	7203	MSTRG.2968	ADAMTS5	1.09618	1.30703	0.9353	2.03834	1.04703	1.25149	3.43341	3.79979	2.49667	5.63988	6.54574	4.83523	5.34473	5.43106	11.2462	5.33054	14.5573
6666	u	chr1	.	104595802	104596245	MSTRG.2995.1	1	444	MSTRG.2995	.	0	0	0.035937	0	0.106835	0.07465	0.458755	0	0	0.357625	0.041405	0.049615	0.136387	0.498088	3.44705	1.34887	2.2744
6667	u	chr1	.	104600644	104601753	MSTRG.2996.1	1	1110	MSTRG.2996	.	0.093669	0.026553	0	0.028227	0.034055	0.176084	0.186409	0.062047	0.048285	0.39902	0.412942	0.305179	1.07224	0.974463	1.21519	1.36499	1.75538
6669	u	chr1	.	104610528	104612631	MSTRG.2998.1	1	2104	MSTRG.2998	.	0.081626	0.058731	0.268891	0.044526	0.01503	0.243792	0.097106	0.08151	0.113577	0.34251	0.349092	0.134585	0.666042	0.805971	1.24833	2.30233	1.85644
6918	i	chr1	-	106802412	106803336	MSTRG.3086.1	2	808	MSTRG.3086	SIM2	0.789902	0.808423	0.406532	1.23382	1.83218	0.342598	0.864339	0.823544	0.816807	0.499029	1.64455	1.47765	2.91743	2.80871	2.1717	3.20466	2.69887
7024	u	chr1	.	108898061	108901513	MSTRG.3136.1	1	3453	MSTRG.3136	.	1.01189	1.3832	0.805961	0.83463	0.635672	1.30032	0.951623	0.633145	1.04932	1.63835	2.13583	1.50133	2.52754	2.5301	4.0082	2.89545	2.28961
7062	u	chr1	.	109510611	109512040	MSTRG.3150.1	1	1430	MSTRG.3150	.	0.180346	0.085452	0.029336	0.261035	0.207887	0.447406	0.264643	0.096325	0.200162	0.346233	1.42124	0.564572	1.81776	1.29062	0.365322	0.756706	1.09057
7199	i	chr1	.	111278837	111281979	MSTRG.3215.1	1	3143	MSTRG.3215	MAOA	0.488673	0.241573	0.30322	0.397294	0.215988	0.573357	0.244457	0.32046	0.256022	0.443579	0.508168	1.09584	1.11605	0.938606	2.00503	1.28025	1.90381
7470	i	chr1	.	116139143	116140819	MSTRG.3335.1	1	1677	MSTRG.3335	IL1RAPL1	0.017068	0	0.019029	0.018683	0	0	0.018743	0	0	0.179917	0.131547	0.027925	0.298344	0.470781	1.87876	0.89686	1.37578
7483	i	chr1	.	116186139	116192336	MSTRG.3348.1	1	6198	MSTRG.3348	IL1RAPL1	0.013854	0.021753	0.020595	0.022731	0.010187	0	0.055785	0.013688	0.040972	0.126076	0.111049	0.083112	0.638872	0.935826	1.36503	1.29496	1.39458
7485	i	chr1	.	116197414	116204629	MSTRG.3350.1	1	7216	MSTRG.3350	IL1RAPL1	0.013712	0.011492	0	0.013026	0.021636	0	0.004356	0.019089	0.019592	0.121993	0.066034	0.078907	0.602326	0.652779	1.68263	1.04897	1.36941
7504	i	chr1	.	116547604	116548307	MSTRG.3368.1	1	704	MSTRG.3368	IL1RAPL1	0.040658	0	0.179816	0.08901	0	0.043086	0.133946	0.146746	0.045259	0.499013	0.052226	0.117911	1.27229	0.935929	2.3538	2.71056	2.1206
7506	i	chr1	.	116576626	116579198	MSTRG.3370.1	1	2573	MSTRG.3370	IL1RAPL1	0.136809	0.021487	0	0.036531	0.01229	0	0.042717	0.024906	0	0.414409	0.099885	0.179793	0.619229	0.7521	1.92751	1.52561	1.70147
7632	o	chr1	+	119167064	119192283	MSTRG.3420.1	2	9154	MSTRG.3420	KLHL34	0.360745	0.424358	0.250723	0.964842	0.275277	0.225119	0.693175	0.176743	0.279101	1.30045	2.24896	1.89834	3.351	3.16414	4.10706	4.29046	4.9514
7640	i	chr1	+	119198294	119211697	MSTRG.3422.1	2	2183	MSTRG.3422	ENSGALG00000016391	0.220552	0.141751	0.084707	0.532183	0.173593	0.201014	0.375443	0.068185	0.163076	0.927447	1.085	1.19865	4.39531	3.62069	4.36373	5.18479	4.47835
7744	o	chr1	-	120575492	120644488	MSTRG.3446.1	2	12078	MSTRG.3446	CDKL5	0.08253	0.09999	0.141801	0.194005	0.198345	0.157551	0.268338	0.094964	0.17587	0.534886	0.372181	0.50766	1.4152	1.79776	1.91897	3.51833	3.99701
7755	i	chr1	.	120704351	120705154	MSTRG.3452.1	1	804	MSTRG.3452	SCML2	0.20842	0.20925	0.264565	0.265561	0.180641	0.54504	0.06887	0.319532	0.217437	0.30022	0.212952	0.265645	0.636447	0.48126	1.52802	1.50419	1.3495
7913	i	chr1	+	123440133	123441491	MSTRG.3510.1	2	1230	MSTRG.3510	PRPS2	0.148669	0.379079	0.180237	0.218581	0.191802	0.10774	1.11115	0	0.536346	0.852743	0.58262	1.39345	2.08261	3.01694	4.23786	4.32071	4.31147
8008	i	chr1	.	125747183	125747957	MSTRG.3554.1	1	775	MSTRG.3554	ANOS1	0.197141	0.105587	0.040767	0.322485	0.469246	0	1.17659	0.806579	0.061669	1.35351	0.404045	1.10441	1.23006	1.30554	0.718607	1.01066	0.989183
8019	i	chr1	.	126196186	126196677	MSTRG.3564.1	1	492	MSTRG.3564	PNPLA4	0.151416	0	0.064861	0.254306	0	0	0.33086	0.069992	0	0.178509	0.224191	0.379246	1.423	0.705355	2.06345	0.920167	1.09022
8087	u	chr1	.	128569701	128570191	MSTRG.3604.1	1	491	MSTRG.3604	.	0	0.112598	0	0	0.126252	0.061777	0	0.138877	0.084016	0.268308	0	0.089731	0.259254	1.80297	1.32663	0.928796	1.1276
8098	u	chr1	.	128660177	128661583	MSTRG.3613.1	1	1407	MSTRG.3613	.	0	0.019647	0.017874	0.280664	0.152045	0.117571	0.047602	0.121321	0	0.015605	0.441452	0.240552	0.974717	1.527	1.80519	0.872995	0.859907
8100	u	chr1	+	128670537	128676275	MSTRG.3615.1	2	1120	MSTRG.3615	.	0.07454	0.135011	0.099072	0.307734	0.135935	0.027082	0.151127	0	0.041354	0.223125	0.745621	0.201107	0.820526	1.45651	2.24732	2.88743	1.64036
8231	i	chr1	.	130514515	130516750	MSTRG.3646.1	1	2236	MSTRG.3646	NIPA1	0.306083	0.14434	0.331513	0.056003	0.167605	0.324358	0.112414	0.226933	0.291504	0.350253	0.29187	0.31611	0	1.20922	1.41466	2.50815	2.51735
8248	u	chr1	.	130994352	130995741	MSTRG.3665.1	1	1390	MSTRG.3665	.	0.082165	0.079548	0.022958	0	0.022223	0.065249	0.045227	0	0.031879	0.16905	0.261868	0.104325	0.10674	0.371159	1.67552	1.99337	1.6948
8275	i	chr1	.	131986325	131986811	MSTRG.3698.1	1	487	MSTRG.3698	CNGA3	0.07123	0.056762	0.144941	0.064336	0.3666	0.113019	0.406708	0.490295	0	0.097337	0	0.429273	1.18805	0.989142	1.46948	0.859129	1.36335
8276	i	chr1	.	131988354	131988859	MSTRG.3699.1	1	506	MSTRG.3699	CNGA3	0	0.079051	0.131146	0.008816	0.31931	0	0.146043	0.567208	0	0.172995	0	0.136949	1.53967	0.438989	3.09847	1.84308	1.14489
8345	u	chr1	.	132699578	132699853	MSTRG.3710.1	1	276	MSTRG.3710	.	0.204325	0	0.102605	0.236437	0.838836	0.089521	1.25275	0	0	1.05579	0.399645	0.677105	0.416411	0.541655	1.26869	1.39798	1.57811
8347	u	chr1	.	132704803	132706324	MSTRG.3712.1	1	1522	MSTRG.3712	.	0.150265	0.134473	0.042906	1.72736	0.290607	0.15851	0.471717	0.25113	0.083738	0	1.49525	0.873499	1.92113	1.51006	0.930128	0.729616	0.857418
9173	i	chr1	.	147984648	147984912	MSTRG.4068.1	1	265	MSTRG.4068	GPC5	0.056152	0.096714	0.061407	0.171867	0	0.092858	0.632736	0.389845	0.401711	0.447746	0.295064	2.06278	1.33237	0.926712	2.53492	1.13	1.17318
9265	i	chr1	.	153499955	153503982	MSTRG.4103.1	1	4028	MSTRG.4103	RNF219	0.384906	0.322864	0.16228	0.110572	0.134036	0.648933	0.457643	0.233349	0.206607	0.515786	0.454237	0.473299	1.52479	1.6989	2.80096	2.94097	3.69948
9279	u	chr1	.	154212560	154212764	MSTRG.4118.1	1	205	MSTRG.4118	.	0.181699	0.131718	0.151544	0.074394	0.127698	0.583031	0.134037	0	0.151308	0	0.790946	0.523769	1.2364	1.05575	2.66734	3.89979	2.16491
9444	i	chr1	.	156119138	156120382	MSTRG.4161.1	1	1245	MSTRG.4161	PIBF1	0.114649	0.110869	0.126802	0.227826	0.023129	0.224514	0.200388	0.055319	0.025592	0.73101	0	0.884695	1.64933	1.35408	1.63111	1.33284	0
9448	i	chr1	.	156140602	156141451	MSTRG.4165.1	1	850	MSTRG.4165	PIBF1	0.084186	0.263184	0.055445	0.370681	0.594272	0.287726	0.480489	0.524392	0.149567	1.74421	1.24475	1.55447	1.44683	0.959478	1.50395	1.34184	0.957979
9450	i	chr1	.	156174562	156175346	MSTRG.4167.1	1	785	MSTRG.4167	PIBF1	0.206704	0.094681	0.101495	0.203264	0.319205	0.499248	0.666651	0.269018	0.519589	1.37276	1.76093	1.22619	1.45387	0.723181	1.85473	1.12552	0.919949
9460	i	chr1	.	156274372	156276145	MSTRG.4171.1	1	1774	MSTRG.4171	ENSGALG00000016931	0.023561	0	0	0	0.017826	0.413982	0.388281	0.019412	0.13405	0.652122	0.153232	0.217843	0.289871	0.391796	1.2139	1.407	2.33345
9542	x	chr1	+	162233883	162294969	MSTRG.4219.1	2	11485	MSTRG.4219	TDRD3	2.03464	1.61638	0.834413	1.19636	1.46113	1.64853	1.77216	1.54584	1.22571	2.96205	2.00692	2.45291	4.04792	1.99827	5.19862	6.55839	5.65241
9773	i	chr1	.	168683355	168683762	MSTRG.4312.1	1	408	MSTRG.4312	MED4	0.472038	0.231524	0.175078	0.182574	0.421928	1.01841	0.30204	0.264946	0.16653	1.17182	1.29707	2.46005	1.63917	1.73109	1.0099	1.36655	2.61213
10021	u	chr1	.	172225490	172226209	MSTRG.4443.1	1	720	MSTRG.4443	.	0	0.038393	0	0.087032	0	0.042128	0.021828	0	0.291308	0	0.342481	0.237066	0.797536	0.136614	2.64961	1.44205	1.05668
10074	i	chr1	.	173033358	173036605	MSTRG.4465.1	1	3248	MSTRG.4465	ENSGALG00000017062	0.323265	0.346207	0.07551	0.306065	0.195271	0.139278	0.401168	0.267199	0.205518	1.16143	0.740629	0.994752	1.37291	1.83713	1.69203	1.65234	0.968239
10163	u	chr1	+	175130147	175134630	MSTRG.4496.1	1	4484	MSTRG.4496	.	0	0	0.062181	0.222185	0	0.133037	0.26998	0.102285	0	0.430599	0.453521	0.664194	1.4694	1.29336	0.097656	1.01908	0.215702
10169	u	chr1	.	175146214	175146556	MSTRG.4501.1	1	343	MSTRG.4501	.	0.285167	0.249247	0.085027	0.356005	0.32299	0.199998	0.279776	0.350394	0.713304	0.270891	1.35207	0.028922	2.19476	2.2367	1.46625	2.1882	0.285504
10171	u	chr1	.	175151715	175152740	MSTRG.4503.1	1	1026	MSTRG.4503	.	0.055796	0.148183	0.124	0.30487	0.270557	0.191772	0.494336	0.411433	0.345509	0.762753	0.664034	1.27402	1.26286	1.62295	1.29163	1.50862	1.09666
10187	u	chr1	-	175215869	175241099	MSTRG.4509.5	4	1598	MSTRG.4509	.	0.092173	0.178693	0.179951	0.191393	0.224378	0.394501	0.301153	0.141772	0.260382	0.665787	0.699897	0.572896	0.750483	0.586295	1.6507	1.67531	1.432
10373	x	chr1	+	177507340	177525000	MSTRG.4604.1	2	2510	MSTRG.4604	TNFRSF19	0.105066	0.085884	0.048382	0.491785	0.070595	0.268398	0.299211	0.461826	0.160541	0.810131	0.529768	0.607242	1.90373	2.69631	2.64218	2.78901	3.22262
10383	u	chr1	-	177590230	177603865	MSTRG.4611.1	2	765	MSTRG.4611	.	0.037416	0	0.082581	0.148309	0.029404	0.036921	0.124024	0	0	0	0.115348	0	0.337115	0.204288	3.05983	3.93111	3.17888
10439	i	chr1	.	178630657	178630929	MSTRG.4625.1	1	273	MSTRG.4625	SKA3	0.146856	0	0	0	0	0.714104	0.605045	0	0.062993	1.10893	0.885738	0.352693	1.48529	0.830359	3.65664	4.34458	2.5591
10902	u	chr1	.	187904957	187916775	MSTRG.4841.1	1	11819	MSTRG.4841	.	0.248604	0.3502	0.32025	0.769441	0.726872	0.431895	0.975419	0.776726	0.509264	0.864413	0.587446	0.536099	1.18487	1.64467	3.52375	3.86111	3.72545
10986	u	chr1	-	189468247	189489015	MSTRG.4885.1	2	20747	MSTRG.4885	.	0.020685	0.02652	0.012269	0.04091	0.068312	0.03122	0.068107	0.087338	0.075104	0.41252	0.207097	0.216056	0.56292	0.689491	2.75373	2.1642	1.83366
10993	u	chr1	+	189956848	189968079	MSTRG.4886.1	2	2273	MSTRG.4886	.	0.012593	0.01192	0.028079	0.061086	0.073041	0.006118	0.047988	0.033762	0.02098	0.366366	0.133822	0.11816	0.077266	0.174744	2.24785	2.07037	1.17211
10996	u	chr1	+	190127322	190132133	MSTRG.4888.1	2	4779	MSTRG.4888	.	0.044841	0.020245	0.006257	0.100859	0.111351	0.038208	0.321326	0.003603	0.136367	0.332819	0.374931	0.317111	1.0289	0.77479	3.95341	3.8557	4.25626
11208	i	chr1	+	194263165	194264886	MSTRG.4974.1	1	1722	MSTRG.4974	LCMT2	0.400418	0.723917	1.41566	0.395045	0.708905	0.477111	0.726938	0.944932	0.525558	2.22131	1.58072	1.46404	2.99987	2.98806	6.49525	6.36813	6.25573
11217	u	chr1	+	194306021	194325368	MSTRG.4977.1	2	2197	MSTRG.4977	.	0.220034	0.312261	0.203628	0.23951	0.158442	0.172131	0.222392	0.402923	0.200078	1.27843	1.01836	0.955856	1.72893	1.25803	2.43181	2.62641	2.46178
11732	u	chr10	.	1663994	1665269	MSTRG.5158.1	1	1276	MSTRG.5158	.	0.016267	0.086655	0.17581	0.073663	0.024783	0.023771	0.144458	0.067469	0.158421	0.378562	0.363447	0.189447	0.49021	0.600608	1.56572	1.10206	0.725315
11743	u	chr10	.	1733673	1734155	MSTRG.5169.1	1	483	MSTRG.5169	.	0.034537	0	0.106543	0.064654	0.044226	0.186736	0.060337	0.344207	0.371994	0.29774	0.456737	0.328623	0.459899	0.506759	1.20232	1.44693	1.2263
12187	x	chr10	-	4384235	4391127	MSTRG.5289.1	3	2796	MSTRG.5289	VPS13C	0.828122	0.229156	0.107447	0.497592	0.222993	0.195847	0.530681	0.539469	0.373786	2.26745	1.39891	1.54746	3.1203	1.94264	3.25803	3.85568	3.03866
12204	x	chr10	-	4971003	4985111	MSTRG.5309.1	3	437	MSTRG.5309	RORA	0.231708	0.420622	0.400954	0.336808	0.176743	0.416087	0.640377	0.934972	0.449973	1.13695	2.45676	0.379216	2.78375	1.85099	1.41883	1.50575	0.907968
12331	u	chr10	+	6257398	6284201	MSTRG.5344.1	2	3070	MSTRG.5344	.	0.227415	0.040837	0.254818	0.133871	0.067162	0.282016	0.309017	0.176551	0.315158	1.29512	0.830142	0.831046	1.66192	1.41281	1.69163	1.44822	1.28483
12340	i	chr10	-	6416732	6423515	MSTRG.5346.1	2	2927	MSTRG.5346	THSD4	0.476994	0.356063	0.734659	0.318499	0.303346	0.577175	0.548668	0.555475	0.461039	2.54149	1.32486	1.67423	2.37007	2.12736	2.78247	1.26528	2.8253
12449	i	chr10	.	7589836	7594527	MSTRG.5391.1	1	4692	MSTRG.5391	ENSGALG00000037723	1.23872	0.748746	0.552618	0.923284	1.13916	0.749412	1.52881	1.16864	0.451202	1.93192	1.79717	2.04969	4.16312	4.1419	5.5417	5.67006	6.04396
12518	i	chr10	.	8164537	8165915	MSTRG.5384.1	1	1379	MSTRG.5384	UNC13C	0.052923	0.29252	0	0.091408	0.124227	0.05499	0.068381	0.099888	0.046211	0.222909	0.133312	0.24586	0.242386	0.458674	1.43367	1.09291	0.946553
12521	i	chr10	.	8247220	8248021	MSTRG.5386.1	1	802	MSTRG.5386	UNC13C	0.206104	0.188201	0.198951	0.292483	0.21295	0.066875	0.228408	0.378196	0	0.709996	0.753379	0.542073	0.185173	1.3089	1.62327	1.63702	0.97474
12799	i	chr10	.	11427646	11428245	MSTRG.5508.1	1	600	MSTRG.5508	SH3GL3	0.040755	0.073074	0.106373	0.188646	0.139093	0.12605	0.555274	0.127141	0.105504	1.10946	1.68149	0.453951	1.61763	1.40024	2.01184	1.34657	1.05388
12824	u	chr10	.	11734240	11734917	MSTRG.5520.1	1	678	MSTRG.5520	.	0	0.227617	0.15071	0.092423	0.080156	0.07644	0.092721	0.025396	0.140672	0.635891	0	0.279939	0.629144	0.78543	1.78544	0.952049	0.92002
12846	u	chr10	.	11983492	11984580	MSTRG.5539.1	1	1089	MSTRG.5539	.	0.026197	0.050767	0	0.057542	0	0	0.049508	0	0	0	0.202575	0.040591	0.812168	0.590988	2.16582	1.45308	1.53012
13124	u	chr10	.	14923829	14925033	MSTRG.5668.1	1	1205	MSTRG.5668	.	0.199705	0.045576	0.02736	0.065003	0.060916	0.100271	0.086547	0.226068	0.125816	0.557376	0.93866	0.422164	0.442839	0.863852	1.64823	1.29963	0.973439
13131	u	chr10	.	14950092	14950656	MSTRG.5675.1	1	565	MSTRG.5675	.	0.018117	0.096879	0.056481	0.18399	0.05597	0.027732	0.137977	0.215542	0	0.551263	0.13015	0.122132	0.750497	1.23161	1.51014	1.39203	1.01966
13132	u	chr10	.	14951311	14951828	MSTRG.5676.1	1	518	MSTRG.5676	.	0	0.049831	0.029987	0.152015	0.061048	0.117113	0.219415	0.199438	0	0.299798	0.072162	0.583829	0.825644	0.269741	1.95127	1.36406	0.824328
13158	j	chr10	-	15264332	15697232	MSTRG.5696.2	7	608	MSTRG.5696	ENSGALG00000041838	0.063104	0	0	0.022183	0	0.134207	0.138898	0	0	0.165497	0.048378	0	0.085046	0.641894	2.66207	2.015	1.14836
13161	u	chr10	.	15310259	15310609	MSTRG.5700.1	1	351	MSTRG.5700	.	0	0.039377	0	0	0	0.159385	0.267765	0	0	0.160321	0.556573	0.89153	0.989508	1.4703	0.460659	1.82669	1.65135
13166	u	chr10	.	15342255	15343065	MSTRG.5705.1	1	811	MSTRG.5705	.	0.069653	0.013205	0.078697	0.117435	0	0.037401	0.029261	0.04204	0.078445	0.431382	0.090672	0.79725	1.00135	0.708431	1.87414	0.724772	1.60177
13170	u	chr10	.	15368453	15369495	MSTRG.5709.1	1	1043	MSTRG.5709	.	0.109682	0	0	0.059781	0.151597	0	0.060174	0.231116	0	0.315631	0.498456	0.480881	0.933797	0.771003	1.55909	1.75132	0.736769
13180	u	chr10	.	15415403	15415796	MSTRG.5719.1	1	394	MSTRG.5719	.	0.072648	0.347081	0.161452	0	0	0.153716	0.234579	0	0.235643	0.44139	0.701752	0.403595	0.529195	1.88601	3.57793	1.41393	1.62118
13566	u	chr10	.	19387033	19387487	MSTRG.5885.1	1	455	MSTRG.5885	.	0	0.050695	0.026011	0	0.03452	0.09801	0.200385	0	0.138662	0	0.078383	0.385398	0.180952	0.270225	2.20902	1.16877	1.35414
14402	u	chr11	.	6358255	6361114	MSTRG.6180.1	1	2860	MSTRG.6180	.	0.084307	0.149173	0.011158	0.291688	0.081793	0.131307	0.36545	0.215297	0.152169	0.786931	0.674368	1.0007	1.68714	1.97112	2.07818	1.41669	1.3389
14404	i	chr11	.	6376731	6376978	MSTRG.6182.1	1	248	MSTRG.6182	NKD1	0	0.019561	0.058373	0.265642	0.009711	0.188322	0.849439	0.138856	0	1.24242	3.49833	1.77829	1.35232	2.44473	2.29183	3.80339	2.85772
14407	i	chr11	.	6386616	6386927	MSTRG.6184.1	1	312	MSTRG.6184	NKD1	0	0.087425	0	0.157283	0.099678	0.089493	0.18281	0	0.204244	0.154729	0.586863	0.552219	1.14742	0.616953	0.882012	1.55808	1.47877
14410	i	chr11	.	6429156	6432156	MSTRG.6187.1	1	3001	MSTRG.6187	NKD1	0.155892	0.153205	0.103837	0.055693	0.124531	0.456741	0.308429	0.295803	0.198597	0.771373	0.918877	0.607076	1.13234	0.982965	1.46951	1.1484	1.29458
14412	i	chr11	.	6444449	6447285	MSTRG.6189.1	1	2837	MSTRG.6189	NKD1	0.169981	0.136412	0.027302	0.248341	0.15657	0.476134	0.410823	0.290435	0.252547	0.8644	0.993595	1.4257	1.29645	1.18048	1.22864	1.23377	1.26349
14413	i	chr11	.	6449941	6454542	MSTRG.6190.1	1	4602	MSTRG.6190	NKD1	0.141098	0.220578	0.048311	0.133933	0.083369	0.566029	0.323055	0.308657	0.165454	1.04759	0.882379	1.67355	1.11585	1.4808	1.90579	1.474	1.19367
14515	i	chr11	.	7866577	7867351	MSTRG.6217.1	1	775	MSTRG.6217	ITFG1	0.512298	0.354556	0.247059	0.165995	0.39615	0.715249	0.506037	0.415943	0.269953	0.928171	1.5436	1.38583	1.77774	2.53963	1.2161	1.64886	2.28864
14517	i	chr11	.	7872474	7872850	MSTRG.6219.1	1	377	MSTRG.6219	ITFG1	0.031928	0.542155	0	0.287574	0.36552	0.696673	0.180003	0.101627	0.266138	1.34647	1.02825	1.3896	0.123357	1.2082	1.53406	1.49079	2.0205
14518	i	chr11	.	7875075	7876876	MSTRG.6220.1	1	1802	MSTRG.6220	ITFG1	0.234845	0.387973	0.15557	0.540323	0.387586	0.721405	0.309645	0.362395	0.35287	1.51452	1.38296	1.53432	0.817897	1.37854	2.01093	1.71219	1.74477
14540	i	chr11	.	8004768	8005136	MSTRG.6233.1	1	369	MSTRG.6233	MYLK3	0	0.69555	0.093927	0	0.007378	0.649446	0.657772	0.110628	0.256754	1.31852	1.74371	1.45215	0.950378	1.07243	1.61368	1.76853	1.8101
14603	u	chr11	.	8668688	8669336	MSTRG.6272.1	1	649	MSTRG.6272	.	0.176415	0.123971	0.323029	0.192787	0.262668	0.34279	0.31481	0.759715	0.008128	0.601796	0.823347	0.505771	1.82283	1.31786	1.41095	0.631365	2.04326
14631	x	chr11	-	9889032	9910705	MSTRG.6296.1	2	1115	MSTRG.6296	ENSGALG00000004532	0.299388	0.476052	0.062587	0.367928	0.436461	0.324329	0.72229	0.530898	0.641114	1.0633	0.995555	1.45794	0.710708	1.45821	1.3766	1.60711	1.84381
14804	u	chr11	.	11538850	11543545	MSTRG.6374.1	1	4696	MSTRG.6374	.	0.444975	0.328473	0.364056	0.328494	0.461505	0.650538	0.445205	0.26642	0.296291	0.769429	0.862994	0.638068	1.56815	1.71628	1.81329	2.0023	2.12289
14878	u	chr11	.	13408988	13409458	MSTRG.6424.1	1	471	MSTRG.6424	.	0	0.11738	0	0	0.216761	0	0.059223	0	0	0.279084	0	0.608016	1.39591	1.02672	2.2412	1.42861	0.527571
14921	u	chr11	.	14896561	14897326	MSTRG.6450.1	1	766	MSTRG.6450	.	0.336182	0.30244	0.071871	0.157516	0.2477	0.435057	0.743109	0.210341	0.657539	3.40664	4.01913	3.14894	1.37089	2.5633	1.99317	3.57956	2.5798
15477	i	chr12	.	56723	57246	MSTRG.6677.1	1	524	MSTRG.6677	ENSGALG00000036914	0.5117	0.473734	0	0.461118	0.175852	0.286939	0.538284	0.393438	0.304028	1.36833	2.25352	1.00534	2.67782	2.00953	3.69093	4.48754	3.08492
15491	u	chr12	.	217158	217993	MSTRG.6686.1	1	836	MSTRG.6686	.	0.166544	0.125693	0.189217	0.067758	0.119743	0.538233	0.176167	0.115937	0.093262	0.487881	0.537436	0.35128	0.537801	1.85545	1.90261	1.26004	0.751258
16074	u	chr12	.	4478385	4479985	MSTRG.6937.1	1	1601	MSTRG.6937	.	0.180442	0.207478	0.299844	0.198616	0.156643	0.09084	0.145688	0.172074	0.317895	0.583266	0.163359	0.551108	0.8588	0.916785	1.5976	1.30118	1.09985
16097	u	chr12	.	4660868	4661376	MSTRG.6944.1	1	509	MSTRG.6944	.	0.212462	0.261651	0.390287	0.131467	0.551127	0.612101	0.061754	0.13531	0.42471	0.570776	1.24773	0.896243	1.77241	1.48165	0.750472	1.25088	1.31343
16101	u	chr12	.	4671897	4672144	MSTRG.6948.1	1	248	MSTRG.6948	.	0	1.05558	0	0.126337	0.340315	0.122308	0.686182	0.900725	0.211008	2.21512	0.889532	1.63181	0.833939	1.56941	2.71709	1.29206	1.51849
16164	u	chr12	.	5027205	5027454	MSTRG.6989.1	1	250	MSTRG.6989	.	0	0.110572	0	0.273061	0.077068	0	0.203167	0	0.21776	0.589774	1.68247	0.182067	1.0397	1.30802	1.87961	0.80717	0.418599
16166	u	chr12	.	5034459	5035085	MSTRG.6976.1	1	627	MSTRG.6976	.	0.081023	0	0	0.124595	0	0.132316	0.223767	0	0	0.950369	0.586401	0.651023	1.59055	1.19632	1.36556	1.20443	0.907138
16194	x	chr12	+	5158371	5198438	MSTRG.6998.1	4	758	MSTRG.6998	EFCC1	0.083615	0.2873	0.092488	0.503471	0.548344	0.54617	0.50051	0.119943	0.238844	0.46418	0.190666	0.249768	0.232109	0.718295	2.20432	1.61564	3.05144
16247	u	chr12	.	5736751	5737061	MSTRG.7020.1	1	311	MSTRG.7020	.	0.092037	0	0.232062	0	0.435683	0.254164	0.071619	0	0.077347	0.635399	0.343635	0.141665	0.903089	1.11744	1.94188	1.79079	0.83264
16405	u	chr12	.	7736329	7741325	MSTRG.7083.1	1	4997	MSTRG.7083	.	0.042942	0.033191	0.012815	0.01881	0.012657	0	0.121494	0.05488	0.028588	0.026364	0.014716	0.02175	0.256258	0.165914	2.01832	1.3636	1.66814
16418	u	chr12	.	7917843	7918534	MSTRG.7069.1	1	692	MSTRG.7069	.	0.042048	0.199732	0	0.044977	0.182792	0.085779	0.129049	0.074316	0.200183	0.76129	1.11931	0	0.882595	0.938274	3.45392	1.76771	2.97842
16523	i	chr12	.	8990922	8993159	MSTRG.7122.1	1	2238	MSTRG.7122	NCKIPSD	0.209082	0.147769	0.289289	0.349994	0.15529	0.829849	0.434277	0.628323	0.387649	0.685197	0.356009	0.389488	0.518559	1.02964	1.6962	1.59556	1.17031
16581	i	chr12	.	9508127	9508522	MSTRG.7144.1	1	396	MSTRG.7144	EEFSEC	1.2161	1.05078	2.04318	0.972232	1.88694	1.47132	1.6858	1.04496	1.39126	3.04806	3.0822	2.68417	2.01384	2.58587	5.89103	6.53178	4.2657
16677	i	chr12	.	10704891	10705764	MSTRG.7183.1	1	874	MSTRG.7183	UROC1	0	0.031628	0.073025	0	0.072364	0.020685	0	0	0.036456	0.150732	0.011218	0.025205	0.787221	1.06226	1.51626	2.67635	1.62807
16744	i	chr12	.	11126515	11127931	MSTRG.7200.1	1	1417	MSTRG.7200	GRIP2	0.029899	0.09754	0.290457	0.088298	0.066729	0.060178	0.277281	0.048605	0.067457	0.12981	0.049473	0.16936	0.269499	0.407529	2.02203	1.42136	1.09691
16746	i	chr12	.	11130738	11134388	MSTRG.7202.1	1	3651	MSTRG.7202	GRIP2	0.074063	0.034046	0.141586	0.078002	0.048585	0.066381	0.215746	0.009182	0.126021	0.123822	0.250084	0.188602	0.452057	0.318743	1.98989	1.07503	1.25788
16747	i	chr12	.	11134660	11135096	MSTRG.7203.1	1	437	MSTRG.7203	GRIP2	0.001735	0	0.073025	0	0.053914	0	0	0	0.072911	0.467168	0.503693	0	0.593832	0.337626	1.05827	1.30058	2.15421
16749	i	chr12	.	11137652	11139982	MSTRG.7205.1	1	2331	MSTRG.7205	GRIP2	0.012279	0.082109	0.095469	0.040057	0.026998	0.089537	0.101179	0.014773	0.094143	0.129563	0.172769	0.072098	0.44097	0.223142	1.89285	1.01507	1.10546
16754	u	chr12	.	11185094	11193775	MSTRG.7210.1	1	8682	MSTRG.7210	.	0.032587	0.099345	0.173929	0.043234	0.072546	0.070846	0.179667	0.144432	0.117048	0.176384	0.282467	0.225199	0.547688	0.78426	2.50464	1.66684	1.61961
16948	u	chr12	.	12143975	12144553	MSTRG.7270.1	1	579	MSTRG.7270	.	0.049436	0	0.05694	0	0	0.143111	0	0.64911	0.110059	1.19541	0.27475	1.2578	1.49115	1.6226	1.68995	0.687446	1.07073
16949	u	chr12	.	12149139	12151201	MSTRG.7271.1	1	2063	MSTRG.7271	.	0	0	0.030937	0.030324	0.076237	0.102532	0.151506	0.125193	0.16585	1.64593	0.245888	1.24771	1.2831	1.36998	0.476678	0.644473	0.637753
16950	u	chr12	.	12152366	12153160	MSTRG.7272.1	1	795	MSTRG.7272	.	0	0.056877	0.080281	0	0	0.190517	0.17936	0.213282	0.080156	1.1596	0.046248	0.851465	1.28836	0.947197	1.09476	1.40245	0.885701
16969	u	chr12	.	12370331	12370762	MSTRG.7290.1	1	432	MSTRG.7290	.	0.074156	0	0.004403	0.036263	0.146403	0.210641	0.109141	0.430243	0.294531	0.170989	0.425548	0.101986	0.922035	0.441431	1.80945	2.29378	2.00091
16981	u	chr12	.	12470373	12470791	MSTRG.7302.1	1	419	MSTRG.7302	.	0.220775	0.076241	0.151063	0.224331	0.601033	0.527121	0.176615	0.623477	0.153346	0.817615	0.333451	0.177571	1.89961	2.08869	0.328031	1.49599	1.44169
17131	u	chr12	.	14730575	14731140	MSTRG.7403.1	1	566	MSTRG.7403	.	0.145016	0	0.112202	0.109979	0.109892	0.321544	0.055535	0	0	0.064226	0.25984	0.773767	0.356961	1.392	1.65281	1.08238	1.04485
17304	i	chr12	.	18315027	18320093	MSTRG.7483.1	1	5067	MSTRG.7483	Lrrn1	0.075756	0.132684	0.096054	0.172543	0.114735	0.249837	0.110983	0.100345	0.090491	0.34534	0.304641	0.202462	1.23752	1.08586	1.04178	1.65782	1.2799
17604	o	chr13	+	1728075	1771246	MSTRG.7605.1	2	1179	MSTRG.7605	PCDHGA4	0.151695	0.126599	0.551574	0.106035	0.210949	0.346757	0.151395	0.193799	0.351421	0.777065	1.08218	0.651836	1.3734	0.873097	1.95326	1.35549	1.54338
17618	x	chr13	-	1780947	1818331	MSTRG.7609.1	3	1654	MSTRG.7609	ENSGALG00000041306	0.414487	0.290674	1.08945	0.303762	0.19632	0.655809	0.658801	0.414536	0.636012	1.15552	2.27656	1.47498	2.07769	1.91644	5.67367	4.67336	4.20289
17747	u	chr13	+	3006433	3020461	MSTRG.7649.1	5	5073	MSTRG.7649	.	0.061408	0.067837	0.093823	0.083764	0.056153	0.041332	0.148003	0.134374	0.088062	0.68632	0.66287	0.598297	0.084924	0.662424	5.83661	2.78611	2.9209
17802	i	chr13	.	3450378	3451854	MSTRG.7690.1	1	1477	MSTRG.7690	ENSGALG00000040205	0	0.064513	0.043212	0.036315	0.063168	0.133215	0.004087	0.071952	0.325512	0.163424	0.248932	0.397855	0.198432	0.282701	1.57945	1.01548	1.00932
17870	i	chr13	.	4875572	4876173	MSTRG.7722.1	1	602	MSTRG.7722	ENSGALG00000001768	0.013068	0	0.279792	0	0	0.143149	0.25882	0.218584	0	0.093235	0.29479	0.14104	1.50396	1.39343	0.530262	0.849541	0.485221
17874	i	chr13	.	4920962	4921406	MSTRG.7726.1	1	445	MSTRG.7726	ENSGALG00000001768	0.158463	0.009873	0	0.070408	0.198365	0.203585	0.38475	0.404606	0.171177	0.081363	0.226388	1.33626	1.6137	1.05029	1.26655	1.16799	0.804721
17875	i	chr13	.	4922612	4923006	MSTRG.7727.1	1	395	MSTRG.7727	ENSGALG00000001768	0.072464	0.139964	0	0	0.160117	0.169601	0.67508	0.5609	0.129543	0.890485	0.356193	0.167308	2.22169	1.6318	2.61574	1.68805	1.37573
17876	i	chr13	.	4925240	4926385	MSTRG.7728.1	1	1146	MSTRG.7728	ENSGALG00000001768	0.129598	0.188017	0.04223	0.078942	0.10526	0.251358	0.386536	0.384669	0.139014	0.973572	0.159774	0.730834	1.04578	1.78155	1.46349	1.36654	1.49747
17919	i	chr13	+	7427379	7428588	MSTRG.7754.1	1	1210	MSTRG.7754	GABRB2	0.023656	0.022845	0	0	0.156462	0	0.491849	0	0.118234	0.506043	1.08641	0	1.2839	1.64116	0.883157	2.29463	0.833941
17947	i	chr13	.	7899752	7900689	MSTRG.7771.1	1	938	MSTRG.7771	FABP6	0.026474	0.029665	0.034021	0.293654	0.227621	0.18535	0.134041	0.054947	0.172878	0.186953	0.509699	0.375915	0.624014	0.558171	1.68367	0.98766	1.12039
17952	i	chr13	.	7907294	7907911	MSTRG.7776.1	1	618	MSTRG.7776	FABP6	0.181737	0.190619	0.103274	0.007554	0.399363	0.293026	0.066019	0.25075	0.411772	0.31458	1.54685	0.774522	0.782074	0.420302	1.33105	1.96015	1.46939
18304	u	chr13	-	10946744	10953011	MSTRG.7890.2	1	6268	MSTRG.7890	.	0.304147	0	0.266008	0.89239	0	0	0.339776	0	0.389495	1.21875	1.97283	0.000768	3.02211	2.67597	0	4.67213	3.84234
19163	u	chr14	+	303242	311416	MSTRG.8194.1	3	946	MSTRG.8194	.	0	0.175131	0.02234	0.297408	0.170903	0.146028	0.334768	0.251127	0.416462	0.387315	0.115516	1.40196	1.31118	1.07324	1.19608	1.57965	0.399961
19169	u	chr14	.	342245	344294	MSTRG.8197.1	1	2050	MSTRG.8197	.	0.050302	0.044784	0.031133	0.068776	0.030852	0.11837	0.140028	0.083268	0.015542	0.191938	0.290492	0.345431	1.63954	1.1417	1.94877	1.58347	1.70585
19172	x	chr14	-	377417	505733	MSTRG.8199.2	2	2277	MSTRG.8199	ENSGALG00000038759	0.065359	0.040989	0.022359	0.094204	0.061241	0.216475	0.062217	0.016624	0.049427	0.433594	0.15434	0.26087	0.48128	0.608091	1.69903	0.875455	1.41287
19177	u	chr14	.	513974	515323	MSTRG.8202.1	1	1350	MSTRG.8202	.	0.08481	0.01973	0	0	0.023425	0.032735	0.092825	0.025508	0.023602	0.113849	0.148703	0.279994	0.463964	0.916548	1.50601	1.56321	1.30695
19178	u	chr14	.	516255	518216	MSTRG.8203.1	1	1962	MSTRG.8203	.	0.014589	0.012316	0	0.127806	0.016118	0.056106	0	0.017552	0	0.089527	0.037479	0.155999	0.575895	0.699461	2.04346	1.06491	1.28277
19189	u	chr14	.	594868	595138	MSTRG.8214.1	1	271	MSTRG.8214	.	0.051761	0.084778	0	0.077331	0	0.103033	0.203938	0.107295	0	0.234477	0.019899	0.179801	0.759014	0.783005	1.57478	0.948425	0.833771
19233	o	chr14	-	846986	858237	MSTRG.8247.3	2	8459	MSTRG.8247	ENSGALG00000021314	0	1.16745	0	0.534358	0.505874	0	1.25541	0	0.728873	2.01506	0.480014	1.89932	1.28272	0.058025	1.52306	1.79669	1.83522
19463	u	chr14	.	3113049	3113268	MSTRG.8336.1	1	220	MSTRG.8336	.	0.062037	0	0.143613	0.488553	0	0.065285	0.142875	0.007775	0.289656	0	0.035096	0.320951	1.28047	0.330143	2.04193	1.07362	1.79439
20235	i	chr14	+	8759518	8760149	MSTRG.8587.1	1	632	MSTRG.8587	ENSGALG00000007030	0	0.129478	0.164521	0.221939	0	0.212001	0.389482	0	0.098159	0.828042	0.732438	0	1.42159	1.01658	4.79484	3.32083	3.10744
20333	u	chr14	.	9735452	9735713	MSTRG.8636.1	1	262	MSTRG.8636	.	0	0	0.110911	0	0.269774	0.075137	0.156122	0.624105	0.449398	0.02886	0.587997	0.947707	0.191445	0.771987	1.52724	0.809064	0.986613
20336	u	chr14	.	9768040	9768506	MSTRG.8639.1	1	467	MSTRG.8639	.	0.059059	0	0.135762	0.014218	0.066819	0.042584	0.011589	0.068368	0	0.282097	0.498629	1.36734	0.156446	0.154133	1.59771	1.69406	0.950663
20352	u	chr14	.	9886873	9888268	MSTRG.8655.1	1	1396	MSTRG.8655	.	0.092335	0.207916	0.052077	0.037753	0.124965	0.010864	0.076197	0.107085	0.033102	0.015937	0.262323	0.673838	0.846727	0.768058	1.15335	1.66454	1.15751
20353	u	chr14	.	9891574	9892275	MSTRG.8656.1	1	702	MSTRG.8656	.	0.045229	0.154902	0.230905	0.116013	0.309662	0.453546	0.139665	0.094373	0.181551	0.250217	0.314251	0.615759	0.970895	0.630756	1.42711	1.55397	1.58736
20420	i	chr14	.	11959198	11959435	MSTRG.8696.1	1	238	MSTRG.8696	KIAA0556	0.059735	0.177297	0	0.222314	0.13331	0.226619	0.484547	0.090551	0.122792	0.284706	0.466029	0.454823	0.539569	1.19948	1.00812	1.97706	0.873633
20606	i	chr14	.	12824545	12825250	MSTRG.8747.1	1	706	MSTRG.8747	CLUAP1	0.391334	0.248668	0	0.152975	0.246355	0.459227	0.156269	0.471292	0.545451	0.572775	1.32401	0.646159	1.07306	0.668241	2.06649	1.55478	1.65606
20643	i	chr14	.	13019634	13019896	MSTRG.8775.1	1	263	MSTRG.8775	XPO6	0.881124	0.580171	0.736865	0.356999	0.486135	2.67937	0.742025	0.645578	0.799101	1.38607	0.837866	1.65357	0.705174	1.37711	6.46525	3.38527	3.89195
20982	i	chr15	-	232080	238013	MSTRG.8888.1	1	5934	MSTRG.8888	UBE2L3	0.680035	0.870486	0.15576	0.980261	1.02055	0	0	0	1.33386	2.67436	2.76608	2.82006	4.29322	3.70736	9.50519	8.38863	9.07743
21001	u	chr15	.	393760	395572	MSTRG.8894.1	1	1813	MSTRG.8894	.	0.015788	0.079163	0.131838	0	0.060182	0.100272	0.089098	0.03868	0.034916	0.257852	0.131075	0.325891	0.393681	0.57119	1.6703	1.29062	1.27292
21333	i	chr15	.	4500658	4501073	MSTRG.8979.1	1	416	MSTRG.8979	AACS	0.154472	0	0.153422	0.414239	0.11176	0.897425	0.173636	0.234908	0.68476	1.63479	0.390064	1.53567	0.929803	0.777847	3.86607	2.12315	2.73303
21335	i	chr15	.	4514743	4515116	MSTRG.8980.1	1	374	MSTRG.8980	AACS	0.764824	1.03354	1.27762	1.28102	1.05888	2.67558	0.910017	0.367693	0.854185	1.85103	2.40692	1.1156	1.38773	1.11383	5.71654	5.09027	4.49742
21548	i	chr15	.	5568246	5568621	MSTRG.9046.1	1	376	MSTRG.9046	KDM2B	0	0.294073	0.047213	0	0	0.726841	0.042352	0.090676	0.2733	0.317499	0.421455	0.635927	0.704745	0.327001	1.72487	1.22108	1.56024
21950	u	chr15	.	7521350	7521901	MSTRG.9167.1	1	552	MSTRG.9167	.	0	0.124199	0.057811	0.034018	0	0.063684	0.227772	0.062178	0.230503	0.079553	0.137433	0	1.49867	1.37597	1.72221	0.19508	0.585078
22887	o	chr16	+	370028	380658	MSTRG.9498.1	2	324	MSTRG.9498	ENSGALG00000041588	0.045634	0.024861	0	0.052537	0.238313	0.00868	0.048507	0	0.09834	0.562333	1.71884	1.00124	0.621218	1.22892	0.867915	2.27686	1.86912
22907	o	chr16	-	417605	440645	MSTRG.9510.1	2	892	MSTRG.9510	ENSGALG00000042684	0.082657	0.129479	0.061047	0.016981	0.155836	0.220525	0.484235	0.086288	0.193134	0.365124	0.651329	0.26885	0.103178	0.43013	1.52704	1.37119	1.51909
23131	x	chr17	+	1676027	1793328	MSTRG.9596.1	2	11441	MSTRG.9596	ZNF618	1.80133	1.83448	1.96914	1.21209	1.84222	1.87253	2.3128	1.82742	2.07716	3.41444	3.26843	3.67134	3.57268	3.67058	4.44602	4.23442	4.57435
23347	x	chr17	-	5193075	5200085	MSTRG.9681.1	3	4190	MSTRG.9681	ENSGALG00000006958	0.006515	0.065886	0.022282	0.020675	0	0.034692	0.045011	0.063536	0.06723	0.331082	0.345082	0.439897	0.814933	0.646514	1.34411	1.12349	1.5124
23541	i	chr17	.	5941852	5944145	MSTRG.9709.1	1	2294	MSTRG.9709	DOLPP1	0.479268	0.295107	0.550267	0.305542	0.424965	1.42343	0.358568	0.422856	0.452185	0.738322	1.10542	0.537377	0.969172	1.04234	2.2009	1.55728	2.35707
24084	i	chr17	.	9158281	9158918	MSTRG.9877.1	1	638	MSTRG.9877	ENSGALG00000041238	0.231155	0.721502	0.535131	0.196436	0.435918	0.398762	0.534763	0.881658	0.314362	1.30844	0.866741	0.611901	1.05265	2.272	2.6747	3.55487	4.84206
24269	u	chr17	.	10211050	10212384	MSTRG.9910.1	1	1335	MSTRG.9910	.	0.125663	0.108468	0.119203	0.128926	0.175305	0.329151	0.223132	0.306636	0.393406	0.364663	0.59654	0.393075	0.568001	0.675678	1.3929	2.05215	2.36816
24350	u	chr17	.	10898897	10899411	MSTRG.9958.1	1	515	MSTRG.9958	.	0.160665	0.318854	0.061965	0.060838	0.184212	0.643389	0.524853	0.053139	0.494536	1.11018	1.41881	2.90187	0.802081	1.32715	1.10739	1.94567	1.13527
24363	u	chr18	.	63466	63901	MSTRG.9961.1	1	436	MSTRG.9961	.	0.06565	0.126802	0	0.071861	0.041308	0.015895	0.072093	0	0	0.084043	0.168658	0.299469	0.291958	1.68528	1.02863	1.44191	2.87747
24624	i	chr18	.	2619669	2620136	MSTRG.10003.1	1	468	MSTRG.10003	ENSGALG00000031058	0	0.256409	0.198015	0.133895	0.208082	0.200447	0.301792	0	0.373997	0.596234	1.12423	0.79022	0.552095	1.22416	2.43022	1.64033	1.09357
24898	i	chr18	.	4815805	4816585	MSTRG.10117.1	1	781	MSTRG.10117	SAP30BP	1.07085	0.634283	0.63198	0.319875	0.36066	0.949983	0.881027	0.658761	0.585337	1.8391	0.515496	1.07071	2.27985	1.85704	3.08966	2.45853	4.03216
24899	i	chr18	.	4820155	4821277	MSTRG.10118.1	1	1123	MSTRG.10118	SAP30BP	0.578551	0.874085	0.681056	0.554393	0.783523	1.57481	0.677688	0.63827	0.890534	1.31502	1.09909	1.25101	2.59344	2.23089	2.69419	2.77998	2.3233
25055	u	chr18	.	6474120	6477757	MSTRG.10175.1	1	3638	MSTRG.10175	.	0.410459	0.241035	0.430428	0.317457	0.152319	0.66679	0.316478	0.148255	0.208948	0.367476	0.320476	0.410913	1.5725	1.26556	2.31638	1.60692	1.78184
25080	u	chr18	.	6658609	6659249	MSTRG.10191.1	1	641	MSTRG.10191	.	0	0.297588	0	0.02444	0.041493	0.047007	0.161562	0.123989	0.099414	0.552822	0.453139	0.908777	0.511589	0.543428	1.3413	1.54444	1.58041
25144	x	chr18	+	6868747	6871179	MSTRG.10214.1	2	1694	MSTRG.10214	TEX2	1.61715	1.28472	1.21492	0.778863	1.4316	1.41373	2.15973	1.30465	1.17869	6.67687	4.69423	4.33077	2.42113	4.45535	3.61514	2.61785	3.53472
25233	x	chr18	+	7303261	7311118	MSTRG.10226.1	3	1977	MSTRG.10226	CACNG1	0.09783	0.362677	0.082207	1.00408	1.08835	0.613568	0.58911	0.480786	0.631882	0.800695	1.09929	1.21441	2.7908	1.76957	5.22679	5.58868	5.45987
25261	i	chr18	.	7555210	7555637	MSTRG.10239.1	1	428	MSTRG.10239	CEP112	0.133754	0.064586	0.09678	0.015029	0	0.380867	0.238317	0	0.037222	1.17957	0.429525	0.85112	1.02848	1.42114	1.88892	1.74173	1.3282
25263	i	chr18	.	7566870	7567785	MSTRG.10241.1	1	916	MSTRG.10241	CEP112	0.134719	0.006595	0.120549	0.107031	0.067903	0.284758	0.182938	0.468185	0.069453	0.367329	0.113192	0.463461	0.852513	1.03684	1.21485	1.15875	1.69802
25280	u	chr18	.	7785779	7786064	MSTRG.10253.1	1	286	MSTRG.10253	.	0.091465	0	0.186951	0	0.22114	0.651443	0.112452	0	0	0.601968	1.12916	1.02376	0.898025	1.31647	3.11595	0.866317	2.26276
25351	i	chr18	.	8828535	8829556	MSTRG.10288.1	1	1022	MSTRG.10288	ENSGALG00000040705	0	0	0.06245	0	0.030532	0.059359	0.030756	0.033695	0.079592	0.359109	0.033098	0.01299	0.266016	0.21655	1.64207	0.989961	1.5953
25361	u	chr18	.	8902152	8904465	MSTRG.10297.1	1	2314	MSTRG.10297	.	0	0.023773	0	0.01354	0.025386	0	0.026852	0	0.027539	0.056932	0.120969	0	0.388107	0	1.40258	1.34881	1.80727
25734	i	chr18	.	10386639	10387664	MSTRG.10406.1	1	1026	MSTRG.10406	CACNA1G	0.194917	0.063431	0.062103	0.061075	0	0.08781	0.122544	0.19627	0.407516	0.212584	0.287402	0.214707	0.76303	0.159994	0.618342	1.51975	1.47502
25899	i	chr19	.	36528	36966	MSTRG.10469.1	1	439	MSTRG.10469	ENSGALG00000039916	0	0.062551	0.145384	0.119935	0.236497	0.167016	0	0.428317	0.298607	1.65248	0.62591	0.431346	0.514635	0.440513	1.19254	0.824795	1.48893
26156	o	chr19	-	2808965	2820831	MSTRG.10571.3	4	5288	MSTRG.10571	ENSGALG00000032816	0.019324	0.078296	0.02026	0.075939	0.06802	0.054899	0.149925	0.12741	0.021009	0.881023	0.469187	0.947202	1.11669	0.541791	1.49702	1.07061	1.33265
26421	u	chr19	.	4552316	4552723	MSTRG.10666.1	1	408	MSTRG.10666	.	0	0	0.078215	0.076793	0	0.270789	0.004337	0.253208	0.078093	0.215261	0.575541	0.107985	0.121905	0.480569	1.15609	1.17106	1.69623
26564	j	chr19	-	5161736	5165801	MSTRG.10738.1	2	2784	MSTRG.10738	ENSGALG00000034608	7.3322	8.21661	5.00632	6.97004	6.47171	5.0286	6.44436	5.63948	3.9674	13.6815	10.4114	11.9547	9.32564	10.9704	18.9516	15.6925	19.1895
27060	i	chr19	.	7508597	7509468	MSTRG.10873.1	1	872	MSTRG.10873	BRIP1	0.06565	0.122079	0	0.071861	0.036265	0.102742	0.018023	0.042368	0.054809	0.587968	0.178777	0.490527	0.570542	1.1577	1.22207	1.54258	0.851992
27061	i	chr19	.	7517693	7518371	MSTRG.10874.1	1	679	MSTRG.10874	BRIP1	0	0.120785	0.046998	0	0	0.493316	0.183484	0.101432	0.225147	0.861739	0.280674	0.246224	1.22871	1.24165	0.804433	0.442833	2.4896
27077	u	chr19	.	7650111	7650461	MSTRG.10855.1	1	351	MSTRG.10855	.	0.081548	0	0.181834	0.178527	0.771171	0.1694	0	0.437593	0.101296	1.80496	1.25491	2.18664	1.78328	0.411998	1.68456	0.520845	0.580626
27979	u	chr2	.	3712070	3712426	MSTRG.11128.1	1	357	MSTRG.11128	.	0.449737	0.711494	0.319668	1.1819	0.299178	1.26856	0.779882	0.232207	1.06715	1.49766	1.68834	2.62596	6.41147	8.88517	23.2725	10.3758	11.0352
28151	u	chr2	.	5863172	5863834	MSTRG.11193.1	1	663	MSTRG.11193	.	0	0.064749	0.060245	0.080744	0.116715	0	0.189011	0.025454	0.190321	0.13839	0.51038	1.20956	1.25666	1.33621	1.58734	1.23281	0.983465
28243	u	chr2	+	7183103	7347505	MSTRG.11216.1	2	977	MSTRG.11216	.	0.029297	0	0	0.061059	0.097103	0	0.054137	0.017157	0	0	0.037257	0.085106	0.588958	0.481323	1.33312	1.58634	1.36028
28248	u	chr2	.	7322651	7323867	MSTRG.11221.1	1	1217	MSTRG.11221	.	0	0.064983	0	0	0.130094	0.086903	0.025828	0	0	0.002509	0.209869	0.158833	0.977039	1.06837	1.03404	2.43203	0.943881
28283	i	chr2	-	8488678	8496692	MSTRG.11238.1	2	2479	MSTRG.11238	LMBR1	0.294831	0.489529	0.488573	0.365946	0.581943	0.53174	0.884496	0.531159	0.605518	1.42356	1.0693	0.867239	1.81018	2.52845	2.58635	1.81124	2.63521
28465	u	chr2	.	13033071	13035652	MSTRG.11322.1	1	2582	MSTRG.11322	.	0.445412	0.263892	0.097729	0.331089	0.434625	0.334729	0.255608	0.083025	0.147999	0.450302	0.589008	0.829441	1.48451	1.38082	2.52576	2.6758	2.08919
28494	i	chr2	-	13518054	13540885	MSTRG.11331.1	2	11018	MSTRG.11331	PARD3	0.55319	0.648793	0.600436	0.695794	0.692453	0.413107	0.719013	0.779002	0.570535	1.73864	1.24169	1.75043	2.30998	1.79312	2.76808	2.16162	2.05829
28819	u	chr2	.	17762660	17763784	MSTRG.11431.1	1	1125	MSTRG.11431	.	0.025359	0.195839	0.028366	0.459252	0.139151	0.226499	0.446116	0.076525	0.307039	0.715923	0.391858	0.684047	0.392527	1.41354	2.70884	2.29151	2.48878
29030	u	chr2	.	22159141	22159856	MSTRG.11542.1	1	716	MSTRG.11542	.	0.076777	0.038607	0	0	0	0.367525	0.130392	0.096191	0.088706	0.662458	0.159531	0.002853	0.759409	0.196513	1.9003	1.18335	0.793312
29269	i	chr2	.	25025470	25025888	MSTRG.11645.1	1	419	MSTRG.11645	ICA1	0.237966	0.039322	0	0.074777	0.074723	0.289569	0.525127	0.212815	0.190108	0.477173	0.351001	0.204729	1.00832	1.81701	1.92985	0.884047	1.75088
29395	u	chr2	.	28158627	28159271	MSTRG.11726.1	1	645	MSTRG.11726	.	0.188971	0	0	0.308667	0.098705	0	0.219781	0.003005	0.057577	0.493259	0.399025	0.277976	0.439146	0.173707	1.77601	1.1402	0.955722
29397	u	chr2	.	28165179	28166937	MSTRG.11728.1	1	1759	MSTRG.11728	.	0.199958	0.139355	0.09059	0.088825	0.219485	0.085992	0.249997	0.25418	0.065018	0.808051	0.609863	0.485515	0.406565	0.746391	1.44327	1.95112	0.949731
29401	u	chr2	.	28191378	28192939	MSTRG.11732.1	1	1562	MSTRG.11732	.	0.10649	0.021037	0.109592	0.150971	0.060736	0.036909	0.167383	0.110231	0.013576	0.283741	0.508513	0.028206	0.576484	0.326535	1.04734	1.86533	0.907349
29441	u	chr2	.	29040610	29043537	MSTRG.11750.1	1	2928	MSTRG.11750	.	0.087885	0.235553	0.271857	0.239454	0.124954	0.266189	0.26742	0.252629	0.115989	0.753061	0.730533	0.760773	1.35467	1.64614	0.642755	0.538648	0.674019
29463	i	chr2	-	29357478	29371246	MSTRG.11775.1	1	13769	MSTRG.11775	HDAC9	0.422071	0.489014	0.332361	1.44532	2.12071	0	0.458725	0.647706	0.239872	3.00699	4.31636	3.57707	8.10993	7.71658	3.35058	3.13828	3.37486
29501	i	chr2	.	30068601	30069273	MSTRG.11777.1	1	673	MSTRG.11777	ITGB8	0.161533	0.286567	0	0.250965	0.046988	0.336535	0.062944	0.105725	0.071015	0.621818	0.763573	0.355721	0.626929	0.771665	1.87385	1.17781	1.10573
29707	i	chr2	.	32652648	32653021	MSTRG.11886.1	1	374	MSTRG.11886	ENSGALG00000027925	0.076533	0.369557	0.085326	0.418315	0.295938	0.243039	0.67152	0.552454	0.340489	2.11347	4.69029	3.75015	4.57679	1.36768	6.61182	8.89313	9.5753
29713	x	chr2	+	32675127	32685169	MSTRG.11887.1	2	298	MSTRG.11887	ENSGALG00000027925	0.530432	0.705456	0.486783	0.513758	1.20454	0.691037	0.8637	1.51106	1.5981	2.96997	0.93844	2.89798	3.37504	3.2459	8.23635	8.37949	11.856
29720	x	chr2	+	32686619	32690278	MSTRG.11888.1	2	2213	MSTRG.11888	HOXA4	0.564158	0.717661	0.580578	1.02701	0.926984	0.579936	1.33853	0.617799	1.38952	3.51495	3.98155	3.42614	3.70268	2.68547	8.15306	7.30268	8.54345
29767	i	chr2	+	33058102	33074089	MSTRG.11896.1	2	969	MSTRG.11896	JAZF1	0.117178	0.19884	0.176659	0.129335	0.162633	0.092768	0.064339	0.142152	0.426915	0.269207	0.149751	0.476202	1.31033	1.56817	2.06715	1.40508	1.44465
29768	i	chr2	+	33062665	33079574	MSTRG.11897.1	2	1877	MSTRG.11897	JAZF1	0.073071	0.053505	0.114225	0.179968	0.075703	0.127717	0.104664	0.054796	0.128465	0.195914	0.156576	0.253845	1.2434	1.81166	0.004575	0.030505	1.28523
29769	i	chr2	-	33096420	33112211	MSTRG.11895.3	2	13938	MSTRG.11895	JAZF1	0.114229	0.099127	0.156592	0.134696	0.074541	0.163059	0.08674	0.104523	0.145481	0.395102	0.288272	0.327664	2.62444	1.09036	2.05737	2.97449	2.95213
29770	i	chr2	-	33130217	33143035	MSTRG.11895.4	2	9845	MSTRG.11895	JAZF1	0.209651	0.329115	0.304733	0.265309	0.201405	0.446438	0.241145	0.229017	0.300394	0.740845	0.462163	0.521275	3.13209	2.87115	3.05819	3.64425	3.27914
29866	u	chr2	-	34360519	34362845	MSTRG.11935.1	1	2327	MSTRG.11935	.	0.588308	0	0.579517	0.635231	0	1.5474	0.694085	0	0.874384	0	1.54696	1.8171	1.68625	2.77448	4.03357	3.94136	3.02474
29932	i	chr2	.	36459016	36460863	MSTRG.11960.1	1	1848	MSTRG.11960	ZNF385D	0.154683	0.251418	0	0.644768	0.479987	0.114515	0.572053	0.457529	0.146438	0.809185	0.747151	0.774194	0.509391	0.556318	2.82424	2.96321	3.15054
29971	u	chr2	.	36700164	36702589	MSTRG.11997.1	1	2426	MSTRG.11997	.	0.392987	0.159522	0.118343	0.664945	0.550235	0.174877	0.321211	0.325068	0.244015	1.35159	1.46696	1.54955	0.416926	1.33617	1.04573	0.518407	0.88402
29988	u	chr2	.	36764584	36764921	MSTRG.12014.1	1	338	MSTRG.12014	.	0.247885	0.073118	0.159753	0.331498	0.274482	0.246935	0.909635	0.064098	0.398292	0.382018	1.39745	0.744109	1.45697	1.4459	0.98976	1.24105	1.37451
30036	i	chr2	.	37821943	37824045	MSTRG.12053.1	1	2103	MSTRG.12053	RARB	0.053001	0.208353	0.166818	0.148541	0.051784	0.201927	0.567028	0.212873	0.529877	1.2407	1.67711	1.73961	1.91216	2.00272	0.990818	1.33199	0.869784
30533	i	chr2	.	44757542	44758148	MSTRG.12249.1	1	607	MSTRG.12249	FBXL2	0.094311	0.278971	0.052573	0.127846	0.202007	0.098618	0.17164	0.157422	0	0.476947	0.726867	1.20963	2.4561	2.09801	3.00882	1.43957	0.493808
30912	u	chr2	.	50290857	50291190	MSTRG.12415.1	1	334	MSTRG.12415	.	0.171397	0	0	0.156863	0.068659	0.18133	0.106263	0.015022	0.15099	0.589467	0.110082	0.526328	0.339473	0.488552	1.17842	0.765374	1.85615
30921	u	chr2	.	50346766	50347322	MSTRG.12424.1	1	557	MSTRG.12424	.	0	0.049628	0	0.028125	0	0	0.225728	0.123649	0	0.315355	0.196709	0.079098	0.22248	0.321608	1.33261	1.52309	0.858493
30937	u	chr2	.	50464272	50464792	MSTRG.12440.1	1	521	MSTRG.12440	.	0	0.048841	0	0.102353	0	0	0.060331	0.263511	0	0.501252	0	0	0.909883	0.840197	0.776584	1.69466	0.891716
30953	i	chr2	.	50749625	50750055	MSTRG.12403.1	1	431	MSTRG.12403	INHBA	0.311167	0	0.074041	0.351439	0.130951	0.285002	0.403044	0.353988	0.073926	0.287104	1.1943	0.408889	2.00156	1.58014	0.387578	0.81827	1.04389
30993	i	chr2	.	51493356	51493982	MSTRG.12458.1	1	627	MSTRG.12458	HECW1	0.295675	0	0.050896	0	0.050436	0.048377	0.100263	0.219689	0.050817	0.275278	0	0	0.607939	1.56072	3.05187	1.32894	1.61837
31032	u	chr2	-	52201045	52204325	MSTRG.12478.1	2	330	MSTRG.12478	.	0.071515	0.125649	0.093821	0.221641	0	0.02374	0.09525	0.156529	0	0.762289	1.2746	0.264364	1.57744	1.06692	0.572824	1.46889	0.378487
31068	u	chr2	.	53359879	53360497	MSTRG.12486.1	1	619	MSTRG.12486	.	0.092483	0.007541	0	0.036873	0	0.049327	0.211862	0.044395	0	0.032887	0.101373	0.018855	0.330937	0.679816	1.44569	0.834268	1.1479
31095	i	chr2	-	53655320	53662864	MSTRG.12511.1	2	1707	MSTRG.12511	ENSGALG00000030723	0.132015	0.047131	0.018447	0.19783	0.057997	0.072431	0.429313	0.23066	0.103838	0.483158	0.838097	0.600806	1.15084	1.16174	2.09805	2.31489	1.3747
31169	u	chr2	.	55485499	55486383	MSTRG.12551.1	1	885	MSTRG.12551	.	0.032343	0.06247	0	0	0.088976	0.068548	0.177585	0	0.018001	0.124048	0.498263	0.247431	0.356252	1.44468	1.70836	1.4277	1.13432
31198	i	chr2	.	55716015	55716365	MSTRG.12569.1	1	351	MSTRG.12569	TRIP13	0.186318	0.196104	0.237227	0.379222	0	0.630386	0.832948	0.321616	0.357691	2.99308	1.54751	1.27931	1.61796	1.71666	4.40571	2.8552	0
31199	i	chr2	.	55723791	55724594	MSTRG.12570.1	1	804	MSTRG.12570	TRIP13	0.097962	0.206063	0.079383	0.155362	0.193535	0.653848	0.168679	0.235855	0.383435	0.591578	0.451817	0.173649	1.4237	0.309295	4.58091	3.39982	3.30363
31528	u	chr2	.	61972179	61972476	MSTRG.12678.1	1	298	MSTRG.12678	.	0.106229	0.004914	0	0.13682	0.236481	0.149646	0.492466	0.70368	0.121436	0.539668	1.47439	1.44908	1.32674	1.05744	2.05005	1.18709	0.802829
31532	u	chr2	.	61983006	61983246	MSTRG.12681.1	1	241	MSTRG.12681	.	0.084161	0	0.263074	0	0	0.411338	1.12892	0.285778	0	0.996737	0.140865	0.636212	2.26667	1.54201	2.05041	1.68551	2.06846
31535	u	chr2	.	61996998	61997992	MSTRG.12684.1	1	995	MSTRG.12684	.	0.086111	0.055564	0	0.031489	0.205425	0.202189	0.094772	0.1405	0	0.41401	0.443548	0.429596	0.380411	0.868264	1.13244	1.86511	0.919558
31537	u	chr2	.	62010859	62014190	MSTRG.12686.1	1	3332	MSTRG.12686	.	0.117621	0.095186	0.10551	0.107826	0.124448	0.114063	0.39396	0.243113	0.318411	0.874541	0.5027	0.404823	0.946313	0.694119	0.902545	1.6818	1.32475
31538	u	chr2	.	62014455	62014824	MSTRG.12687.1	1	370	MSTRG.12687	.	0.090168	0.614506	0.067685	0.08468	0.026037	0.234537	1.23182	0.150701	0.368978	0.690098	0	0.392317	1.18096	1.35738	0.869585	1.04574	1.76267
31610	i	chr2	.	62429530	62429848	MSTRG.12704.1	1	319	MSTRG.12704	TBC1D7	0.651274	0.330551	0.490579	0.392546	0.435918	0.597906	0.50703	0.564418	0.751756	1.51379	0.793744	1.79637	2.64617	2.16147	1.36207	1.34786	2.02533
31634	u	chr2	.	63146612	63147145	MSTRG.12716.1	1	534	MSTRG.12716	.	0.110576	0.03034	0.126841	0.291423	0.204522	0.166833	0.330955	0.121715	0.437426	0.328393	0.205181	0.226753	0.469125	0.315942	1.05518	1.45262	1.69653
31636	u	chr2	.	63156449	63157775	MSTRG.12718.1	1	1327	MSTRG.12718	.	0.04314	0.35068	0.078674	0.165275	0.260794	0.188918	0.389658	0.051385	0.071873	0.161625	0.473976	0.763075	0.491593	0.492111	1.38482	1.71796	1.24659
31692	u	chr2	.	64524463	64524897	MSTRG.12744.1	1	435	MSTRG.12744	.	0.27998	0.709326	0.618219	0.290491	0.352651	0.62087	0.288796	0.447722	0.325485	0.500069	1.43125	0.487631	1.64563	1.50309	2.68742	1.38777	1.5323
31794	u	chr2	.	65914670	65916696	MSTRG.12783.1	1	2027	MSTRG.12783	.	0.407827	0.603972	0.451188	0.243065	0.319871	0.474245	0.778685	0.558493	0.405672	0.562262	0.389984	0.539932	2.18722	1.4671	2.92297	2.21862	2.59865
31835	i	chr2	.	66495319	66496864	MSTRG.12805.1	1	1546	MSTRG.12805	PSMG4	0.304079	0.326226	0.184612	0.552488	0.509608	0.768878	0.888597	0.308081	0.308868	1.97053	1.66959	1.2557	1.21798	1.26499	1.79097	1.0462	1.45322
32051	u	chr2	.	74697467	74699055	MSTRG.12905.1	1	1589	MSTRG.12905	.	0	0.017339	0	0	0.079605	0	0.09871	0.062432	0.040103	0.283495	0.259307	0.08318	1.45328	1.08154	1.61594	0.887206	1.36833
32113	o	chr2	-	76657549	76669893	MSTRG.12941.1	2	3066	MSTRG.12941	TRIO	0.489059	0.377176	0.759683	0.312928	0.100307	0.65281	0.779394	0.29255	0.509912	1.17893	0.859783	1.01638	1.57669	0.680056	2.72095	2.10073	2.12273
32131	i	chr2	.	78365771	78366006	MSTRG.12930.1	1	236	MSTRG.12930	DAP1	0.285543	0.986304	0.763856	0.636987	0.250688	1.87683	0.486007	0.743111	0.016541	1.95007	1.99987	0.381407	1.33654	3.2715	3.74207	3.01557	1.97893
32218	u	chr2	.	80008116	80008648	MSTRG.12990.1	1	533	MSTRG.12990	.	0	0.051863	0	0.058783	0.234375	0.053705	0	0.070599	0	0.19315	0.673723	0.495139	1.54999	1.1922	1.68453	0.965308	1.39417
32387	i	chr2	.	84911480	84912468	MSTRG.13050.1	1	989	MSTRG.13050	ENSGALG00000022909	0.202688	0.055993	0.032267	0.047625	0.091795	0	0.095767	0.121752	0.062513	0	0.145235	0.033042	1.83418	1.45364	1.21587	2.42879	1.45513
32570	u	chr2	.	89963383	89964270	MSTRG.13156.1	1	888	MSTRG.13156	.	0.225421	0.227492	0.107334	0.035283	0.261663	0.183232	0.274034	0.163722	0.140196	0.247259	0.987087	0.257766	0.366915	0.434819	1.12383	2.01861	1.4467
32572	u	chr2	.	89971987	89972966	MSTRG.13158.1	1	980	MSTRG.13158	.	0.204646	0.413672	0.417497	0.217445	0.048937	0.42881	0.176407	0.335218	0.176773	0.346605	0.242364	0.323779	0.388527	0.384527	1.64733	1.61076	1.58916
32575	u	chr2	.	89986855	89990337	MSTRG.13161.1	1	3483	MSTRG.13161	.	0.242105	0.367471	0.267068	0.236148	0.184351	0.339552	0.258904	0.155933	0.205585	0.323087	0.431398	0.490184	0.286205	0.628305	1.89651	1.24546	2.01224
32590	i	chr2	.	90109740	90110003	MSTRG.13171.1	1	264	MSTRG.13171	PARD6G	0.190636	0.376532	0.142492	0.259367	0.747661	0.136961	0.328408	0.311848	0.60305	0.739156	1.37367	0.333771	1.12986	1.14674	1.80529	1.57957	1.55551
32591	i	chr2	.	90111619	90112092	MSTRG.13172.1	1	474	MSTRG.13172	PARD6G	0.417709	0.378297	0.244553	0.143582	0.388584	0.641406	0.584305	0.682481	0.603864	0.701577	1.39106	1.16586	0.705467	1.85595	3.86719	2.16311	2.89399
32592	i	chr2	.	90113093	90117005	MSTRG.13173.1	1	3913	MSTRG.13173	PARD6G	0.351069	0.550413	0.454781	0.496118	0.573736	0.41777	0.588022	0.496965	0.648202	1.15063	1.28656	1.15248	1.26041	1.29806	2.21901	1.95295	2.086
32598	i	chr2	.	90141923	90142205	MSTRG.13179.1	1	283	MSTRG.13179	PARD6G	0.516095	0.397828	0.641477	0.48574	0.233475	0.106117	1.48068	0.284464	0.657628	0.833911	2.3195	0.567567	2.07027	0.717003	1.49223	2.87291	1.83814
32760	i	chr2	.	93971579	93972429	MSTRG.13244.1	1	851	MSTRG.13244	RTTN	0.06727	0.064966	0.037499	0.182014	0.025224	0.194149	0.110808	0.188125	0	0.381546	0.128895	0.228859	0.759958	1.26836	1.90788	1.94902	2.65388
32775	i	chr2	.	94064738	94065045	MSTRG.13259.1	1	308	MSTRG.13259	DOK6	0	0.07489	0	0	0.102672	0	0	0	0.310345	0.069871	0	0	0.471224	0.319357	1.22332	2.19342	1.42555
32782	i	chr2	.	94247281	94248299	MSTRG.13265.1	1	1019	MSTRG.13265	DOK6	0.112359	0.188006	0.062634	0.060884	0.031033	0.174855	0.231247	0.236448	0.031268	0.129283	0.452586	0.416328	0.698091	0.722839	2.22731	2.23783	1.56791
32783	i	chr2	.	94249252	94249827	MSTRG.13266.1	1	576	MSTRG.13266	DOK6	0.170636	0.239956	0.055402	0.121938	0.072353	0.371412	0.019154	0.210634	0.170161	0.537201	0.232987	0.397896	0.933987	1.16738	3.76498	2.70465	2.33086
32784	i	chr2	.	94259242	94259505	MSTRG.13267.1	1	264	MSTRG.13267	DOK6	0.091189	0.087025	0	0	0	0.114895	0.34615	0.364111	0	0.502869	0.320321	0	2.08941	1.47984	1.92361	0.697162	1.78409
32788	i	chr2	.	94271566	94271894	MSTRG.13271.1	1	329	MSTRG.13271	DOK6	0	0	0.193993	0.331106	0.2839	0.082732	0.477699	0.257515	0.387381	0.726155	1.63497	0.227034	0.772967	2.20517	2.50434	2.34649	2.49731
32790	i	chr2	.	94275582	94276424	MSTRG.13273.1	1	843	MSTRG.13273	DOK6	0.284113	0.253642	0.037855	0.185218	0.111792	0.310727	0.202237	0.204249	0.150308	0.780855	0.261544	0.181883	1.18284	1.18439	3.59559	2.63202	2.98388
32791	i	chr2	.	94278256	94278608	MSTRG.13274.1	1	353	MSTRG.13274	DOK6	0.154923	0.027486	0	0.088758	0.519111	0.325215	0.047176	0.660584	0	0.37114	0.636745	0.286814	2.40204	1.84118	2.83299	2.52304	1.88651
32792	i	chr2	.	94280230	94281137	MSTRG.13275.1	1	908	MSTRG.13275	DOK6	0.29582	0.320264	0.101013	0.189326	0.069654	0.603735	0.1583	0.433003	0.140246	0.473056	0.91014	0.542577	0.989384	1.59981	2.40392	1.28807	2.7585
32937	i	chr2	.	97613403	97614718	MSTRG.13347.1	1	1316	MSTRG.13347	GNAL	0.909983	1.22324	0.505858	1.32529	1.09494	0.540275	1.92543	1.14469	0.713353	2.43503	1.75613	4.05035	3.27059	3.22137	3.12511	4.40307	3.64764
32939	u	chr2	.	97685151	97685765	MSTRG.13349.1	1	615	MSTRG.13349	.	0.046542	0	0.10206	0.101891	0	0.098315	0.146899	1.02143	0	0.463413	0.689911	0.76549	1.49228	0.559253	1.97221	1.09523	2.09709
32952	u	chr2	.	97730427	97731426	MSTRG.13362.1	1	1000	MSTRG.13362	.	0.289646	0.065721	0.37005	0.124496	0.222723	0.073119	1.06517	0.253483	0.265342	0.130867	0.110057	1.14025	1.54382	1.33	1.58508	1.72742	1.25687
33061	u	chr2	-	99849974	99853244	MSTRG.13395.1	2	1913	MSTRG.13395	.	0.23073	0.298223	0.083114	1.10466	0.960064	0.452085	1.67639	0.742208	0.293846	2.49625	0.971328	1.24725	1.90896	1.70057	6.61473	4.90148	5.34553
33155	x	chr2	+	101142068	101164613	MSTRG.13420.1	2	2782	MSTRG.13420	ENSGALG00000014854	0.132136	0.039647	0.065938	0.00276	0.022734	0.01881	0.05393	0	0.067808	0.172674	0.142823	0.251526	0.777539	0.524144	1.68344	2.34908	1.1968
33183	i	chr2	.	101293364	101293729	MSTRG.13430.1	1	366	MSTRG.13430	Lpin2	0.224777	1.13466	0.087191	0.307272	0.072383	0.551312	1.09399	0.304385	0.279614	0.299953	0.502286	1.6199	1.81499	1.90037	1.66226	1.96217	1.63
33416	i	chr2	.	105154332	105154610	MSTRG.13529.1	1	279	MSTRG.13529	CDH2	0.543538	0.297235	0.13824	1.01478	0.054045	1.45905	0.320824	0.307343	0.23294	0.839613	2.73273	0.145364	2.76368	1.05357	6.28376	2.82562	3.00235
33417	i	chr2	.	105164552	105164952	MSTRG.13530.1	1	401	MSTRG.13530	CDH2	0.762726	0.302674	0.198951	1.39036	1.46362	4.34038	1.29959	0.713454	0.877707	1.50521	2.16325	2.14937	3.98762	5.12634	11.4374	11.2252	10.4233
33418	i	chr2	.	105189877	105190278	MSTRG.13531.1	1	402	MSTRG.13531	CDH2	0.156787	0.065348	0.148777	0.268141	0.567842	0.787265	0.289978	0.148349	0.096318	1.41574	0.179873	0	1.48294	1.70223	4.47471	5.8809	5.27296
33487	u	chr2	.	107245922	107246892	MSTRG.13565.1	1	971	MSTRG.13565	.	0.06901	0.254802	0.180213	0.032267	0.032568	0.102817	0.291342	0.065645	0.098224	0.180899	0.089867	0.324677	0.629431	0.736769	1.54127	0.798706	1.09789
33704	u	chr2	.	111892779	111893449	MSTRG.13631.1	1	671	MSTRG.13631	.	0	0.041197	0	0.046694	0	0	0.184275	0.051321	0.04717	0.350192	0	0.356129	0.062608	0.329827	0.629361	1.88902	1.30984
33808	u	chr2	.	114273958	114274284	MSTRG.13678.1	1	327	MSTRG.13678	.	0.13043	0.228972	0.22297	0.287445	0.396113	0.136375	0.673505	0.10531	0	0	0.112438	0.664744	1.62199	1.23308	0.200153	1.09455	1.1736
33828	i	chr2	.	115201937	115203071	MSTRG.13687.1	1	1135	MSTRG.13687	ARMC1	0.715229	0.119839	0.210592	0.877139	0.397353	0.49989	0.625497	0.914531	0.182191	2.25542	1.45061	2.06388	1.40142	1.47699	1.5702	1.69146	2.18015
33918	i	chr2	.	116617196	116617617	MSTRG.13734.1	1	422	MSTRG.13734	ENSGALG00000042336	0	0.031234	0	0.221015	0.074936	0	0.042915	0.034316	0.645773	0.745301	0.593621	1.76758	1.17528	0.899152	0.777589	0.247499	0.584304
33986	u	chr2	.	117501963	117502393	MSTRG.13745.1	1	431	MSTRG.13745	.	0	0.067535	0	0.036347	0	0	0.015697	0	0.073926	0.855915	0.426535	1.87859	1.06337	1.14373	0.598797	1.40065	0.888638
34085	u	chr2	.	119695453	119696277	MSTRG.13800.1	1	825	MSTRG.13800	.	0.06916	0.033174	0.02536	0.113933	0.076154	0	0.0762	0	0	0.285528	0.389214	0.106807	0.519256	0.532374	1.72748	0.812893	0.974602
34114	i	chr2	.	120128115	120129633	MSTRG.13815.1	1	1519	MSTRG.13815	ENSGALG00000036262	0	0.036276	0	0.141789	0	0	0	0.02267	0	0.274542	0.217845	0.273141	0.430474	0.577321	2.94043	2.59283	2.25781
34341	i	chr2	+	125287123	125292543	MSTRG.13919.1	2	5349	MSTRG.13919	PIP4P2	0.320324	0.375968	0.332069	0.344441	0.569294	0.564505	0.211687	0.197506	0.464678	0.815501	0.8954	0.65129	1.00063	0.985438	2.01276	1.19951	1.86889
34382	i	chr2	+	126652190	126653805	MSTRG.13947.1	2	1539	MSTRG.13947	ENSGALG00000043597	0.03465	0	0	0.099702	0.019222	0.179172	0.016028	0	0.11373	0.194916	0.095323	0.231244	0.878092	0.303057	1.44285	1.0456	1.16817
34558	u	chr2	+	128504211	128534127	MSTRG.13997.1	2	1434	MSTRG.13997	.	0.337941	0.306227	0.18293	0.184053	0.414444	0.490214	0.666987	0.23736	0.319123	1.03619	0.834857	0.769822	1.79991	2.28105	3.72288	1.95206	1.86034
34559	u	chr2	-	128505125	128535026	MSTRG.13998.1	2	1416	MSTRG.13998	.	0.278582	0.237505	0.060872	0.157545	0.126851	0.078308	0.387241	0.404008	0.302733	1.41695	0.38641	0.338251	2.13226	1.68087	1.21752	1.32711	1.72534
34560	u	chr2	+	128506514	128537657	MSTRG.13999.1	2	2050	MSTRG.13999	.	0.319111	0.310576	0.127632	0.323206	0.185378	0.384654	0.562119	0.285931	0.250018	0.441259	1.00365	0.564441	1.72415	1.47312	2.1698	1.54065	1.82032
34737	u	chr2	.	130895675	130896334	MSTRG.14063.1	1	660	MSTRG.14063	.	0.070654	0.02954	0	0.046057	0.094876	0.045958	0.142875	0	0	0.571497	0.222832	0.52254	1.73284	1.44444	0.636695	0.209441	0.502995
34738	u	chr2	.	130900093	130900376	MSTRG.14064.1	1	284	MSTRG.14064	.	0	0.097334	0.280542	0	0	0.213254	0	0.38143	0.244442	0.212992	0.875598	0.280472	1.8646	1.72255	1.96727	1.63022	1.64339
34748	u	chr2	+	131367408	131377496	MSTRG.14073.1	2	1496	MSTRG.14073	.	0.225937	0.358921	0.221914	0.274552	0.493743	0.566454	0.487436	0.161652	0.315467	0.499515	1.0586	0.715329	2.37038	2.711	1.20756	1.49604	0.908115
34789	i	chr2	-	132366937	132373319	MSTRG.14098.1	2	6247	MSTRG.14098	EMC2	1.28063	1.08863	0.71126	0.732337	0.987579	1.13898	0	0.956931	0.934004	2.80057	1.73164	1.99398	2.48214	2.92004	3.93861	2.89757	4.47493
35613	i	chr20	.	373995	374455	MSTRG.14384.1	1	461	MSTRG.14384	DLGAP4	0.061884	0	0.258784	0.302238	0.175353	0.191944	0.170459	0	0.002746	0.190197	0.392397	0.042089	0.400168	1.58929	1.54687	2.12238	1.10222
35618	i	chr20	.	393545	394215	MSTRG.14389.1	1	671	MSTRG.14389	DLGAP4	0.253545	0	0	0.200072	0.20724	0.064664	0.046689	0.102302	0.047485	0.584448	0.438359	0.141973	0.379414	0.146104	1.54647	1.32709	1.48675
35893	u	chr20	.	2251759	2252334	MSTRG.14461.1	1	576	MSTRG.14461	.	0	0.143973	0.002385	0.054395	0.163613	0	0.10896	0.119571	0.193607	0.228209	0.127664	0.550875	0.220996	0.341534	2.333	0.919494	1.13148
35954	u	chr20	.	3399495	3403181	MSTRG.14476.1	1	3687	MSTRG.14476	.	0.02329	0.11194	0.103748	0.093223	0.142627	0.180936	0.523907	0.343954	0.008642	2.03192	1.87629	0.986783	10.1593	10.9478	10.6874	9.32433	9.8444
36118	i	chr20	.	5502025	5504905	MSTRG.14560.1	1	2881	MSTRG.14560	ADA	0.355431	0	0	0.226687	0	0.690168	0.411304	0.290392	0	1.007	1.18274	1.20831	0.615257	0.62167	1.3576	1.41081	2.25363
36435	i	chr20	.	9015824	9016152	MSTRG.14667.1	1	329	MSTRG.14667	ENSGALG00000005790	0	0.168042	0	0	0	0.120892	0	0	0.095883	0.265181	0.448137	0.200871	1.2897	1.44883	1.91069	0	0.713716
36450	i	chr20	.	9125476	9126559	MSTRG.14672.1	1	1084	MSTRG.14672	ENSGALG00000037346	0.211243	0.151063	0.029439	0.101258	0.101428	0.231267	0.145176	0.03829	0.053141	0.280219	0.398313	0.38948	1.07527	1.20921	2.09211	1.1649	1.06223
36454	i	chr20	.	9137900	9138129	MSTRG.14676.1	1	230	MSTRG.14676	KCNQ2	0.130219	0	0.122208	0.128556	0.318689	0.130133	0	0	0.412841	0.190927	0.284547	0.157304	0.219914	0.181968	1.8348	0.941752	1.05281
37082	u	chr20	.	13656465	13659153	MSTRG.14936.1	1	2689	MSTRG.14936	.	0.075041	0.183916	0.071087	0.356998	0.124027	0.371087	0.310928	0.200619	0.216579	0.627865	0.53517	0.292208	0.667495	0.808924	1.90172	1.22491	1.49887
37096	u	chr20	.	13717296	13718944	MSTRG.14949.1	1	1649	MSTRG.14949	.	0	0.160196	0.164045	0.322753	0.672533	0.404128	0.758551	0.608861	0.135063	0.943431	1.07225	1.43091	1.80819	1.59532	2.40309	1.84102	2.04961
37265	i	chr21	.	521670	523814	MSTRG.15017.1	1	2145	MSTRG.15017	DNAJC11	0.318848	0.505884	0.241633	0.207687	0.329367	0.702599	0.491876	0.275261	0.237273	1.24285	0.552167	0.66251	1.05614	0	2.38368	2.11052	3.35923
37480	i	chr21	.	2069353	2071948	MSTRG.15100.1	1	2596	MSTRG.15100	MIB2	0.769589	0.500151	0.514868	0.308882	0.396422	0.573921	0.484403	0.367515	0.658667	0.866397	0.839209	0.489923	1.30309	1.70397	2.22472	2.26095	3.17599
37562	u	chr21	.	2520557	2521694	MSTRG.15109.1	1	1138	MSTRG.15109	.	0.518205	0.273874	0.267792	0.317895	0.341005	0.345532	0.194901	0.272043	0.096789	1.75499	0.960431	1.20222	1.88861	1.65813	1.93532	3.04051	2.18917
37913	i	chr21	.	4572688	4573139	MSTRG.15234.1	1	452	MSTRG.15234	Pax-7	0.152863	0.32644	0.711156	0.307797	0.439235	1.00549	0.314317	0.503033	0.243452	1.40357	1.62714	0.404094	1.11219	1.71245	1.64415	1.99193	1.68828
38034	i	chr21	+	5197419	5201085	MSTRG.15285.2	2	2063	MSTRG.15285	ENSGALG00000030096	0.041536	0.542541	0.13908	0.10141	0.303163	0.368208	0.163907	0.217762	0.443596	0.597449	0.038314	2.59835	1.7316	1.63084	1.37742	1.39992	0.774313
38035	i	chr21	+	5197419	5201605	MSTRG.15285.1	2	2583	MSTRG.15285	ENSGALG00000030096	0.052451	0.006065	0.099458	0.15072	0.090017	0.098027	0.52492	0.450513	0.00147	1.15216	2.24517	0.14554	1.88399	2.38119	1.36193	0.967146	1.11932
38199	i	chr21	+	6425137	6427608	MSTRG.15327.1	2	504	MSTRG.15327	PPIH	0.091685	0.380117	0.722712	0.154179	0.06316	0.4366	0.090142	0.361794	0.34198	0.714763	0.28305	0.404662	0.658758	0.434152	1.9925	1.88286	1.88816
38397	u	chr22	-	610041	613246	MSTRG.15379.1	3	2237	MSTRG.15379	.	0.307641	0.197018	0.2393	0.080266	0.092167	0.081356	0.268256	0.393372	0.260482	0.554396	1.33213	1.2379	0.602335	0.55094	2.05264	1.25352	1.82283
38402	i	chr22	-	728971	734592	MSTRG.15384.1	3	2955	MSTRG.15384	EBF2	0.374415	0.711659	0.191573	1.2209	0.88435	0.681104	0.906862	0.982625	0.504485	2.40729	3.00523	2.22273	2.14332	2.4972	4.08095	4.08409	3.32959
38945	u	chr23	.	1255141	1255676	MSTRG.15542.1	1	536	MSTRG.15542	.	0.160205	0.051573	0	0.231107	0.530789	0.05659	0.233018	0.191251	0.20589	1.3811	0.75181	0.863073	0.656368	0.96252	0.754296	1.37783	1.83727
39009	u	chr23	.	1678447	1678774	MSTRG.15575.1	1	328	MSTRG.15575	.	0.115007	0.422223	0.15077	0.272019	0.471205	0.465139	0.095831	0.209977	0.241887	0.461049	1.83799	0.612902	1.4744	1.62652	0.841254	1.64765	1.2492
39951	i	chr24	.	585532	588406	MSTRG.15847.1	1	2875	MSTRG.15847	KIRREL3	0.019912	0.01923	0.00555	0.046948	0.01089	0.015826	0.054629	0	0.03244	0.037427	0.164206	0.153245	0.462894	1.30513	1.49169	1.13547	1.46221
40300	x	chr24	+	4600370	4877085	MSTRG.15986.1	3	4537	MSTRG.15986	CADM1	0.198108	0.253223	0.19968	0.181814	0.246744	0	0.332416	0.168257	0.357882	0.604034	1.17315	1.06476	2.58105	1.536	2.29155	3.25825	2.71493
40508	x	chr24	+	5847957	5864683	MSTRG.16054.1	2	13605	MSTRG.16054	NCAM1	0.162961	0.321406	0.278551	0.191241	0.404294	0.231772	0.610875	0.533411	0.693742	2.9174	1.76812	2.64043	7.51678	9.20015	14.706	19.6587	21.4251
40565	i	chr25	+	52508	53091	MSTRG.16089.1	2	480	MSTRG.16089	ENSGALG00000031401	0.104356	0.043192	0.016621	0.081592	0.032941	0.201426	0.511144	0.107613	0.149134	0.797774	0.750308	0.629829	1.29774	1.43238	1.73573	0.97417	2.04776
40606	i	chr25	.	174995	175864	MSTRG.16098.1	1	870	MSTRG.16098	ENSGALG00000031401	0.466162	0.253767	0.581297	0.52875	0.339653	0.857188	0.435228	0.150988	0.273703	3.15034	2.00178	1.33696	1.77095	1.63131	1.79064	1.96959	1.10524
40807	u	chr25	.	1552092	1553917	MSTRG.16160.1	1	1826	MSTRG.16160	.	0.116009	0.104115	0.086109	0.145279	0.06394	0.12343	0.238886	0.092671	0.084472	0.417271	0.722728	0.296727	1.51234	1.04105	1.30861	1.15749	1.43671
41189	i	chr25	.	2542457	2543817	MSTRG.16260.1	1	1361	MSTRG.16260	PRPF3	0.062676	0	0.046584	0.093989	0.031544	0.155565	0	0	0.034729	0.111219	0.431519	0.272908	0.800575	1.64263	1.54184	1.7265	1.35739
41313	i	chr25	.	2819777	2820252	MSTRG.16228.1	1	476	MSTRG.16228	TUFT1	0.300666	0.232101	0.067042	0.065823	0.066435	0	0	0.217036	0.253785	0.738036	1.45396	0.458501	0.341806	0.758487	1.60406	1.15674	1.34126
42349	u	chr27	.	114615	114904	MSTRG.16606.1	1	290	MSTRG.16606	.	0	0.094373	0	0	0	0.155852	1.60716	1.2315	0.215737	1.13418	0.689704	1.59117	4.35697	2.78475	2.00505	0.86022	1.34546
42492	i	chr27	.	1346261	1346573	MSTRG.16707.1	1	313	MSTRG.16707	ENSGALG00000001055	0.844838	0.965334	0.36123	0.280083	1.51515	1.05797	0.272008	1.22516	0.51707	1.93955	0.689534	0.852016	3.10179	1.3616	2.43893	2.38905	3.61385
43604	u	chr28	.	1136543	1137179	MSTRG.17086.1	1	637	MSTRG.17086	.	0	0.212523	0.023887	0.193161	0.145972	0.123143	0.286265	0.392026	0.21962	1.57963	0.923512	1.24153	1.09842	0.9679	1.81769	2.35676	1.40518
44459	j	chr28	-	4323832	4327058	MSTRG.17335.1	2	3030	MSTRG.17335	ENSGALG00000042222	1.11544	1.25351	0.201068	1.68243	0.82547	1.83478	1.57392	1.29633	1.64745	3.34359	2.78269	0.573091	2.1964	1.39594	3.64062	3.64844	3.95813
44644	u	chr3	.	1008789	1009908	MSTRG.17383.1	1	1120	MSTRG.17383	.	0.067361	0	0	0.050577	0.05647	0.081247	0	0.026776	0.028448	0.127881	0.131312	0.155786	0.543436	1.31342	1.51818	0.710219	0.985389
44699	i	chr3	-	2303954	2305767	MSTRG.17414.1	2	1772	MSTRG.17414	USP34	0.380921	0.593382	0.326813	0.580718	0.717244	1.03811	0.825551	0.469163	0.481746	0.863287	1.03248	1.71104	1.67355	2.09032	3.43852	3.71427	2.78383
44748	u	chr3	.	2599699	2601575	MSTRG.17425.1	1	1877	MSTRG.17425	.	0.053474	0.022335	0.050836	0.050077	0.025272	0.008027	0.174116	0	0.016975	0.160049	0.270319	0.194075	0.924295	0.416193	1.72992	1.74429	1.29235
44818	i	chr3	.	3046929	3048151	MSTRG.17439.1	1	1223	MSTRG.17439	ENSGALG00000008176	0	0.253717	0.287887	0	0.35335	0.476815	0	0	0.482747	0	1.77062	0	0.641271	0.926105	2.2197	1.28643	1.03319
44868	u	chr3	.	3333733	3336442	MSTRG.17458.1	1	2710	MSTRG.17458	.	0.147275	0.138346	0.070614	0.140843	0.144549	0.05815	0.277448	0.050828	0.18395	0.216878	0.409822	0.431254	0.472932	0.310738	2.20084	0.899353	1.59809
44915	o	chr3	+	3968229	3987167	MSTRG.17488.1	2	4734	MSTRG.17488	SLC24A3	0.108634	0.158906	0.217609	0.055402	0.096882	0.288245	0.319343	0.059676	0.086649	0.174926	0.259406	0.115416	1.08757	2.17127	0.917418	2.16073	2.22924
45125	o	chr3	+	8299962	8687134	MSTRG.17562.1	2	2505	MSTRG.17562	MSH2	0.289797	0.626327	0.375454	0.269734	0.35398	0.375056	1.09739	0.315271	0.439843	4.38521	3.69079	4.76488	1.74849	1.95142	3.89485	5.87109	4.46926
45248	i	chr3	.	9514464	9514801	MSTRG.17599.1	1	338	MSTRG.17599	WDPCP	0.116091	0.081513	0	0	0	0.037144	0.417865	0.113015	0.270002	0.529577	0	0	1.05001	1.02336	2.63657	1.72077	1.90786
45315	u	chr3	-	10011463	10012898	MSTRG.17626.1	2	1271	MSTRG.17626	.	0.481428	0.549196	0.347184	0.562975	0.253431	0.684892	0.716287	1.14638	0.636426	2.79741	1.96121	1.331	3.57541	2.72349	3.80606	2.46865	3.53879
45494	i	chr3	.	13586916	13587156	MSTRG.17722.1	1	241	MSTRG.17722	SLX4IP	0.287091	0	0	0.130006	0.065608	0.124193	0	0.142889	0.264416	0.448894	0.228842	0.431002	0.438991	1.52715	1.76031	1.25149	1.8897
45508	u	chr3	.	13854438	13858091	MSTRG.17734.1	1	3654	MSTRG.17734	.	0.070475	0.085721	0.065067	0.120044	0.090556	0.080235	0.051955	0.018849	0.172519	0.227702	0.211407	0.196951	0.767755	1.00126	1.66291	1.8535	1.02112
45509	u	chr3	.	13858815	13861511	MSTRG.17735.1	1	2697	MSTRG.17735	.	0.068247	0.020499	0.082826	0.128827	0.08165	0.042231	0.052446	0.088998	0.053515	0.071653	0.311507	0.093742	0.940005	0.865216	1.59698	1.41571	0.627804
45510	u	chr3	.	13861983	13864165	MSTRG.17736.1	1	2183	MSTRG.17736	.	0.013112	0.063314	0.087661	0.14286	0.183666	0.120498	0.035997	0.056309	0.101686	0.091121	0.319896	0.315431	0.841073	0.989413	1.7756	1.09308	1.02099
45526	u	chr3	.	14050544	14051165	MSTRG.17748.1	1	622	MSTRG.17748	.	0.051961	0.227802	0.476016	0.176303	0.299827	0.11158	0.55471	0.177824	0.204223	0.766547	0.235067	0.701289	0.753553	0.727068	2.62369	1.41527	1.67019
45549	u	chr3	.	14120247	14121150	MSTRG.17771.1	1	904	MSTRG.17771	.	0.174985	0.24402	0.035301	0.317667	0.148033	0.015332	0.31259	0.203458	0.098735	1.29725	0.590419	1.16112	0.504186	1.16716	1.53736	1.18181	1.58181
45553	u	chr3	.	14135121	14136229	MSTRG.17775.1	1	1109	MSTRG.17775	.	0.120931	0.097888	0.25469	0.112073	0.285149	0.165827	0.140777	0.291392	0.288637	1.3484	1.37753	0.696284	0.762301	0.733048	1.62914	1.96594	1.95382
45554	u	chr3	.	14138914	14139557	MSTRG.17776.1	1	644	MSTRG.17776	.	0.045918	0.168852	0.031339	0.144021	0.089428	0.306149	0.048485	0.102518	0.197901	1.31454	0.604225	1.09868	0.737192	1.05246	1.47872	1.70206	1.30688
45608	u	chr3	.	15155359	15155970	MSTRG.17803.1	1	612	MSTRG.17803	.	0	0.090336	0.026072	0.037464	0.103343	0.049563	0	0	0.082748	0.29034	0.04666	0.14398	1.24798	1.26342	0.909757	1.73737	0.428864
45618	u	chr3	.	15196764	15197510	MSTRG.17813.1	1	747	MSTRG.17813	.	0.112416	0.018503	0.210063	0.041943	0.294091	0.198725	0.221817	0	0.170614	0.117572	0.467918	0.086907	0.149341	0.734899	1.75294	1.5915	0.84915
45633	u	chr3	.	15306648	15306888	MSTRG.17828.1	1	241	MSTRG.17828	.	0.899421	0.424241	0.10523	0.184247	0.334123	2.37217	0.486289	0.631173	0.432522	1.23506	1.9833	0.211869	1.41958	1.05616	2.96204	1.92877	2.4019
45764	i	chr3	.	16113178	16116738	MSTRG.17877.1	1	3561	MSTRG.17877	MRPS5	0.491197	0.377724	0.274779	0.286884	0.427435	0.680475	0.443595	0.316113	0.47176	1.31929	1.25507	1.16677	1.87156	2.02194	4.19533	2.27432	4.5944
45798	u	chr3	.	16478615	16480310	MSTRG.17888.1	1	1696	MSTRG.17888	.	0	0.004857	0.037632	0.005872	0.03723	0.008172	0.018533	0.101522	0.07496	0.180474	0.04661	0.168854	0.716255	0.820399	1.4483	1.17581	0.9851
45944	u	chr3	.	17290535	17290971	MSTRG.17905.1	1	437	MSTRG.17905	.	0.163749	0	0	0	0	0.103426	0	0.157603	0.026798	0.137422	0.244555	0	0	0.337626	0.601808	1.30481	1.44558
45976	i	chr3	.	17481125	17482946	MSTRG.17947.1	1	1822	MSTRG.17947	CNIH3	0.022941	0.106202	0.033753	0.017196	0.017356	0.008103	0.043129	0.037801	0.020788	0.048123	0	0.096724	0.720008	0.835794	1.84778	1.26918	1.24449
45998	x	chr3	-	17607265	17609641	MSTRG.17958.1	2	376	MSTRG.17958	NVL	0.453971	0.749043	0.459909	0.595547	0.502463	0.25914	0.660828	0.686041	0.407286	0.601085	1.26877	0.759778	0.986489	1.41951	3.14534	2.17613	2.28951
46070	i	chr3	.	18608470	18608742	MSTRG.17997.1	1	273	MSTRG.17997	HLX	0.096862	0.18206	0.583691	0.444629	0.729917	0.507342	0.112469	0.325793	0.116711	1.06153	0.869577	0.670117	0.99637	0.591154	1.72343	2.43055	1.16119
46149	i	chr3	.	19848160	19849434	MSTRG.18036.1	1	1275	MSTRG.18036	GPATCH2	0.33288	0.191321	0.264875	0.13125	0.134853	0.492186	0.862855	0.32348	0.371787	1.41998	0.748323	1.04421	1.71763	1.75074	2.92413	2.25654	2.53808
46155	u	chr3	.	19983764	19985047	MSTRG.18040.1	1	1284	MSTRG.18040	.	0.062079	0.149418	0	0.024401	0	0.022294	0.208244	0.101506	0.024815	0.996224	1.47871	1.12392	0.655232	1.48544	0.664741	1.24418	0.657259
46198	u	chr3	.	21030901	21032776	MSTRG.18055.1	1	1876	MSTRG.18055	.	0.030515	0.277184	0	0.033402	0.041528	0.181388	0.103249	0.018113	0.017321	0.208578	0.381	0.234772	0.255238	0.253478	1.4274	0.674175	1.799
46199	u	chr3	.	21033391	21034421	MSTRG.18056.1	1	1031	MSTRG.18056	.	0.027763	0.112574	0	0	0.061344	0.421626	0.182521	0.033401	0.15452	0.733103	0.385029	0.225551	0.281274	0.25636	1.68458	1.21894	1.68584
46211	u	chr3	-	21111569	21114817	MSTRG.18061.1	2	2724	MSTRG.18061	.	0.470403	0.418615	0.483178	0.096787	0.851751	0.422646	0.597298	0.563643	0.388749	0.910665	1.55044	1.76782	1.46549	2.5689	3.02326	2.36445	1.74452
46341	i	chr3	.	22591801	22592222	MSTRG.18126.1	1	422	MSTRG.18126	HHAT	0.517019	0.057045	0.151241	0	0.112404	0.652848	0.138611	0.079171	0.171256	0.364209	1.62026	0.395139	0.957868	1.24067	1.26578	1.92954	0.977098
46463	u	chr3	.	24408070	24408493	MSTRG.18199.1	1	424	MSTRG.18199	.	0.067508	0.114416	0.078254	0.145343	0.149165	0.058036	0.23762	0.510703	0.074898	0.233544	0.346573	0.460713	0.508652	0.081041	1.90709	1.15416	1.08347
46479	u	chr3	.	24497684	24498162	MSTRG.18215.1	1	479	MSTRG.18215	.	0.077763	0.113317	0.069931	0.175655	0	0	0	0.076891	0	0.692129	0.453387	0.460807	0.342012	1.15729	1.59433	1.40233	0.719534
46487	u	chr3	+	24543179	24552953	MSTRG.18223.1	1	9775	MSTRG.18223	.	0.106046	0.056399	0.036603	0.132605	0.114782	0.069829	0	0.090207	0.022806	0.398648	0.28639	0.237448	0	0.704901	1.10833	1.70579	0.844434
46488	u	chr3	+	24552999	24588912	MSTRG.18224.1	6	2796	MSTRG.18224	.	0.04071	0.05969	0.004648	0.155397	0.071419	0.068237	0.080129	0.070171	0.086038	0.218077	0.613194	0.349951	0.454059	0.681554	1.41196	2.10581	0.945608
46495	u	chr3	.	24639410	24639936	MSTRG.18230.1	1	527	MSTRG.18230	.	0	0.051932	0.241814	0.118905	0	0.11397	0	0.45611	0.120919	0.992194	1.39441	0.584931	0.874463	1.6798	2.3179	1.1013	1.01868
46520	u	chr3	.	24824016	24824414	MSTRG.18180.1	1	399	MSTRG.18180	.	0.52188	0.097268	0.199949	0.15679	0.155362	0.076021	0.078778	0.060586	0.51086	0.464284	0	1.15905	0.849694	0.431003	1.46364	0.853736	1.6717
46526	u	chr3	.	24871726	24872132	MSTRG.18240.1	1	407	MSTRG.18240	.	0	0.300686	0.214971	0.195513	0.228463	0.069344	0.23169	0.16922	0.117428	0.511964	0.090337	0.828364	0.856812	1.48086	1.30184	1.48817	1.52623
46544	i	chr3	-	25140779	25147174	MSTRG.18256.1	2	5954	MSTRG.18256	THADA	0.254745	0.370762	0.196908	0.251326	0.221073	0.42606	0.531288	0.359496	0.440948	0.30907	0.227765	0.355307	1.43816	1.36177	1.54378	1.67218	1.874
46556	u	chr3	.	25319850	25320807	MSTRG.18260.1	1	958	MSTRG.18260	.	0	0.05771	0.133243	0.261641	0.141875	0.150133	0.089849	0.017973	0.194488	1.4008	1.32652	0.858417	0.83787	1.2088	0.888929	0.170219	0.439024
46605	i	chr3	.	25664494	25665075	MSTRG.18291.1	1	582	MSTRG.18291	CAMKMT	0.380746	0.189042	0	0.077721	0.724349	0.521174	0.213886	0	0.054746	0.778256	1.3873	0.755002	0.491028	0.31255	2.15637	1.14806	1.16391
46852	u	chr3	.	29739192	29739829	MSTRG.18421.1	1	638	MSTRG.18421	.	0	0	0.087118	0	0	0.047543	0.049104	0	0	0	0.032272	0.034528	0.44	1.05445	1.99903	1.39017	0.914964
46873	u	chr3	.	29927040	29927783	MSTRG.18426.1	1	744	MSTRG.18426	.	0	0.063975	0.079393	0.041415	0.04166	0.165912	0.232365	0.077244	0.083382	0.088339	0.271802	0.029609	0.414514	0.560346	1.10363	1.34328	1.24108
46976	u	chr3	.	30826642	30826865	MSTRG.18462.1	1	224	MSTRG.18462	.	0.188289	0	0	0.220462	0	0	0.130102	0.227037	0	0.193444	0.838755	0.957382	1.56997	0.210107	1.29625	1.76797	1.64027
47254	i	chr3	.	34324765	34325107	MSTRG.18572.1	1	343	MSTRG.18572	SMYD3	0	0.068316	0	0.077734	0.178591	0	0.250645	0	0.092892	0	0.214387	0	0.247412	0.215077	1.61197	0.870331	0.784801
47261	i	chr3	.	34385173	34386563	MSTRG.18577.1	1	1391	MSTRG.18577	SMYD3	0.084763	0.039745	0.111062	0.059667	0.079268	0.106865	0.271165	0.024757	0.057265	0.273254	0.28776	0.359106	0.375948	0.873142	2.45357	1.47433	1.14684
47262	i	chr3	.	34390454	34390806	MSTRG.18578.1	1	353	MSTRG.18578	SMYD3	0.004296	0.078308	0	0	0.061997	0.076538	0.088749	0	0.079501	0.494304	0	0.109932	0.400407	1.26682	1.83599	0.926528	0.731841
47263	i	chr3	.	34391507	34391955	MSTRG.18579.1	1	449	MSTRG.18579	SMYD3	0.063327	0	0	0.069781	0.061801	0.021474	0	0	0.070962	0.281424	0	0	0	0.260416	1.04456	1.76094	1.94488
47272	u	chr3	.	34435186	34437230	MSTRG.18588.1	1	2045	MSTRG.18588	.	0.162956	0.081149	0.163334	0.153007	0.023144	0.107658	0.36884	0.117763	0.01558	0.287403	0.405669	0.680781	0.671861	1.02496	1.60454	1.21263	0.981112
47520	i	chr3	.	39089086	39089577	MSTRG.18740.1	1	492	MSTRG.18740	PCNX2	0.116355	0	0	0.063682	0	0.061651	0.063676	0	0	0.075955	0	0.179097	0.122224	0.191316	1.96066	1.53743	2.04754
47704	u	chr3	.	41517233	41519235	MSTRG.18830.1	1	2003	MSTRG.18830	.	0.021435	0.121054	0	0.150881	0.015945	0.029785	0.00769	0.061597	0.015855	0.34969	0.438039	0.586897	2.52389	3.19636	1.92506	2.20792	1.40692
47836	u	chr3	.	43122074	43133856	MSTRG.18907.1	1	11783	MSTRG.18907	.	0.390507	0.381388	0.230859	0.235801	0.321139	0.128269	0.406927	0.55567	0.641654	0.868831	0.587108	0.89128	0.673551	0.715435	3.17921	2.02669	2.88539
47912	u	chr3	.	45299966	45302218	MSTRG.18935.1	1	2253	MSTRG.18935	.	0	0.048915	0.015008	0.05558	0	0.107705	0.349987	0.079764	0.099088	0.369812	0.203175	0.146081	1.57388	1.36721	0.947233	0.284379	0.251503
48010	u	chr3	.	46715496	46715842	MSTRG.18972.1	1	347	MSTRG.18972	.	0.081669	0	0.169313	0.089994	0.091133	0.218533	0.060589	0	0.145942	0.535955	0.880156	0.912738	1.70706	2.14475	1.48536	1.07637	0.89991
48019	i	chr3	.	47009047	47013768	MSTRG.18977.1	1	4722	MSTRG.18977	RAB32	0.236647	0.399608	0.188153	0.288039	0.379842	0.730761	0.863003	0.498683	0.46335	0.640447	0.306317	0.526391	1.43333	1.70424	1.95435	1.74764	1.85266
48180	u	chr3	.	49641576	49643203	MSTRG.19023.1	1	1628	MSTRG.19023	.	0.11306	0.017092	0.030052	0.194621	0.046246	0	0.07723	0.105763	0.039143	0.384955	1.0455	0.336758	1.51711	1.30181	0.871394	0.991136	0.530953
48485	x	chr3	-	54953354	54979763	MSTRG.19142.1	3	3997	MSTRG.19142	IFNGR1	1.19218	1.23047	0.980303	0.991422	0.961356	2.71017	1.4153	0.966328	0.835321	2.97299	2.3712	2.49847	3.87698	3.82303	3.05296	3.56905	3.17736
48787	u	chr3	.	59889565	59890470	MSTRG.19251.1	1	906	MSTRG.19251	.	0.450359	0.668714	0.261255	0.567973	0.394115	0.378805	0.03366	0.246808	0.241168	0.62336	0.298007	0.971451	0.046833	1.05493	1.17079	1.68954	1.90402
48884	u	chr3	.	61709947	61710955	MSTRG.19308.1	1	1009	MSTRG.19308	.	0	0.024766	0	0	0.031341	0	0.062098	0	0.021645	0	0	0.043665	0.084105	0.21934	1.02459	1.42349	0.898774
48926	i	chr3	.	62898715	62899124	MSTRG.19343.1	1	410	MSTRG.19343	FAM184A	0.056636	0	0.067782	0.233303	0	0	0.076411	0	0.074367	0.065256	0	0.193567	0.462281	0.489346	1.43054	0.742028	1.24566
48927	i	chr3	.	62902497	62902914	MSTRG.19344.1	1	418	MSTRG.19344	FAM184A	0.1365	0.198394	0	0.074956	0	0.072565	0.225593	0.329534	0.062848	1.32885	0.484954	0.516188	0.984176	0.352973	2.03624	0.865125	1.92867
49068	u	chr3	.	65775453	65775973	MSTRG.19410.1	1	521	MSTRG.19410	.	0	0	0.054761	0.114699	0.121394	0.060918	0.195777	0.132193	0.336559	0.624332	0.677243	1.01477	1.30631	0.848949	1.41327	1.45896	1.40282
49265	i	chr3	.	67705351	67705961	MSTRG.19491.1	1	611	MSTRG.19491	OSTM1	0	0	0.370098	0.256395	0	0	0.468281	0	0.260738	0.777253	0.581498	0	0	1.6501	2.10782	1.15543	2.05732
49314	i	chr3	.	68287439	68290458	MSTRG.19505.1	1	3020	MSTRG.19505	RTN4IP1	0.376042	0.27378	0.263856	0.319107	0.520683	0.670874	0.559627	0.514219	0.273122	2.18704	1.18045	1.22038	0.894923	1.3048	1.98069	1.44473	2.13827
49347	u	chr3	.	69016490	69017629	MSTRG.19522.1	1	1140	MSTRG.19522	.	0.074576	0	0.232563	0.054968	0.234133	0.157353	0.288598	0.20795	0.005275	0.455611	0.092348	0	0.82353	0.69583	1.12489	1.17845	1.63132
49435	i	chr3	.	72719528	72720528	MSTRG.19547.1	1	1001	MSTRG.19547	MMS22L	0.085406	0.027615	0.110524	0.0313	0.062765	0.280745	0.204108	0.27476	0.079576	0.583084	0	0.300372	1.20724	0.736651	1.47086	2.01683	2.14066
49437	i	chr3	.	72727701	72729260	MSTRG.19549.1	1	1560	MSTRG.19549	MMS22L	0.073393	0.119227	0.084128	0.096099	0.020271	0.450877	0.191216	0.088298	0.111185	0.247566	0.153197	0.295888	0.526967	0.281439	1.17818	1.93833	1.00302
49439	i	chr3	.	72767618	72768406	MSTRG.19551.1	1	789	MSTRG.19551	MMS22L	0.144632	0.10441	0.034017	0.132675	0.201594	0.259815	0.127167	0.135128	0.249786	0.671935	0.277114	0.763086	0.716393	1.36493	1.75352	2.16866	1.68283
49458	u	chr3	-	73147318	73148336	MSTRG.19558.1	2	895	MSTRG.19558	.	0	0.047653	0	0.066052	0.053	0	0.242606	0.170302	0.121177	0.146708	0	0.21989	0.716594	1.2333	0.822336	1.61365	1.18887
49529	i	chr3	.	75846687	75847202	MSTRG.19610.1	1	516	MSTRG.19610	ANKRD6	0.165864	0	0.123075	0.18216	0.008523	0.351534	0	0.456331	0.185245	0.254182	0.142509	0.085383	0.246421	1.02318	1.10438	1.88091	1.83002
49538	u	chr3	.	75912076	75916052	MSTRG.19619.1	1	3977	MSTRG.19619	.	0.134745	0.100025	0.072217	0.019617	0.038783	0.133471	0.023711	0.02979	0.024061	0.097987	0.097072	0.087378	0.331697	0.332581	0.98481	0.777895	1.69188
49690	i	chr3	.	78302952	78303214	MSTRG.19682.1	1	263	MSTRG.19682	UBE3D	0.251904	0	0.242675	0.278499	0.59682	0.605302	0.88212	0.065468	0.121149	1.83225	0.731619	0.16752	0.40227	0.721992	1.70695	1.24007	1.91519
49701	i	chr3	.	78344271	78348258	MSTRG.19693.1	1	3988	MSTRG.19693	UBE3D	0.118379	0.352704	0.186244	0.176614	0.201258	0.53886	0.137383	0.163007	0.161404	0.356118	0.310113	0.480973	0.665722	0.613712	2.09612	1.00186	1.48621
49842	u	chr3	.	81783176	81783552	MSTRG.19742.1	1	377	MSTRG.19742	.	0	0.151017	0	0.183827	0.083881	0.080457	0	0.160909	0.081716	0.698497	0	0.057658	0.434546	0.092009	1.66821	0.929746	0.901241
49921	u	chr3	+	82607738	82616216	MSTRG.19744.1	4	3835	MSTRG.19744	.	0.21765	0.186063	0.115108	0.27888	0.251968	0.438551	0.400573	0.374718	0.297197	0.920459	0.762192	1.27792	1.28773	1.60024	1.49748	1.2853	1.63692
50039	i	chr3	+	86520255	86530294	MSTRG.19825.1	2	9099	MSTRG.19825	KHDRBS2	0.037655	0.015009	0.022326	0.037775	0.010426	0.011635	0.143815	0.107373	0.063261	0.133209	0.225459	0.337878	0.167785	0.338346	2.45165	1.83029	1.20936
50042	u	chr3	.	86726027	86726466	MSTRG.19828.1	1	440	MSTRG.19828	.	0	0.121905	0	0.071208	0	0.047023	0	0	0.127564	0	0.630615	0.072612	0	0.22318	1.47432	1.45545	1.63086
50232	i	chr3	.	89015394	89017768	MSTRG.19899.1	1	2375	MSTRG.19899	MCPH1	0	0.046248	0.020155	0.124889	0.05326	0.051086	0.046234	0	0	0.231612	0.045927	0.117139	0.671918	0.812059	2.00177	1.35184	1.68836
50269	x	chr3	+	91373185	91400240	MSTRG.19919.1	2	3347	MSTRG.19919	DLGAP2	0.049267	0	0.02802	0.055027	0.061288	0.008943	0.018751	0.030866	0.019039	0.18681	0.053901	0.42914	0.851196	0.572405	3.03713	1.41615	2.43652
50289	i	chr3	.	91885807	91886607	MSTRG.19922.1	1	801	MSTRG.19922	ERICH1	0.249195	0.47469	0.178884	0.206457	0.420417	0.267584	0.539638	0.470915	0.099445	0.515916	0.683325	0.357523	1.76564	1.87248	2.98856	2.55123	1.92388
50300	j	chr3	+	92000368	92005034	MSTRG.19931.3	2	2128	MSTRG.19931	TDRP	0.174104	0.265665	0.12908	0.156125	0.165244	0.254635	0.113959	0.125157	0.27362	0.577764	0.495565	0.572019	1.43613	1.45842	1.48036	0.471879	1.3013
50406	u	chr3	-	94939208	94946203	MSTRG.19983.1	1	6996	MSTRG.19983	.	0.580341	0.558473	0.465614	1.47939	0.988374	0.565819	1.51854	1.20604	1.07166	2.92763	2.75195	3.0524	13.7325	0	20.6678	22.2776	22.2167
50527	u	chr3	.	96939168	96940277	MSTRG.20047.1	1	1110	MSTRG.20047	.	0.076421	0.024903	0	0.056453	0.028489	0.467264	0.154716	0	0.028705	0.123138	0	0.671868	0.048352	0.631988	1.24173	1.1781	3.04102
50547	i	chr3	.	97190549	97190767	MSTRG.20064.1	1	219	MSTRG.20064	HPCAL1	0.918364	0.226951	0.429428	0.35056	0.339	1.01126	0.529437	0.079663	0.432614	0.718407	0.920023	0.203842	2.09211	1.25968	2.71758	1.37932	2.16255
50686	i	chr3	.	101837765	101838101	MSTRG.20120.1	1	337	MSTRG.20120	ENSGALG00000038544	0	0.082026	0.09438	0	0.324079	0.054839	0.058681	0.960606	0	1.40661	1.96347	1.16493	1.31954	2.61963	0	1.72816	1.35773
51145	i	chr3	.	107043319	107043545	MSTRG.20258.1	1	227	MSTRG.20258	MSRA	0	0.117339	0.005586	0.164075	0.107019	0.761914	0.071527	0	0.292343	0	1.24609	0.579691	0.963079	0.807797	2.16376	0.863808	1.31776
51267	u	chr3	+	108055401	108059029	MSTRG.20318.1	2	1718	MSTRG.20318	.	0	0	0.032448	0.045593	0.018407	0.017656	0.064581	0.098364	0.04569	0.037918	0	0.012822	0.033367	0.104025	1.82023	1.63471	1.43182
52107	i	chr4	.	1413291	1413983	MSTRG.20675.1	1	693	MSTRG.20675	LPAR4	0.592884	0.1618	0.299469	0.21423	0.395428	0.959163	0.305786	0.365283	0.230038	1.35735	1.64206	0.583337	1.08589	0.902141	2.04816	1.36043	2.54512
52443	u	chr4	+	2759793	2771095	MSTRG.20809.1	2	808	MSTRG.20809	.	0.053137	0.068423	0.010222	0	0.049764	0.037291	0.303356	0.085238	0.411047	1.50915	0.406349	0.163039	1.29164	1.12363	0.347958	0.579815	0.59956
52552	u	chr4	.	3754093	3754408	MSTRG.20859.1	1	316	MSTRG.20859	.	0.058787	0	0.275205	0.098494	0	0	0.397551	0.042941	0.341218	0.200626	0	0.437199	1.64732	0.866819	3.01925	1.92991	2.44002
52664	u	chr4	.	4449651	4449965	MSTRG.20896.1	1	315	MSTRG.20896	.	0	0	0.202615	0	0.100391	1.01203	0.110359	0.108598	0.163782	0.217881	0.466887	0.279732	1.54506	0.256942	2.05464	1.47909	1.6194
52796	i	chr4	.	8394985	8395382	MSTRG.20959.1	1	398	MSTRG.20959	DACH2	0	0.272068	0.139652	0.122515	0.039727	0.19911	0.485888	0.089388	0	0.452299	0.091764	0.921872	1.16178	1.57613	2.12324	0.100396	0.769625
52799	i	chr4	.	8422950	8423372	MSTRG.20962.1	1	423	MSTRG.20962	DACH2	0.164464	0.222448	0.104419	0.325465	0.180709	0.286593	0.412881	0.311082	0.209511	1.13989	1.32061	0.615966	2.57883	1.68048	1.03246	2.35681	1.19835
52802	i	chr4	.	8431065	8431384	MSTRG.20965.1	1	320	MSTRG.20965	DACH2	0.142761	0	0.285965	0.214626	0	0.099183	0.23646	0.214158	0.409816	0.686143	1.9142	1.13427	1.60829	1.22036	1.55397	0.507181	1.43511
52804	i	chr4	.	8439146	8439572	MSTRG.20967.1	1	427	MSTRG.20967	DACH2	0.221522	0.57642	0.306363	0.703388	0.370294	0.142072	1.01473	0.241941	0.223609	1.98395	2.417	2.16063	2.39608	2.46145	0.898074	2.01028	0.908769
52830	u	chr4	.	8691452	8692429	MSTRG.20992.1	1	978	MSTRG.20992	.	0.433969	0.294533	0.097781	0.356643	0.098823	0.294639	0.499335	0.105166	0.064834	0.943961	0.351758	0.511797	2.04071	1.98918	1.55975	2.22611	1.16533
53123	u	chr4	.	12538702	12540522	MSTRG.21116.1	1	1821	MSTRG.21116	.	0.031437	0.090779	0.178203	0.093663	0.163595	0.090951	0.086249	0.179964	0.169119	0.445167	0.498846	0.857455	0.749876	0.884187	1.07686	1.35959	1.23863
53309	u	chr4	.	14297709	14297934	MSTRG.21180.1	1	226	MSTRG.21180	.	0.032292	0.349525	0.190296	0.107878	0.137608	0.25154	0.065396	0.381437	0.060688	1.16712	0	0.366653	0.547082	1.42674	1.47434	1.44104	1.53179
53660	u	chr4	.	19936340	19938240	MSTRG.21344.1	1	1901	MSTRG.21344	.	0.030114	0.029083	0.134295	0.146315	0.053816	0.071802	0.413369	0.186787	0	0.148008	0.249693	0.366444	0.333476	0.488552	0.7076	1.56215	1.46272
53770	i	chr4	.	21426212	21426489	MSTRG.21384.1	1	278	MSTRG.21384	PDGFC	0	0.298305	0.214757	0.145171	1.07914	0.109109	0.428681	0.398276	0.114612	1.41799	4.5677	1.07683	3.27397	1.90969	6.57283	2.79361	4.59364
53812	i	chr4	-	22314362	22325996	MSTRG.21416.1	2	11589	MSTRG.21416	RAPGEF2	0.905887	1.42727	0.824547	0.752626	0.857921	1.1985	1.13327	0.978621	0.516782	2.17023	1.82631	1.79109	2.02658	1.54496	4.02195	3.20808	3.5124
53831	i	chr4	.	23489551	23489995	MSTRG.21410.1	1	445	MSTRG.21410	NAF1	0.096057	0.393694	0.358559	0.335953	0.390141	0.497	0.281137	0.219343	0.32149	0.764289	1.14598	1.19332	0.562634	2.84312	4.85226	1.89742	2.93359
54077	u	chr4	.	30152349	30152554	MSTRG.21515.1	1	206	MSTRG.21515	.	0	0.394124	0.146191	0.031728	0.176892	0	0.081345	0.643204	0.086554	0.035999	0.997715	0.502814	1.17107	1.39609	0.872282	1.45289	0.935181
54138	u	chr4	-	30853873	30906312	MSTRG.21526.1	2	1391	MSTRG.21526	.	0.279376	0.161932	0.153529	0.173171	0.174193	0.189151	0.163867	0.06233	0.133626	0.350422	0.165466	0.443507	1.27016	1.05675	1.14382	1.38972	1.26646
54197	i	chr4	.	31250404	31254143	MSTRG.21584.1	1	3740	MSTRG.21584	ANAPC10	0.326457	0.695233	0.284937	0.57008	0.679285	0.93378	1.19791	0.958044	0.681289	2.37757	1.33903	1.94486	1.60088	1.38676	2.14037	1.89153	1.77834
54269	i	chr4	.	31916990	31917477	MSTRG.21608.1	1	488	MSTRG.21608	TTC29	0.058654	0.226581	0.06496	0.242146	0	0	0.115172	0.105849	0.022701	0.42639	0.452057	0.318978	1.59963	1.42494	0.409672	1.67617	0.942312
54270	i	chr4	.	31925316	31925664	MSTRG.21609.1	1	349	MSTRG.21609	TTC29	0	0	0.091438	0.17955	0	0	0.067996	0	0	0	0.07515	0.692649	0.545496	0.563211	1.46576	0.924328	1.63673
54275	u	chr4	.	31959783	31960018	MSTRG.21614.1	1	236	MSTRG.21614	.	0.183535	0.410346	0	0.245299	0.800427	0	0.489094	0.057497	0	1.04496	1.39747	0.416025	1.26153	0.801832	1.09546	2.10887	1.58017
54288	x	chr4	-	32047216	32164334	MSTRG.21627.1	3	2046	MSTRG.21627	EDNRA	0.178716	0.192012	0.09244	0.488318	0.240128	0.133416	0.393477	0.483726	0.106948	0.941775	0.757164	1.20759	2.1892	1.51634	2.26331	2.50216	1.93144
54375	x	chr4	+	33935374	33938338	MSTRG.21659.1	3	562	MSTRG.21659	FBXW7	0.281303	0.31117	0.053107	0.248714	0.21414	0.507721	0.963163	0.583357	0.349351	1.86434	2.91805	0.813764	9.63614	11.1895	7.59821	6.57256	6.79976
54397	i	chr4	.	34298300	34300528	MSTRG.21669.1	1	2229	MSTRG.21669	CDKL2	0.221577	0.066853	0.028681	0.295927	0.272374	0.308164	0.381398	0.152855	0.162776	0.425525	0.21306	0.390537	0.670923	0.528589	1.97933	1.1243	1.45166
54496	x	chr4	+	34891941	34902562	MSTRG.21709.1	2	1403	MSTRG.21709	PPP2CB	1.95282	1.3925	0.97733	0.888375	0.775069	2.14951	1.11904	0.936717	1.04941	1.73967	1.40212	1.94349	3.69838	3.28621	3.45642	3.13277	4.66868
54628	u	chr4	-	37819934	37830095	MSTRG.21755.1	2	10111	MSTRG.21755	.	0.018092	0.040801	0.015321	0.021425	0.013484	0.026999	0.060219	0.028904	0.025158	0.375995	0.492929	0.504717	2.15075	2.75988	2.98869	2.43113	2.68493
54718	x	chr4	+	38830834	38844928	MSTRG.21800.1	5	545	MSTRG.21800	NPNT	0.125943	0.297937	0.05142	0.652934	0.410856	0.166045	0.421969	0.430888	0.277644	1.00657	3.1494	0.856895	1.90466	4.36644	3.13418	3.73324	3.54258
54744	i	chr4	.	38985822	38986208	MSTRG.21790.1	1	387	MSTRG.21790	ENSGALG00000010577	0.406792	0	0	0.08096	0.081172	0.080195	0.137968	0	0.246993	0.533913	0	0.738858	0.194595	0.683805	1.14849	1.62448	1.79973
54865	i	chr4	+	39910051	39913666	MSTRG.21865.1	2	3496	MSTRG.21865	ENSGALG00000045271	0.191984	0	0.209341	0.235222	0.24035	0.490663	0.023907	0.496707	0.229438	0.991939	1.04084	0.880125	1.27166	1.13646	2.295	2.59374	1.84263
54866	i	chr4	+	39929384	39939723	MSTRG.21866.1	2	10295	MSTRG.21866	ENSGALG00000045271	0.354873	1.07274	0.617743	0.612672	1.57753	1.20559	1.85922	1.32933	1.87112	1.78431	1.38603	1.96976	1.90243	2.0529	2.72363	3.13319	2.67576
54912	u	chr4	.	40316753	40317084	MSTRG.21908.1	1	332	MSTRG.21908	.	0	0.057897	0	0.083435	0	0.323096	0.186845	0	0.61618	1.1637	0.726487	0.323412	0.248415	0.52436	2.4266	1.46655	1.89448
54930	j	chr4	+	40353603	40361965	MSTRG.21909.3	2	3016	MSTRG.21909	ENSGALG00000034508	0.222216	0.086054	0.15997	0.186239	0.172257	0.056639	0.575025	0.500348	0.219177	0.25061	0.175795	0.3754	1.5844	1.09548	1.05355	0.744182	1.57444
54957	i	chr4	.	42532183	42532575	MSTRG.21896.1	1	393	MSTRG.21896	ENSGALG00000010719	0.072351	0.023757	0.080932	0.31388	0.208891	0.013801	0.161022	0.175248	0.096108	0.786608	1.73078	0.523039	1.19729	1.42712	0.255487	0.571173	0.450157
55075	x	chr4	+	45342567	45536791	MSTRG.21950.2	3	669	MSTRG.21950	ANTXR2	0.669564	0.723919	0.432542	0.290825	0.389569	0.678091	0.703246	0.202356	0.508787	1.80709	1.40348	2.08408	2.14893	1.07871	2.61984	1.98872	1.58249
55083	u	chr4	.	45647757	45649430	MSTRG.21954.1	1	1674	MSTRG.21954	.	0.085041	0	0.028469	0	0.018891	0.064679	0.214007	0.055447	0.057101	0.308622	0.390076	0.734053	0.443576	0.117517	1.76838	1.32701	1.30697
55084	u	chr4	.	45649926	45651267	MSTRG.21955.1	1	1342	MSTRG.21955	.	0.042658	0	0	0	0.023564	0	0.023422	0.049621	0.047485	0.349975	0.082192	0.371674	0.220906	0.12414	1.5642	1.12511	0.752028
55196	i	chr4	.	46681089	46682246	MSTRG.21990.1	1	1158	MSTRG.21990	SCD5	0.074154	0.341944	0.068803	0.147019	0.103989	0.187172	0.244115	0.178426	0.096393	0.377458	0.328091	0.439298	1.53058	1.05276	2.1904	2.11656	1.54159
55326	x	chr4	-	48654316	48705133	MSTRG.22021.1	2	13080	MSTRG.22021	ADGRL3	0.032782	0.058351	0.054183	0.043045	0.111758	0.085518	0.108017	0.053122	0.146661	0.394702	0.686886	0.358418	2.48927	2.12942	4.98267	4.0762	4.28868
55533	u	chr4	.	51035045	51035437	MSTRG.22107.1	1	393	MSTRG.22107	.	0.10925	0.202397	0.081469	0.198518	0.0794	0.076159	0.10567	0	0.081343	0.62381	0.725367	0.503365	1.42324	1.68859	1.20098	1.18239	1.87449
55615	i	chr4	.	52121997	52122637	MSTRG.22154.1	1	641	MSTRG.22154	ENSGALG00000035906	0.251661	0.193918	0.075006	0.387796	0.232621	0.08806	0.185106	0.215425	0.312396	0.339814	0.476847	0.187309	1.31273	1.57338	0.463887	0.42143	0.669248
55616	i	chr4	.	52124829	52126004	MSTRG.22155.1	1	1176	MSTRG.22155	ENSGALG00000035906	0.121617	0.17715	0.081767	0.045169	0.387773	0.154415	0.17639	0.058371	0.055892	0.271032	0.29243	0.534546	1.03249	1.53282	1.02658	1.12716	1.07955
55698	u	chr4	.	52615437	52617447	MSTRG.22230.1	1	2011	MSTRG.22230	.	0.0156	0	0	0	0.015725	0	0.152836	0.048253	0.146373	1.28394	0.442695	0.755767	1.1238	0.912968	0.673924	0.330952	0.262548
55711	u	chr4	.	52845837	52847143	MSTRG.22240.1	1	1307	MSTRG.22240	.	0.052502	0.091953	0.073248	0.10716	0.064173	0.032352	0.107824	0	0.012108	0.601879	0.162598	0.399598	1.45478	1.19827	1.67335	0.50473	0.530674
55773	u	chr4	.	53972723	53977404	MSTRG.22282.1	1	4682	MSTRG.22282	.	0.211563	0.138257	0.124649	0.246315	0.167781	0.314036	0.471812	0.277714	0.183719	1.02391	0.857564	0.70513	1.39099	1.46893	1.97921	1.42436	1.57776
55824	i	chr4	.	54621209	54623370	MSTRG.22303.1	1	2162	MSTRG.22303	PRDM5	0.118277	0.038357	0.01476	0.230719	0.158521	0.01403	0.217599	0.079534	0.029084	0.379661	0.219663	0.19528	1.23065	0.99601	1.91779	1.011	1.24798
55825	i	chr4	.	54628592	54629555	MSTRG.22304.1	1	964	MSTRG.22304	PRDM5	0.027431	0.053078	0.150829	0.060806	0.06387	0	0.080328	0.046486	0.015869	0.470313	0.218163	0.203394	1.05988	1.30923	2.18527	0	1.20681
55826	i	chr4	.	54630709	54631018	MSTRG.22305.1	1	310	MSTRG.22305	PRDM5	0.149201	0.080903	0	0	0.329337	0	0.19574	0.072463	0.342036	0.763156	0	0	1.16343	1.89012	0.83348	2.17081	1.66326
55827	i	chr4	.	54631274	54631832	MSTRG.22306.1	1	559	MSTRG.22306	PRDM5	0.042897	0.049451	0	0.059019	0.056571	0.108524	0.11246	0.123207	0.13891	0.155292	0.131547	0.412867	1.77599	1.56354	1.19639	2.20485	0.833011
55835	i	chr4	.	54657701	54658159	MSTRG.22313.1	1	459	MSTRG.22313	PRDM5	0.124721	0.060224	0	0	0.255735	0	0	0.126449	0	1.03021	0.080103	0.237424	1.52102	0.662756	1.28787	2.10507	0.841752
55841	u	chr4	.	54677113	54677486	MSTRG.22319.1	1	374	MSTRG.22319	.	0.076533	0.221734	0	0.083219	0.168267	0.087548	0.13692	0	0.161077	0	0.317536	0.184894	1.31973	1.64375	0.873807	1.18347	0.921542
55864	u	chr4	.	54786759	54787596	MSTRG.22342.1	1	838	MSTRG.22342	.	0	0.032987	0.076162	0	0.075473	0	0.187545	0	0	0.104805	0.128993	0	0.230367	0.687937	0.935457	1.00979	1.61597
55889	u	chr4	-	54929323	54944595	MSTRG.22361.1	3	1610	MSTRG.22361	.	0.128878	0.186567	0	0.198279	0.201324	0.055545	0.34805	0.324713	0.083393	1.20399	1.41952	1.1818	0.469213	0.422771	0.845394	1.57495	2.39027
55941	u	chr4	+	55954945	55960174	MSTRG.22374.1	2	3690	MSTRG.22374	.	0.034239	0.090782	0.043098	0.194744	0.289302	0.099023	0.354907	0.17184	0.04625	0.2683	0.570309	0.356124	2.17763	1.68747	1.15017	1.35552	0.481067
55943	u	chr4	.	56008337	56008670	MSTRG.22375.1	1	334	MSTRG.22375	.	0.019013	0.016443	0.044925	0.168666	0.976269	0.508506	0.375815	0.021167	0	0.864175	1.34887	0.006552	1.89087	2.38376	0.613705	1.32243	0.695256
55944	u	chr4	+	56010507	56016806	MSTRG.22376.1	2	6250	MSTRG.22376	.	0.034204	0.105812	0.020424	0.311638	0.374736	0.125427	0.521151	0.181185	0.155217	0.506833	0.657727	0.445397	1.94425	1.95658	0.787623	1.629	0.594959
55945	u	chr4	.	56017723	56017940	MSTRG.22377.1	1	218	MSTRG.22377	.	0.1313	0.23639	0.144445	0.587739	0.419329	0	1.25184	0.423157	0	0.757721	2.22797	0.392154	2.71914	1.52392	1.51275	1.35451	3.11293
55946	u	chr4	.	56019411	56025131	MSTRG.22378.1	1	5721	MSTRG.22378	.	0.012458	0.159274	0.013354	0.412702	0.537087	0.310338	0.677029	0.357749	0.101096	0.402038	0.680248	0.445336	1.50093	1.79156	0.763173	1.48934	0.651417
56451	i	chr4	.	63595487	63596219	MSTRG.22636.1	1	733	MSTRG.22636	ENSGALG00000013655	0.079263	0.126872	0.043536	0.333744	0.074713	0.04097	0.069151	0.09396	0.054551	0.860147	0.20064	0.319637	1.55528	0.691838	1.00432	1.52066	1.10276
56454	i	chr4	.	63611540	63611911	MSTRG.22638.1	1	372	MSTRG.22638	ENSGALG00000013655	0.384723	0.074309	0.511582	0.168449	0.170017	0.081539	0.505858	0.601403	0.085651	1.16444	0.839455	0.763552	0.976706	0.932014	1.36874	2.49329	2.0415
56467	i	chr4	-	63666808	63673188	MSTRG.22566.1	1	6381	MSTRG.22566	MICU3	0.896334	0.18668	0	0.670728	0.667476	0	0.397597	0	0.6421	0.682626	0.943758	0.880414	0.887283	0.368112	2.22559	2.75213	2.61232
56478	i	chr4	.	64144053	64144972	MSTRG.22573.1	1	920	MSTRG.22573	TUSC3	0.092616	0.11362	0.034457	0.154267	0.18097	0.058189	0.338717	0.252596	0.293232	0.327326	0.650222	0.499345	1.41004	1.36281	1.0655	2.27707	1.27632
56480	u	chr4	.	64286259	64293729	MSTRG.22576.1	1	7471	MSTRG.22576	.	0.021706	0.047966	0.012729	0.046117	0.079203	0.016173	0.071231	0.057571	0.021324	0.077871	0.164783	0.14948	0.138112	0.145325	1.08927	1.60539	0.64966
56490	u	chr4	.	64417599	64417966	MSTRG.22586.1	1	368	MSTRG.22586	.	0.070569	0	0	0	0.085932	0.08106	0	0.091408	0	0.238658	0.396648	0.838056	0.199297	0.205334	1.11684	3.04108	1.39572
56534	i	chr4	-	64807792	64821965	MSTRG.22645.1	2	12359	MSTRG.22645	ENSGALG00000037761	0.552187	0.676246	0.289032	0.984154	0.789875	0.521823	0.86021	0.740412	0.623234	1.93591	1.47195	1.55718	2.58153	2.36327	2.95683	2.81578	2.38282
57010	i	chr4	.	72158308	72158728	MSTRG.22838.1	1	421	MSTRG.22838	PCDH7	0	0.521584	0	0.223018	0.030842	0.066084	0.466265	0	0.307991	0.228646	0.96154	0.10465	0.717854	1.03435	1.38786	1.26096	1.53644
57019	i	chr4	.	72281558	72281961	MSTRG.22847.1	1	404	MSTRG.22847	PCDH7	0	0.068423	0	0.147659	0	0	0.348054	0.340389	0.078083	0.486252	0.354022	0.099665	0.052514	0.411158	0.752587	0.908852	1.64458
57031	i	chr4	.	72753090	72753363	MSTRG.22830.1	1	274	MSTRG.22830	ENSGALG00000034447	1.17073	0.804753	0.523327	0.228129	0.517828	0.96571	1.1128	0.985464	0.319014	1.55438	1.85604	1.50466	1.51064	1.7768	3.34796	4.00807	5.25535
57038	u	chr4	.	73354734	73358164	MSTRG.22863.1	1	3431	MSTRG.22863	.	0.016133	0.012085	0.009209	0.013668	0.035403	0	0.022145	0.039881	0	0.134262	0.127523	0.111892	1.40636	0.90548	0.370813	0.176398	0.073337
57097	u	chr4	.	74245720	74248430	MSTRG.22891.1	1	2711	MSTRG.22891	.	0.010488	0.063577	0.121493	0.047147	0.07192	0.089138	0.090759	0.106961	0.117957	0.737444	0.58919	0.50229	0.938623	0	1.0305	1.6597	1.04394
57102	u	chr4	.	74341395	74347590	MSTRG.22897.1	1	6196	MSTRG.22897	.	0.042755	0.035662	0.012876	0.05549	0.005104	0.073351	0.075894	0.024624	0.011502	7.32247	1.82238	0	1.17475	1.50674	1.96773	1.47786	1.28829
57127	u	chr4	.	75081883	75082337	MSTRG.22903.1	1	455	MSTRG.22903	.	0.062908	0	0	0.06886	0	0	0.123983	0	0	0.289537	0	0	1.53871	0.971735	0.148096	0.602184	0.354904
57146	u	chr4	.	75199831	75200324	MSTRG.22925.1	1	494	MSTRG.22925	.	0.057942	0	0	0	0.063802	0	0.23766	0.062784	0	0	0	0.16774	1.55859	0.953698	1.04306	0.724221	0.363997
57223	i	chr4	.	76490887	76491487	MSTRG.22981.1	1	601	MSTRG.22981	FAM184B	0	0	0.026549	0	0	0.05047	0	0	0.025103	0	0.056487	0	0.290352	0.001626	1.61769	0.767528	0.830467
57230	i	chr4	.	76511833	76513338	MSTRG.22988.1	1	1506	MSTRG.22988	FAM184B	0.025803	0.139305	0.104405	0.035685	0.058197	0.084766	0.072705	0.043158	0.017234	0.174953	0.141926	0.029255	0.243404	0.227407	1.18674	1.3639	0.767722
57313	u	chr4	.	77456872	77457227	MSTRG.23015.1	1	356	MSTRG.23015	.	0	0.193607	0	0.08801	0.17001	0	0	0	0.447502	0.831602	0.826232	0.492983	1.4054	0.928157	1.62956	1.57006	1.2003
57314	u	chr4	.	77457947	77458574	MSTRG.23016.1	1	628	MSTRG.23016	.	0.087082	0	0.196193	0.116137	0.019842	0.16697	0	0.000908	0.0504	0.409596	0.097578	0.814922	1.46854	0.648291	1.60475	1.69556	1.73622
57316	u	chr4	.	77466178	77466460	MSTRG.23018.1	1	283	MSTRG.23018	.	0.24147	0.097031	0	0.028594	0.193884	0.107181	0	0	0.128245	0.381246	2.17746	0.991308	0.597252	1.47889	1.19053	1.94834	1.0435
57388	u	chr4	.	79159934	79160316	MSTRG.23058.1	1	383	MSTRG.23058	.	0.377633	0.17255	0.204991	0.376522	0	0.507173	0.279362	0.275393	0.358382	1.42522	1.78845	1.56362	0.99561	1.25391	2.10464	1.31557	1.65099
58427	i	chr5	.	941997	942939	MSTRG.23491.1	1	943	MSTRG.23491	RMDN3	1.56642	0.938914	1.29749	0.352167	0.953403	1.41082	1.06377	0.784891	1.36898	2.71926	3.13789	1.66494	3.13914	4.07386	5.95931	5.51515	6.04532
58585	i	chr5	+	2961823	2964067	MSTRG.23546.1	3	1456	MSTRG.23546	GAS2	0.054301	0.056957	0.087452	0.022204	0.156277	0.113422	0.399725	0.141908	0.023912	0.529077	0.278112	0.458229	0.773783	0.958092	1.90545	1.73581	1.20687
58605	x	chr5	-	3499155	3504474	MSTRG.23558.1	4	1850	MSTRG.23558	BBOX1	0.431678	0.117217	0.211636	0.016936	0.286566	0.113739	0.542706	0.88866	0.389401	0.673438	0.255072	0.57847	2.22188	1.79144	0.450172	3.9091	3.72131
58945	u	chr5	.	8837317	8842359	MSTRG.23678.1	1	5043	MSTRG.23678	.	0.271953	0.223396	0.069314	0.165052	0.366545	0.063115	0.130767	0.169877	0.069269	0.563639	0.692842	0.635474	0.39105	0.345755	1.04449	1.59929	1.83389
58946	u	chr5	.	8842686	8847429	MSTRG.23679.1	1	4744	MSTRG.23679	.	0.221924	0.268057	0.086379	0.162378	0.386821	0.069422	0.124858	0.165777	0.103347	0.517724	0.440164	0.680969	0.444099	0.515019	1.50525	1.63989	2.39227
58947	u	chr5	.	8847722	8848016	MSTRG.23680.1	1	295	MSTRG.23680	.	0.289479	0.046852	0	0.283457	0.540244	0	0.051864	0.27096	0	0.43573	0.735762	0.665145	1.16687	0.500145	1.72601	2.14835	2.01661
58987	u	chr5	+	9223717	9228179	MSTRG.23689.1	2	4209	MSTRG.23689	.	0.442214	0.586067	0.500192	0.339759	0.382209	0.384342	0.436101	0.486106	0.307186	0.566793	0.801207	0.546751	2.13577	2.7843	1.82014	1.9829	1.02535
58991	u	chr5	.	9249539	9251208	MSTRG.23693.1	1	1670	MSTRG.23693	.	0.119978	0.166239	0.480506	0.127851	0.240587	0.352857	0.228231	0.237136	0.20867	0.57423	0.324448	0.145799	0.999489	1.52202	2.33716	1.38432	1.15513
59081	u	chr5	.	10361979	10362574	MSTRG.23715.1	1	596	MSTRG.23715	.	0.045958	0.046381	0.199103	0.183994	0	0.347152	0.158218	0.144448	0.05346	0.366935	0.274521	1.02879	0.35573	1.61976	2.14065	1.20547	1.40905
59101	x	chr5	+	10521413	10525630	MSTRG.23721.1	3	815	MSTRG.23721	CYP2R1	0.27399	0.322614	0	0.397476	0.158075	0.12513	0.211833	0.203967	0.07806	0.741684	0.711432	0.612067	0.794581	1.20327	1.61672	1.57234	1.09395
59124	i	chr5	.	10773390	10774276	MSTRG.23731.1	1	887	MSTRG.23731	ENSGALG00000033055	0.129079	0	0	0	0.042027	0.02627	0	0.017998	0.107764	0.26639	0.510128	0.258221	0.332323	0.919638	2.69511	1.35282	1.20135
59127	i	chr5	.	10816869	10817387	MSTRG.23734.1	1	519	MSTRG.23734	ENSGALG00000033055	0.055151	0	0	0	0	0.05825	0.181691	0	0	0.498421	0.283371	0.293741	0.403905	0.942275	2.02776	1.07042	1.46327
59135	i	chr5	.	11002960	11026580	MSTRG.23742.1	1	23621	MSTRG.23742	ENSGALG00000033055	0.142592	0.14299	0.033332	0.082102	0.094126	0.053865	0.254495	0.141452	0.059458	0.92596	0.971855	1.30012	1.60227	0	2.59013	1.85972	2.4062
59154	x	chr5	+	11264546	11297149	MSTRG.23751.1	2	4867	MSTRG.23751	ENSGALG00000035271	0.528466	0.124053	0.095486	0.819677	0.611147	0.275927	2.44821	0.68382	0.719168	1.60025	1.37721	2.66031	3.32599	2.82216	1.80031	1.92327	1.63013
59312	u	chr5	.	12618247	12618730	MSTRG.23776.1	1	484	MSTRG.23776	.	0.059139	0.056168	0.195835	0.258938	0	0	0.016558	0	0.131662	0.271588	0.417811	0.831313	0.80991	2.36874	1.86829	1.03244	1.71144
59326	o	chr5	+	12865434	12867179	MSTRG.23785.1	2	405	MSTRG.23785	PTPRJ	0.42405	0.177491	0	0.308935	0	0.80239	0.077611	0.240068	0	0.866702	0	0.542843	2.84239	2.26235	1.07222	2.74106	2.28952
59441	i	chr5	-	14330839	14340395	MSTRG.23852.1	1	9557	MSTRG.23852	BRSK2	0.205238	0.241671	0.049788	0.099817	0.545452	0.911195	0.355643	0.170653	0.045615	0.445474	0.296706	0.512596	0.822745	0.754801	1.9084	1.70646	1.78555
59495	u	chr5	+	15472433	15508369	MSTRG.23870.1	2	27915	MSTRG.23870	.	0.509782	0.071067	0.898656	0.575271	0.446142	1.72428	0.538585	0.487615	0.58141	1.94244	1.49568	1.46342	1.32523	1.07814	3.10838	2.73446	2.24159
59539	u	chr5	+	15887074	15888477	MSTRG.23878.1	1	1404	MSTRG.23878	.	0	0.175242	0	0.267791	0.088155	0	0.1794	0	0.358292	0	1.49348	0.955018	2.86305	2.01777	1.02366	0.908842	0
59584	u	chr5	+	16208659	16211513	MSTRG.23906.1	1	2855	MSTRG.23906	.	0	0.774101	0.204896	0.6153	0	0	0.386505	0.497567	0.535427	1.23156	1.32809	0.875065	1.11121	1.08691	3.43938	2.89682	3.2571
59959	u	chr5	+	21567671	21575541	MSTRG.24041.2	3	1226	MSTRG.24041	.	0.185967	2.78056	0	0	0.242758	0.383331	0.25294	0.092932	1.52884	0.249341	0	1.34586	2.07058	0.760823	3.37272	4.49614	3.41758
60240	u	chr5	+	24142835	24148892	MSTRG.24114.1	2	2730	MSTRG.24114	.	1.13342	1.16397	0.687914	0.612484	0.95584	1.18632	1.74728	1.5108	1.63937	3.81577	2.85411	4.1243	5.92912	4.98004	4.61315	4.2824	5.32583
60602	i	chr5	+	27671824	27681167	MSTRG.24235.1	2	416	MSTRG.24235	SLC8A3	0.298769	0.277243	0.038102	0.094694	0.472115	0.1511	1.55059	0.678562	1.35248	0.765604	1.48578	0.718294	2.60827	3.29949	1.01824	1.68022	1.39647
60686	u	chr5	.	28350591	28350997	MSTRG.24265.1	1	407	MSTRG.24265	.	0.140655	0	0	0.163395	0	0.22358	0	0	0.313141	0.215789	0.218014	0.22116	0.426335	0.362513	1.15894	1.45065	0.828805
60694	u	chr5	.	28398616	28399848	MSTRG.24270.1	1	1233	MSTRG.24270	.	0.101467	0.086856	0.0851	0.127054	0	0.121292	0	0.111161	0.064603	0.066513	0.428803	0.213683	0.989771	1.37558	1.72191	0.904008	1.30173
60695	u	chr5	.	28400330	28402076	MSTRG.24271.1	1	1747	MSTRG.24271	.	0.032714	0.19061	0.196336	0.198348	0.027152	0.377319	0.021448	0.177209	0.08956	0.330101	0.232909	0.171106	1.05001	0.751984	1.83123	0.995595	1.16893
60696	u	chr5	.	28402364	28404394	MSTRG.24272.1	1	2031	MSTRG.24272	.	0.04088	0.327418	0.224083	0.265369	0.061662	0.279803	0.192686	0.186509	0.225397	0.397491	0.429224	0.462585	1.4571	1.80138	1.86146	1.317	1.7121
60716	i	chr5	+	28555795	28565543	MSTRG.24291.1	3	1648	MSTRG.24291	RAD51B	0.112896	0.224003	0.038728	0.192496	0.066902	0.212343	0.394471	0.205429	0.251577	0.4628	0.309369	0.324439	1.16025	2.07906	1.63382	1.51091	1.76657
60758	i	chr5	.	28873083	28873454	MSTRG.24326.1	1	372	MSTRG.24326	PIGH	0.265229	0	0.086921	0.66766	0.144964	0	0	0	0.402446	0.476875	2.27094	0.348638	0.463048	0.726699	3.17813	1.90895	2.49694
60895	u	chr5	.	30811289	30813438	MSTRG.24381.1	1	2150	MSTRG.24381	.	0.162183	0.255738	0.173148	0.167008	0.158675	0.043539	0.087719	0.103102	0.106436	0.539497	0.639067	0.764107	1.27084	0.95991	2.06168	1.41417	1.16655
60900	u	chr5	.	31233965	31235877	MSTRG.24385.1	1	1913	MSTRG.24385	.	0.029925	0.019378	0	0.151688	0.090481	0.047568	0.028727	0.018001	0	0.144116	0.192005	0.184627	0.121992	0.111518	1.72031	0.80783	1.02302
60966	i	chr5	.	32447359	32448171	MSTRG.24426.1	1	813	MSTRG.24426	STXBP6	0.181748	0.046611	0.066936	0.648002	0.077794	0.111927	0.558557	0.423711	0.235145	0.45232	0.271346	0.337352	1.1482	2.13529	0.865239	1.5179	1.49579
60997	i	chr5	-	32972364	32989405	MSTRG.24439.1	2	16126	MSTRG.24439	NOVA1	1.00459	1.21729	0.868147	1.17117	1.20789	0.679272	1.88875	1.51568	0.879323	3.15499	2.49032	3.00407	2.583	2.65095	3.91193	3.59672	3.91095
61142	i	chr5	.	35142908	35144778	MSTRG.24475.1	1	1871	MSTRG.24475	NPAS3	0.240773	0.500911	0.19445	0.661572	0.420584	0.465419	0.897626	0.567517	0.941583	1.48563	1.64939	3.06323	1.73343	1.60248	1.34598	1.9066	0.812492
61146	o	chr5	+	35396851	35430333	MSTRG.24479.1	2	858	MSTRG.24479	NPAS3	0.298809	0.333321	0.067856	0.757764	0.453997	0.330341	0.533032	0.425947	0.663697	1.66165	1.62508	1.73313	1.24114	1.82283	2.8892	0.938698	0.945623
61149	i	chr5	.	35555919	35556845	MSTRG.24481.1	1	927	MSTRG.24481	NPAS3	0.044374	0.059837	0.068394	0.388574	0.412862	0.097513	0.271263	0.2716	0.240485	0.911975	0.890296	0.867294	2.64435	2.30275	4.41388	3.19452	3.90339
61151	i	chr5	.	35647985	35648746	MSTRG.24483.1	1	762	MSTRG.24483	NPAS3	0	0.040601	0.040492	0.368968	0.408955	0.039806	0.251735	0.448029	0.459537	0.627047	0.309772	0.201599	1.57888	0.801003	1.96694	2.14285	2.70922
61250	i	chr5	.	36804679	36805298	MSTRG.24521.1	1	620	MSTRG.24521	SLC25A21	0.040052	0.014911	0	0.125165	0.152846	0.097846	0.100724	0.007541	0.187014	0.719299	0	0.317421	1.60556	1.10791	1.28957	0.38544	1.52059
61251	i	chr5	.	36806269	36807251	MSTRG.24522.1	1	983	MSTRG.24522	SLC25A21	0.05573	0.111832	0.032464	0.127282	0.03217	0	0.095823	0.121799	0.032413	0.312708	0.586108	0.384233	0.880022	0.375567	1.65411	1.64446	0.824324
61277	u	chr5	.	36971074	36971311	MSTRG.24548.1	1	238	MSTRG.24548	.	0.09239	0	0	0.130337	0.392011	0.36757	0.109767	0.217036	0.330697	0.315865	1.3332	1.31176	0.584435	0.313385	1.6875	2.0555	0.980189
61288	u	chr5	.	37010947	37011461	MSTRG.24559.1	1	515	MSTRG.24559	.	0.166738	0.147519	0	0.060233	0.061201	0.128717	0.183102	0.059781	0.243785	0.755273	0.427881	0.672779	1.52123	0.143245	1.99643	1.58649	0.999405
61551	u	chr5	.	39161718	39162559	MSTRG.24667.1	1	842	MSTRG.24667	.	0.402306	0.196545	0.258649	0.168065	0.03706	0.360957	0.062424	0.201512	0.286439	0.154388	0.043667	0.616987	1.03239	0.573265	1.70444	0.964498	1.5887
61580	u	chr5	.	39294614	39296897	MSTRG.24681.1	1	2284	MSTRG.24681	.	0.142958	0.226267	0.266391	0.261365	0.220748	0.328491	0.253231	0.274784	0.29457	0.654653	0.831075	0.696667	1.09269	1.53011	1.46353	2.02645	1.84947
61632	i	chr5	.	40724786	40726893	MSTRG.24719.1	1	2108	MSTRG.24719	CEP128	0.092711	0.039948	0.044413	0.262763	0.022353	0.139937	0.335845	0.150215	0.002152	0.404769	0.335348	0.438975	0.834605	0.643291	1.37446	1.0972	1.37735
61634	i	chr5	.	40733156	40733515	MSTRG.24721.1	1	360	MSTRG.24721	CEP128	0.29329	0	0.177288	0	0	0.167676	0.313401	0.259096	0.190493	0.180144	1.01246	0.11752	0.706796	1.77779	1.547	0.811661	1.79891
61636	i	chr5	.	40769074	40770265	MSTRG.24723.1	1	1192	MSTRG.24723	CEP128	0.000477	0.076482	0.019325	0.108882	0.082399	0.150489	0.237239	0.084468	0.02673	0.072582	0.058194	0.327633	0.42268	0.7178	1.61541	0.966941	1.39995
61644	i	chr5	.	40787093	40788603	MSTRG.24730.1	1	1511	MSTRG.24730	CEP128	0.168984	0.091412	0.039372	0.146728	0.020374	0.132876	0.198175	0.182399	0	0.76226	0.230435	0.160562	0.539686	0.85758	1.10337	1.62495	1.41025
61729	i	chr5	.	43303087	43303852	MSTRG.24758.1	1	766	MSTRG.24758	TTC8	0.185228	0.629377	0.212026	0.229028	0.412014	0.644325	0.367682	0.178633	0.783427	0.512914	0.615509	0.546409	2.04331	2.42065	4.02227	2.5679	2.35682
61730	i	chr5	.	43304173	43306547	MSTRG.24759.1	1	2375	MSTRG.24759	TTC8	0.1374	0.284233	0.066916	0.091166	0.439747	0.309603	0.483244	0.173466	0.174137	0.454529	0.654072	0.285877	1.53444	1.48568	1.51681	1.70366	1.15104
61767	i	chr5	.	43756256	43766928	MSTRG.24773.1	1	10673	MSTRG.24773	KCNK13	0.185332	0.286836	0.168497	0.188354	0.097168	0.430568	0.169546	0.163322	0.185336	0.159182	0.107883	0.25849	0.231465	0.61167	1.3533	2.05159	1.48315
61769	i	chr5	.	43791253	43792089	MSTRG.24775.1	1	837	MSTRG.24775	KCNK13	0.068395	0.229433	0.152506	0.299217	0.113344	0.082799	0.037305	0.163616	0.050168	0.157395	0.437518	0.009412	0.126736	0.293598	2.32402	1.47327	1.62447
61770	i	chr5	.	43797977	43798913	MSTRG.24776.1	1	937	MSTRG.24776	KCNK13	0.198359	0.087137	0.238402	0.14715	0	0.097115	0	0.036752	0.162365	0.279022	0.235437	0.14106	0.181136	0.319097	1.81246	2.52834	2.00921
61851	u	chr5	.	44653724	44654349	MSTRG.24813.1	1	626	MSTRG.24813	.	0.050418	0.058634	0.199183	0.150151	0	0.037865	0.06052	0.11002	0.050898	0.070149	0.146834	0.022839	1.20032	1.94901	0.779156	1.98981	1.51456
61855	i	chr5	.	44822672	44823068	MSTRG.24815.1	1	397	MSTRG.24815	RIN3	0.129396	0.296271	0.374763	0.486329	0.200984	0.594027	0.594863	0.15309	0.0776	1.76907	1.61949	1.0767	2.04557	1.56369	4.23919	2.44665	3.31484
62007	i	chr5	.	46712322	46712722	MSTRG.24869.1	1	401	MSTRG.24869	VRK1	0.361863	0.130565	0.090912	0.023285	0.078861	0.700813	0.307313	0.093269	0.093138	0.843075	0.732902	0.712699	2.20947	2.31118	3.04177	3.38445	2.77164
62008	i	chr5	.	46718745	46719054	MSTRG.24870.1	1	310	MSTRG.24870	VRK1	0.431093	0.330108	0	0.303208	0.388448	0.498627	1.25737	0.98689	0.356671	1.35933	0.711626	1.64099	1.94707	2.49739	3.63814	3.44184	4.31807
62118	u	chr5	-	49101762	49110581	MSTRG.24934.1	2	4373	MSTRG.24934	.	0.039208	0.044333	0	0.074765	0.116206	0.083212	0.14926	0.123389	0.021858	0.358059	0.465652	0.583053	2.50308	2.01577	1.27977	1.04564	0.626811
62313	x	chr5	+	50636707	50650700	MSTRG.25006.1	2	737	MSTRG.25006	ENSGALG00000037017	0.061605	0.081493	0.041771	0.119168	0.29745	0.202819	0.228664	0.315971	0.158081	0.433302	0.509653	0.390273	0.773031	0.681907	1.45137	0.8517	1.23609
62410	u	chr5	.	52614113	52615975	MSTRG.25047.1	1	1863	MSTRG.25047	.	0	0	0.017129	0	0	0.016281	0.033744	0	0.034205	0.242034	0.319453	0.346667	1.61217	1.89206	0.668776	0.910831	0.442739
62518	u	chr5	.	53730079	53731749	MSTRG.25098.1	1	1671	MSTRG.25098	.	0.051388	0.016543	0.02852	0	0	0.018152	0.018811	0.061483	0.03782	0.144538	0.262278	0.026366	0.188932	0.600433	1.59032	0.587559	1.11869
62519	u	chr5	.	53732478	53734102	MSTRG.25099.1	1	1625	MSTRG.25099	.	0	0.017011	0.039276	0	0.01946	0.009333	0	0.074171	0.039215	0.304596	0.203634	0.067781	0.352505	0.346446	1.91416	1.05354	1.36321
62582	x	chr5	-	54484244	54488921	MSTRG.25133.1	2	2059	MSTRG.25133	Six1	0.044634	0.235686	0.127362	0.143927	0.072008	0.124964	0.216619	0.096869	0.169503	0.518007	0.476541	0.365572	0.515532	0.642651	0.934201	2.23658	1.90284
62802	u	chr5	.	56567477	56567679	MSTRG.25196.1	1	203	MSTRG.25196	.	0	0.059519	0.24465	0	0.103681	0.320116	0.586035	0	0	0.840213	0.439518	0.222783	0.610451	1.07177	1.96159	2.74352	1.21015
62901	i	chr5	.	58133136	58133524	MSTRG.25270.1	1	389	MSTRG.25270	TRIM9	0.185417	0.001412	0.305324	0.113081	0	0.025561	0	0.086766	0.087332	0.121111	0.094518	0.093383	0.279556	0.183783	1.31275	1.50072	1.02582
63033	u	chr5	.	59779573	59780346	MSTRG.25292.1	1	774	MSTRG.25292	.	2.4361	1.28666	1.18119	5.20127	2.93167	2.40117	4.00982	3.93203	4.35169	4.28014	3.59962	4.79391	5.93424	5.55039	5.73187	7.05323	5.26417
63034	u	chr5	.	59786330	59786540	MSTRG.25293.1	1	211	MSTRG.25293	.	0	0.131009	0.07562	0	0.074936	0	0	0.39126	0	0	0.157989	0	0.792397	0.116542	2.01271	1.2693	1.4184
63053	u	chr6	.	758061	758429	MSTRG.25328.1	1	369	MSTRG.25328	.	0.274321	0.194724	0.109391	0.544037	0.57237	0.184817	0.47161	0.014215	0.166976	0.81649	0.405205	0.999067	1.28735	1.69912	1.46049	0.694868	1.35178
63095	i	chr6	.	1822590	1823008	MSTRG.25391.1	1	419	MSTRG.25391	GRID1	0.050217	0	0	0.137669	0	0	0	0	0.152087	0.149919	0.965252	0	0.602576	0.452795	1.17935	0.836182	1.33704
63178	i	chr6	+	2635312	2637613	MSTRG.25434.1	2	2275	MSTRG.25434	ENSGALG00000034735	0.481999	0.465822	0.375795	0.847817	0.656737	0.485382	0.944594	0.90422	0.583894	2.0219	1.96632	2.02591	2.72058	0.9833	1.20792	1.84595	1.5612
63267	u	chr6	.	4214387	4218402	MSTRG.25367.1	1	4016	MSTRG.25367	.	0.056995	0.012194	0.01584	0.015603	0.019686	0.022609	0.109343	0.042817	0.023696	0.212572	0	0.245748	1.06582	1.01644	1.27845	1.29755	2.12361
63273	i	chr6	.	4251876	4253592	MSTRG.25450.1	1	1717	MSTRG.25450	SH2D4B	0.073251	0.0161	0.111207	0	0.05507	0.008833	0.018307	0.060168	0	0.140496	0	0.330773	1.09185	0.554233	1.6664	0.707943	1.63762
63313	u	chr6	.	4511536	4513569	MSTRG.25476.1	1	2034	MSTRG.25476	.	0	0.054272	0.031067	0.006223	0.014929	0.029825	0	0	0.033352	0.096939	0.189922	0.100485	0.241421	0.370697	1.81045	1.11998	1.03449
63329	u	chr6	-	4641566	4704280	MSTRG.25492.1	2	38250	MSTRG.25492	.	0.250465	0.438467	0.130988	0.618047	0.507818	0.536811	0.489615	0.475496	0.272758	1.97607	2.68648	1.97498	2.65672	1.99995	1.90946	1.51847	1.50441
63412	u	chr6	-	5984397	5986598	MSTRG.25546.1	2	1544	MSTRG.25546	.	0.072926	0.062662	0	0	0.040963	0.124897	0.02029	0	0	0.092669	0.04715	0.151367	0.567007	0.583056	1.76506	3.20312	2.62119
63426	u	chr6	.	6063096	6065297	MSTRG.25559.1	1	2202	MSTRG.25559	.	0	0.025107	0	0	0	0.034255	0.034221	0	0	0.139465	0	0	0.259307	0.309431	2.05697	1.87975	1.1594
63481	i	chr6	.	6330477	6332083	MSTRG.25607.1	1	1607	MSTRG.25607	PCDH15	0.148214	0	0	0	0.019352	0.106376	0.03912	0	0	0.027326	0.059792	0.05338	0.381633	0.412548	1.21397	1.43331	1.01884
63513	i	chr6	.	6609957	6610428	MSTRG.25639.1	1	472	MSTRG.25639	PCDH15	0.272892	0.146414	0.06761	0	0.113586	0.363663	0.132748	0	0.067505	0.093036	0.545278	0	0.356312	0.816323	1.70747	2.25432	1.76822
63582	i	chr6	-	7930991	7934285	MSTRG.25652.1	2	3266	MSTRG.25652	JMJD1C	1.31402	1.03328	1.67814	0.990534	0.918532	2.0925	0.78071	1.00883	1.06586	1.48074	1.745	0.986509	3.43749	2.91379	4.57039	2.82382	3.39792
63605	x	chr6	-	8260740	8265254	MSTRG.25664.1	2	969	MSTRG.25664	RTKN2	0.654018	0.513438	0.134564	0.203624	0.399039	0.228532	1.47935	0.437705	0.10913	0.615196	0.445331	0.803278	1.49844	1.17054	2.75099	3.09071	2.40237
64144	u	chr6	-	12086518	12110070	MSTRG.25815.1	2	11557	MSTRG.25815	.	0.102235	0.102679	0.107696	0.130582	0.159631	0.182885	0.416671	0.303494	0.178945	1.44465	1.21448	1.10967	3.5532	2.34745	1.36794	1.33957	1.04946
64145	u	chr6	.	12113504	12114100	MSTRG.25816.1	1	597	MSTRG.25816	.	0.237822	0.113918	0	0.157445	0.193639	0.232169	0.105302	0.323746	0.110275	0.9499	1.48896	1.09843	3.81517	4.34623	0.85687	0.974495	0.554539
64363	i	chr6	-	15271342	15275789	MSTRG.25911.1	2	4336	MSTRG.25911	ADK	0.32209	0.459269	0.19613	0.721556	0.573871	0.4253	0.973146	0.118415	0.650778	0.428683	0.759306	1.15867	3.35828	3.45128	3.51038	3.50991	4.02426
65945	u	chr6	.	34026870	34027418	MSTRG.26468.1	1	549	MSTRG.26468	.	0.048857	0	0.087191	0.11414	0	0.006037	0.114509	0.062726	0.469674	0.374511	0.360976	0.160502	1.07001	0.179165	0.738331	1.65488	1.05578
66159	i	chr7	-	734175	764004	MSTRG.26567.1	6	1414	MSTRG.26567	COL3A1	0.176925	0.295629	0.133632	0.302779	0.246579	0.143947	0.25286	0.411063	0.202225	1.11844	1.05737	0.948184	1.68831	2.38857	2.09155	1.81656	1.10499
66192	u	chr7	-	1173596	1244504	MSTRG.26572.1	3	5540	MSTRG.26572	.	0.018425	0.009979	0.017281	0.011311	0.025025	0.031146	0.168441	0.027785	0.074614	0.341566	0.202031	0.159063	0.293654	0.735574	2.12882	1.64112	1.64159
66345	u	chr7	.	4074586	4074978	MSTRG.26644.1	1	393	MSTRG.26644	.	0.007959	0	0.018015	0	0	0.077182	0	0.193237	0	0	0	0.279524	0.653167	2.2393	0.626416	1.48191	1.05892
66351	u	chr7	.	4105449	4106228	MSTRG.26650.1	1	780	MSTRG.26650	.	0.077768	0	0.039693	0.029129	0.028997	0.01571	0.01668	0	0	0.141307	0.154926	0.068081	0.53102	0.735124	1.42133	0.874229	0.856706
66352	u	chr7	.	4112461	4113071	MSTRG.26651.1	1	611	MSTRG.26651	.	0.130302	0.071159	0.145964	0.020206	0	0.047507	0	0.224696	0	0.035935	0	0.139918	0.557633	1.02481	1.42347	1.26955	0.579589
66355	u	chr7	.	4123090	4123768	MSTRG.26654.1	1	679	MSTRG.26654	.	0.019123	0	0.140528	0	0	0.044672	0.092585	0	0	0.19402	0	0.010313	1.00854	1.487	0.46049	1.6016	0.48577
66374	i	chr7	.	4246924	4247781	MSTRG.26672.1	1	858	MSTRG.26672	BARD1	0.036343	0	0.074386	0	0.036857	0.154637	0.218595	0	0.148418	0.921085	0.443236	0.136025	1.20817	0.830956	3.64802	1.88116	2.51667
66546	i	chr7	+	5209552	5210431	MSTRG.26706.1	2	826	MSTRG.26706	ENSGALG00000004045	0.589937	0.657409	0.855006	0.54861	0.867852	1.40604	0.982896	1.29428	0.811572	1.71338	3.26158	3.48804	5.42259	4.85239	8.70357	9.82357	7.33099
66609	i	chr7	.	6135050	6135430	MSTRG.26744.1	1	381	MSTRG.26744	ENSGALG00000004274	0.225381	0.10883	0	0.227644	0.214097	0	0.406764	0.141262	0.191347	0.46103	1.34653	0.752791	0.753393	1.6674	5.43309	1.71971	3.95366
66611	i	chr7	.	6144094	6144475	MSTRG.26746.1	1	382	MSTRG.26746	ENSGALG00000004274	0.149116	0.445443	0.282704	0.227319	0.206135	0.069939	0.081194	0	0.373958	0.179666	0.224261	1.49209	0.739651	0.202924	4.25378	1.42644	2.83511
66612	i	chr7	.	6145000	6145620	MSTRG.26747.1	1	621	MSTRG.26747	ENSGALG00000004274	0.057234	0.20827	0.102776	0.695821	0.148384	0.146048	0.139278	0.043151	0.070506	0.336475	1.29505	0.993251	0.573315	0.54808	3.28496	3.34363	4.30644
66914	u	chr7	.	11055079	11055660	MSTRG.26862.1	1	582	MSTRG.26862	.	0.313651	0.347573	0.500017	0.259723	0.355877	0.780898	0.118746	0.228055	0.265753	0.222109	0.592152	0.717903	0.798825	0.886165	1.65082	2.325	1.83118
66921	u	chr7	.	11071733	11075593	MSTRG.26856.1	1	3861	MSTRG.26856	.	0.035202	0.051658	0.144668	0.273138	0.217994	0.120443	0.185492	0.09808	0.032791	0.24389	0.151602	0.144451	1.52866	1.40024	1.62793	1.35244	1.58372
66937	i	chr7	-	11145943	11162327	MSTRG.26877.1	2	599	MSTRG.26877	SPATS2L	0.530545	0.344499	0.404288	0.633114	0.146957	0.531391	0.468062	0.229959	0.591591	1.15813	0.63571	1.65625	2.44975	1.82635	3.88673	3.20925	2.61472
66939	i	chr7	.	11179868	11181032	MSTRG.26879.1	1	1165	MSTRG.26879	SPATS2L	0.193057	0.283948	0.272288	0.201171	0.090331	0.763158	0.458405	0.147795	0.341868	0.271095	0.73987	0.642027	1.18322	1.47041	2.19409	4.39613	3.55588
66941	i	chr7	.	11209207	11211683	MSTRG.26880.1	1	2477	MSTRG.26880	SPATS2L	0.645778	0.640766	0.464223	0.467509	0.49714	0.922778	0.424204	0.643148	0.831337	1.638	0.796254	0.92659	2.29373	1.92311	3.00629	2.23706	3.0126
67099	i	chr7	.	12165151	12168766	MSTRG.26942.1	1	3616	MSTRG.26942	ENSGALG00000042439	1.77913	0.92687	1.49619	1.0533	0.970904	0.889653	1.3625	1.24759	0.974451	2.13984	2.12693	1.83972	1.76815	1.85265	3.43156	3.09778	3.22582
67121	u	chr7	.	12380111	12385751	MSTRG.26930.1	1	5641	MSTRG.26930	.	0.083657	0.124131	0.106755	0.116161	0.078353	0.093708	0.069265	0	0	0.17054	0.227191	0.179068	1.01925	0	1.25018	1.62885	1.08588
67142	x	chr7	+	12511473	12518566	MSTRG.26958.2	3	5747	MSTRG.26958	ADAM23	0.003944	0.361879	0.268185	0.676078	0.000474	0.40892	0.005932	0.467648	0.286766	0.767868	0.98942	1.01327	1.08555	0.009294	2.3936	1.95659	2.10985
67387	i	chr7	.	15453674	15454091	MSTRG.27190.1	1	418	MSTRG.27190	PLEKHA3	0.136954	0.36635	0.119572	0.323154	0.059621	1.15672	0.340132	0.283432	0.034074	0.432745	0.565584	0.914061	1.58685	1.48747	1.78749	1.22498	1.14617
67462	u	chr7	+	16151617	16167372	MSTRG.27039.2	2	15303	MSTRG.27039	.	0.110053	0.173431	0.095145	0.301629	0.252601	0.148321	0.132032	0.134325	0.243618	0.381416	0.512855	0.547277	0.942923	0.608725	1.58832	0.941015	1.75927
67485	u	chr7	.	16347570	16349435	MSTRG.27049.1	1	1866	MSTRG.27049	.	0.192555	0.279405	0.308454	0.588065	0.16947	0.233764	0.207995	0.357726	0.296609	0.534487	1.36948	0.528742	1.04329	1.12634	1.58659	2.05875	2.23388
67507	u	chr7	.	16493253	16495887	MSTRG.27055.1	1	2635	MSTRG.27055	.	0.0937	0.115293	0.07475	0.076698	0.058694	0.226643	0.152389	0.300107	0.361596	0.320504	0.43958	0.927253	1.2396	1.56219	0.390702	0.341339	0.532185
67794	i	chr7	.	19022254	19023147	MSTRG.27150.1	1	894	MSTRG.27150	G6PC2	0.127221	0.021501	0.136636	0.105139	0.017686	0.084822	0	0	0.1782	0.221039	0.121461	0.320004	2.20023	0.638834	1.80879	1.35207	1.52073
67799	x	chr7	-	19026161	19030481	MSTRG.27152.1	2	3143	MSTRG.27152	SPC25	0.095081	0.065817	0	0.081771	0.144591	0.077046	0.235236	0.07261	0.066326	0.47519	0.291206	0.170211	0.542605	0.588903	1.79001	1.39161	1.58308
67857	i	chr7	.	19816159	19817313	MSTRG.27203.1	1	1155	MSTRG.27203	CSRNP3	0.024782	0	0	0.08156	0	0.105047	0.176893	0.029815	0.055173	0.309952	0.752961	0.407851	0.551298	0	3.2734	2.33243	2.74582
67858	i	chr7	.	19819955	19821229	MSTRG.27204.1	1	1275	MSTRG.27204	CSRNP3	0.14347	0.002656	0	0.120102	0.073586	0.02379	0.215591	0.202567	0.048987	0.773227	1.1928	0.887106	1.10979	1.78267	4.16477	2.15429	4.59662
68142	x	chr7	+	22366998	22373033	MSTRG.27340.1	2	853	MSTRG.27340	ENSGALG00000033452	1.54555	1.09071	1.12968	0.673518	1.07675	1.77057	1.43934	1.193	0.863049	2.39898	4.86946	2.43196	2.90376	2.23974	3.85655	4.17754	3.45952
68341	u	chr7	.	23300385	23301246	MSTRG.27434.1	1	862	MSTRG.27434	.	0	0.116593	0.111062	0	0.018343	0	0.108307	0.084132	0.073681	0.385955	1.56496	0.670538	0.884241	1.07194	1.34082	1.64603	0.668339
68528	u	chr7	.	26184576	26185479	MSTRG.27503.1	1	904	MSTRG.27503	.	0	0.030578	0	0.138635	0.069499	0	0.139082	0	0	0.23484	0.081344	0.048737	2.55248	1.61536	0.099386	0.666423	0.153111
68573	i	chr7	.	26464227	26465615	MSTRG.27518.1	1	1389	MSTRG.27518	IQCB1	0.437186	0.099506	0.196197	0	0.362007	0	0.605381	1.09627	0.455208	0.699611	0.803111	0.691203	0	2.44991	2.74486	1.15612	1.8148
68683	i	chr7	.	27905984	27906804	MSTRG.27572.1	1	821	MSTRG.27572	KALRN	0.052065	0.134233	0	0	0.038135	0	0.168863	0	0.255085	0.974108	1.42994	0.663332	0.878941	1.27682	0.895943	0.286002	1.04243
69101	u	chr7	.	34038296	34038614	MSTRG.27718.1	1	319	MSTRG.27718	.	0.070713	0.085794	0	0.086185	0	0.095086	0	0.377828	0	0.275318	0.213612	0.21037	1.29181	1.20121	3.52057	0.656276	0.820379
69478	i	chr8	.	1479314	1481222	MSTRG.27891.1	1	1909	MSTRG.27891	KIF14	0.138222	0.160818	0.014004	0.135648	0.140695	0.467835	0.635611	0.46943	0.154746	0.712719	0.557705	0.825876	0.564725	0.478571	2.10759	1.32512	1.53462
69565	u	chr8	.	2725722	2727065	MSTRG.27924.1	1	1344	MSTRG.27924	.	0	0.155483	0.101344	0.177311	0.100349	0.187873	0.05932	0.057438	0.132743	0.21703	0.063832	0.023989	0.300759	0.46238	1.48628	1.28689	1.63947
69601	u	chr8	.	3334754	3335587	MSTRG.27959.1	1	834	MSTRG.27959	.	0	0.127202	0	0.037568	0	0	0.03719	0.123051	0.038077	0.163366	0	0.24297	0.414931	0.35089	1.48982	2.23459	0.789879
69602	u	chr8	.	3338814	3339841	MSTRG.27960.1	1	1028	MSTRG.27960	.	0	0.097587	0.121909	0.060956	0.135168	0.188468	0.148326	0.267987	0.247852	0.211039	0.033501	0.158091	0.094442	0.40475	1.80699	0.891587	1.01814
69607	u	chr8	.	3360379	3361821	MSTRG.27965.1	1	1443	MSTRG.27965	.	0.047028	0	0.04423	0.120283	0.065744	0.183754	0.181043	0.209248	0.124075	0.189342	0.446236	0.167926	0.523153	0.677021	0.693651	1.56264	1.41403
69610	u	chr8	.	3368852	3373285	MSTRG.27968.1	1	4434	MSTRG.27968	.	0.029434	0.144875	0.09716	0.160814	0.155628	0.140147	0.210581	0.202493	0.111928	0.214799	0.344538	0.147795	0.686501	0.644718	1.39447	1.44923	1.28886
69611	u	chr8	.	3374531	3375681	MSTRG.27969.1	1	1151	MSTRG.27969	.	0.072464	0.079843	0	0.168014	0.107714	0.181155	0.109145	0.228649	0.138411	0.036257	0.274717	0.298871	0.36413	0.686208	1.50223	0.873246	1.41518
69699	i	chr8	.	3936396	3936675	MSTRG.28010.1	1	280	MSTRG.28010	TEDC1	0.136415	0.256292	0.00868	0.223796	0	0.313869	0.288454	0.060272	0	0	1.87995	0.379827	0.286521	0.321049	1.67344	1.55653	0.79333
69906	i	chr8	.	4859264	4860719	MSTRG.28072.1	1	1456	MSTRG.28072	PRRX1	0.074014	0.010373	0.05131	0.086717	0.032579	0.069051	0.108656	0.070954	0.317816	1.24545	1.66084	1.20126	2.06708	1.28167	1.5678	0.769153	0.70259
70303	i	chr8	.	8298285	8298636	MSTRG.28213.1	1	352	MSTRG.28213	BRINP3	0	0.068129	0	0	0.089838	0.159788	0.089297	0.139943	0.090517	0.124753	0.312313	0.403675	0.079032	0.092991	1.60498	0.70958	1.89838
70422	i	chr8	.	11456042	11456647	MSTRG.28255.1	1	606	MSTRG.28255	OLFM3	0.225844	0.091231	0.131649	0.336064	0.156031	0.099941	0.155607	0.534575	0.262889	1.6158	0.850017	1.45863	1.73168	2.16973	0.559408	1.33782	0.879834
70423	i	chr8	.	11465616	11465953	MSTRG.28256.1	1	338	MSTRG.28256	OLFM3	0.143571	0.116989	0	0.231742	0	0.232672	0.324254	0.167668	0	1.87912	0.858992	1.0061	1.41415	1.84098	0.995921	2.09231	1.0884
70519	i	chr8	.	12096585	12101552	MSTRG.28290.1	1	4968	MSTRG.28290	FRRS1	0.272452	0.290443	0.157035	0.226163	0.427111	0.573193	0.539325	0.549228	0.718713	1.35717	0.76347	0	2.58984	2.27276	1.75677	1.93329	1.16084
70536	u	chr8	.	12364739	12365062	MSTRG.28299.1	1	324	MSTRG.28299	.	0.094779	0.076277	0	0	0.140586	0.042469	0.397694	0.062293	0.34191	0.404359	1.85501	1.0874	0.797904	0.227187	1.6638	1.5418	0.69361
70541	u	chr8	.	12402339	12402542	MSTRG.28302.1	1	204	MSTRG.28302	.	0.078518	0.310493	0.354299	0.150026	0.118571	0.456403	0.468366	1.19505	0.185666	0.575929	0.910172	0.822401	0.867798	0.342465	1.47	1.7893	1.30681
70558	u	chr8	.	12910213	12911969	MSTRG.28313.1	1	1757	MSTRG.28313	.	0	0.061682	0	0.057985	0.017939	0.034527	0	0	0.036269	0.024993	0.020926	0.100302	0.681952	0.616738	1.47226	0.843204	0.845601
70560	u	chr8	.	12918644	12918923	MSTRG.28315.1	1	280	MSTRG.28315	.	0.102226	0.007192	0	0.022973	0.11294	0	0	0	0.056143	0.469459	0	0	1.51289	1.09168	1.92472	0.273839	0.738223
70593	i	chr8	.	13424103	13424572	MSTRG.28329.1	1	470	MSTRG.28329	ALG14	0.394645	0.117629	0.07037	0.21235	0.304779	0.437227	1.06229	0.700177	0.166337	1.55927	2.13876	1.68887	2.49015	2.74663	2.95886	2.57903	0
70595	u	chr8	.	13431511	13432528	MSTRG.28331.1	1	1018	MSTRG.28331	.	0.140586	0.079934	0.031244	0.145633	0.325863	0	0.231576	0.11806	0.060836	1.17855	0.414746	0.720262	0.703193	0.990062	1.37791	1.32574	1.18557
70647	u	chr8	+	13774952	13781656	MSTRG.28365.1	2	1721	MSTRG.28365	.	0.338519	0.394727	0.15786	0.364584	0.249642	0.488318	0.759111	0.252627	0.40844	0.03236	0.589289	0.545593	1.78853	1.22399	2.58892	2.2152	2.3091
70733	i	chr8	.	14260195	14260463	MSTRG.28390.1	1	269	MSTRG.28390	GLMN	0.871336	0.13815	0	0.021984	0.049826	0.591428	0.438767	0	0.336122	0.326492	1.0529	0.692013	2.99595	2.77633	2.63492	1.5267	1.61122
70750	i	chr8	.	14557259	14557622	MSTRG.28397.1	1	364	MSTRG.28397	CDC7	0.101549	0	0	0	0.086877	0.382162	1.08142	0.094605	0.338829	0.358726	0.420198	0.765905	0.516841	0.57982	1.84998	4.42059	3.36647
70752	u	chr8	.	14564813	14565205	MSTRG.28399.1	1	393	MSTRG.28399	.	0.063427	0.02562	0.069101	0.03643	0	0.154107	0.173999	0	0.093692	0.534272	0.278796	0.772866	0.7833	0.558582	1.42883	1.92315	0.700892
70847	u	chr8	.	15755513	15755793	MSTRG.28454.1	1	281	MSTRG.28454	.	0.101863	0	0.056783	0.203063	0.222094	0.079707	0.166308	0.120114	0	0	0.304432	0.374841	0.252001	0	1.60502	1.40934	0.632841
70863	u	chr8	.	15843718	15844078	MSTRG.28470.1	1	361	MSTRG.28470	.	0.079027	0.047922	0	0	0.508188	0.226473	0.507145	0.156038	0.229127	0.166353	0.668806	1.46291	1.60583	1.37453	1.361	2.059	1.90353
70878	x	chr8	-	15969670	15982919	MSTRG.28480.1	3	10378	MSTRG.28480	SELENOF	0.981577	0.973939	0.513426	0.723218	0.799659	1.45813	1.00735	0.937118	0.706408	1.65674	1.3646	1.3137	4.95888	5.42612	5.48598	7.11606	4.95895
70960	u	chr8	.	16787978	16788765	MSTRG.28513.1	1	788	MSTRG.28513	.	0.126894	0.210246	0.080994	0.039366	0	0.230447	0.173689	0.136746	0.020217	0.445819	0.191613	0.999176	0.989566	1.45243	1.23021	1.49851	1.51513
71104	u	chr8	.	19432627	19433869	MSTRG.28532.1	1	1243	MSTRG.28532	.	0.091958	0.109574	0.025673	0.075619	0.037235	0.14892	0.025288	0.083113	0.153715	0.052291	0.147799	0.221236	1.37935	1.17349	1.0093	0.249596	0.599418
71144	u	chr8	+	19936297	19938368	MSTRG.28592.1	2	1800	MSTRG.28592	.	0.022995	0.09433	0.074054	0.069661	0.070273	0.037218	0.290987	0.127684	0.108487	0.430328	0.525573	0.807556	0.818314	0.922427	2.46363	2.50125	2.43782
71145	u	chr8	+	19939955	19943373	MSTRG.28593.1	2	3370	MSTRG.28593	.	0.07431	0.073253	0.076875	0.127504	0.135256	0.052298	0.09653	0.167175	0.122284	0.533138	0.631943	0.486098	1.24211	1.02058	3.69169	2.62778	2.63736
71452	i	chr8	.	22797815	22799078	MSTRG.28698.1	1	1264	MSTRG.28698	AGBL4	0.045365	0.163513	0.025247	0.217096	0.100073	0.047994	0.363709	0.108885	0.100329	0.237783	0.174529	0.243414	1.44613	0.571652	2.65208	1.27644	1.26425
72240	o	chr9	-	944607	947559	MSTRG.28976.1	2	782	MSTRG.28976	5S_rRNA	0.598199	0.708161	0.056286	0.346207	0.410473	0.646436	0.380133	0.337317	0.278506	1.48412	0.944576	0.606975	0.579182	1.2224	1.39826	2.30995	1.63089
72441	x	chr9	+	2692008	2758510	MSTRG.29087.1	2	4069	MSTRG.29087	GPC1	0.585121	0.507951	1.23043	0.514188	0.96678	0.608104	1.01993	0.641339	1.19237	3.21704	2.15575	2.97718	3.64021	3.75298	6.09641	6.51537	5.50955
72442	o	chr9	-	2726828	2865727	MSTRG.29088.1	2	3395	MSTRG.29088	GPC1	0.247377	0.367791	0.734421	0.19738	0.485495	0.512106	0.579143	0.496551	0.936441	1.51862	1.34085	1.88183	1.89214	2.16473	4.47006	3.77454	4.50085
72458	u	chr9	-	3358474	3369705	MSTRG.29094.1	3	4508	MSTRG.29094	.	0.268953	0.251075	0.136757	0.058963	0.200358	0.603254	0.112352	0.083036	0.656501	0.185217	0.57411	2.16253	0.313395	0.877418	1.65486	2.07375	1.02799
72569	u	chr9	.	4294648	4294911	MSTRG.29122.1	1	264	MSTRG.29122	.	0	0.104708	0.241756	0	0	0.073046	0.219202	0.117051	0.094314	1.3307	0	0	0.872274	0.393556	1.61653	0.850854	0.997078
72570	u	chr9	.	4295242	4295570	MSTRG.29123.1	1	329	MSTRG.29123	.	0.087001	0.011407	0.290989	0.047616	0	0.109902	0.165771	0.028767	0.096204	0.653672	0.98158	0.880198	0.337372	1.07561	0.798006	1.31861	1.67679
72572	u	chr9	.	4302384	4303568	MSTRG.29125.1	1	1185	MSTRG.29125	.	0.04823	0.023327	0.130904	0.05288	0.026686	0.394633	0	0	0.249737	0.231916	0.265076	0.378074	0.559275	0.692356	0.888734	1.12524	1.5882
72615	u	chr9	.	4457877	4458181	MSTRG.29145.1	1	305	MSTRG.29145	.	0.102237	0.021608	0.103243	0.017008	0	0	0	0	0.112422	0.408095	0.225828	0.056441	0.079694	0.322498	1.02564	1.98383	1.15557
72893	x	chr9	-	6358432	6386084	MSTRG.29250.1	3	808	MSTRG.29250	CLSTN2	0.234793	0.132541	0.059046	0.269444	0.458712	0.07508	0.17158	0.470006	0.019717	0.53997	0.605736	0.114207	2.30913	2.63221	3.30361	3.40096	2.0159
72894	u	chr9	.	6387740	6390519	MSTRG.29247.1	1	2780	MSTRG.29247	.	0.175376	0.149021	0.090882	0.235968	0.424612	0.032913	0.452118	0.387858	0.108578	0.925065	0.441164	0.45629	3.46905	2.456	3.25495	3.40189	2.54698
73215	i	chr9	.	10853281	10854475	MSTRG.29380.1	1	1195	MSTRG.29380	SLC9A9	0.618088	0.97377	0.186312	0.801497	0.914895	1.51481	0.745467	0.581111	0.195734	1.09001	1.2467	1.79874	2.80413	2.96947	2.52153	4.39731	2.98349
73220	u	chr9	+	10945842	10949369	MSTRG.29384.1	1	3528	MSTRG.29384	.	0.1943	0	0	0.168147	0.169356	0.210186	0.269526	0	0.135005	0.521209	0.509546	0.319934	1.497	1.80251	0.719338	0.243767	0.233417
73222	u	chr9	.	10952840	10954066	MSTRG.29386.1	1	1227	MSTRG.29386	.	0.023328	0.199477	0.038754	0.101464	0.012886	0.122621	0.128087	0.102411	0.089081	0.250523	0.207759	0.123059	1.95865	2.50594	0.683741	0.436046	0.337172
73224	u	chr9	.	10970196	10971192	MSTRG.29388.1	1	997	MSTRG.29388	.	0.02871	0.027726	0.064016	0.094277	0.031718	0	0	0.10362	0.031958	0	0	0.165202	1.19489	1.54831	0.562475	0.652074	0.255593
73275	i	chr9	.	11922730	11923433	MSTRG.29402.1	1	704	MSTRG.29402	ZIC4	0.040658	0.100114	0	0.054231	0.155283	0.043086	0.089297	0.09783	0.135476	0.599188	0.545069	0.61919	1.67144	1.59288	0	0.594969	0.378027
73842	i	chr9	.	16510893	16511469	MSTRG.29610.1	1	577	MSTRG.29610	ATP11B	0.148657	0.550783	0.276532	0.48529	0.603229	0.523427	0.626112	0.238529	0.086853	0.698562	0.34091	1.19465	4.46144	6.03564	10.9936	12.814	10.3393
74326	u	chr9	.	23361537	23363218	MSTRG.29816.1	1	1682	MSTRG.29816	.	0.102105	0.287006	0.001131	0.071179	0.11212	0.523568	0.290091	0.081758	0.131472	0.391443	0.264133	0.521879	0.522158	0.587986	1.47468	1.17917	1.15089
74591	u	chrAADN04000631.1	-	6343	7658	MSTRG.29916.1	1	1316	MSTRG.29916	.	0.281097	0.260409	0.024249	0.348765	0.576076	0.022362	0.286382	0.382373	0.096845	0.880292	0.831689	0.897713	1.14237	2.81016	4.47878	2.28354	3.24632
74802	u	chrAADN04000646.1	.	3246	3747	MSTRG.29920.1	1	502	MSTRG.29920	.	0.227319	0.055066	0.063569	0.120073	0.123694	0.511394	0.21231	0.028166	0.031735	0.858543	0.402097	0.782325	1.54914	1.84991	2.18562	0.873717	1.64003
74887	u	chrAADN04000677.1	.	13066	14397	MSTRG.29983.1	1	1332	MSTRG.29983	.	0.064182	0.114004	0.089048	0.070411	0.051334	0.179763	0.329513	0.317685	0.187879	1.01873	0.56545	0.598552	1.47299	1.67839	1.50609	1.38223	1.30368
74899	u	chrAADN04000706.1	+	3440	9161	MSTRG.29996.1	4	3044	MSTRG.29996	.	0.171686	0.184632	0.180962	0.159643	0.304053	0.363331	0.402813	0.298742	0.227682	0.676744	1.54241	0.99345	0.26542	0.37635	1.99049	1.67952	2.25599
75045	u	chrAADN04000787.1	.	27268	28530	MSTRG.30076.1	1	1263	MSTRG.30076	.	0.482264	0.627757	0.706211	0.240679	0.385686	1.06418	0.28472	0.354722	0.596518	1.08472	0.467622	0.528392	1.71454	1.20636	2.35062	1.43868	3.21766
75055	u	chrAADN04000799.1	+	28828	30235	MSTRG.30086.2	2	402	MSTRG.30086	.	0.040788	0.103145	0.188994	0.349177	0.106275	0.066209	0.223512	0.085662	0.031494	0.125348	0.563095	0.442659	0.951	1.14322	1.81159	1.38349	1.37875
75056	u	chrAADN04000802.1	.	16984	17247	MSTRG.30085.1	1	264	MSTRG.30085	.	0.108422	0.104708	0.181317	0	0.059892	0.172343	1.30338	0.521762	0	0.665351	0.858369	0.890793	1.99734	0.814253	1.51736	1.08081	0.93458
75153	u	chrAADN04000861.1	.	15462	15854	MSTRG.30124.1	1	393	MSTRG.30124	.	0.271677	0.086409	0.182701	0.405263	0.080466	0.276064	0.63879	0.951535	0	1.44816	2.31051	1.41036	1.02784	1.8335	1.8066	2.00638	2.34329
75175	u	chrAADN04000879.1	.	1	1634	MSTRG.30143.1	1	1634	MSTRG.30143	.	0.934975	1.32675	0.679794	0.830227	1.24898	1.23845	1.58428	1.08082	0.851003	1.97751	2.32207	1.82582	2.82515	2.2827	3.75571	3.26471	3.14092
75219	u	chrAADN04000918.1	.	10946	12592	MSTRG.30175.1	1	1647	MSTRG.30175	.	0.026069	0.116764	0.082807	0.079264	0.064001	0.1105	0.295687	0.163714	0.18137	0.636428	1.18659	0.463495	0.91904	0.919459	1.94492	1.39067	1.43074
75220	u	chrAADN04000918.1	.	13458	14080	MSTRG.30176.1	1	623	MSTRG.30176	.	0.13692	0.221853	0.051223	0	0.101519	0.048688	0.269142	0.055092	0.204572	1.21298	1.80768	0.418224	1.97603	1.93905	1.98341	1.43689	1.32493
75313	u	chrAADN04001016.1	-	354	4013	MSTRG.30243.2	2	625	MSTRG.30243	.	0.205911	0.405039	0.406235	0.549471	0.040461	0.037208	0.887458	0.231407	0.248285	0.202291	0.272451	0.225374	2.93501	2.43659	2.04188	3.26503	4.20445
75320	u	chrAADN04001016.1	-	8492	11316	MSTRG.30247.1	2	760	MSTRG.30247	.	0	0.099171	0.084023	0	0.102232	0	0.199903	0	0.138629	0.196448	0.284608	0	1.31306	2.10783	0.796357	2.99647	1.46392
75395	u	chrAADN04001058.1	.	22641	23340	MSTRG.30283.1	1	700	MSTRG.30283	.	0.363547	0.315526	0.363499	0.487017	0.135079	0.3864	0.87354	1.07463	0.63679	1.42936	1.56716	0.928048	2.93385	2.4958	2.01981	2.25595	6.88091
75396	u	chrAADN04001058.1	.	24520	25944	MSTRG.30284.1	1	1425	MSTRG.30284	.	0.676359	0.189071	0.166251	0.186598	0.13315	0.344485	0.693876	0.566857	0.154813	0.963263	1.04045	0.555189	2.02848	1.85644	4.06799	2.98652	3.36966
75399	u	chrAADN04001060.1	.	11469	13425	MSTRG.30287.1	1	1957	MSTRG.30287	.	0.126566	0.315399	0.22371	0.166806	0.137084	0.40993	0.323165	0.062695	0.198985	1.26416	0.907504	0.51648	1.01151	0.864168	1.18606	1.56825	2.12439
75416	u	chrAADN04001110.1	-	3373	12423	MSTRG.30304.1	2	916	MSTRG.30304	.	11.3741	36.3416	52.053	14.4435	11.8697	26.2517	16.8444	25.7477	29.8803	48.5208	64.2824	63.4805	61.9363	42.5255	106.095	120.407	74.612
75443	u	chrAADN04001131.1	-	11196	30611	MSTRG.30320.1	2	1179	MSTRG.30320	.	0.171871	0.169984	0.365041	0.202674	0.217193	0.187473	0.083718	0.204986	0.087632	1.12174	0.90416	0.940819	2.62844	2.25814	5.00795	4.99942	4.98914
75547	u	chrAADN04001226.1	.	5724	6295	MSTRG.30386.1	1	572	MSTRG.30386	.	0.512037	0.514033	0.294151	0.432377	0.453202	0.750045	0.305826	1.01051	0	2.23114	2.19013	0.609927	2.08058	1.8549	1.17091	1.34504	0.970053
75638	u	chrAADN04001368.1	+	13342	22787	MSTRG.30447.1	2	2029	MSTRG.30447	.	0.488266	0.664992	0.392597	0.564388	0.061129	1.09308	0.014407	0.468308	0.760578	0.670546	0.907827	0.868156	1.21956	1.64919	2.54157	2.31379	2.22038
75650	u	chrAADN04001408.1	.	689	1024	MSTRG.30458.1	1	336	MSTRG.30458	.	0.597166	0.696575	0.760119	0.45505	0.715533	0.947885	0.50083	0.249096	0.638989	1.52667	1.92153	2.16648	2.26975	1.68534	3.43688	4.30227	3.95713
75731	u	chrAADN04001529.1	.	10188	10544	MSTRG.30526.1	1	357	MSTRG.30526	.	0.240532	0.462279	0.134083	0.219408	0.17716	0.46618	0.086006	0.574929	0.083339	2.88331	1.37526	3.03338	1.2283	1.89034	1.17667	2.25536	1.78749
75735	u	chrAADN04001542.1	.	8981	17077	MSTRG.30529.1	1	8097	MSTRG.30529	.	0.473329	0.36738	0.129916	0.32923	0.131159	0.033641	0.361341	0.273521	0.068733	0.785224	0.722435	1.08596	1.49505	1.42061	2.20964	1.68271	1.74256
75742	u	chrAADN04001564.1	.	6353	7216	MSTRG.30535.1	1	864	MSTRG.30535	.	0.978838	0.65964	0.996448	0.169549	0.258387	1.28446	0.400053	0.635334	0.747461	1.47886	1.6829	1.20433	1.71701	1.52296	4.37019	1.86559	3.81368
75758	u	chrAADN04001582.1	-	16746	17230	MSTRG.30546.1	2	432	MSTRG.30546	.	0.535383	0.18356	0.534302	0.451633	0.234304	0.456146	0.152175	0.118978	0.179271	0.452814	0.758918	0.746488	1.07143	1.07078	2.50413	1.78355	2.81858
75760	u	chrAADN04001582.1	.	22103	24562	MSTRG.30543.1	1	2460	MSTRG.30543	.	0.081333	0.123234	0.050729	0.182948	0.166263	0.018495	0.201647	0.062993	0.148885	0.18244	0.514743	0.483028	0.529933	0.718628	1.46268	1.23533	1.27858
75766	u	chrAADN04001591.1	.	3318	5249	MSTRG.30550.1	1	1932	MSTRG.30550	.	0.209182	0.404554	0.066015	1.12022	0.431369	0.395254	0.650347	0.385994	0.221738	0.977739	0.977988	1.72784	1.92461	1.94835	2.14529	0.850153	1.23986
75767	u	chrAADN04001591.1	.	7272	9731	MSTRG.30551.1	1	2460	MSTRG.30551	.	0.171219	0.2887	0	1.33924	0.642213	0.196712	0.62286	0.390845	0.335575	0.782247	1.05051	1.37226	2.15194	2.66059	1.3926	1.43269	1.66098
75841	u	chrAADN04001678.1	.	2372	3056	MSTRG.30606.1	1	685	MSTRG.30606	.	0.024919	0	0	0.515033	0.017656	0.073425	0	0	0.017743	3.00439	11.3962	7.40239	3.73877	4.66338	3.60637	4.11351	6.27705
75859	u	chrAADN04001712.1	.	9574	10642	MSTRG.30623.1	1	1069	MSTRG.30623	.	0.299765	0	0.110363	0.190218	0	0.515721	0.110264	0	0	0.726563	0	0.619029	1.08438	0.639216	1.4381	2.00234	1.35803
76093	u	chrAADN04001832.1	.	9708	10372	MSTRG.30683.1	1	665	MSTRG.30683	.	0.556704	0.519466	0.071981	0.480589	0.166437	0.195892	0.330869	0.36103	0.263204	1.37525	1.41457	1.42168	0.601723	0.904168	1.98263	1.62024	1.23666
76142	u	chrAADN04001878.1	.	5343	6598	MSTRG.30722.1	1	1256	MSTRG.30722	.	0.080366	0.088035	0	0.024698	0.153817	0.088923	0.158691	0.163234	0.025368	0.345228	0.598933	0.26169	0.608761	0.548195	1.07086	1.02969	1.44673
76143	u	chrAADN04001878.1	.	9084	9322	MSTRG.30723.1	1	239	MSTRG.30723	.	0.352151	0	0	0	0	0.089512	0.046597	0.144085	0	0.587107	0.307676	0.06043	0.576111	1.209	2.16621	2.32446	1.21196
76192	u	chrAADN04001977.1	+	11202	13897	MSTRG.30763.1	3	1557	MSTRG.30763	.	0.154729	0.125478	0.347395	0.070364	0.351982	0.433974	0.453853	0.368228	0.64549	1.78146	1.36336	1.59871	1.1044	2.72009	1.90805	0.743967	1.89921
76194	u	chrAADN04001977.1	.	15444	15962	MSTRG.30764.1	1	519	MSTRG.30764	.	0	0.037036	0.122567	0.050574	0.028851	0.15327	0.334605	0.472149	0.39569	1.37745	0.639119	0.333375	1.27222	1.36132	1.12322	1.72052	0.73031
76232	u	chrAADN04002038.1	.	1478	2095	MSTRG.30792.1	1	618	MSTRG.30792	.	0.108275	0.067243	0	0.422877	0.249412	0.137981	0.507271	0.044283	0	0.532927	1.07228	0.63076	1.18789	1.50307	1.03668	1.31609	0.354494
76234	u	chrAADN04002038.1	.	2885	3751	MSTRG.30794.1	1	867	MSTRG.30794	.	0.033014	0.362119	0	0.789767	0.304958	0.147819	0.364105	0.312754	0.27173	0.330564	1.05976	0.753159	0.658262	2.12081	1.87181	1.14915	1.50165
76235	u	chrAADN04002038.1	.	6978	8199	MSTRG.30795.1	1	1222	MSTRG.30795	.	0.193514	0.276958	0.052229	0.627574	0.293914	0.338136	0.269061	0.170855	0.142456	0.188483	1.28254	0.743879	1.44019	1.28162	0.873998	0.929946	1.22419
76237	u	chrAADN04002038.1	.	13796	14265	MSTRG.30797.1	1	470	MSTRG.30797	.	0.148622	0.227274	0.067897	0.597537	0.157959	0.478684	0.396838	0.109418	0.067792	0.53244	0.054499	0.701498	1.9144	2.08276	1.00327	0.641065	1.2989
76241	u	chrAADN04002056.1	.	7896	8163	MSTRG.30801.1	1	268	MSTRG.30801	.	0	0.515725	0	0.215236	0	0.168084	0.058643	0.642043	0	1.4747	1.6463	1.14777	0.752831	0	2.76464	1.56463	0
76245	u	chrAADN04002063.1	.	3655	4099	MSTRG.30805.1	1	445	MSTRG.30805	.	0.183311	0.276151	0.247826	0.154299	0	0.112231	0	0.295318	0.519751	0.718034	0.616782	0.656294	1.43532	1.14316	0.757455	1.61873	1.27581
76247	u	chrAADN04002063.1	.	9422	9757	MSTRG.30807.1	1	336	MSTRG.30807	.	0	0.041135	0.402703	0	0.188233	0.165504	0	0	0.126332	0.683835	1.16047	0.530721	0.752463	0.504627	1.47075	1.78427	1.8013
76250	u	chrAADN04002063.1	.	14934	15238	MSTRG.30810.1	1	305	MSTRG.30810	.	0.594339	0.43428	0	0	0	0.259877	0.396931	0	0.552252	0.341669	0.804193	0.705159	1.74927	0.761438	0.995162	2.17356	2.01419
76259	u	chrAADN04002080.1	.	11069	12723	MSTRG.30819.1	1	1655	MSTRG.30819	.	7.66406	0	10.0237	9.79616	8.86021	22.3343	0	0	5.37799	71.2523	162.069	67.0047	74.4631	51.3995	84.7362	78.9731	57.6171
76262	u	chrAADN04002111.1	.	8	576	MSTRG.30822.1	1	569	MSTRG.30822	.	0.497383	0.364361	0.168066	0.34953	0.275123	0.291077	0.328707	0.477152	0.301307	0.534099	0.708207	1.23606	1.23487	1.97195	1.74919	2.83255	2.40813
76268	u	chrAADN04002115.1	.	14099	14573	MSTRG.30828.1	1	475	MSTRG.30828	.	0.06026	0.135189	0.268731	0.065743	0.497548	0.381876	0.588553	0.508491	0.870239	0.918977	0.889898	0.231883	1.62078	1.13721	1.28731	2.83283	2.08608
76300	u	chrAADN04002154.1	-	2615	3294	MSTRG.30851.1	1	680	MSTRG.30851	.	0.068354	0.009133	0.060697	0.053584	0.033766	0.156369	0	0.005627	0.020439	3.24226	8.78823	7.56721	6.49498	9.29278	3.18103	12.1499	14.5349
76325	u	chrAADN04002199.1	-	10321	16773	MSTRG.30870.1	2	254	MSTRG.30870	.	0.528587	0.72128	0.052002	0.833348	0.168502	0.486133	0.557704	0.364778	0.396548	3.63586	5.4732	1.52439	1.62132	1.09983	2.60057	3.28595	2.19205
76335	u	chrAADN04002255.1	.	13514	13986	MSTRG.30878.1	1	473	MSTRG.30878	.	0.845851	0.702	0.813675	0	0.878352	0.744174	0.487848	0.904141	0.391465	1.99814	0	1.00998	3.50681	1.40067	1.89031	2.67018	3.75661
76339	u	chrAADN04002269.1	.	1802	2281	MSTRG.30882.1	1	480	MSTRG.30882	.	0.306669	0.384587	0.421869	0.343061	0.791699	0.434186	0.659322	0.277307	0.544868	1.00446	1.46105	1.33355	1.85748	1.95259	3.62712	2.83359	1.77123
76381	u	chrAADN04002365.1	+	13176	14531	MSTRG.30919.3	2	1314	MSTRG.30919	.	0.491453	0	0.160258	0	0.135533	0.445026	0.237787	0	0	6.3352	0.849243	0.089705	5.31116	3.56646	0	9.95551	6.7217
76448	u	chrAADN04002432.1	.	17731	19932	MSTRG.30959.1	1	2202	MSTRG.30959	.	0.312703	0.229559	0.216975	0.132699	0.109943	0.103928	0.482712	0.365463	0.265221	1.09505	0	0.561353	1.8312	2.26693	1.67482	1.74457	1.39845
76465	u	chrAADN04002453.1	.	16958	17610	MSTRG.30975.1	1	653	MSTRG.30975	.	0.087667	0.084524	0.2437	0	0	0.11182	0.192543	0.0461	0.14638	0.134497	0.225221	0.168675	1.01126	0.780586	3.19049	2.02567	3.055
76520	u	chrAADN04002510.1	.	12289	12564	MSTRG.31014.1	1	276	MSTRG.31014	.	0.051854	0	0.115622	0.226288	0.084794	0	0.140095	0.218346	0	0.596646	0.627887	0.079815	0.995212	0.642749	1.1061	2.10229	2.05257
76603	u	chrAADN04002626.1	.	2536	3199	MSTRG.31071.1	1	664	MSTRG.31071	.	0.3983	0.621509	0.341393	0.449508	0.504414	0.51805	0.319097	0.718629	0.232392	0.811564	0	0.491659	0.830207	0.789587	2.36096	1.57469	1.76148
76606	u	chrAADN04002626.1	.	13580	14035	MSTRG.31074.1	1	456	MSTRG.31074	.	0.109848	0.316852	0.191524	0.279274	0.19048	0.139975	0	0.498745	0	0.343909	0.495606	0.619219	0.279152	0.603369	1.93196	1.67115	1.15568
76615	u	chrAADN04002651.1	-	1920	11786	MSTRG.31080.1	3	787	MSTRG.31080	.	0.12343	0.318793	0.511047	0.486658	1.29508	0.692415	0.679228	2.24189	0.655634	0.814368	1.33649	0.764872	2.86581	4.93744	4.17137	3.53767	1.99844
76621	u	chrAADN04002651.1	-	6116	16832	MSTRG.31080.6	2	614	MSTRG.31080	.	0.208944	0.206379	0.202905	0.250734	0.437002	0.4667	1.04175	1.07657	0.611564	0.399851	0	0.840392	2.37176	2.3735	3.10042	3.72322	2.19273
76625	u	chrAADN04002651.1	-	6848	9707	MSTRG.31081.1	2	225	MSTRG.31081	.	0.170639	0.170083	0.198091	0.236691	0.37073	0.584413	0.9298	1.18509	0.669626	0.228356	0.881806	0.375707	3.31826	2.73281	2.97782	1.74237	1.69226
76634	u	chrAADN04002652.1	+	9747	16712	MSTRG.31083.1	2	3584	MSTRG.31083	.	0.706223	0.680128	0.855277	0.65705	0.537444	1.06857	0.988995	0.696149	0.865031	1.33215	1.4196	1.43755	1.77706	1.64265	7.44878	5.71898	5.82853
76643	u	chrAADN04002674.1	.	11188	12859	MSTRG.31091.1	1	1672	MSTRG.31091	.	0.16868	0.083629	0.089133	0	0.220479	0	0.260426	0.397684	0.163734	0.409535	0.432324	0.338511	0.924119	1.28508	1.07857	0.952172	1.4868
76760	u	chrAADN04002954.1	.	3476	6977	MSTRG.31181.1	1	3502	MSTRG.31181	.	0.044954	0	0.009112	0.040246	0.053403	0	0.143149	0.12194	0.045235	0.173642	0.183487	0.248407	0.751971	0.680536	1.72252	1.20579	0.994074
76766	u	chrAADN04002958.1	.	11370	12770	MSTRG.31187.1	1	1401	MSTRG.31187	.	0	0.078466	0.090131	0.03362	0.005531	0.064736	0.078451	0	0	0.02657	0	0.062062	0.090759	0.210857	1.65143	1.27445	0.754653
76776	u	chrAADN04002970.1	.	13479	14705	MSTRG.31197.1	1	1227	MSTRG.31197	.	0.718106	1.0831	0.620747	1.3772	1.24464	1.22883	1.65903	1.1229	0.777305	2.97203	3.68837	3.2598	1.68526	1.85546	3.28947	3.11871	3.88782
76843	u	chrAADN04003038.1	.	5640	6013	MSTRG.31232.1	1	374	MSTRG.31232	.	0.268119	0.199953	0.170651	0.140918	0.13523	0.435859	0.282467	0.181102	0.143022	0.308311	0.302134	0	1.11273	1.13386	2.1525	1.61701	0.929712
76863	u	chrAADN04003071.1	.	105	731	MSTRG.31251.1	1	627	MSTRG.31251	.	0.564217	2.83788	0.985141	1.41688	2.33623	3.11254	1.06713	0.756455	1.92683	2.20303	3.03863	3.29606	3.90802	3.49661	4.2873	3.69339	5.18686
76925	u	chrAADN04003194.1	-	2692	3278	MSTRG.31289.1	2	563	MSTRG.31289	.	0.101177	0.270046	0.028341	0.138022	0.023621	0.073387	0.070435	0.297636	0.055469	0.684941	0.877489	0.538252	1.06161	1.24837	1.77602	3.6311	2.41642
76947	u	chrAADN04003257.1	.	4198	4949	MSTRG.31306.1	1	752	MSTRG.31306	.	10.5415	0	52.2129	0	10.3071	12.4095	13.4091	21.5354	30.2082	58.2969	48.8323	56.7585	67.5182	55.8483	110.144	76.6986	71.8852
77018	u	chrAADN04003389.1	.	1230	3560	MSTRG.31361.1	1	2331	MSTRG.31361	.	0.416688	0.733381	0.649422	0.369945	0.683931	1.3761	0.826757	0.585302	0.672513	1.49431	0.977833	1.73863	1.81623	1.48406	2.29589	3.34833	3.31622
77019	u	chrAADN04003389.1	.	4184	13234	MSTRG.31362.1	1	9051	MSTRG.31362	.	0.353797	0.568795	0.481117	0.389769	0.581308	1.15006	0.690725	0.640115	0.59617	0.996263	0.69295	1.42439	1.21433	0.972273	1.9883	2.54379	2.57826
77020	u	chrAADN04003389.1	.	13620	15422	MSTRG.31363.1	1	1803	MSTRG.31363	.	0.356198	0.528077	0.345077	0.405291	0.523154	1.08638	0.921089	0.484601	0.597152	0.844946	0.875374	1.09071	1.32992	1.12785	2.322	2.85602	2.83711
77036	u	chrAADN04003415.1	+	1262	14504	MSTRG.31370.4	5	1082	MSTRG.31370	.	0.09751	0.145828	0.060557	0.096357	0.089858	0.060303	0.233317	0.257608	0.080983	0.126431	0.105671	0.080196	0.402575	0.325316	1.27503	1.38716	1.51209
77047	u	chrAADN04003438.1	.	1152	11542	MSTRG.31373.1	1	10391	MSTRG.31373	.	0.100964	0.033253	0.076655	0.039153	0.050064	0.162561	0.103546	0.023133	0.062728	10.7326	3.04267	4.61331	2.00585	2.43196	2.29679	2.23101	1.95782
77077	u	chrAADN04003490.1	.	9504	10018	MSTRG.31399.1	1	515	MSTRG.31399	.	0.227655	0	0.177687	0.233682	0.108169	0.523449	0.150362	0	0.185605	0.528833	0.249875	0.862007	0.271998	0.34088	1.19924	1.65869	1.01275
77083	u	chrAADN04003493.1	+	4033	5628	MSTRG.31404.1	2	806	MSTRG.31404	.	0.140545	0.114647	0.276625	0.17467	0.198381	0.328748	0.307144	0.222184	0.439626	1.52758	1.37247	1.27325	0.904015	0.353628	1.2779	1.89865	1.80769
77190	u	chrAADN04003704.1	.	99	2595	MSTRG.31474.1	1	2497	MSTRG.31474	.	0.518648	0.320566	0.159116	0.623519	0.594306	0.535315	1.23468	0.660236	0.235767	1.07341	0.892409	1.69812	2.15083	1.62006	2.11932	1.73911	1.89465
77192	u	chrAADN04003704.1	.	4445	12674	MSTRG.31476.1	1	8230	MSTRG.31476	.	1.42531	1.01289	0.795079	1.19669	1.56463	1.62568	1.74965	1.55453	1.18815	1.9383	1.74375	2.17192	3.20485	3.59698	3.18853	3.33548	3.25183
77199	u	chrAADN04003715.1	.	11695	12094	MSTRG.31483.1	1	400	MSTRG.31483	.	0.245952	0	0.119141	0.039164	0.039005	0.227493	0.275035	0.343793	0.237911	1.9212	0.962385	1.15506	0.671944	0.871862	1.17401	2.08504	2.43979
77224	u	chrAADN04003756.1	-	6639	8750	MSTRG.31508.1	2	401	MSTRG.31508	.	0	0	0.06854	0.063407	0.074917	0.067029	0.06385	0.333552	0	0.814556	0.890034	0.768822	1.9201	3.66284	16.8916	10.3892	5.32379
77262	u	chrAADN04003829.1	.	10030	10311	MSTRG.31541.1	1	282	MSTRG.31541	.	0.253081	0	0	1.28727	0.659464	0.263205	0.381263	0.53415	0.677918	1.01218	1.35683	1.12053	6.16359	3.47126	1.24961	5.66006	3.63081
77263	u	chrAADN04003829.1	.	11198	11427	MSTRG.31542.1	1	230	MSTRG.31542	.	0	0	0.137828	0	0	0.131006	0.068332	0	0.138531	0.190295	0	0.287333	4.97433	0.829122	1.36527	0.708997	1.7011
77264	u	chrAADN04003829.1	.	12954	14072	MSTRG.31543.1	1	1119	MSTRG.31543	.	0.127728	0.024703	0.341745	0.367239	0.576572	0.486663	0.463669	0.779239	0.326694	0.392432	0.88879	0.477163	5.85137	5.03927	2.28389	2.97618	2.53885
77297	u	chrAADN04003870.1	.	4027	6000	MSTRG.31575.1	1	1974	MSTRG.31575	.	2.49115	1.2318	1.36582	1.20068	1.09168	0.990695	1.34399	1.72716	1.55637	1.80349	1.7774	2.47904	1.93619	1.60095	3.35117	3.56452	3.7924
77309	u	chrAADN04003882.1	.	9514	9914	MSTRG.31585.1	1	401	MSTRG.31585	.	0.071144	0.895697	0	0.156267	0.552024	0.150783	0.508468	0.085876	0.111292	2.39905	0.916891	2.74966	3.61272	3.41621	2.09289	5.13149	2.80326
77332	u	chrAADN04003913.1	-	14503	15462	MSTRG.31598.1	1	960	MSTRG.31598	.	0.872548	1.8933	0	0	0.816962	2.49157	0.33915	0.790264	1.38206	0.940469	22.9592	7.01441	6.54548	7.63568	9.97058	10.3171	9.33726
77377	u	chrAADN04003985.1	.	12967	14633	MSTRG.31637.1	1	1667	MSTRG.31637	.	0.068625	0.033165	0.047858	0.037092	0.05691	0.041392	0.421008	0.090771	0.123984	0.542553	0.238131	0.665723	0.318887	1.26744	2.0647	1.089	1.66328
77390	u	chrAADN04004008.1	.	9864	10327	MSTRG.31650.1	1	464	MSTRG.31650	.	0.121538	0.178331	0.171938	0.065736	0.031143	0.260187	0	0.268358	0.377676	0.100908	0.393558	0.284856	0.798794	0.99746	1.4019	1.67875	2.95603
77392	u	chrAADN04004008.1	.	13406	14657	MSTRG.31652.1	1	1252	MSTRG.31652	.	0.045724	0.186428	0	0.025025	0.037887	0.048374	0.024773	0	0.152694	0.119857	0.146834	0.21114	1.719	1.28056	2.01323	2.11538	1.3674
77438	u	chrAADN04004103.1	.	12547	12843	MSTRG.31686.1	1	297	MSTRG.31686	.	0	0.162725	0.094995	0.31648	0	0.722681	1.5875	0	0	1.32874	0	1.24716	0.214299	0.489649	2.86381	2.5723	2.14191
77441	u	chrAADN04004122.1	.	13320	15027	MSTRG.31689.1	1	1708	MSTRG.31689	.	0.689851	1.02049	0.983555	0.841029	1.11967	1.86064	1.70688	1.47655	0.924908	3.03713	2.70625	2.12503	2.37555	2.49825	4.42231	3.48462	3.31844
77528	u	chrAADN04004320.1	+	4734	6401	MSTRG.31753.2	4	1357	MSTRG.31753	.	0.146744	0.235908	0.070705	0.214475	0.046607	0.032685	0.202947	0.163016	0	0.632373	1.03474	1.17259	1.55716	1.96758	1.99748	0.19418	1.60002
77595	u	chrAADN04004458.1	.	567	3484	MSTRG.31807.1	1	2918	MSTRG.31807	.	0.307205	0.320082	0.223576	0.343985	0.205477	0.221942	0.445645	0.928359	0.434254	1.58947	1.90124	1.46319	1.29905	1.74732	1.04538	0.934801	1.1092
77619	u	chrAADN04004477.1	.	11022	13897	MSTRG.31825.1	1	2876	MSTRG.31825	.	0.078862	0.141643	0.359	0.16168	0.163585	0.189107	0.087525	0.233209	0.364989	0.99035	1.35061	0.833015	2.19657	1.85616	0.951488	0.82655	0.387166
77630	u	chrAADN04004530.1	.	89	1464	MSTRG.31836.1	1	1376	MSTRG.31836	.	0.1452	0.200095	0.185534	0.417626	0.229362	0.251898	0.194018	0.174688	0.202957	0.699458	0.65091	0.748942	2.0778	0.998407	1.36772	1.09406	1.87203
77662	u	chrAADN04004577.1	.	2344	6062	MSTRG.31859.1	1	3719	MSTRG.31859	.	2.21387	2.01592	1.28488	1.91386	1.85811	3.889	3.31533	2.59712	1.27345	11.5643	8.89991	12.436	10.3446	8.93454	10.8964	9.65552	9.89743
77692	u	chrAADN04004619.1	-	607	996	MSTRG.31879.1	1	390	MSTRG.31879	.	0.036697	0.03544	0.081825	0	0.097866	0.187227	0	0.387109	0.081157	0	0.577279	0.365652	0.64288	0.187069	0.904705	2.63198	1.81996
77728	u	chrAADN04004658.1	.	9385	10969	MSTRG.31910.1	1	1585	MSTRG.31910	.	2.45218	1.76589	1.87279	1.33454	1.87204	3.81383	2.93401	2.1035	2.04651	4.13169	5.91386	3.8399	4.07994	4.13058	5.79525	7.12924	5.6596
77737	u	chrAADN04004662.1	+	10443	13119	MSTRG.31917.3	2	488	MSTRG.31917	.	0.065817	0.171811	0.032696	0.151935	0.207493	0	0.061852	0.042215	0.130583	0.331339	0	0.089722	1.18276	0.998307	1.81734	1.87652	2.29398
77764	u	chrAADN04004710.1	+	4967	8714	MSTRG.31937.1	2	1952	MSTRG.31937	.	0.402497	0.372562	0.535649	0.14264	0.273662	0.015539	0.502198	0.188549	0.474821	0.979727	0.857539	0.41352	1.34437	0.863851	1.29025	1.73359	1.65374
77765	u	chrAADN04004710.1	+	6553	7941	MSTRG.31938.1	1	1389	MSTRG.31938	.	0.514793	0	0.43875	0.476159	0.442746	0	0.422433	0.44864	0.789189	1.20892	0.592054	0.536073	2.08758	1.47605	2.12973	2.69781	2.16526
77769	u	chrAADN04004728.1	.	997	1406	MSTRG.31942.1	1	410	MSTRG.31942	.	0.069813	0.166768	0	0.076418	0.385647	0.997033	0.5364	0.377403	0.23288	0.888406	0.168891	1.71933	1.7076	1.65472	1.85285	0.340912	1.63169
77771	u	chrAADN04004728.1	.	3278	3857	MSTRG.31944.1	1	580	MSTRG.31944	.	0.246753	0.235776	0.109676	0.347373	0.68099	0.339931	0.650329	0.932666	0.137155	2.25382	2.08919	3.24397	3.47594	4.5455	4.09242	3.27463	2.42567
77772	u	chrAADN04004728.1	.	5359	14693	MSTRG.31945.1	1	9335	MSTRG.31945	.	0.389702	0.475304	0.164575	0.405034	0.442691	0.826444	0.813106	0.832694	0.30066	1.62944	1.37275	1.51992	2.03045	2.16604	2.0662	1.54213	1.84065
77797	u	chrAADN04004778.1	.	2756	4279	MSTRG.31970.1	1	1524	MSTRG.31970	.	0.353681	0.561149	0.393621	0.253785	0.289401	0.509836	0.679807	0.336995	0.479855	0.498432	0.485004	0.476477	1.42118	0.805918	2.41758	2.50971	2.23466
77800	u	chrAADN04004778.1	.	13261	14530	MSTRG.31973.1	1	1270	MSTRG.31973	.	0.615543	0.822642	1.03813	0.589559	0.336728	0.879665	1.06532	0.932422	0.872524	1.10086	0.833586	0.588027	1.70526	1.10572	2.72693	2.53316	2.40071
77868	u	chrAADN04004812.1	+	3208	6969	MSTRG.31993.1	3	1591	MSTRG.31993	.	0.383539	0.330747	0.215184	0.294136	0.172354	0.070047	0.369981	0.119684	0.128311	0.382305	0.383894	0.239447	1.53997	1.62448	2.69443	3.46636	6.01676
77906	u	chrAADN04004903.1	.	2360	3908	MSTRG.32021.1	1	1549	MSTRG.32021	.	0.018479	0.017846	0	0.156859	0.152032	0.03644	0.548829	0.110789	0.194865	1.21893	0.863205	0.958671	1.891	1.75582	0.56696	1.2346	0.721458
77914	u	chrAADN04004948.1	.	9485	10433	MSTRG.32028.1	1	949	MSTRG.32028	.	0.690105	0.237439	0	0.268657	0.111726	0.28117	0.46013	0.280498	0.330538	1.09697	0.45411	0.451432	0.650939	0.941179	1.91037	1.64492	1.6355
77929	u	chrAADN04005004.1	.	11647	12358	MSTRG.32034.1	1	712	MSTRG.32034	.	0	0	0.117312	0.162586	0.075981	0	0	0	0.14946	1.27797	0.743192	0	2.7497	2.54929	0	3.89923	0
77981	u	chrAADN04005139.1	.	13141	13894	MSTRG.32083.1	1	754	MSTRG.32083	.	0.07341	0	0.103426	0.386505	0	0.080457	0.37381	0.227601	0.084515	0.291201	0.315659	0.350593	0.534238	0.39136	1.86076	1.92967	1.73238
77995	u	chrAADN04005183.1	.	107	352	MSTRG.32091.1	1	246	MSTRG.32091	.	0.17068	0.383619	0.893992	0.293949	0	0.400069	0.389195	0.749928	1.30152	6.73031	2.20746	3.89458	7.00275	6.3785	11.7778	7.265	8.16838
78018	u	chrAADN04005240.1	.	3086	4625	MSTRG.32113.1	1	1540	MSTRG.32113	.	0.494453	0.285356	0.309868	0.265834	0.168627	0.495571	0.272301	0.333864	0.534438	0.588052	0.254506	0.312046	1.19444	1.15227	1.64866	1.71507	1.53557
78019	u	chrAADN04005240.1	.	5093	6270	MSTRG.32114.1	1	1178	MSTRG.32114	.	0.252638	0.227084	0.27018	0.224667	0.068979	0.293087	0.155327	0.176607	0.199185	0.542502	0.415115	0.168798	1.20869	1.55745	1.32859	1.33197	0.831046
78020	u	chrAADN04005240.1	.	6605	7928	MSTRG.32115.1	1	1324	MSTRG.32115	.	0.407465	0.557216	0.346375	0.362565	0.590232	0.57293	0.350489	0.565056	0.58537	0.560106	0.264462	0.688995	2.05031	2.58901	1.0076	1.06117	2.69298
78053	u	chrAADN04005284.1	-	1340	6098	MSTRG.32126.3	3	706	MSTRG.32126	.	0.355577	0.417673	0.587221	0.137846	0.246314	0	0.670837	0.278819	0.390309	1.33174	0.20058	0.83292	2.01771	2.99349	3.98509	4.4482	4.67341
78054	u	chrAADN04005284.1	-	1340	6098	MSTRG.32126.4	3	697	MSTRG.32126	.	0.001988	0.217188	0	0	0	0.097942	0.358361	0.038293	0.066035	0.652124	0.208716	0.474964	2.94897	1.93837	1.6554	6.30194	8.55134
78068	u	chrAADN04005320.1	.	4299	11628	MSTRG.32130.1	1	7330	MSTRG.32130	.	0.949003	0.927621	0.779249	1.37037	1.19183	1.87879	1.25106	0.974819	1.10312	3.04633	3.50596	3.55752	6.21478	5.26436	6.72816	5.41489	5.65017
78071	u	chrAADN04005324.1	+	740	8851	MSTRG.32134.1	3	728	MSTRG.32134	.	0.109707	0.14951	0.054657	0.033075	0.100693	0	0.102294	0.049811	0.078634	0.027102	0.490136	0.325037	0.933093	1.56846	2.03632	1.98803	2.01831
78074	u	chrAADN04005324.1	+	1676	5806	MSTRG.32135.2	3	356	MSTRG.32135	.	0.154083	0.251438	0.174431	0.248495	0.28868	0.158045	0.060884	0.098832	0.134122	0.121301	0.557967	0.182617	2.35866	1.83944	3.37093	3.49852	4.56617
78084	u	chrAADN04005336.1	.	151	619	MSTRG.32140.1	1	469	MSTRG.32140	.	0.314045	0.065185	0.068042	0.244951	0.505551	0.427737	0.279252	0.47398	0.29739	1.85062	1.28463	1.6131	0.525953	1.31831	1.75878	3.33518	3.58898
78108	u	chrAADN04005368.1	.	5655	6145	MSTRG.32156.1	1	491	MSTRG.32156	.	0.427376	0.481339	0.228123	0.320326	0.534437	0.874078	1.59959	0.712498	0.357767	2.11597	2.52504	1.98566	1.36409	2.48853	0.983083	1.65838	2.62951
78149	u	chrAADN04005435.1	.	5939	6465	MSTRG.32186.1	1	527	MSTRG.32186	.	0.12913	0.146418	0	0.143119	0.330032	0.259005	0.059644	0	0.150848	0.685513	0.527208	0.146164	1.70174	0.928898	1.4875	1.26758	0.801553
78153	u	chrAADN04005439.1	.	9616	10895	MSTRG.32190.1	1	1280	MSTRG.32190	.	0.413919	0.274241	0.457097	0.566635	0.73683	0.542131	0.281914	0.389653	0.174246	1.44363	2.01272	1.18898	1.87404	1.9406	2.80597	1.51226	1.87374
78175	u	chrAADN04005511.1	.	12105	12409	MSTRG.32211.1	1	305	MSTRG.32211	.	0.082349	0	0.209258	0.232665	0.086516	0	0	0.162629	0	0.193559	0.068311	0.867189	0.337201	1.16078	1.69624	1.75621	1.99908
78195	u	chrAADN04005532.1	.	45	3008	MSTRG.32226.1	1	2964	MSTRG.32226	.	0.038628	0.009326	0.043066	0.010571	0.010669	0.041036	0.072127	0.133263	0.04275	2.72954	2.60865	3.86639	0.60092	0.6158	0.406654	1.02585	0.682609
78209	u	chrAADN04005563.1	-	939	7768	MSTRG.32240.3	4	312	MSTRG.32240	.	0	0.124707	0	0.259915	0	0	0	0.208166	0.217335	0	0.176551	0.166535	2.34548	0.832925	2.01942	2.10874	2.13245
78213	u	chrAADN04005563.1	-	1987	8994	MSTRG.32240.6	3	283	MSTRG.32240	.	0.275425	0.37236	0	0.142747	0.158316	0	0	0.875321	0	0.637525	1.16013	0.095663	0	1.22499	2.46318	4.46858	4.71339
78220	u	chrAADN04005563.1	-	5607	6551	MSTRG.32241.1	2	211	MSTRG.32241	.	0	0.243798	0	0.110385	0	0	0.40868	0.455935	0.999036	0.489976	0.126043	0.208805	3.28464	3.49975	0.159677	4.87065	2.73401
78259	u	chrAADN04005641.1	.	7858	8725	MSTRG.32267.1	1	868	MSTRG.32267	.	0.695449	0.9264	0.6502	0.649516	0.796199	1.8927	1.19226	1.40524	1.06792	1.14601	2.75444	2.17738	4.36936	4.80733	4.96385	3.94309	4.31518
78266	u	chrAADN04005661.1	-	2242	2849	MSTRG.32274.1	2	538	MSTRG.32274	.	0.07569	0.304967	0.193982	0.080355	0.07435	0.276698	0.306545	0.091985	0.118676	0.677849	0.27143	0.599095	1.06197	1.63547	2.39203	2.47959	2.48144
78292	u	chrAADN04005718.1	.	12401	12756	MSTRG.32297.1	1	356	MSTRG.32297	.	0.009052	0.076877	0.08964	0.515819	0	0.089153	0	0.276421	0	1.14447	0.103279	0.928184	1.96069	0.825689	2.01523	1.46475	0.988307
78305	u	chrAADN04005744.1	.	1	1507	MSTRG.32308.1	1	1507	MSTRG.32308	.	0.170942	0.054847	0.122216	0.777446	0.833528	0.200876	0.746803	0.548043	0.53368	2.94135	1.21923	1.66932	10.7467	14.2461	18.1951	14.3777	18.7714
78371	u	chrAADN04005872.1	.	1973	3553	MSTRG.32366.1	1	1581	MSTRG.32366	.	0.268452	0.252945	0.200509	0.265502	0.159817	0.323359	0.600855	0.264261	0.265394	0.982675	0.613642	0.55245	1.57288	1.39221	1.52603	1.10135	1.03897
78399	u	chrAADN04005902.1	.	6918	7417	MSTRG.32392.1	1	500	MSTRG.32392	.	0.039807	0.037895	0	0.056646	0	0	0.037886	0.034436	0.204044	0	0.304434	0.303444	0.313035	0.53187	1.74841	1.42643	1.26069
78512	u	chrAADN04006170.1	.	6811	7537	MSTRG.32493.1	1	727	MSTRG.32493	.	0.177174	0.075921	0.132558	0	0	0.124615	0.172801	0.015685	0.131481	0.402822	0.403244	0.544818	0.291824	0.461448	1.2475	1.71422	0.835946
78530	u	chrAADN04006189.1	+	5980	7118	MSTRG.32504.1	3	490	MSTRG.32504	.	0.165664	0.015691	0.083311	0.088291	0.031414	0.08445	0.149744	0.174416	0.023469	1.55408	0.844217	0.743746	0.882573	0.24194	1.27723	1.10795	1.72727
78609	u	chrAADN04006326.1	.	2908	3996	MSTRG.32570.1	1	1089	MSTRG.32570	.	0.669113	0.770506	0.462262	1.07595	0.907506	0.740236	0.746825	0.788978	0.900318	1.92195	1.73314	1.18639	1.73258	2.6907	4.99166	2.91594	3.65253
78799	u	chrAADN04006701.1	.	1484	1952	MSTRG.32722.1	1	469	MSTRG.32722	.	0.152577	0.128029	0	0	0.336463	0.064674	0.401901	0.44055	0	0.374526	0.035016	0.18788	2.07456	0.993077	1.42248	1.1796	1.65184
78800	u	chrAADN04006701.1	.	2293	5641	MSTRG.32723.1	1	3349	MSTRG.32723	.	0.093874	0.078222	0.066701	0.07915	0.070725	0.1585	0.229949	0.137861	0.057084	0.307575	0.200652	0.254877	1.40333	1.37628	0.835781	0.690947	0.789276
78801	u	chrAADN04006701.1	.	6602	8777	MSTRG.32724.1	1	2176	MSTRG.32724	.	0.021539	0.070038	0.028942	0.055854	0.205719	0.181052	0.173676	0.110438	0.029479	0.251022	0.368124	0.51171	1.32604	1.61968	0.683662	1.14072	0.4414
78816	u	chrAADN04006727.1	.	51	6406	MSTRG.32737.1	1	6356	MSTRG.32737	.	1.50778	1.78425	2.01701	0.875032	1.08644	1.11059	2.11102	1.65068	2.39072	2.97135	2.25554	2.48806	3.60644	3.60224	4.8129	4.5682	5.46958
78853	u	chrAADN04006825.1	.	4019	4950	MSTRG.32766.1	1	932	MSTRG.32766	.	0.536032	0.296499	0.699655	0.745818	0.439409	1.19815	0.668712	0.477888	0.493332	2.73467	2.97347	1.85317	4.22376	2.67778	2.90047	2.39508	2.59731
78865	u	chrAADN04006855.1	.	650	1490	MSTRG.32778.1	1	841	MSTRG.32778	.	0.367284	0.444059	0.336731	0.258688	0.16871	0.187142	0.569044	0.333947	0.07527	1.10361	0.49096	0.771066	0.704341	0.776494	1.84195	1.40536	1.12627
79040	u	chrAADN04007130.1	.	2346	3030	MSTRG.32924.1	1	685	MSTRG.32924	.	0.312564	0.097412	0.419279	0.294429	0.138495	0.647936	0.270308	0.350739	0.18544	0.574414	0.688113	0.590362	0.492265	0.825665	1.47208	1.31236	1.90153
79062	u	chrAADN04007143.1	.	5110	5511	MSTRG.32940.1	1	402	MSTRG.32940	.	0.104682	0	0.469987	0.456537	0.22323	0.167022	0.10926	0	0.153269	0.578014	0.613703	0.829051	1.57207	1.24953	1.71655	2.12263	1.28945
79083	u	chrAADN04007191.1	.	5530	8982	MSTRG.32960.1	1	3453	MSTRG.32960	.	0.008235	0.047158	0.032346	0.08608	0.054949	0.100933	0.022757	0.089591	0.106176	0.155599	0.255409	0.130233	0.784777	0.777585	1.07339	1.44647	1.59826
79128	u	chrAADN04007245.1	+	5909	10674	MSTRG.33003.1	2	3897	MSTRG.33003	.	0.977159	1.22571	0.691153	1.45966	1.2306	2.21458	1.26544	0.823696	1.44366	2.42457	2.47054	2.50511	3.84827	4.33601	5.6372	4.69203	6.07245
79132	u	chrAADN04007249.1	.	9398	11153	MSTRG.33007.1	1	1756	MSTRG.33007	.	0.77691	0.764085	0.539714	0.822411	0.978188	0.727776	0.839468	0.996117	0.428684	2.65233	2.56624	2.54953	2.62478	2.12128	1.66996	2.41886	3.05973
79170	u	chrAADN04007317.1	.	282	1466	MSTRG.33038.1	1	1185	MSTRG.33038	.	0.108616	0.069673	0	0.250743	0.026509	0.084758	0.039788	0.02906	0.053598	0.055586	0.245633	0.165338	0.320839	0.543523	1.52666	0.985411	0.849343
79187	u	chrAADN04007349.1	.	303	11115	MSTRG.33055.1	1	10813	MSTRG.33055	.	0.655304	0.419605	0.53245	1.11586	0.899607	0.715927	1.1947	1.02457	0.410053	3.36455	2.95274	2.62353	4.27882	3.89382	2.82517	2.20323	2.8364
79204	u	chrAADN04007361.1	+	4234	6081	MSTRG.33066.1	2	201	MSTRG.33066	.	0.411113	0.48148	0.331889	0.598449	0.395175	0.033979	0.586196	0.329036	0.573397	0.795799	1.524	0.249059	1.43759	3.32588	3.53955	1.87751	2.25883
79213	u	chrAADN04007373.1	.	9323	9590	MSTRG.33070.1	1	268	MSTRG.33070	.	0	0.103145	0	0.116909	0	0	0.033399	0	0.176364	2.43721	0.882142	2.03153	1.89204	1.28397	3.24253	0.077713	0.361412
79232	u	chrAADN04007395.1	.	384	3689	MSTRG.33080.1	1	3306	MSTRG.33080	.	1.00473	0.695701	1.42726	0.600011	0.717845	2.94029	1.29116	0.807557	0.926525	2.44836	1.842	2.65158	1.60673	1.52804	2.88213	3.59151	4.23826
79234	u	chrAADN04007395.1	.	6695	7505	MSTRG.33083.1	1	811	MSTRG.33083	.	0.790607	0.448522	0.836876	0.266594	0.21446	1.13442	1.23704	0.57309	0.44309	1.53637	1.52102	1.29319	1.13994	0.896582	2.73895	1.89791	2.6855
79235	u	chrAADN04007395.1	.	8153	11335	MSTRG.33084.1	1	3183	MSTRG.33084	.	0.70748	0.744153	0.97953	0.429361	0.59855	2.0504	1.44287	0.907921	0.944446	3.16112	1.2889	2.48017	1.8245	1.50787	3.34755	4.45667	4.92688
79245	u	chrAADN04007402.1	.	7310	8028	MSTRG.33091.1	1	719	MSTRG.33091	.	0.03981	0.037937	0.088767	0.129142	0.850659	0.417258	0.303993	0.119261	0.132943	0.605697	0.356594	0.181192	2.63961	2.84298	1.70556	2.08583	1.98181
79324	u	chrAADN04007579.1	.	85	467	MSTRG.33157.1	1	383	MSTRG.33157	.	0.448408	0	0	0.122437	0.247153	0.079197	0.491329	0.179526	0.249573	2.00989	1.04574	0.742004	2.88631	1.33682	2.43088	1.38929	2.07221
79325	u	chrAADN04007579.1	.	2859	6336	MSTRG.33158.1	1	3478	MSTRG.33158	.	0.324888	0.137825	0.055052	0.423041	0.226043	0.128002	0.674494	0.390736	0.215163	0.974144	0.997993	1.0832	2.28136	2.24425	2.01311	1.6896	1.71666
79326	u	chrAADN04007579.1	.	7098	8577	MSTRG.33159.1	1	1480	MSTRG.33159	.	0.173613	0.177499	0.043124	0.240089	0	0.29558	0.426734	0.360805	0.138295	0.818754	1.49719	0.710705	1.14095	1.44657	1.03271	1.65586	1.40366
79327	u	chrAADN04007579.1	.	9131	10640	MSTRG.33160.1	1	1510	MSTRG.33160	.	0.208515	0.181914	0.137159	0.853334	0.365106	0.226751	1.03723	0.535778	0.386172	1.46612	1.4349	2.15574	3.22193	2.9971	2.05502	2.50468	2.20641
79365	u	chrAADN04007660.1	.	9080	10405	MSTRG.33195.1	1	1326	MSTRG.33195	.	0.567037	0.371648	0.285734	0.885633	0.508899	0.880375	0.832411	0.242198	0.532762	1.11741	1.62129	0.665917	0.853794	1.54946	1.99525	2.61257	1.66498
79410	u	chrAADN04007744.1	.	7672	9923	MSTRG.33233.1	1	2252	MSTRG.33233	.	0	0.036824	0.014077	0.176228	0.014042	0.06041	0.091141	0.143496	0.133098	1.20307	1.28514	1.53009	1.27913	1.91104	2.16761	1.33703	0.730423
79416	u	chrAADN04007752.1	.	10008	10689	MSTRG.33239.1	1	682	MSTRG.33239	.	0.383426	0.272585	0.138515	0.105572	0.315211	0.718825	1.24638	0.200802	0.280312	1.07691	0.717017	1.11019	1.47546	1.42506	2.36081	1.73074	1.48428
79420	u	chrAADN04007760.1	.	7533	7925	MSTRG.33242.1	1	393	MSTRG.33242	.	0.598581	1.17746	0.372393	0.12381	0.607757	2.70452	1.69443	0.527022	0.999198	1.79817	1.11206	4.97797	3.15796	5.64839	3.19226	4.23846	4.9525
79430	u	chrAADN04007780.1	+	4386	4956	MSTRG.33252.1	2	466	MSTRG.33252	.	0.234711	0.532108	0.165985	0.489123	0	0.149364	0.64794	0.212884	0.198555	0.913011	1.56169	0	2.23173	1.39192	2.7573	2.529	1.68084
79459	u	chrAADN04007849.1	-	3847	4941	MSTRG.33279.1	2	317	MSTRG.33279	.	0.167467	0.087201	0.100668	0	0.177872	0.478428	0.201323	0.104968	0.150767	1.60831	1.91376	1.03869	0.507043	0.75723	0.84933	2.44481	1.56195
79461	u	chrAADN04007849.1	+	6891	7791	MSTRG.33281.1	2	818	MSTRG.33281	.	0.181314	0.148265	0.175583	0.058737	0.647995	0.118526	0.223503	0.264522	0	0.862427	0.236575	1.06438	1.8588	1.75816	1.30829	0.284096	1.98747
79472	u	chrAADN04007874.1	.	3630	5667	MSTRG.33291.1	1	2038	MSTRG.33291	.	0.055993	0.047181	0.023488	0.030646	0.015517	0.007442	0.115317	0.016897	0.061552	0.341473	0.089844	0.159631	0.483617	0.298093	1.70822	1.41997	1.07717
79496	u	chrAADN04007903.1	.	5129	6312	MSTRG.33311.1	1	1184	MSTRG.33311	.	0.971649	1.00864	0.521647	0.970172	0.728386	1.51056	1.16973	0.452258	0.89794	2.84933	2.25065	1.4325	2.20327	2.67466	4.2836	2.69292	4.2232
79537	u	chrAADN04007963.1	-	2398	9623	MSTRG.33334.5	6	727	MSTRG.33334	.	0.205101	0.11029	0.280008	0.28943	0.144846	0.117595	0.238092	0.547902	0.994736	0.443854	0.67943	0.402997	2.29189	3.87841	0	3.43013	3.73617
79542	u	chrAADN04007963.1	-	2400	10540	MSTRG.33334.7	5	628	MSTRG.33334	.	0.008459	0.134144	0.011322	0.060747	0.047901	0.032287	0.156944	0	0.041674	0	0.120299	0.084251	0.880671	0.83761	1.92485	1.5316	0.686287
79553	u	chrAADN04007979.1	.	1289	1892	MSTRG.33329.1	1	604	MSTRG.33329	.	0.04739	0.137299	0	0	0.052356	0.222826	0.312244	0.11365	0.158256	0.644705	0.766392	0.759142	0.418013	0.243197	1.70176	1.80022	1.54923
79747	u	chrAADN04008363.1	+	18	596	MSTRG.33486.1	1	579	MSTRG.33486	.	0	0	0.053108	0	0.054617	0.130969	0	0.029738	0.192604	1.47216	0.762017	0	0	0.930133	3.05079	4.75777	2.81325
79778	u	chrAADN04008390.1	.	824	3042	MSTRG.33512.1	1	2219	MSTRG.33512	.	0.051597	0.099659	0.057525	0.08598	0.103013	0.027339	0.080113	0.116186	0.064615	0.253857	0.032365	0.198482	0.655553	0.514458	1.28351	1.71261	1.40219
79788	u	chrAADN04008405.1	.	8494	10278	MSTRG.33521.1	1	1785	MSTRG.33521	.	0.456693	0.292802	0.202634	0.2011	0.879758	0.314172	0.325772	0.346363	0.53402	0.967186	0.844996	0.906133	3.0369	2.4143	2.57121	1.65632	1.86897
79882	u	chrAADN04008589.1	.	3802	4117	MSTRG.33595.1	1	316	MSTRG.33595	.	0	0.053587	0	0.078631	0.071244	0	0.276672	0	0	0.447037	0	0.048937	0.495531	0.389862	1.50704	2.42203	1.1881
79889	u	chrAADN04008592.1	.	668	1114	MSTRG.33602.1	1	447	MSTRG.33602	.	0.511427	1.15491	0.606824	0.700928	0.421191	1.15088	1.31767	1.01757	0.855123	0.489897	1.10604	1.37564	5.62191	2.81036	5.5575	7.47461	7.22341
79955	u	chrAADN04008680.1	.	9279	9778	MSTRG.33648.1	1	500	MSTRG.33648	.	0.141979	0.548281	0.49421	0.093165	0.031623	0.181592	0.344093	0.32954	0.347529	1.01466	0.862807	0.467713	3.05027	2.14784	8.72895	3.36583	5.03358
79966	u	chrAADN04008704.1	.	31	2563	MSTRG.33659.1	1	2533	MSTRG.33659	.	0.855783	0.51765	0.752067	0.833045	0.784907	1.09167	0.887013	0.522442	0.561423	2.46843	1.70304	1.81935	2.29075	2.95982	2.86248	3.32701	2.94054
79978	u	chrAADN04008725.1	.	165	496	MSTRG.33668.1	1	332	MSTRG.33668	.	0	0.373575	0.09612	0.188119	0.1905	0.544847	0.473382	0.103724	0	0.526884	0.15652	1.19434	1.46637	0	1.69136	1.93495	1.72468
80007	u	chrAADN04008784.1	.	7832	8195	MSTRG.33696.1	1	364	MSTRG.33696	.	0	0.151884	0.081283	0.086076	0.260054	0.083331	0.254771	0.187644	0	0.12064	0	0.171938	1.51077	1.14846	0.740481	0.367041	0.821367
80042	u	chrAADN04008841.1	.	81	4509	MSTRG.33729.1	1	4429	MSTRG.33729	.	0.016157	0.024965	0.060815	0.028262	0.03544	0.047146	0.152303	0.073195	0.093522	0.185757	0.41394	0.387461	2.00987	2.07295	3.67732	3.02703	4.42919
80043	u	chrAADN04008841.1	.	4870	6191	MSTRG.33730.1	1	1322	MSTRG.33730	.	0	0	0.071098	0	0.047841	0	0	0.026049	0.036072	0.11615	0	0.165419	1.51373	1.85289	4.42908	3.44127	3.38338
80051	u	chrAADN04008844.1	.	4432	5215	MSTRG.33736.1	1	784	MSTRG.33736	.	0.714835	1.83223	2.03506	1.94525	2.19949	1.90487	1.62229	2.16383	2.50827	4.89778	5.71988	4.07236	6.61966	7.60267	8.31805	7.71821	10.0646
80052	u	chrAADN04008844.1	+	5901	7940	MSTRG.33737.1	2	1592	MSTRG.33737	.	0.207717	0.313035	0.517777	0.247378	0.154528	0.464452	0.274088	0.262396	0.356476	1.02165	2.88015	0.935096	2.06333	1.71229	2.70551	2.81118	3.69631
80080	u	chrAADN04008916.1	.	30	9628	MSTRG.33765.1	1	9599	MSTRG.33765	.	0.766667	1.21608	0.96271	0.852519	0.824956	1.11171	1.66372	0.832909	1.09794	1.72293	1.23086	1.30088	1.9398	1.61092	3.96453	3.22538	3.67818
80123	u	chrAADN04009013.1	.	58	5017	MSTRG.33803.1	1	4960	MSTRG.33803	.	1.75061	0.786203	0.59334	0.518566	0.87403	0.99859	1.16528	0.989568	0.566657	1.99484	1.76063	1.58128	2.46768	3.46734	2.27162	3.03797	3.05374
80127	u	chrAADN04009015.1	.	8095	9606	MSTRG.33807.1	1	1512	MSTRG.33807	.	0.066132	0.091109	0	0	0.065584	0.018201	0.07159	0.032353	0	0.214073	0.184647	0.509639	0.330622	0.032527	1.63123	1.22706	1.25209
80138	u	chrAADN04009047.1	-	3383	5090	MSTRG.33818.2	2	654	MSTRG.33818	.	0.275463	0.425245	0.502815	0.783466	1.02678	0.951595	1.61636	2.8001	0.960675	1.22424	2.8663	1.91245	3.95518	3.85017	6.6777	4.50172	5.87806
80139	u	chrAADN04009047.1	-	3383	9506	MSTRG.33818.1	5	1476	MSTRG.33818	.	0.59782	0.334315	0.174803	0.374342	0.705059	0.883618	1.01866	1.73222	0.776532	0.833459	1.62137	1.46542	2.52874	2.56429	8.91768	3.97891	4.4462
80181	u	chrAADN04009109.1	.	48	1054	MSTRG.33852.1	1	1007	MSTRG.33852	.	0.341093	0.383219	0.09444	0.420035	0.249874	0.47965	0.559063	0.56357	0.268526	0.913889	0.424267	0.83664	0.795147	0.807461	2.13376	1.51089	2.02884
80188	u	chrAADN04009116.1	-	4363	6884	MSTRG.33860.1	4	613	MSTRG.33860	.	0.106994	0.408706	0.065497	0.091104	0.229637	0.425373	0.229119	0.222561	0.140986	1.26175	0.361076	0.896663	1.52809	0.765637	2.58737	4.97676	3.48221
80190	u	chrAADN04009117.1	.	2579	2987	MSTRG.33857.1	1	409	MSTRG.33857	.	0.023173	0.133383	0	0	0	0.170671	0.096447	0.13884	0.193209	0.537902	0.269687	0.089173	1.09171	0.352777	1.37366	1.58651	1.56135
80204	u	chrAADN04009126.1	-	3144	9395	MSTRG.33871.1	3	1245	MSTRG.33871	.	0.165769	0.38183	0.01458	0.260968	0	0	0.181629	0.121387	0.100748	1.15692	0	0	2.48416	0.812729	2.05646	4.51823	5.10589
80206	u	chrAADN04009126.1	-	5934	8022	MSTRG.33871.2	2	411	MSTRG.33871	.	0.01695	0.230948	0.058233	0.092229	0	0.110335	0.108344	0.076666	0.038762	0.373602	0.536749	0.107197	1.84276	0.216342	2.53525	3.11713	3.93535
80279	u	chrAADN04009263.1	.	8066	9508	MSTRG.33940.1	1	1443	MSTRG.33940	.	0.592519	0.506348	0.087654	0.873004	0.79677	0.936727	1.04518	0.845289	0.34923	2.27125	1.67661	3.8938	5.6059	4.53629	5.5437	4.5762	4.1549
80285	u	chrAADN04009304.1	+	8058	9381	MSTRG.33944.1	2	451	MSTRG.33944	.	0.114534	0.037418	0.104413	0.416827	0.746734	0.226201	0.578808	0.535566	0.459682	1.08392	2.11629	0.916923	1.31435	1.448	2.31098	2.32574	1.99385
80311	u	chrAADN04009341.1	.	2452	3603	MSTRG.33968.1	1	1152	MSTRG.33968	.	0.049693	0.203644	0	0.274857	0.188336	0	0.251711	0.119472	0.110449	1.34704	1.35994	1.17077	2.19154	1.89568	1.16908	1.16082	1.95953
80401	u	chrAADN04009455.1	-	2834	3524	MSTRG.34011.1	1	691	MSTRG.34011	.	0.071119	0	0.034637	0.045342	0	0.219094	0.055505	0	0	0.593731	1.26838	0.202679	1.77934	1.03724	1.65541	0.861354	1.61764
80476	u	chrAADN04009584.1	.	94	4994	MSTRG.34077.1	1	4901	MSTRG.34077	.	0.096384	0.13234	0.107059	0.099111	0.108376	0.19604	0.262104	0.177567	0.203861	0.474674	0.252017	0.521915	1.49025	1.79775	2.26782	2.08735	2.59294
80477	u	chrAADN04009586.1	.	44	5095	MSTRG.34078.1	1	5052	MSTRG.34078	.	0.065006	0.158117	0.124848	0.136173	0.356357	0.326126	0.706485	0.605923	0.11557	4.57986	3.4796	2.89319	19.2604	23.8312	17.7064	18.8483	18.576
80531	u	chrAADN04009703.1	.	3163	5106	MSTRG.34126.1	1	1944	MSTRG.34126	.	0.852819	1.10522	0.449307	0.989276	1.22202	2.16428	1.69293	1.4423	0.49946	2.15314	1.56419	1.6858	3.28839	2.42052	4.46549	3.72666	3.12966
80554	u	chrAADN04009769.1	.	6616	7047	MSTRG.34149.1	1	432	MSTRG.34149	.	0.130102	0.063988	0.11056	0.072527	0	0.140427	0.072038	0.5543	0.073755	0.050825	0	0.203971	0.441666	0	1.15178	2.11486	1.48883
80561	u	chrAADN04009776.1	+	2240	6696	MSTRG.34157.1	2	2310	MSTRG.34157	.	0.86962	0.741139	0.179339	0.733276	0.801004	0.769779	1.43641	0.934651	0.322419	2.288	1.84499	1.40226	2.37732	2.10164	3.31571	3.788	3.27854
80578	u	chrAADN04009808.1	.	3730	4075	MSTRG.34170.1	1	346	MSTRG.34170	.	0.496359	0.758981	0	0.452767	0	0	0.587488	0.100186	0.369263	0.947462	0.534862	0.318337	1.77859	2.126	4.82836	5.07638	6.29948
80584	u	chrAADN04009828.1	-	30	8997	MSTRG.34176.1	2	2656	MSTRG.34176	.	1.09028	0.989779	0.540328	0.94137	0.969916	0.816077	1.09741	0.82256	0.699647	1.83939	1.47553	2.31837	2.76926	3.55002	2.89937	3.97495	4.02303
80676	u	chrAADN04009985.1	.	5723	6100	MSTRG.34250.1	1	378	MSTRG.34250	.	0.907174	0.877068	0.779652	1.23508	2.4081	1.43935	0.914705	1.53273	0.337165	2.96124	2.44175	1.43532	1.71277	1.81936	2.80225	4.39645	3.38931
80731	u	chrAADN04010102.1	-	186	2375	MSTRG.34295.1	3	805	MSTRG.34295	.	0.017131	0	0	0	0.078567	0.133057	0.037237	0	0	0.350048	0.268866	0.082095	0.50756	0.550406	1.19714	1.49031	0.867951
80756	u	chrAADN04010141.1	.	5641	8179	MSTRG.34313.1	1	2539	MSTRG.34313	.	0.146481	0.184507	0.062843	0.04932	0.101537	0.093634	0.116543	0.054252	0.121626	0.111046	0.21485	0.284189	0.489179	0.620455	1.07488	0.999389	1.58607
80764	u	chrAADN04010147.1	.	4161	5932	MSTRG.34321.1	1	1772	MSTRG.34321	.	0.276743	0.139882	0.072036	0.299413	0.294459	0.085531	0.274711	0.178667	0.206423	0.648796	0.432825	0.539748	1.08706	1.09483	1.79327	1.18219	1.34789
80774	u	chrAADN04010184.1	.	4014	5178	MSTRG.34331.1	1	1165	MSTRG.34331	.	0	0.213432	0	0.080682	0	0	0.107566	0	0	0.032077	0.060385	0.094545	0.964348	0.840673	1.4656	1.20781	0.96998
80776	u	chrAADN04010184.1	.	6983	8107	MSTRG.34333.1	1	1125	MSTRG.34333	.	0.050717	0.063625	0.028366	0.174018	0.139244	0.103741	0	0.06122	0.113288	0.221666	0.326821	0.34961	1.52877	1.56756	1.32672	1.09076	1.10594
80795	u	chrAADN04010225.1	.	2378	2944	MSTRG.34350.1	1	567	MSTRG.34350	.	1.30769	1.02736	1.32188	0.800149	0.836035	1.20951	1.29817	0.356964	0.981166	1.29636	1.43676	1.79232	3.03774	2.07082	4.04144	4.40434	5.59145
80834	u	chrAADN04010275.1	.	5835	6479	MSTRG.34386.1	1	645	MSTRG.34386	.	0.236728	0.363435	0.072411	0.317754	0.363976	0.122083	0.24205	0.213558	0.087184	1.34113	0.903697	0.738933	0.830587	0.471383	2.29421	1.76424	1.75239
80856	u	chrAADN04010306.1	.	34	8739	MSTRG.34404.1	1	8706	MSTRG.34404	.	0.676198	0.963181	1.38009	1.8893	1.75428	1.39082	1.84092	2.12495	0.742416	4.27479	4.25148	6.16326	5.35277	4.33979	4.81414	4.77848	4.14832
80875	u	chrAADN04010339.1	.	5638	6639	MSTRG.34421.1	1	1002	MSTRG.34421	.	0.311817	0.413816	0.413867	0.218054	0.283726	0.256508	0.588288	0.566724	0.616439	2.02018	1.28679	0.90393	2.01174	1.27477	3.75275	4.0813	4.33971
80876	u	chrAADN04010339.1	.	7318	8660	MSTRG.34422.1	1	1343	MSTRG.34422	.	0.829902	0.76651	0.826974	0.703361	0.749437	0.472725	1.16082	1.40004	1.40847	2.3923	2.22397	2.16304	2.92493	2.46907	6.35389	6.29061	6.16833
80888	u	chrAADN04010372.1	.	7382	7972	MSTRG.34433.1	1	591	MSTRG.34433	.	0.653673	0.699738	0.323262	0.71429	0.444539	0.863666	0.899221	0.466529	0.485032	0.807247	1.18058	1.67461	1.62253	2.28542	3.25186	3.3831	2.74966
80959	u	chrAADN04010551.1	+	6598	7361	MSTRG.34497.2	2	234	MSTRG.34497	.	0.393607	0.373845	0.180047	0.509731	0.24973	0.483042	1.91344	1.06926	0.865577	0.536445	0.83748	0.94389	7.19513	8.87972	3.41981	12.7176	3.84073
80969	u	chrAADN04010587.1	.	164	3927	MSTRG.34508.1	1	3764	MSTRG.34508	.	0.034145	0.022032	0	0.073979	0.180437	0.012008	0.125263	0.095245	0.147773	0.434292	0.390531	0.281987	0.880294	0.520092	1.87463	1.82303	2.24259
80977	u	chrAADN04010599.1	.	474	2277	MSTRG.34516.1	1	1804	MSTRG.34516	.	0.070927	0.240451	0.150419	0.097708	0.279252	0.351701	0.222067	0.231152	0.209867	0.396002	0.21468	0.459333	0.44584	0.581803	1.71054	1.63751	1.36073
80979	u	chrAADN04010599.1	.	5681	6370	MSTRG.34518.1	1	690	MSTRG.34518	.	0.370738	0.787978	0.469841	0.571208	0.172851	0.341417	1.08456	0.49288	0.905039	0.91923	0.899467	1.84695	1.12482	1.65942	2.90558	2.09703	2.00576
81024	u	chrAADN04010666.1	.	1928	6417	MSTRG.34551.1	1	4490	MSTRG.34551	.	0.257319	0.307256	0.103009	1.07883	0.396787	0.952653	0.391209	0.400188	0.316265	0.703366	0.869778	0.80072	1.39482	1.29802	7.58832	5.31928	5.34523
81041	u	chrAADN04010695.1	.	70	494	MSTRG.34567.1	1	425	MSTRG.34567	.	0.134698	0.324564	0.710836	0	0	0.31833	0.365387	0.12154	0.449818	0.903581	1.62901	0.739732	2.07941	1.83887	4.15135	3.18171	3.00011
81042	u	chrAADN04010695.1	.	1495	1954	MSTRG.34568.1	1	460	MSTRG.34568	.	0.062019	0.479353	0.415781	0.068112	0	0.263759	0.204316	0.224585	0.207796	0.238658	0.313055	0.855023	0.54673	1.11942	0.966229	1.6588	2.08004
81043	u	chrAADN04010695.1	.	3638	4781	MSTRG.34569.1	1	1144	MSTRG.34569	.	0.151945	0.396775	0.372702	0.298861	0.254046	0.244467	0.285678	0.20802	0.299496	0.383729	0.587077	0.638127	1.16466	0.768416	1.98004	2.28635	1.40895
81044	u	chrAADN04010695.1	.	5070	8359	MSTRG.34570.1	1	3290	MSTRG.34570	.	0.311144	0.410409	0.723939	0.30692	0.202725	0.363256	0.356756	0.370711	0.206726	1.25857	1.25905	1.07861	1.61631	1.8392	2.88107	4.0096	3.89988
81054	u	chrAADN04010723.1	-	347	2998	MSTRG.34580.1	2	1732	MSTRG.34580	.	0.361171	0.379758	0.185563	0.340052	0.300264	0.680366	0.342247	0.163335	0.36512	0.660497	0.798323	0.912414	1.10921	1.51834	1.85805	1.62074	1.43838
81059	u	chrAADN04010730.1	.	1815	3436	MSTRG.34584.1	1	1622	MSTRG.34584	.	0.942359	0.904887	1.04984	0.563187	1.05419	1.75965	1.40863	0.970288	1.25378	2.49058	5.45783	1.86042	4.3187	4.36454	1.80233	2.72627	2.28501
81060	u	chrAADN04010730.1	.	4350	8213	MSTRG.34585.1	1	3864	MSTRG.34585	.	0.53279	0.42251	0.594876	0.528614	0.35717	0.636096	0.306951	0.425847	0.601841	1.5364	1.78854	1.43895	2.28739	2.26636	1.70223	1.34305	1.36739
81076	u	chrAADN04010784.1	.	1765	5032	MSTRG.34601.1	1	3268	MSTRG.34601	.	0.008788	0.036383	0	0.014413	0.004838	0.009282	0.019237	0.021075	0	0.251772	0.219576	0.26365	1.31433	1.71611	1.20493	0.917581	1.13877
81088	u	chrAADN04010802.1	.	7294	7769	MSTRG.34611.1	1	476	MSTRG.34611	.	0.268409	0.493623	0.569631	0.064951	0.199305	1.36837	0.165087	0.903596	0.133875	4.17528	9.09966	1.8809	5.13595	2.49921	4.19031	4.55113	6.26692
81102	u	chrAADN04010844.1	.	1266	2194	MSTRG.34624.1	1	929	MSTRG.34624	.	0.355652	0.029756	0.207469	0.050142	0.081831	0.332938	0.210852	0.15981	0.135713	0.290111	0.289706	0.08056	0.97874	0.716438	1.516	1.2538	1.45842
81103	u	chrAADN04010844.1	.	6800	8176	MSTRG.34625.1	1	1377	MSTRG.34625	.	0.175517	0.190178	0.066148	0.204781	0.366379	0.197959	0.396522	0.648143	0.148563	0.331893	0.39749	0.335635	1.10982	1.08005	2.41608	1.50018	2.64297
81109	u	chrAADN04010858.1	.	4390	4941	MSTRG.34630.1	1	552	MSTRG.34630	.	0	0.050078	0	0.084952	0	0.1099	0.170829	0.311923	0.173164	0.277908	0.466252	0.236273	0.80686	0.5331	2.3544	1.44158	1.12615
81110	u	chrAADN04010858.1	.	5324	5807	MSTRG.34631.1	1	484	MSTRG.34631	.	0.126013	0	0	0.291091	0.159232	0.203159	0.322996	0.106724	0	1.03198	2.50459	1.17583	2.70522	1.71767	4.1358	3.50372	5.9045
81161	u	chrAADN04010935.1	.	175	1848	MSTRG.34680.1	1	1674	MSTRG.34680	.	0.152191	0.196134	0.019	0.21084	0.176835	0.081539	0.27382	0.277235	0.264516	0.553748	0.823568	0.699368	0.612864	0.837406	1.44609	1.25927	1.17382
81171	u	chrAADN04010948.1	.	7848	8251	MSTRG.34690.1	1	404	MSTRG.34690	.	0	0.068423	0.072451	0	0	0.526803	0	0.080158	0	0.579832	0.432289	0.16322	1.80842	1.05047	3.99895	4.20936	2.40769
81173	u	chrAADN04010955.1	+	3206	4784	MSTRG.34691.2	2	371	MSTRG.34691	.	0.102033	0.117492	0.068257	0	0.058794	0.154143	0.083041	0	0	0.329899	2.53506	0.819876	0.806647	0.423587	2.29259	1.6427	1.18926
81193	u	chrAADN04010972.1	+	439	5539	MSTRG.34710.2	6	2471	MSTRG.34710	.	0.298516	0.391894	0.776131	0.503535	0.281779	0.522054	0.574475	0.674297	0.291128	4.50801	0	0	7.67669	0.000514	8.02933	9.24155	7.62127
81213	u	chrAADN04010993.1	.	5560	6104	MSTRG.34703.1	1	545	MSTRG.34703	.	0.550068	0.753927	0.260196	0.458579	0	0.111311	0.345856	0.534151	0.348259	0.948753	0.233422	0.316133	1.88503	1.35002	2.80824	1.95633	1.34945
81229	u	chrAADN04011039.1	+	3189	7047	MSTRG.34721.1	1	3859	MSTRG.34721	.	0.471232	0.29272	0.583404	0.471148	0.358651	1.44558	0.175051	1.46878	0.438145	1.36108	0.960308	1.02709	1.21308	1.59831	3.86812	3.28518	2.35274
81245	u	chrAADN04011077.1	.	7422	8098	MSTRG.34736.1	1	677	MSTRG.34736	.	0	0.031502	0.023569	0.09256	0	0	0.042125	0	0.023532	0.054125	0	0	0.735916	0.410855	1.2513	1.94975	1.54398
81250	u	chrAADN04011092.1	.	304	8000	MSTRG.34741.1	1	7697	MSTRG.34741	.	0.053651	0.083981	0.097431	0.092903	0.110548	0.098089	0.044394	0.089302	0.092297	0.327881	0.406039	0.466678	2.41966	2.3448	2.70709	2.92688	2.4148
81262	u	chrAADN04011132.1	.	3764	4740	MSTRG.34752.1	1	977	MSTRG.34752	.	0.116801	0.084881	0.129679	0	0	0.123158	0.128264	0.01739	0.178179	0.42521	0.543921	0.201285	0.213411	0.50122	1.71618	0.876387	1.05706
81273	u	chrAADN04011149.1	-	6486	7394	MSTRG.34758.1	2	774	MSTRG.34758	.	0.179513	0.088694	0.018977	0.019972	0.068726	0.085645	0.184001	0.043407	0.036684	1.1889	2.42962	0.586064	0.607023	1.12333	2.28907	4.95137	2.37341
81339	u	chrAADN04011194.1	.	6532	8118	MSTRG.34783.1	1	1587	MSTRG.34783	.	0.170388	0.200195	0.210138	0.23678	0.215956	0.438523	0.566709	0.171724	0.119066	0.318944	0.647695	0.824945	1.4	1.80172	1.74104	1.5342	1.88016
81355	u	chrAADN04011212.1	.	5883	8011	MSTRG.34799.1	1	2129	MSTRG.34799	.	0.448922	0.663559	0.574996	0.643483	0.548841	1.14268	0.625931	0.319052	0.806863	1.93326	2.10035	1.61253	2.64272	1.85301	3.81929	4.37541	4.72815
81362	u	chrAADN04011223.1	.	2656	2960	MSTRG.34806.1	1	305	MSTRG.34806	.	0.058421	0	0	0	0.191572	0.098462	0.468537	0.899883	0	0	0	0.591678	0.48323	0.150036	1.67819	1.03339	0.97775
81408	u	chrAADN04011305.1	.	7685	8161	MSTRG.34850.1	1	477	MSTRG.34850	.	0.330834	0.256944	0	0.228591	0	0.559674	0.849889	0.357143	0.228481	0.867265	0.732263	0.914468	1.5835	3.40109	1.78157	2.14272	3.88467
81438	u	chrAADN04011345.1	-	3514	6710	MSTRG.34874.1	2	1685	MSTRG.34874	.	0.059399	0.212943	0.17001	0.310655	0.418575	0.466546	0.232994	0.071326	0.075637	0.55091	0.723127	0.377661	0.848465	0.320772	1.79754	2.57521	1.2385
81445	u	chrAADN04011359.1	.	4959	5829	MSTRG.34881.1	1	871	MSTRG.34881	.	0.196958	0.13546	0.070001	0.213092	0.120882	0.252306	0.28727	0.351901	0.10078	0.839225	0.760393	1.1547	1.85425	0.969064	3.67367	2.98508	1.36733
81456	u	chrAADN04011392.1	.	74	1013	MSTRG.34892.1	1	940	MSTRG.34892	.	1.33215	1.43453	1.65865	1.16494	1.90966	2.88108	1.85464	2.08719	1.57133	4.5163	3.27777	7.97628	3.19131	6.24394	5.55566	5.32103	3.23831
81460	u	chrAADN04011392.1	.	5415	7927	MSTRG.34896.1	1	2513	MSTRG.34896	.	1.45782	0.996188	1.61894	1.11225	1.21654	2.13324	1.41813	1.15402	1.51005	3.47573	3.17563	4.35379	3.55439	4.03699	4.47398	5.1806	3.81119
81527	u	chrAADN04011551.1	+	748	1289	MSTRG.34957.1	2	366	MSTRG.34957	.	0.72621	0.32001	0	0.949971	0.629699	0.694011	0	0	0.598431	3.62681	4.97029	5.20064	1.12792	4.18473	5.50274	0	3.19029
81557	u	chrAADN04011605.1	.	229	536	MSTRG.34983.1	1	308	MSTRG.34983	.	0	0	0.10361	0.101726	0	0	0.406864	0.197327	0.232245	0.191674	0	0.337718	0.243139	0.345793	1.48943	1.27478	0.871503
81584	u	chrAADN04011650.1	.	7012	7612	MSTRG.35001.1	1	601	MSTRG.35001	.	0	0.022845	0	0.025548	0.093039	0.27608	0.025977	0.053314	0	0.690747	0.347077	0.291531	0.514545	0.428939	1.36127	1.37744	1.85285
81622	u	chrAADN04011728.1	.	5761	7414	MSTRG.35035.1	1	1654	MSTRG.35035	.	0.217695	0.056641	0.144703	0.126704	0.076223	0.164776	0.589123	0.075559	0.027301	1.00476	0.110258	0.851682	0.382681	0.96844	1.27521	1.04962	1.565
81631	u	chrAADN04011746.1	.	4291	4996	MSTRG.35044.1	1	706	MSTRG.35044	.	2.20206	3.76725	6.28773	0.884095	2.08023	6.91947	3.03873	2.8435	4.51732	9.72583	5.95457	13.7169	8.69506	9.35265	12.7815	15.7338	12.4844
81640	u	chrAADN04011762.1	.	2763	3312	MSTRG.35053.1	1	550	MSTRG.35053	.	0.493025	0.12748	0.432087	0.324067	0.172299	0.432797	1.12143	0.187834	0.055246	0.880378	0.193196	1.08115	1.50438	1.18437	2.16093	2.07318	1.76162
81661	u	chrAADN04011797.1	.	337	2217	MSTRG.35074.1	1	1881	MSTRG.35074	.	0.060818	0.188272	0.016965	0.149636	0.13455	0.048377	0.332994	0.100327	0.118629	0.676946	0.342458	0.524525	0.91105	1.59639	1.64756	2.40895	1.00322
81663	u	chrAADN04011797.1	.	6621	6941	MSTRG.35076.1	1	321	MSTRG.35076	.	0	0.129172	0	0	0.118739	0	0	0.268196	0.193095	0.795439	1.14425	0.651946	0.344686	1.29139	3.18283	1.4476	1.36544
81679	u	chrAADN04011814.1	.	4581	4887	MSTRG.35090.1	1	307	MSTRG.35090	.	0.093236	0.402207	0.103947	0	0	0.696851	0.29631	0.288597	0.155678	0.286079	0	0.429582	0.894261	0.319336	1.75108	1.43019	1.04901
81682	u	chrAADN04011828.1	.	1381	2347	MSTRG.35093.1	1	967	MSTRG.35093	.	0	0.08538	0.033001	0.032401	0.064755	0.062735	0.06501	0	0	0.089921	0.076044	0	0.328876	0.30465	0.935725	1.82786	1.12874
81685	u	chrAADN04011835.1	.	30	671	MSTRG.35096.1	1	642	MSTRG.35096	.	0.096108	0.139295	0	0.43551	0	0	0.048474	0.287911	0	0.725227	0.223353	0.369262	0.46177	0.650642	1.42633	1.37791	0.791471
81689	u	chrAADN04011841.1	.	1102	2714	MSTRG.35101.1	1	1613	MSTRG.35101	.	1.67526	0.896147	0.536628	0.466238	0.966083	1.54482	0.588967	1.32324	0.82541	0.957967	0.779112	2.24007	2.1031	2.34402	4.6608	4.6107	4.76398
81706	u	chrAADN04011856.1	+	2653	3503	MSTRG.35111.1	1	851	MSTRG.35111	.	0	0.641688	0.208418	0.318992	0.321683	0	0	0.135109	0.215347	7.08214	26.1398	17.7672	7.47783	0	7.03167	7.2269	13.5059
81720	u	chrAADN04011892.1	.	1307	1697	MSTRG.35125.1	1	391	MSTRG.35125	.	0.072478	0.231056	0.293493	0.451073	0.30396	0.425642	0.90266	0.199767	0.584453	1.08479	0.486156	0.63429	0.832583	0.559773	1.70663	1.7211	0.893197
81726	u	chrAADN04011911.1	.	508	4980	MSTRG.35131.1	1	4473	MSTRG.35131	.	0.848766	0.754137	1.29057	0.715975	0.59791	1.75469	0.77185	0.834022	0.758115	1.40834	0.977955	1.2487	2.46784	2.20251	2.98125	2.92049	3.55593
81728	u	chrAADN04011917.1	.	63	2220	MSTRG.35134.1	1	2158	MSTRG.35134	.	0.505958	0.605185	0.029575	1.15405	1.28673	0.96645	1.84178	0.593704	0.308493	0.626844	1.64135	1.55432	3.16432	3.87981	5.36844	4.9667	5.57743
81729	u	chrAADN04011917.1	.	2734	7317	MSTRG.35135.1	1	4584	MSTRG.35135	.	0.383387	0.439972	0.078721	1.39309	2.01531	0.831354	1.94581	0.925068	0.295774	1.07763	1.14577	1.25138	4.15582	3.67467	7.70333	5.81315	6.07264
81731	u	chrAADN04011920.1	.	1322	1860	MSTRG.35136.1	1	539	MSTRG.35136	.	0.099175	0.156234	0.236822	0.146862	0.11734	0.151309	0.135557	0.08441	0.012136	0.123556	0.136428	0.479072	0.348514	0.688867	1.94286	1.50669	0.755364
81740	u	chrAADN04011929.1	+	3320	7646	MSTRG.35144.1	2	2909	MSTRG.35144	.	1.74204	1.5161	1.34124	1.67156	1.68545	2.0994	1.45969	1.68796	1.3626	3.1786	3.37958	2.87642	2.42897	2.73665	5.03101	4.95749	4.03936
81781	u	chrAADN04011978.1	.	7088	7578	MSTRG.35177.1	1	491	MSTRG.35177	.	0.145354	0.026472	0.278912	0.467388	0.248452	0.306838	0.574462	0.277289	0.158793	1.40314	0.681681	1.28446	0.73026	0.798665	1.38389	1.65241	2.19515
81783	u	chrAADN04011979.1	.	2475	2989	MSTRG.35179.1	1	515	MSTRG.35179	.	0.205018	0.514183	0.290741	0.265914	0.268592	0.059483	0.213417	0.133733	0.527314	0.249876	0.919778	0.918662	0.54727	0.349101	1.3555	1.49707	1.42925
81784	u	chrAADN04011979.1	.	3382	3951	MSTRG.35180.1	1	570	MSTRG.35180	.	0.100267	0.193343	0.351486	0.494708	0.221365	0.212506	0.257282	0.179443	0.670226	0.121938	0.512807	0.926765	1.77105	0.768827	1.89513	1.55006	2.03108
81797	u	chrAADN04011993.1	.	3271	3506	MSTRG.35193.1	1	236	MSTRG.35193	.	0.121285	0	0	0.131002	0.401101	0.374941	0.198019	0	0.40458	0.834863	0.389484	0.466714	0.448292	0.208394	2.24827	2.16574	1.31864
81819	u	chrAADN04012018.1	.	4515	7523	MSTRG.35212.1	1	3009	MSTRG.35212	.	0.365321	0.160312	0.253969	0.067682	0.120198	0.029574	0.161881	0.091366	0.079312	0.944836	1.02698	1.0086	3.3984	3.56085	4.54738	4.70231	5.59898
81821	u	chrAADN04012021.1	.	6690	7434	MSTRG.35214.1	1	745	MSTRG.35214	.	3.39323	1.46403	1.27036	1.72456	1.48284	2.1849	1.35739	0.792453	1.14992	2.59421	2.71108	2.49975	3.33694	2.65949	5.30549	6.12153	6.92566
81825	u	chrAADN04012032.1	.	5551	7077	MSTRG.35218.1	1	1527	MSTRG.35218	.	0.041834	0.068155	0.041797	0.35564	0.341292	0.109252	0.808522	0.517019	0.314611	0.802584	0.207447	0.251361	0.506428	0.516174	1.68181	1.14334	1.32746
81836	u	chrAADN04012041.1	.	6032	6466	MSTRG.35229.1	1	435	MSTRG.35229	.	0.656483	0.570449	1.09943	1.70359	0.363484	0.829596	0.793411	0.906977	0.438993	1.0232	1.59072	2.26242	4.24602	5.11726	4.33324	6.81969	5.91216
81838	u	chrAADN04012056.1	.	2606	3244	MSTRG.35231.1	1	639	MSTRG.35231	.	0	0.004441	0.093927	0	0.033921	0.022477	0	0.053891	0	0.508358	0.796913	0.112098	0.447447	0.956716	0.627357	1.26559	1.68636
81884	u	chrAADN04012148.1	.	4549	4831	MSTRG.35271.1	1	283	MSTRG.35271	.	0	0	0.296468	0	0	0.211169	0.555346	0	0.168881	0.611432	0	0	0	0.868921	1.58579	1.56293	1.53475
81886	u	chrAADN04012156.1	.	3474	4942	MSTRG.35273.1	1	1469	MSTRG.35273	.	0.09736	0.157269	0.302762	0.189555	0.278781	0.154931	0.480659	0.23442	0.430921	0.978855	0.865371	0.747906	1.92932	2.65007	2.59416	2.92357	2.14642
81887	u	chrAADN04012156.1	.	5505	7294	MSTRG.35274.1	1	1790	MSTRG.35274	.	0.356084	0.309064	0.17816	0.558464	0.500308	0.283135	0.46511	0.258537	0.297415	0.884632	1.13123	1.45255	2.69447	4.04675	3.20045	3.33313	3.18136
81908	u	chrAADN04012180.1	.	2352	2795	MSTRG.35294.1	1	444	MSTRG.35294	.	0.450415	0.339537	0	0.176416	0.603274	1.05732	0.556507	0.993289	1.38937	1.32635	1.65287	0.891421	1.59069	0.945634	1.62191	1.67181	2.77779
81909	u	chrAADN04012181.1	.	165	1337	MSTRG.35295.1	1	1173	MSTRG.35295	.	0.024402	0.070698	0.081616	0	0.134082	0.067473	0.214108	0.107903	0.147597	0.411679	0.914325	0.367267	0.522236	0.870897	1.91207	0.816425	0.929795
81916	u	chrAADN04012200.1	.	4483	5032	MSTRG.35302.1	1	550	MSTRG.35302	.	0	0.229498	0	0.284832	0.057306	0	0	0.062611	0.144636	0	0	0.277981	1.65893	2.3489	0.489793	0.942204	1.00344
81934	u	chrAADN04012217.1	-	3778	5237	MSTRG.35315.1	1	1460	MSTRG.35315	.	0.996871	1.1871	1.03151	1.12636	1.22277	1.69322	0.704371	0.97103	1.13785	11.6321	21.4831	10.9169	7.10001	11.013	24.5953	37.7299	36.1527
81966	u	chrAADN04012278.1	.	873	1974	MSTRG.35339.1	1	1102	MSTRG.35339	.	0.181044	0.250261	0.028862	0.056863	0.028696	0.082574	0.170856	0.031249	0.173287	0.477523	0.37468	0.6737	0.418442	0.568056	0.845526	1.03093	1.76965
81978	u	chrAADN04012302.1	.	44	1640	MSTRG.35351.1	1	1597	MSTRG.35351	.	0.035846	0.017137	0.020049	0.00955	0.083075	0	0.136277	0.021706	0.087402	0.217975	0.115037	0.553493	0.637751	0.637534	1.22903	1.03047	1.52927
82020	u	chrAADN04012367.1	-	2412	3238	MSTRG.35389.1	2	527	MSTRG.35389	.	0.321818	0.065219	0.29828	0.988663	0.279002	0.4304	0.459336	0.725522	0.154591	1.05513	1.19872	1.18202	1.03053	1.49364	2.38831	1.3602	2.00606
82024	u	chrAADN04012384.1	.	5393	7261	MSTRG.35393.1	1	1869	MSTRG.35393	.	2.10099	0.851857	0.784144	0.973104	1.17979	2.48661	1.55173	0.982503	0.829494	3.36577	2.23761	2.35378	2.18516	1.91949	3.86161	3.58912	3.47484
82034	u	chrAADN04012406.1	.	196	936	MSTRG.35399.1	1	741	MSTRG.35399	.	0.154512	0.553026	0.215329	0.547575	0.297886	0.526453	0.627579	0.413023	0.322491	1.32241	1.3531	2.58265	1.79162	2.62869	2.10619	2.80153	2.39469
82054	u	chrAADN04012420.1	.	4509	6320	MSTRG.35419.1	1	1812	MSTRG.35419	.	0.24448	0.220749	0.149288	0.255015	0.313674	0.219251	0.268073	0.415584	0.232958	0.591421	0.701325	0.330741	1.26753	1.28303	2.88018	1.81125	3.04206
82108	u	chrAADN04012509.1	.	173	7202	MSTRG.35468.1	1	7030	MSTRG.35468	.	0.036631	0.034894	0.011333	0.064122	0.114789	0.066228	0.160223	0.061028	0.046216	0.265571	0.315678	0.42468	0.72134	0.624276	2.85903	2.25926	1.86828
82109	u	chrAADN04012510.1	.	87	1514	MSTRG.35469.1	1	1428	MSTRG.35469	.	0.040089	0.019358	0.100192	0	0.17716	0	0.088046	0.024115	0.245732	0.853609	0.541554	0.731273	0.51999	0.541695	0.979792	1.14248	1.81049
82120	u	chrAADN04012528.1	+	47	854	MSTRG.35480.1	1	808	MSTRG.35480	.	0.385452	0.717988	0.314781	0.677949	0.273962	0.03754	1.09981	0.553767	0.356598	4.05324	2.78531	3.89994	6.74437	3.23565	3.91205	4.38731	8.42371
82202	u	chrAADN04012687.1	-	1994	5598	MSTRG.35548.1	2	1116	MSTRG.35548	.	0.424002	0.822113	0.03011	0.377605	0.714032	1.17461	0.401777	0.377844	0.183331	0.478113	0.655014	1.1133	1.20722	0.618576	2.9876	2.04415	1.89721
82212	u	chrAADN04012718.1	.	161	542	MSTRG.35558.1	1	382	MSTRG.35558	.	0.143161	0.138018	0.455314	0.200704	0.112936	0.661788	0.119067	0.398499	0.208522	2.14952	3.45376	1.76019	1.15085	2.35707	2.98707	3.92434	3.90012
82227	u	chrAADN04012738.1	.	1760	4659	MSTRG.35569.1	1	2900	MSTRG.35569	.	0.178251	0.230883	0.255462	0.17526	0.181296	0.270767	0.282168	0.129873	0.226287	0.539413	0.669905	0.83417	1.49292	1.08186	1.98484	1.81492	1.59279
82262	u	chrAADN04012764.1	-	4553	5388	MSTRG.35587.1	2	455	MSTRG.35587	.	0.357115	0	0.713563	1.21555	0.246706	0.261926	0.911002	1.20283	0.492401	0.144769	0.603577	0.754899	1.70323	2.05561	2.11438	2.39133	2.21356
82268	u	chrAADN04012773.1	.	52	2076	MSTRG.35592.1	1	2025	MSTRG.35592	.	0.070394	0.088097	0.125706	0.139251	0.031233	0.059916	0.262953	0.11887	0.200796	1.28404	1.16766	2.08233	0.557354	0.616179	1.41595	0.9511	1.4664
82269	u	chrAADN04012773.1	.	2566	5683	MSTRG.35593.1	1	3118	MSTRG.35593	.	0.155331	0.250996	0.284453	0.162641	0.128774	0.183643	0.441027	0.118526	0.212293	1.39919	1.17232	2.11793	0.602332	0.592723	1.70779	1.26723	1.66429
82287	u	chrAADN04012813.1	.	1461	2161	MSTRG.35609.1	1	701	MSTRG.35609	.	0	0.033688	0	0.177006	0.020614	0	0.131846	0.120534	0	0.146652	0.257004	0.3771	1.56034	1.43093	0.895683	1.48466	0.723985
82308	u	chrAADN04012856.1	.	78	504	MSTRG.35625.1	1	427	MSTRG.35625	.	0.067034	0.15477	0.29894	0.949027	0	0.142072	0.147225	0.433144	0.213972	1.28551	1.28786	1.28736	2.68465	1.03622	1.94559	1.73352	1.99822
82309	u	chrAADN04012856.1	.	1297	2822	MSTRG.35626.1	1	1526	MSTRG.35626	.	0.103164	0.096571	0.195064	0.28459	0.181771	0.347585	0.276164	0.34821	0.450603	0.674059	0.619134	1.04506	1.39985	1.27068	1.15871	1.38585	1.3258
82317	u	chrAADN04012871.1	.	360	971	MSTRG.35634.1	1	612	MSTRG.35634	.	0.152003	0.177158	0	0.728515	0.141071	1.04082	0.231122	0.225074	0	0.857716	0.399014	0.440044	0.104801	0.659119	1.87177	1.9558	1.00701
82345	u	chrAADN04012904.1	.	1368	1926	MSTRG.35651.1	1	559	MSTRG.35651	.	0	0.221545	0	0	0.122133	0.107805	0.159008	0	0	0.070233	0.19732	0.04541	0.297841	0.621396	1.5636	0.887292	1.03498
82354	u	chrAADN04012920.1	.	2632	3400	MSTRG.35660.1	1	769	MSTRG.35660	.	4.59846	3.14556	2.78873	3.68119	3.42187	3.34803	3.24276	2.67957	2.85217	9.27433	8.47689	7.31103	6.99232	10.187	10.6881	11.3929	12.9669
82358	u	chrAADN04012938.1	.	1516	1993	MSTRG.35664.1	1	478	MSTRG.35664	.	0.128706	0	0.200283	0	0.066595	0	0.494096	0.491575	0.187023	0.799286	0.365366	0.510634	1.73559	1.79164	0	6.53995	0
82381	u	chrAADN04012981.1	.	2618	3489	MSTRG.35686.1	1	872	MSTRG.35686	.	0.2626	0.215921	0.018298	0.404874	0.84106	0.191201	0.752561	0.311614	0.227099	1.80893	0.459451	1.29173	1.18281	0.864304	3.29007	1.90987	1.56085
82390	u	chrAADN04012985.1	+	3770	4523	MSTRG.35692.4	2	720	MSTRG.35692	.	0.998805	0.498857	0.081618	0.148143	0.955314	1.32347	0.485665	0	0.431677	6.3178	0.000593	5.95975	9.88721	7.9619	14.0463	12.2118	12.9578
82470	u	chrAADN04013103.1	.	94	488	MSTRG.35751.1	1	395	MSTRG.35751	.	0	0	0.314864	0	0	0.076791	0.157571	0	0.159992	0.389104	0.279246	0.331662	0.214841	0.057307	3.06086	1.5201	1.16456
82498	u	chrAADN04013160.1	.	1835	2241	MSTRG.35777.1	1	407	MSTRG.35777	.	0	0.135837	0.106447	0.433213	0	0.253563	0.515037	0.527833	0.075304	0.259733	0.162607	0.610609	1.81701	1.63131	0.110375	1.52153	1.77829
82509	u	chrAADN04013181.1	.	3175	3514	MSTRG.35787.1	1	340	MSTRG.35787	.	0.085859	0.074303	0.093858	0.169656	0.139514	0.017429	0.214285	0.623127	0.28517	1.21758	0.491673	0.501164	1.62071	1.30855	0.23275	1.63986	1.81621
82517	u	chrAADN04013201.1	.	5403	6437	MSTRG.35792.1	1	1035	MSTRG.35792	.	0.090475	0.183508	0.371932	0.203584	0.299568	0.513642	0.216761	0.133087	0.122629	0.147234	0.974897	0.240748	1.18815	1.23184	1.82237	1.09461	1.20108
82522	u	chrAADN04013214.1	.	134	1479	MSTRG.35797.1	1	1346	MSTRG.35797	.	0.148577	0.367899	0.295416	0.116387	0.140731	0.134912	0.140348	0.179598	0.292526	0.420343	0.387341	0.229127	0.387577	0.378331	1.76721	1.21873	1.52524
82538	u	chrAADN04013231.1	+	6294	6507	MSTRG.35804.1	1	214	MSTRG.35804	.	0.925206	0.971787	0	0.783433	1.00798	0.055382	0	0.080459	0.405253	4.05715	4.99223	2.2108	4.85449	6.36107	6.68124	19.6997	12.8879
82548	u	chrAADN04013254.1	.	2786	5166	MSTRG.35814.1	1	2381	MSTRG.35814	.	0.368887	0.331763	0.270628	0.319301	0.320425	0.942668	0.393201	0.221925	0.180876	0.701176	0.759848	0.875198	1.33924	1.25903	3.06021	2.34563	2.17267
82552	u	chrAADN04013267.1	+	2179	6575	MSTRG.35818.1	2	3339	MSTRG.35818	.	0.003491	0.100099	0.141508	0.179017	0.24058	0.190709	0.246712	0.096406	0.265007	0.551286	0.885222	0	1.60469	1.45122	1.00617	0.447649	0.32242
82560	u	chrAADN04013300.1	.	64	3512	MSTRG.35826.1	1	3449	MSTRG.35826	.	2.53645	2.29899	2.66067	2.4067	1.57463	2.20173	2.79457	1.85862	1.41537	5.02285	3.35509	4.63331	4.58415	5.03463	13.814	11.4039	11.4758
82573	u	chrAADN04013305.1	.	7	1340	MSTRG.35838.1	1	1334	MSTRG.35838	.	0.140819	0.194936	0.157314	0.23168	0.106282	0.542848	0.16369	0.051629	0.092929	0.242746	0.442274	0.353672	0.974025	0.459742	2.02318	0.921838	1.12244
82592	u	chrAADN04013334.1	.	463	2666	MSTRG.35846.1	1	2204	MSTRG.35846	.	0.097403	0.037626	0.079635	0.09951	0.057392	0.079703	0.177987	0.054686	0.028817	0.474555	0.348433	0.256361	1.288	1.24783	1.21355	1.00769	1.33753
82630	u	chrAADN04013397.1	+	2232	5374	MSTRG.35879.1	4	1487	MSTRG.35879	.	0.113314	0.147889	0.021373	0.152164	0.299525	0.3538	0.66561	0.469606	0.231016	1.57564	1.08393	1.88229	1.53094	1.38982	1.58427	1.5281	1.77883
82656	u	chrAADN04013433.1	.	1075	1497	MSTRG.35903.1	1	423	MSTRG.35903	.	0.134439	0.124208	0.070695	0.213135	0.105455	0.088329	0.141728	0.240994	0.074825	2.73972	0.435182	2.31211	1.60197	1.78751	1.25295	1.76815	1.35474
82668	u	chrAADN04013446.1	.	87	1596	MSTRG.35908.1	1	1510	MSTRG.35908	.	0.160748	0.326426	0.146466	0.207768	0.177872	0.160701	0.280262	0.123316	0.063302	0.536372	0.814482	0.534177	1.44725	0.808106	1.72225	1.1726	1.73899
82688	u	chrAADN04013498.1	.	1135	6220	MSTRG.35928.1	1	5086	MSTRG.35928	.	0.157282	0.23092	0.100308	0.266302	0.21101	0.139895	0.117168	0.042037	0.108117	0.224644	0.122365	0.158135	1.67272	1.24263	4.97127	4.51522	4.78012
82694	u	chrAADN04013521.1	.	65	557	MSTRG.35933.1	1	493	MSTRG.35933	.	0	0.112142	0	0.317764	0.256364	0.180911	0.255031	0.069851	0.193887	0.445367	0	0	1.67261	1.22485	0.820087	0.803297	1.35606
82717	u	chrAADN04013548.1	.	3533	5150	MSTRG.35952.1	1	1618	MSTRG.35952	.	0.242162	0.049726	0.18345	0.346602	0.200558	0.121854	0.05828	0.158426	0.189685	0.084432	0.180125	0.163289	0.469131	0.698507	2.2557	1.19702	0.995577
82722	u	chrAADN04013550.1	.	61	302	MSTRG.35955.1	1	242	MSTRG.35955	.	0.101829	0.11347	0	0.256366	0	0.73129	0	0.556944	0.122942	0.173648	0.225365	0.174823	1.8834	0.886258	3.79497	5.02033	2.8402
82740	u	chrAADN04013557.1	+	371	2985	MSTRG.35960.1	4	967	MSTRG.35960	.	0.377132	0.21073	0.201765	0.276427	0.248455	0	0.312512	0.007652	0.512429	0.448741	1.23428	0.458296	1.87667	0.207235	1.96489	1.51614	1.10054
82751	u	chrAADN04013565.1	.	416	2904	MSTRG.35963.1	1	2489	MSTRG.35963	.	0.166711	0.419602	0.012609	0.458628	0.351873	0.230536	0.256545	0.213853	0.128033	0.819576	0.791677	0.372893	2.03723	1.38776	2.07509	1.50526	1.31966
82762	u	chrAADN04013574.1	.	2153	4817	MSTRG.35974.1	1	2665	MSTRG.35974	.	0.808061	0.705661	0.611686	0.735726	0.848503	0.824102	1.00781	0.597414	0.278506	2.34936	1.07842	2.1534	2.54554	2.19326	2.00397	2.82449	2.87154
82771	u	chrAADN04013600.1	.	87	360	MSTRG.35982.1	1	274	MSTRG.35982	.	0.104465	0.297314	0.232933	0.114349	0.345856	0.164953	0.114717	0.25136	0	0.630985	0.126136	0.559587	1.07478	0.622874	2.23939	2.53541	1.45135
82778	u	chrAADN04013607.1	.	2031	2247	MSTRG.35989.1	1	217	MSTRG.35989	.	0.557757	0.199516	0.368134	0	0.255025	0.399439	0.205285	0.681012	0.145371	1.43397	0.77827	0.936835	1.06444	0.361724	1.96597	1.17875	1.23064
82791	u	chrAADN04013620.1	.	5509	6464	MSTRG.35997.1	1	956	MSTRG.35997	.	0.553805	0.460632	0.393713	0.406197	0.538895	0.482755	0.559274	0.269921	0.382837	1.0247	0.775473	0.964898	1.55403	0.971397	2.39362	1.83469	1.55394
82798	u	chrAADN04013633.1	.	61	3157	MSTRG.36004.1	1	3097	MSTRG.36004	.	0.626976	0.409134	0.405135	0.888279	0.742452	0.798414	0.779216	0.322053	0.583626	0.88625	0.842075	0.991955	1.01208	1.04893	2.1398	1.97644	2.12245
82799	u	chrAADN04013633.1	.	3554	5470	MSTRG.36005.1	1	1917	MSTRG.36005	.	0.334917	0.19462	0.493394	0.550691	0.530744	0.292329	0.376827	0.34119	0.198927	1.4116	1.1066	1.41039	1.42436	0.928385	3.19324	3.046	2.60783
82818	u	chrAADN04013642.1	.	64	6334	MSTRG.36009.1	1	6271	MSTRG.36009	.	0.233329	0.381982	0.216257	0.228636	0.266013	0.516293	0.86256	0.412452	0.677833	1.36965	1.01664	1.382	1.89794	2.31758	3.14453	4.03419	5.05001
82832	u	chrAADN04013701.1	.	148	2090	MSTRG.36026.1	1	1943	MSTRG.36026	.	0.182534	0.08522	0.100284	0.200766	0.122011	0.197206	0.196298	0.132983	0.041865	0.615382	1.01825	0.929869	1.90417	2.13835	0.744363	1.1471	1.13385
82843	u	chrAADN04013726.1	.	2570	2807	MSTRG.36036.1	1	238	MSTRG.36036	.	0.060133	0	0.368729	0	0.525321	0.604106	0.330174	0.361726	0.463241	1.69602	4.26583	1.60383	2.14116	1.05887	2.73188	3.74961	2.16836
82902	u	chrAADN04013840.1	.	531	6399	MSTRG.36086.1	1	5869	MSTRG.36086	.	0.401323	0.468097	0.214289	0.232984	0.178594	0.505699	0.440524	0.301418	0.254286	1.03418	1.24631	1.8262	7.26922	6.23744	6.37955	5.84365	5.68712
82912	u	chrAADN04013849.1	+	5942	6334	MSTRG.36093.3	2	214	MSTRG.36093	.	0	0	1.81562	0	0	1.04865	0	2.46704	0	0	6.34664	4.46114	7.63923	8.00479	8.62333	7.37135	6.30406
83012	u	chrAADN04014039.1	.	570	3997	MSTRG.36144.1	1	3428	MSTRG.36144	.	0.10006	0.21452	0.204647	0.190091	0.288524	0.150394	0.278816	0.276237	0.430402	0.55529	0.373966	0.575291	0.807899	1.00456	1.45791	1.45882	1.56802
83031	u	chrAADN04014079.1	.	46	3341	MSTRG.36162.1	1	3296	MSTRG.36162	.	0.918118	0.760699	0.889171	0.62333	0.656643	1.13392	0.896202	0.977831	1.01419	1.36095	0.913271	1.05617	1.91841	2.43201	3.06752	3.25032	2.733
83097	u	chrAADN04014193.1	.	4209	5991	MSTRG.36220.1	1	1783	MSTRG.36220	.	0.263474	0.32922	0.132752	0.244035	0.191982	0.151418	0.329698	0.424038	0.141184	0.404092	0.504047	0.581092	1.10722	1.25618	1.26379	1.57858	2.03969
83143	u	chrAADN04014259.1	.	1340	6210	MSTRG.36246.1	1	4871	MSTRG.36246	.	0.044111	0.114712	0.042584	0.134907	0.035427	0.067529	0.022265	0.074185	0.022807	0.095257	0.052837	0.066849	2.17537	1.42818	1.62216	1.79021	1.84123
83147	u	chrAADN04014263.1	.	3963	5916	MSTRG.36250.1	1	1954	MSTRG.36250	.	0.214102	0.216184	0.13195	0.253898	0.153585	0.374818	0.432998	0.192983	0.160307	0.856373	1.52978	0.734063	0.667989	0.623733	1.59126	1.48852	1.49458
83155	u	chrAADN04014276.1	.	4329	6208	MSTRG.36257.1	1	1880	MSTRG.36257	.	1.26598	1.54797	1.42112	0.805803	0.998497	1.98803	0.951072	1.28724	1.36692	1.53707	1.73009	1.88613	3.34234	2.95453	3.09653	3.95836	4.04939
83167	u	chrAADN04014288.1	.	2241	2880	MSTRG.36268.1	1	640	MSTRG.36268	.	0.867305	0.176057	0.275728	0.273632	0.272252	0.308377	0.697915	0.326849	0.254281	1.44374	1.60713	1.86268	1.27702	0.798477	1.12748	1.71993	1.07681
83183	u	chrAADN04014322.1	.	771	1996	MSTRG.36282.1	1	1226	MSTRG.36282	.	1.45911	0.888151	0.749675	0.834374	0.692928	2.01442	0.653268	0.561023	0.866275	1.54178	1.21148	2.23066	2.70865	2.85015	3.04452	3.55394	3.62245
83198	u	chrAADN04014356.1	.	5054	6083	MSTRG.36296.1	1	1030	MSTRG.36296	.	0.248727	0.522003	0.030367	0.425865	0.410411	0.147244	0.21362	0.181226	0.211827	1.01849	0.30342	0.553803	0.643302	0.737729	2.95471	1.98776	2.62236
83204	u	chrAADN04014376.1	.	2545	3016	MSTRG.36302.1	1	472	MSTRG.36302	.	3.93003	0	2.24858	3.56684	3.28401	0	4.44187	2.83849	3.15103	0	2.79195	4.63221	6.39858	7.47767	11.4057	9.47651	9.39103
83208	u	chrAADN04014381.1	.	55	2545	MSTRG.36306.1	1	2491	MSTRG.36306	.	1.92292	2.10292	1.33152	2.53496	1.7436	1.95514	1.97051	2.0248	1.43576	3.44919	2.7236	3.09329	4.14068	4.36055	5.16197	4.64208	5.52732
83222	u	chrAADN04014401.1	.	4750	6138	MSTRG.36317.1	1	1389	MSTRG.36317	.	2.23363	0.981588	0.835684	2.59688	2.18056	1.50231	3.22124	2.97473	0.630212	8.82015	5.29244	5.93619	7.09331	7.68007	8.11507	9.92446	8.15292
83229	u	chrAADN04014416.1	.	3573	4124	MSTRG.36324.1	1	552	MSTRG.36324	.	0.471321	0.140947	0.228373	0.269234	0.332347	0.919137	0.901662	0.770615	0.903949	3.46634	1.96226	2.28093	3.04341	2.86139	4.28236	2.28633	2.9164
83232	u	chrAADN04014420.1	.	1198	1471	MSTRG.36327.1	1	274	MSTRG.36327	.	0.20893	0.080843	0.056691	0	0.346238	0.110702	0.413287	0.12568	0.209082	0.720671	0	0.493033	1.85727	0.948575	2.74509	2.76852	1.42514
83244	u	chrAADN04014453.1	.	686	975	MSTRG.36337.1	1	290	MSTRG.36337	.	0	0.190641	0.045911	0.10804	0	0.104594	0	0.07746	0	0.336444	0.380352	0.531732	1.29261	0.905787	2.47848	0.08033	1.1537
83247	u	chrAADN04014460.1	.	33	6112	MSTRG.36340.1	1	6080	MSTRG.36340	.	0.989493	1.25533	1.61359	0.691272	1.06099	1.4509	1.52333	1.23896	1.24033	1.57506	1.81722	1.77677	3.08371	3.22175	5.39361	7.39745	6.41858
83255	u	chrAADN04014476.1	.	233	2005	MSTRG.36347.1	1	1773	MSTRG.36347	.	1.52163	1.24328	0.76298	1.62092	1.92944	2.07822	2.51245	2.16865	1.50258	4.99139	4.98225	4.44597	2.86275	2.47601	6.17925	4.54278	6.0822
83256	u	chrAADN04014476.1	.	2273	2986	MSTRG.36348.1	1	714	MSTRG.36348	.	0.460622	0.077431	0	0.7874	0.332028	0.567321	0.329591	0.289061	0.355373	0.981197	0.925878	1.62335	0.797154	1.10164	2.16729	2.21777	1.99119
83264	u	chrAADN04014484.1	.	4366	4768	MSTRG.36353.1	1	403	MSTRG.36353	.	3.64019	1.15109	2.40022	2.45002	2.18466	0	3.53954	3.00631	1.87577	0	15.0016	12.1006	7.17076	16.1218	13.4167	11.6174	25.8983
83299	u	chrAADN04014533.1	.	648	1116	MSTRG.36372.1	1	469	MSTRG.36372	.	0.361536	0.868878	0.442274	0.466086	0.70597	0.192953	0.332883	0.412104	0.437762	0.649219	0.15679	0.913581	1.6186	0.985785	1.37618	2.66315	1.55835
83304	u	chrAADN04014546.1	.	3290	3659	MSTRG.36377.1	1	370	MSTRG.36377	.	0	0.273403	0.667856	0.485135	0.23905	1.02036	0	0	0.435897	1.62187	3.05135	0.567123	1.15919	1.19804	2.19787	1.46179	1.26841
83321	u	chrAADN04014569.1	.	4247	4618	MSTRG.36391.1	1	372	MSTRG.36391	.	0.148284	0.148372	0.343138	0.378173	1.17351	0.081539	0.547267	0.138243	0.128193	0.652771	0.790695	0.858457	2.32619	1.97566	3.00299	4.2882	2.61522
83344	u	chrAADN04014615.1	.	585	1693	MSTRG.36407.1	1	1109	MSTRG.36407	.	0.15486	0.115798	0.179703	0.062865	0.092343	0.381647	0.246548	0.123693	0.132807	0.755884	0.467687	0.099319	0.444686	0.350665	1.52076	1.04905	1.49591
83349	u	chrAADN04014620.1	.	84	838	MSTRG.36412.1	1	755	MSTRG.36412	.	1.32013	2.54716	2.13296	1.90248	1.85777	2.99718	1.42819	0.706517	1.31328	3.63924	2.17276	2.30366	2.58316	2.91708	4.99209	4.67649	3.12245
83350	u	chrAADN04014620.1	.	1133	2674	MSTRG.36413.1	1	1542	MSTRG.36413	.	1.03839	1.51635	1.69727	1.26757	0.868799	3.11342	1.00923	0.810838	0.719574	3.22933	3.85222	3.10412	2.27903	3.01237	5.76074	4.95818	6.29685
83351	u	chrAADN04014620.1	.	3337	5277	MSTRG.36414.1	1	1941	MSTRG.36414	.	0.519187	0.525052	0.328219	0.724169	0.273784	0.82705	0.402759	0.432993	0.245333	1.11929	1.17361	1.24368	0.777241	1.87685	1.65871	2.17933	1.7127
83370	u	chrAADN04014663.1	.	1167	1555	MSTRG.36431.1	1	389	MSTRG.36431	.	0.135956	0	0.410177	0	0.511448	0.364056	0.262478	0.088525	0.383231	0.670595	0.189035	0.361529	0.933661	0.803787	1.44352	1.15528	1.90633
83432	u	chrAADN04014770.1	.	1044	5895	MSTRG.36482.1	1	4852	MSTRG.36482	.	0.123397	0.278022	0.08879	0.196353	0.17388	0.095863	0.418599	0.138821	0.11131	0.570917	0.694515	0.480025	1.14145	1.04235	1.44436	1.38438	1.34708
83452	u	chrAADN04014828.1	-	655	5880	MSTRG.36500.1	2	277	MSTRG.36500	.	0.203398	0.131847	0.097968	0.217606	0.169183	0.053383	0.096418	0.217533	0.124536	0.069292	0.175602	0.133776	2.94542	2.23658	2.3348	2.08746	3.86564
83455	u	chrAADN04014834.1	.	180	5779	MSTRG.36503.1	1	5600	MSTRG.36503	.	0.322842	0.302336	0.335402	0.246917	0.278207	0.128964	0.342465	0.447996	0.582268	0.689246	0.367225	0.546685	0.366067	0.565135	2.59372	1.58595	2.75339
83459	u	chrAADN04014854.1	.	50	280	MSTRG.36507.1	1	231	MSTRG.36507	.	0	0.329676	0.138146	0.135634	0	0.262618	0.430293	0.295188	0.137931	0.937912	1.44523	0.999103	3.27226	1.43675	1.58152	2.73288	2.52175
83462	u	chrAADN04014860.1	.	1120	4043	MSTRG.36510.1	1	2924	MSTRG.36510	.	0.340188	0	0.233561	0.718457	0.816837	0.707893	0.770644	0.73414	0.369047	0	1.91853	0	0.827819	1.02383	2.67877	1.40328	1.87534
83463	u	chrAADN04014860.1	+	5423	5904	MSTRG.36511.1	1	482	MSTRG.36511	.	0	0.343058	0.231725	0	0	0.261514	0	0.178138	0.677238	2.51311	0	1.86444	1.17735	1.31075	3.7473	2.65373	2.96545
83480	u	chrAADN04014902.1	+	4439	5783	MSTRG.36525.2	2	575	MSTRG.36525	.	0.226375	0.475015	0.314116	1.2971	0.726611	1.16306	0.783681	0.420998	0.442565	1.69868	2.02743	1.52813	3.68979	2.18305	5.29687	4.7131	3.12825
83517	u	chrAADN04014971.1	.	341	5097	MSTRG.36559.1	1	4757	MSTRG.36559	.	0.006017	0.060977	0.050291	0.019737	0.063263	0.173893	0.213305	0.11326	0.160218	0.254532	0.301255	0.283279	0.38343	0.410054	1.79329	1.50058	1.75731
83520	u	chrAADN04014979.1	.	3996	5807	MSTRG.36562.1	1	1812	MSTRG.36562	.	0.330525	0.17963	0.131327	0.473559	0.285416	1.02866	0.912091	0.222265	0.441113	2.05116	3.83155	2.48837	2.5363	6.25142	4.87148	1.939	5.73777
83551	u	chrAADN04015036.1	-	4194	5369	MSTRG.36589.1	2	735	MSTRG.36589	.	0.445785	0.111715	0.042957	0.189509	0.086423	0.504481	0.179972	0.046852	0.198101	0.98557	1.37563	1.71859	2.03621	1.45211	3.16804	4.6663	4.50398
83592	u	chrAADN04015144.1	.	1633	3493	MSTRG.36625.1	1	1861	MSTRG.36625	.	0.332262	0.218724	0.204182	0.125265	0.110226	0.185063	0.384615	0.181886	0.102329	0.442318	0.541203	0.326501	1.62357	1.2843	1.33467	0.581207	1.16727
83602	u	chrAADN04015167.1	.	3891	4218	MSTRG.36635.1	1	328	MSTRG.36635	.	0.260354	0.586591	1.2023	0.429853	0.192824	2.69713	0.330966	1.14792	0.710542	1.37029	2.45452	1.47621	2.46047	2.1826	3.39676	2.87338	3.87523
83617	u	chrAADN04015196.1	.	2669	3743	MSTRG.36648.1	1	1075	MSTRG.36648	.	0.062069	0.227342	0.118742	0.267039	0.147084	0.141081	0.247472	0.1083	0.296392	0.101988	0.057802	0.40319	1.01605	1.48111	1.39839	1.80869	1.6744
83645	u	chrAADN04015259.1	.	4045	5692	MSTRG.36676.1	1	1648	MSTRG.36676	.	0.251326	0.842845	0.287382	0.312688	0.178417	0.339162	0.85564	0.470363	0.240136	0.714245	0.427465	1.00775	1.60109	1.43364	1.57749	1.48172	2.02592
83654	u	chrAADN04015277.1	.	5027	5565	MSTRG.36684.1	1	539	MSTRG.36684	.	0	0.2819	0.088808	0.057552	0.440024	0.165099	0.145598	0.063889	0.093368	1.64845	1.40316	1.31528	1.17405	0.809872	1.89649	0.602791	0.773079
83655	u	chrAADN04015281.1	-	15	2394	MSTRG.36685.1	2	1164	MSTRG.36685	.	0.048774	0.023748	0.023058	0.013369	0.064402	0.103307	0	0.099529	0	1.49521	2.25833	1.51014	0.316351	0.622351	0.298778	0.430697	0.370423
83669	u	chrAADN04015316.1	.	113	5487	MSTRG.36696.1	1	5375	MSTRG.36696	.	1.2225	1.051	0.831397	0.489038	0.777432	1.24058	1.01128	1.07407	0.676372	1.58156	1.00091	1.03468	4.55347	5.46066	5.89958	6.89629	6.95963
83682	u	chrAADN04015363.1	+	136	339	MSTRG.36709.1	1	204	MSTRG.36709	.	0	0.061919	0.074071	0.146975	0	0.067944	0.308163	0	0	1.60091	0.32622	0.899635	1.76452	1.93425	0.834896	1.53746	0
83742	u	chrAADN04015549.1	.	3974	5108	MSTRG.36766.1	1	1135	MSTRG.36766	.	0	0.024355	0	0.027605	0	0.133623	0	0.075851	0	0	0.064788	0.019409	0.464952	0.443427	1.80676	2.59849	1.55492
83743	u	chrAADN04015553.1	.	85	610	MSTRG.36767.1	1	526	MSTRG.36767	.	0.922567	0.315318	0.243881	0.833524	0.541079	1.37768	0.522386	0.218733	0.664714	1.1182	0.989782	1.89902	2.57843	1.15977	3.4204	3.45185	2.78274
83748	u	chrAADN04015561.1	.	4432	4944	MSTRG.36772.1	1	513	MSTRG.36772	.	0	0	0.328951	1.28258	0.737884	0.565821	0	0.872655	0.403711	5.2018	5.76237	5.6984	3.12853	4.23158	3.7434	6.21493	4.90453
83752	u	chrAADN04015565.1	-	885	2491	MSTRG.36774.2	3	244	MSTRG.36774	.	0.09762	0.003508	0	0	0.210847	0	0.104407	0.384063	0.09393	0.009535	0.474604	0	2.68265	1.99804	1.31763	2.06437	0.167983
83795	u	chrAADN04015639.1	.	5	3260	MSTRG.36807.1	1	3256	MSTRG.36807	.	0.087851	0.036799	0.019602	0.172699	0.203764	0.032544	0.341749	0.104292	0.17342	0.273309	0.145368	0.232182	0.922531	0.829058	1.47051	1.57289	2.31933
83811	u	chrAADN04015683.1	.	549	1462	MSTRG.36820.1	1	914	MSTRG.36820	.	0.09395	0.07561	0.392787	0.082975	0.033338	0.449884	0.222739	0.188382	0.13944	0	0.691231	0.457931	1.64404	1.94298	0.967526	0.840245	0.806991
83847	u	chrAADN04015767.1	.	69	870	MSTRG.36855.1	1	802	MSTRG.36855	.	0.21414	0.392381	0.119371	0.2344	0.256297	0.037821	0.235157	0.214406	0.218506	4.8572	2.67778	3.90784	4.32591	3.04116	1.22951	2.53747	1.54583
83848	u	chrAADN04015767.1	.	4362	5300	MSTRG.36856.1	1	939	MSTRG.36856	.	0.121931	0	0.033985	0.149819	0.101032	0.096801	0.331642	0.073347	0.067864	4.11478	3.59098	3.82553	2.9535	2.66544	1.43269	1.10638	1.51748
83850	u	chrAADN04015773.1	.	96	2519	MSTRG.36858.1	1	2424	MSTRG.36858	.	0.058963	0.07926	0	0.012925	0.078145	0.024985	0.064836	0.207192	0.05915	0.194507	0.218799	0.247237	0.488216	0.309342	1.47231	1.49165	1.69696
83857	u	chrAADN04015816.1	.	2111	3002	MSTRG.36863.1	1	892	MSTRG.36863	.	0.502904	0.278138	0	0.175392	0.08276	0.173402	0.193811	0.212332	0.140041	0.460838	1.10934	0.2414	0.89955	1.53613	1.97477	1.18267	2.46476
83864	u	chrAADN04015837.1	.	2427	2845	MSTRG.36869.1	1	419	MSTRG.36869	.	0.034157	0.199887	0.034802	0.112165	0	0.34638	0.375091	0.075383	0.19313	0.655029	1.22324	0	0.332306	0.391774	1.65223	1.21616	1.56711
83867	u	chrAADN04015838.1	.	3035	3413	MSTRG.36872.1	1	379	MSTRG.36872	.	0.073773	0	0	0	0.083438	0	0.243314	0	0.158952	0.576644	0.159099	0.579698	0.315107	0	1.46199	0.670021	1.50718
83869	u	chrAADN04015839.1	.	4957	5303	MSTRG.36874.1	1	347	MSTRG.36874	.	0.034962	0	0.135207	0	0	0.383807	0	0	0.038918	1.47671	1.48623	0.88415	0.962449	1.22396	2.26297	2.26345	2.30085
83874	u	chrAADN04015845.1	.	73	2901	MSTRG.36879.1	1	2829	MSTRG.36879	.	0.200916	0.319135	0.13428	0.104443	0.242089	0.310013	0.122256	0.096494	0.056015	0.327771	0.497163	0.491859	0.729744	0.948868	1.84066	0.906131	1.09817
83949	u	chrAADN04016047.1	.	256	3790	MSTRG.36943.1	1	3535	MSTRG.36943	.	4.65703	3.73442	1.87444	6.40136	4.94339	2.41218	6.14033	4.64973	2.2312	8.24259	6.47395	6.73772	7.223	7.7861	13.7597	14.1219	14.1383
83956	u	chrAADN04016058.1	.	41	5218	MSTRG.36950.1	1	5178	MSTRG.36950	.	0.604177	0.930804	0.397766	1.31987	1.05684	0.769813	1.34281	1.60362	0.815627	3.48727	3.25365	3.84442	3.28608	3.42628	3.76105	3.85317	2.73397
83957	u	chrAADN04016065.1	-	2109	2383	MSTRG.36958.1	1	275	MSTRG.36958	.	0	0.150779	0.232086	0	0.114993	0.186998	0.735761	0.375669	0.115862	6.23686	4.74677	9.51394	6.32457	4.23826	10.8966	10.3868	12.0919
83978	u	chrAADN04016070.1	+	1404	1608	MSTRG.36951.1	1	205	MSTRG.36951	.	0	0	0.217006	0.229255	0.077129	0.281717	0.152314	0.382317	0.461129	1.38173	1.84674	1.32793	1.12743	2.0114	2.78925	1.19733	2.74769
83981	u	chrAADN04016081.1	.	50	5064	MSTRG.36954.1	1	5015	MSTRG.36954	.	0.039386	0.150066	0.012727	0.080122	0.080941	0.096473	0.1222	0.054797	0.069761	0.838784	1.08864	0.509687	1.34921	2.34955	1.36194	1.30114	0.847961
83998	u	chrAADN04016157.1	.	3598	4131	MSTRG.36973.1	1	534	MSTRG.36973	.	0.487918	0.635244	0.415648	0.058479	0.283154	0.450185	0.618056	0.288912	0.476347	0.861827	0.420575	0.781887	1.31108	1.77001	2.05269	2.17156	1.16468
83999	u	chrAADN04016176.1	.	69	1972	MSTRG.36974.1	1	1904	MSTRG.36974	.	1.10072	1.41938	1.17228	2.0047	2.56644	2.05497	2.32478	0.990494	3.10743	2.77856	3.05056	1.88618	4.99596	4.24575	6.3068	5.25445	5.11791
84000	u	chrAADN04016176.1	.	2632	5109	MSTRG.36975.1	1	2478	MSTRG.36975	.	0.855309	1.0308	0.834941	1.14541	1.51064	1.33774	1.83117	0.822466	1.59752	1.19618	1.75206	1.51774	2.96206	3.19353	1.71335	3.2378	2.75319
84018	u	chrAADN04016219.1	.	993	2072	MSTRG.36990.1	1	1080	MSTRG.36990	.	0.25178	0.076786	0.177092	0.271759	0.051677	0.028086	0.317256	0.191313	0.147412	0.418451	0.203242	0.64771	0.727481	0.699956	1.61449	1.47905	1.3826
84022	u	chrAADN04016235.1	-	1596	2059	MSTRG.36994.1	1	464	MSTRG.36994	.	0.984153	1.45722	1.40876	0.959321	1.39027	2.47887	2.80526	1.02772	1.02912	2.50014	1.66087	3.28599	3.21955	2.90674	15.1704	13.9553	13.9363
84056	u	chrAADN04016301.1	.	108	1482	MSTRG.37022.1	1	1375	MSTRG.37022	.	0.14565	0.060312	0.069318	0.106538	0.044322	0.153616	0.022633	0.225152	0.023096	0.047905	0.179781	0.255912	0.499058	0.297395	1.21888	1.65417	1.94983
84074	u	chrAADN04016335.1	.	2944	4858	MSTRG.37038.1	1	1915	MSTRG.37038	.	0.595897	0.280477	0.199362	0.423709	0.303884	0.313483	0.818384	0.322731	0.290397	1.03756	0.247611	0.471713	1.98161	2.66242	1.87138	3.22501	3.20054
84078	u	chrAADN04016357.1	+	377	1699	MSTRG.37042.1	2	280	MSTRG.37042	.	0.15985	0.28818	0.120339	0.007993	0.05647	0	1.1253	0.131772	0.28373	0.313665	0	0.078675	1.57698	5.74519	1.84841	4.65135	2.46403
84110	u	chrAADN04016432.1	.	69	4824	MSTRG.37071.1	1	4756	MSTRG.37071	.	0.602873	0.656799	0.845634	0.439386	0.590712	0.880566	0.504694	0.435155	0.631503	0.912636	0.599595	1.15625	1.95642	2.50626	1.95605	1.69314	2.51265
84115	u	chrAADN04016447.1	.	123	3516	MSTRG.37074.1	1	3394	MSTRG.37074	.	0.280121	0.242397	0.288704	0.242585	0.120632	0.335909	0.221411	0.157972	0.159375	1.16609	2.22258	1.4123	3.42196	3.39165	2.3908	3.51841	3.22066
84143	u	chrAADN04016498.1	.	2572	4990	MSTRG.37094.1	1	2419	MSTRG.37094	.	0.464728	0.491227	0.671401	0.355586	0.501225	0.686376	0.696128	0.520454	0.302511	0.48876	1.05063	1.07838	1.78565	1.47885	2.53748	2.38164	2.7947
84217	u	chrAADN04016678.1	.	4178	4748	MSTRG.37156.1	1	571	MSTRG.37156	.	0.075027	0.191562	0.111405	0.054871	0.055382	0.89339	0.165145	0.02636	0.111601	0.153811	0.128782	0.46091	1.33586	1.6556	4.61125	6.43095	5.2973
84268	u	chrAADN04016802.1	.	313	4763	MSTRG.37200.1	1	4451	MSTRG.37200	.	1.95749	3.75373	2.20804	3.04242	2.80334	7.10618	2.63723	3.03883	2.6499	4.98076	4.60488	4.98491	4.87293	4.91024	9.46369	9.78394	8.76427
84275	u	chrAADN04016825.1	.	116	1002	MSTRG.37207.1	1	887	MSTRG.37207	.	0.161242	0.062329	0.17929	0	0.035652	0.034083	0.642559	0.07739	0.431412	1.51408	1.37757	1.53929	1.8094	1.38616	2.07277	2.38892	2.19928
84276	u	chrAADN04016825.1	.	2105	3948	MSTRG.37208.1	1	1844	MSTRG.37208	.	0.108503	0.178945	0.196838	0.067908	0.085746	0	0.605185	0.139071	0.13823	0.736423	0.590723	0.847077	0.885062	0.757379	1.49855	0.702188	1.73593
84317	u	chrAADN04016925.1	.	3721	4376	MSTRG.37245.1	1	656	MSTRG.37245	.	5.01753	3.59433	6.08784	2.89091	5.75789	6.90727	0.445361	6.74744	8.81302	18.4791	8.91991	22.8682	16.4902	21.7517	14.9648	15.9685	18.0533
84371	u	chrAADN04017030.1	.	2785	4594	MSTRG.37288.1	1	1810	MSTRG.37288	.	0.070639	0.015272	0.051958	0.017196	0.16618	0.016758	0	0	0.087667	0.409713	0.56126	0.558077	0.497729	1.00751	1.29721	1.55367	1.73364
84396	u	chrAADN04017100.1	.	195	749	MSTRG.37311.1	1	555	MSTRG.37311	.	0.49456	0.02243	0.057499	0.357599	0.339796	0	0.46996	0.159228	0	0.197545	0.322625	0.354334	0.590356	0.489139	1.98307	1.28619	1.43717
84397	u	chrAADN04017100.1	.	2271	3009	MSTRG.37312.1	1	739	MSTRG.37312	.	0.271128	0.186657	0	0.252698	0	0.204138	0	0.251354	0	0.428353	0.049255	1.2884	0.459336	0.858988	2.26396	1.88012	1.98378
84419	u	chrAADN04017134.1	.	2625	3225	MSTRG.37333.1	1	601	MSTRG.37333	.	0	0.045995	0	0.206803	0.023695	0.093753	0.0523	0	0.052137	0.073309	0.182919	0.073065	0.562704	0.251999	1.48973	1.11433	0.639056
84489	u	chrAADN04017303.1	.	78	4448	MSTRG.37376.1	1	4371	MSTRG.37376	.	0.54851	0.537805	0.41565	0.395381	0.42764	1.21046	0.718093	0.47771	0.283371	0.918587	0.703775	1.1982	1.8083	2.04443	2.32245	2.7386	2.79209
84506	u	chrAADN04017332.1	.	36	3696	MSTRG.37392.1	1	3661	MSTRG.37392	.	0.093459	0.428711	0.101425	0.400988	0.550433	0.249545	0.845558	0.379085	0.190719	0.942668	1.27472	1.4982	1.82069	2.20934	2.0951	1.44832	1.78081
84515	u	chrAADN04017359.1	.	239	849	MSTRG.37400.1	1	611	MSTRG.37400	.	0.471105	0.869935	0.39137	0.631479	0.776687	0.384164	0.282604	1.48628	1.00065	1.07235	1.29378	1.50471	1.53217	2.43476	1.80935	2.99992	2.76342
84517	u	chrAADN04017360.1	+	225	4447	MSTRG.37402.1	2	1962	MSTRG.37402	.	1.50645	0.915906	0.937901	1.34453	1.22817	3.27341	3.03808	1.56677	1.49475	5.87979	4.3149	4.35239	6.17744	4.7068	7.37551	8.15364	7.99978
84524	u	chrAADN04017381.1	.	1067	2522	MSTRG.37408.1	1	1456	MSTRG.37408	.	1.05322	0.830395	0.588142	0.979359	0.571998	0.567345	0.367823	0.6714	0.914897	2.08454	1.45306	1.29665	4.8879	5.83589	6.56298	8.19303	6.34293
84525	u	chrAADN04017381.1	.	2921	4151	MSTRG.37409.1	1	1231	MSTRG.37409	.	0.636046	0.319175	0.33443	0.571829	0.548654	0.28516	0.317402	0.428321	0.652306	0.892173	0.748339	0.396419	3.77457	2.32548	5.3147	4.24189	6.19787
84526	u	chrAADN04017384.1	.	2354	3193	MSTRG.37410.1	1	840	MSTRG.37410	.	1.75274	2.36438	1.5849	1.64698	1.76091	1.84196	2.22648	1.89639	1.31691	6.72407	4.78428	6.87422	9.16415	12.1345	9.46723	11.3464	10.5061
84541	u	chrAADN04017436.1	.	65	2322	MSTRG.37425.1	1	2258	MSTRG.37425	.	0.933543	0.86344	0.937489	0.606031	0.968054	1.31944	1.78321	0.957417	1.22012	2.09489	1.56774	2.78626	3.41688	5.50512	3.34971	3.10683	2.60987
84542	u	chrAADN04017436.1	.	2747	4473	MSTRG.37426.1	1	1727	MSTRG.37426	.	0.566097	0.826021	0.690055	0.676126	0.509434	1.36752	0.969337	0.785912	1.01933	1.1383	1.08737	1.51188	2.43989	3.29883	2.62978	2.20269	1.7622
84544	u	chrAADN04017456.1	.	328	4364	MSTRG.37428.1	1	4037	MSTRG.37428	.	0.077922	0.326588	0.054653	0.293328	0.187857	0.232622	0.159074	0.152893	0.322914	0.370921	0.597124	0.760512	0.844952	0.676232	1.68905	1.50534	1.55146
84551	u	chrAADN04017467.1	.	3071	4372	MSTRG.37434.1	1	1302	MSTRG.37434	.	0.233927	0.074098	0.313758	0.333312	0.253296	0.322374	1.01244	0.557877	0.377285	1.29376	1.77144	1.32923	1.28603	2.20361	1.28871	1.13467	1.36769
84579	u	chrAADN04017552.1	.	2550	4225	MSTRG.37459.1	1	1676	MSTRG.37459	.	0.136118	0	0.076162	0.084124	0	0.044526	0.037509	0.236253	0.142581	1.60144	1.52408	0.964411	0.395472	0.678075	1.38162	0.962198	1.16772
84594	u	chrAADN04017581.1	.	95	4392	MSTRG.37465.1	1	4298	MSTRG.37465	.	0.175512	0.11464	0.109294	0.24358	0.63747	0.101887	0.515322	0.426621	0.025922	0.801451	0.351263	0.288685	3.11656	2.35086	3.20427	3.84535	3.10498
84604	u	chrAADN04017634.1	-	19	4342	MSTRG.37474.1	2	2511	MSTRG.37474	.	0.423469	0.256139	0.258558	3.12087	1.24064	0.365617	1.66758	1.88779	0.949639	6.654	5.26261	7.49835	9.25894	7.08905	21.6523	15.2082	9.91267
84659	u	chrAADN04017808.1	.	3388	4053	MSTRG.37522.1	1	666	MSTRG.37522	.	0.034439	0.0804	0.090119	0.094089	0	0	0	0.15529	0.095682	0.458711	0.206839	0.127487	0.595545	0.393678	2.18658	1.5043	1.20246
84680	u	chrAADN04017897.1	.	1305	4208	MSTRG.37543.1	1	2904	MSTRG.37543	.	0.615462	0.391709	0.56571	0.569821	0.422635	0.912313	0.333104	0.431216	0.596747	1.08963	1.30391	0.956277	0.973247	0.681993	2.26985	1.59424	2.29223
84694	u	chrAADN04017933.1	.	3504	4026	MSTRG.37554.1	1	523	MSTRG.37554	.	0.426054	0.446988	0.255382	0.253118	0.303325	0.378516	0.066071	0.5213	0	0.706465	0.175752	1.8081	0.526004	0.5829	1.79865	1.95721	1.83021
84703	u	chrAADN04017942.1	.	2501	4187	MSTRG.37562.1	1	1687	MSTRG.37562	.	0.972963	0.759743	0.32687	1.64159	0.994424	1.37357	0.757814	0.840201	0.273109	2.1016	1.14603	1.48922	1.41317	1.29875	2.84772	1.99109	2.62337
84717	u	chrAADN04017987.1	+	2589	3837	MSTRG.37575.1	3	249	MSTRG.37575	.	0.057477	0.60838	0.12816	0.058748	0.246431	0.409013	0.252053	0	0.673699	1.23451	2.71867	2.72498	3.77207	2.92216	5.28809	8.86001	6.25389
84736	u	chrAADN04018030.1	.	93	2354	MSTRG.37585.1	1	2262	MSTRG.37585	.	0.233932	0.168903	0.083245	0.179883	0.139616	0.240972	0.412369	0.212226	0.190205	0.39084	0.516834	0.446109	1.20885	1.12574	1.16665	1.64022	1.61898
84809	u	chrAADN04018269.1	.	61	3903	MSTRG.37647.1	1	3843	MSTRG.37647	.	0.219413	0.626974	0.285796	1.24758	1.52394	2.83354	2.52198	2.07792	2.47878	3.48474	5.52886	5.06373	11.5601	11.7739	9.17818	10.7992	8.8151
84823	u	chrAADN04018323.1	.	1006	1227	MSTRG.37659.1	1	222	MSTRG.37659	.	0.128934	0	0.714926	0.248151	0.133013	0	0.42242	0	0.071762	0.195842	0.844103	0.595376	0.801233	0	1.66238	1.17305	1.24352
84825	u	chrAADN04018323.1	.	2309	4003	MSTRG.37661.1	1	1695	MSTRG.37661	.	0.352892	0.255536	0.445147	0.349678	0.351635	0.279746	0.696332	0.35769	0.263261	0.952485	0.653497	1.03739	1.59988	1.07006	1.91146	2.36674	2.8223
84831	u	chrAADN04018336.1	-	61	2122	MSTRG.37667.1	2	1418	MSTRG.37667	.	0.045681	0	0	0.062784	0.013958	0.021391	0.169691	0.193822	0.035202	1.3256	1.13949	1.17197	1.56359	1.93482	0.969704	1.072	0.938619
84848	u	chrAADN04018389.1	.	3233	3913	MSTRG.37683.1	1	681	MSTRG.37683	.	0.168682	0.283066	0.231198	0.251826	0.41808	0.152648	0.2048	0.101302	0.090011	1.21472	0.376852	0.769065	1.41264	0.780535	1.01373	1.4979	2.25952
84873	u	chrAADN04018450.1	.	131	1416	MSTRG.37705.1	1	1286	MSTRG.37705	.	0.626826	1.80759	0.52908	1.20011	1.38796	3.01041	1.60873	1.37445	0.931813	2.78672	1.90346	2.7529	3.51885	4.42261	10.2083	7.30518	8.61382
84877	u	chrAADN04018454.1	.	979	1497	MSTRG.37708.1	1	519	MSTRG.37708	.	0.110302	0.124865	0.028097	0.091953	0.204986	0.640559	0.088239	0	0.354119	0.34769	0.756127	1.00322	0.81512	1.39757	1.52275	1.55167	1.47151
84882	u	chrAADN04018468.1	.	633	1044	MSTRG.37713.1	1	412	MSTRG.37713	.	0.069474	0	0.114132	0	0.136482	0.033642	0	0.083583	0.061458	1.43961	0.505997	0.827518	1.54107	1.13047	2.42441	5.59886	3.30094
84903	u	chrAADN04018552.1	.	462	3698	MSTRG.37734.1	1	3237	MSTRG.37734	.	0.238749	0.294307	0.049292	0.342297	0.266972	0.182384	0.692333	0.329648	0.107753	1.08384	1.48466	1.36089	1.41842	0.967948	1.86427	2.18402	2.19452
84934	u	chrAADN04018679.1	.	2574	2873	MSTRG.37764.1	1	300	MSTRG.37764	.	0.413554	0.043325	0.103555	0.315044	0.150437	0.5196	0.155428	0	0.159311	1.18895	0.587052	0.78098	0.661289	2.43245	1.97441	1.71349	1.46713
84958	u	chrAADN04018720.1	-	149	3744	MSTRG.37782.6	3	1673	MSTRG.37782	.	0.007309	0.426554	0.758585	0.13303	0	0.32977	0.294349	0.311367	0.203571	0.103757	1.68794	2.02725	2.02607	3.04698	7.38175	7.06176	6.58729
84993	u	chrAADN04018787.1	.	22	1326	MSTRG.37794.1	1	1305	MSTRG.37794	.	0.475059	0.378125	0.891499	0.453306	0.48312	0.990836	1.52964	0.474372	0.606222	1.14153	0.983467	1.20924	2.25059	1.54107	3.79261	2.87059	3.28316
85001	u	chrAADN04018804.1	.	3032	3703	MSTRG.37800.1	1	672	MSTRG.37800	.	0.755696	0.729129	0.686843	0.763125	1.38853	0.790203	0.550145	0.587276	0.74512	1.91605	1.82542	1.66185	1.13655	1.75379	2.14072	3.47763	2.39982
85043	u	chrAADN04018947.1	.	170	3692	MSTRG.37836.1	1	3523	MSTRG.37836	.	0.612703	1.67474	1.26835	2.23382	3.21577	3.96573	4.37693	2.81078	3.54677	4.76286	3.59373	4.26482	7.54444	9.68194	6.59231	7.80953	7.28653
85088	u	chrAADN04019098.1	+	55	3633	MSTRG.37876.1	1	3579	MSTRG.37876	.	5.83035	7.43499	7.28503	7.98973	9.01767	7.75427	6.25627	5.72752	5.29678	7.28679	8.57996	6.00025	16.472	16.5833	21.262	22.124	20.4986
85093	u	chrAADN04019111.1	.	881	1146	MSTRG.37881.1	1	266	MSTRG.37881	.	0.168358	0.272706	0.021849	0	0.059442	0.05475	0.172556	0.157752	0.034507	0.293002	0.100903	0.248446	0.566756	1.00343	1.01329	1.18317	1.64777
85094	u	chrAADN04019113.1	.	212	3522	MSTRG.37882.1	1	3311	MSTRG.37882	.	0.326217	0.644696	0.187241	1.26743	0.563962	1.18719	2.16201	3.37666	1.17568	2.42652	1.67324	2.09762	2.8732	2.44018	3.11901	2.51452	1.73059
85097	u	chrAADN04019117.1	.	1032	1810	MSTRG.37885.1	1	779	MSTRG.37885	.	0.073487	0	0.040965	0	0	0.232981	0.274967	0.044206	0.204507	0.676454	1.03836	0	0.863384	0.536634	2.61105	1.85923	2.48183
85099	u	chrAADN04019118.1	.	595	1448	MSTRG.37887.1	1	854	MSTRG.37887	.	0.17846	0.151126	0.103194	0.144201	0.129235	0.15348	0.149663	0.080647	0.284761	0.811151	0.443734	0.479001	1.10196	1.12356	1.3809	2.0708	0.942222
85100	u	chrAADN04019128.1	.	225	3381	MSTRG.37888.1	1	3157	MSTRG.37888	.	0.148894	0.078747	0.050541	0.123859	0.174498	0.134034	0.573701	0.254169	0.105972	3.98259	3.2361	4.28589	3.24041	2.83428	1.3846	1.39122	1.19804
85119	u	chrAADN04019187.1	.	58	941	MSTRG.37907.1	1	884	MSTRG.37907	.	0.403027	0.427274	0.414126	0.338409	0	0.273649	0.798271	0.366139	0.332802	0.663875	0.51789	0.647331	0.705443	1.01376	1.96564	1.94887	1.79587
85122	u	chrAADN04019210.1	.	880	1710	MSTRG.37910.1	1	831	MSTRG.37910	.	0.172222	0.08239	0.038402	0.11311	0	0	0	0	0.076684	0.502016	0.595828	0.923949	1.37356	0.822484	3.42197	1.87247	1.3461
85153	u	chrAADN04019242.1	.	585	3505	MSTRG.37920.1	1	2921	MSTRG.37920	.	1.5679	1.33543	0.701422	0.97984	1.12703	2.35971	1.04611	0.622369	0.733452	1.53091	1.40826	1.51328	2.55724	2.45845	4.52774	5.33476	5.061
85156	u	chrAADN04019258.1	.	521	3589	MSTRG.37923.1	1	3069	MSTRG.37923	.	2.03442	3.45349	3.92437	2.17435	1.94565	4.04258	3.11151	2.48739	2.7585	14.9753	9.08547	8.40149	7.14184	6.23176	13.0289	11.6834	13.3002
85197	u	chrAADN04019403.1	.	88	3428	MSTRG.37961.1	1	3341	MSTRG.37961	.	1.95269	0.778179	0.76169	0.431491	0.692711	0.715303	1.78945	1.64471	0.655096	1.86319	1.8329	2.31864	3.41644	3.60904	3.95305	4.36867	4.85633
85203	u	chrAADN04019425.1	.	2916	3479	MSTRG.37967.1	1	564	MSTRG.37967	.	0	0.291477	0.169744	0.053345	0.188445	0.107561	0.298588	0.11888	0.159004	0.840993	0.186444	1.08122	1.74679	1.18009	3.60798	2.64348	3.51135
85208	u	chrAADN04019440.1	+	1266	2992	MSTRG.37972.1	1	1727	MSTRG.37972	.	0.12436	0.327387	0.055067	0.162559	0.228402	0.017564	0.128369	0.01994	0.149856	0.152564	0.307849	0.249452	0.996846	0.839522	3.16389	3.64794	3.40038
85220	u	chrAADN04019459.1	.	629	3408	MSTRG.37979.1	1	2780	MSTRG.37979	.	0.946566	1.10982	0.581441	0.455926	0.669254	1.23396	0.76453	0.820793	0.889476	1.48436	1.35995	1.21285	2.29638	2.24792	3.2381	3.31221	2.85357
85238	u	chrAADN04019514.1	.	1897	2557	MSTRG.37993.1	1	661	MSTRG.37993	.	0.107684	0.009278	0.023979	0	0.020277	0.045889	0.406957	0.026049	0	1.06515	1.00716	1.65552	1.55709	1.14759	1.69318	2.77148	1.35185
85240	u	chrAADN04019515.1	.	1044	3330	MSTRG.37995.1	1	2287	MSTRG.37995	.	0.893607	0.853972	1.08856	0.915688	1.04195	1.71898	0.660806	0.669855	0.701252	1.5401	1.08681	1.10276	1.60285	2.62466	2.81022	3.16333	3.10864
85258	u	chrAADN04019555.1	.	87	2114	MSTRG.38001.1	1	2028	MSTRG.38001	.	0.083423	0.024824	0.08592	0.038624	0.046728	0.357576	0.061895	0.01698	0.031422	0.526135	2.00951	0.399606	1.343	1.69748	2.63276	2.62261	2.08745
85259	u	chrAADN04019555.1	.	2716	3338	MSTRG.38003.1	1	623	MSTRG.38003	.	0.056746	0	0.049018	0	0.203037	0.340813	0	0	0.050127	0.210993	1.17856	0.282875	0.475853	0.78942	1.5257	1.21737	1.4012
85318	u	chrAADN04019717.1	.	121	3318	MSTRG.38042.1	1	3198	MSTRG.38042	.	1.48975	1.20693	0.550942	1.40571	1.30075	1.74154	1.97646	1.60475	0.513498	4.08033	2.15204	3.63141	3.094	3.23868	4.22112	3.27891	3.9487
85333	u	chrAADN04019788.1	.	333	1258	MSTRG.38055.1	1	926	MSTRG.38055	.	0.278095	0.343297	0.034462	0.605114	0.28858	0.229294	0.203667	0.074253	0.240858	1.13782	1.30618	0.613796	0.821154	1.21276	1.64766	2.02208	2.63179
85383	u	chrAADN04019904.1	.	474	923	MSTRG.38081.1	1	450	MSTRG.38081	.	0.573205	1.18911	0.789811	0.542019	0.711926	1.04344	1.09054	0.564689	0.754117	2.99023	3.50597	3.71655	3.59151	4.42755	6.72416	8.43425	5.32823
85384	u	chrAADN04019905.1	-	116	1147	MSTRG.38082.1	3	624	MSTRG.38082	.	0.15675	0.123217	0	0.091776	0.131707	0.23677	0.391473	0.138149	0.07693	2.59683	3.31593	0.938679	0.793468	0.736221	1.28202	1.23079	1.05595
85393	u	chrAADN04019954.1	.	1218	1460	MSTRG.38091.1	1	243	MSTRG.38091	.	0.10453	0.32997	0.383971	0.053368	0.352488	0.242209	0.128067	0.236971	0.112451	2.94645	0.705518	2.14508	3.8947	2.35698	2.79687	1.90908	2.05836
85420	u	chrAADN04020045.1	.	43	3091	MSTRG.38114.1	1	3049	MSTRG.38114	.	0.285939	0.631903	0.115026	1.53839	0.925375	0.485902	1.26048	1.32515	0.445839	6.33745	6.05841	6.01712	6.0298	4.68814	3.2754	3.2429	2.1723
85430	u	chrAADN04020071.1	.	82	3110	MSTRG.38122.1	1	3029	MSTRG.38122	.	0.620806	0.768101	0.435999	1.45297	0.853945	0.9502	1.24636	1.53085	1.1403	4.62828	3.32296	3.73728	3.35239	3.81231	5.6526	4.33798	5.15501
85445	u	chrAADN04020165.1	.	1224	3029	MSTRG.38136.1	1	1806	MSTRG.38136	.	0.282869	0.198169	0.245389	0.180839	0.296974	0.251429	0.400074	0.190361	0.094988	0.483002	0.671218	0.602934	1.39575	0.773315	2.08958	2.20659	1.92422
85463	u	chrAADN04020179.1	-	285	1253	MSTRG.38140.1	2	299	MSTRG.38140	.	1.18796	0.446481	0.529048	1.35634	0.885164	1.34685	2.87906	3.85215	1.98358	2.15629	1.85579	1.23663	26.9749	28.3534	7.85956	32.8551	17.2277
85470	u	chrAADN04020202.1	.	1637	1984	MSTRG.38147.1	1	348	MSTRG.38147	.	0.282976	0.079434	0.323077	0.13505	0.086959	0.568573	1.51307	0.7438	0.398974	0.385247	1.74328	0.759617	0.233764	2.97015	2.43685	1.88899	2.58222
85476	u	chrAADN04020285.1	.	426	1075	MSTRG.38153.1	1	650	MSTRG.38153	.	0.19787	0.212638	0.14696	0.313315	0.389207	0.046665	0.666441	0.44997	0.147056	0.776478	0.507766	1.07911	1.43267	1.76455	0.585617	0.752628	0.729317
85485	u	chrAADN04020298.1	-	405	1978	MSTRG.38162.1	2	1287	MSTRG.38162	.	1.15466	1.0432	0.490327	0.853834	0.644464	0.95506	0.961318	0.511839	1.46812	18.0785	5.91448	9.40585	7.17514	4.45391	18.5833	17.0442	24.6663
85523	u	chrAADN04020481.1	-	89	1500	MSTRG.38199.1	2	378	MSTRG.38199	.	0.394425	0.213557	0.60805	0.374624	0.050833	0.013756	0.307032	0.272577	0.318372	1.00897	1.35583	0.642843	3.81048	5.55799	2.63331	9.16085	10.1172
85527	u	chrAADN04020485.1	.	674	1293	MSTRG.38201.1	1	620	MSTRG.38201	.	0.391041	0.356682	0	0.701796	0.55869	0.336306	0.167705	0.444339	0.551172	0.972356	0.516719	1.19439	2.09029	1.3317	1.78932	2.23725	2.24848
85528	u	chrAADN04020485.1	.	2043	2300	MSTRG.38202.1	1	258	MSTRG.38202	.	0.427609	0	0	0.06072	0	0.058005	0.284274	0.472757	0.503119	0.570359	0.815627	0	0.818316	0.571871	1.89954	0.754635	1.09626
85531	u	chrAADN04020497.1	.	973	1199	MSTRG.38205.1	1	227	MSTRG.38205	.	0.063047	0	0	0.138024	0	0.131853	0.458508	0	0	1.53927	0.885979	0.290488	1.1011	1.15502	2.02484	2.43647	3.73521
85572	u	chrAADN04020667.1	.	1041	1242	MSTRG.38234.1	1	202	MSTRG.38234	.	0.558823	0.752653	0.394948	0.076012	0.312581	0.817925	0.683227	1.93621	0.701965	1.84063	3.16648	1.29854	1.96423	2.65559	3.73863	4.9857	4.31018
85590	u	chrAADN04020754.1	.	641	2750	MSTRG.38248.1	1	2110	MSTRG.38248	.	0.225988	0.065504	0.128555	0.324663	0.32163	0.654229	0.602143	0.301714	0.150005	1.54925	1.5264	1.5026	3.00545	2.41498	2.12677	1.82762	2.61199
85629	u	chrAADN04020920.1	.	1335	2685	MSTRG.38280.1	1	1351	MSTRG.38280	.	0.991489	0.630883	0.271366	0.91913	0.665554	0.49353	1.70593	1.29275	0.852907	4.51265	4.10664	6.70091	1.43168	3.20892	3.03627	3.03734	4.69259
85632	u	chrAADN04020930.1	-	602	1636	MSTRG.38283.1	3	355	MSTRG.38283	.	0.330006	0.075491	0	0.109936	0	0	0.388924	0.196069	0	0.844591	0.203328	0.19942	1.59811	1.96037	1.02429	1.80022	2.81328
85635	u	chrAADN04020932.1	.	70	2710	MSTRG.38284.1	1	2641	MSTRG.38284	.	1.70429	1.71344	0.747119	1.89215	1.60431	1.22941	1.46177	1.05435	0.366886	3.39256	2.62077	3.50902	1.80095	1.92578	4.18528	3.74281	4.60513
85642	u	chrAADN04020963.1	.	66	2657	MSTRG.38290.1	1	2592	MSTRG.38290	.	8.48429	6.00947	3.06866	5.45947	6.40457	5.76532	11.7383	7.83064	3.9442	10.0151	6.05259	8.64303	8.72852	10.1975	15.1043	12.6458	16.4023
85651	u	chrAADN04021000.1	.	1019	2398	MSTRG.38299.1	1	1380	MSTRG.38299	.	0.092925	0.209796	0.046249	0.924624	0.33212	0.130206	1.08648	0.409838	0.172552	1.46056	0.990764	1.14225	1.25799	0.393084	3.23558	3.46086	3.74926
85683	u	chrAADN04021190.1	.	54	2601	MSTRG.38330.1	1	2548	MSTRG.38330	.	1.12234	1.052	1.1079	0.749028	0.7163	1.59666	0.873704	1.00906	0.763556	2.16742	1.72904	1.51383	2.54792	2.35143	2.76811	3.81442	3.18378
85684	u	chrAADN04021197.1	.	1313	1800	MSTRG.38331.1	1	488	MSTRG.38331	.	0.321046	0.054957	0.064527	0.256816	0.172088	0.186058	0.701696	0.159358	0.030267	0.177588	0.212467	0.621215	0.726687	1.26843	1.19732	1.93129	1.08413
85690	u	chrAADN04021228.1	-	205	1365	MSTRG.38337.1	2	254	MSTRG.38337	.	0.134103	0.591159	0.314092	0.226146	0.308138	0.25505	0.462507	0.486854	0.201514	0.514662	0.749865	1.347	4.18137	1.98895	3.34261	5.13066	7.02658
85734	u	chrAADN04021419.1	.	139	1811	MSTRG.38371.1	1	1673	MSTRG.38371	.	0.099538	0.145971	0.070361	0.074911	0.250608	0.140181	0.131393	0.241959	0.216116	0.869839	0.76084	0.75542	1.24687	1.47111	1.4105	0.594787	1.26492
85735	u	chrAADN04021424.1	+	786	2056	MSTRG.38372.1	2	226	MSTRG.38372	.	1.93375	1.01293	1.92821	1.1582	0.741325	2.45807	1.51425	1.13271	2.3827	1.84333	7.27212	4.08806	6.7577	2.30153	4.16369	7.46121	5.78241
85750	u	chrAADN04021496.1	.	261	1218	MSTRG.38386.1	1	958	MSTRG.38386	.	0.059559	0.16281	0.099933	0.028157	0	0.141851	0.026509	0.112718	0.096693	0.678013	0.505583	0.435681	1.05977	1.56017	0.818281	0.937249	1.51625
85753	u	chrAADN04021519.1	.	33	566	MSTRG.38389.1	1	534	MSTRG.38389	.	0	0.051423	0.056198	0.229447	0.038434	0	0.201731	0	0	0.31151	0.103279	0.246423	1.14532	0.319907	1.53876	1.12587	0.734686
85754	u	chrAADN04021519.1	.	1138	1924	MSTRG.38390.1	1	787	MSTRG.38390	.	0	0.105373	0	0.116402	0	0	0	0.087513	0	0.250907	0.28031	0.447114	0.808369	0.307699	1.14142	2.01284	1.11872
85778	u	chrAADN04021663.1	.	1871	2238	MSTRG.38409.1	1	368	MSTRG.38409	.	0.107657	0.075117	0	0.125173	0.248976	0	0.29188	0.308308	0.215021	1.31341	0.960147	1.45649	1.16906	0.41288	1.0174	0.769282	1.49535
85785	u	chrAADN04021694.1	.	43	842	MSTRG.38415.1	1	800	MSTRG.38415	.	1.3153	1.06658	0.578005	1.09038	1.20746	1.18366	1.30479	1.87162	0.83559	3.25677	3.00833	4.31533	2.6321	3.32521	3.63303	2.20093	3.44771
85787	u	chrAADN04021705.1	.	54	2157	MSTRG.38417.1	1	2104	MSTRG.38417	.	0.249381	0.045505	0.028978	0.168194	0.150101	0.028881	0.316696	0.154999	0.090611	0.949021	0.940678	1.21778	2.37235	1.8823	7.16206	3.94437	4.57768
85791	u	chrAADN04021749.1	.	1	2043	MSTRG.38421.1	1	2043	MSTRG.38421	.	0.188956	0.134992	0.007189	0.152878	0.096409	0.074235	0.25488	0.270027	0.082885	1.05622	0.934091	0.585618	2.0452	2.21861	4.27735	4.34955	4.36791
85832	u	chrAADN04021966.1	.	37	2200	MSTRG.38460.1	1	2164	MSTRG.38460	.	0.105247	0.133535	0.102055	0.086775	0.087583	0.222923	0.179641	0.181633	0.139729	1.18436	1.29088	0.713793	2.36819	2.1449	2.08601	2.52644	2.07896
85846	u	chrAADN04022002.1	.	1394	2173	MSTRG.38470.1	1	780	MSTRG.38470	.	0.108875	0.035205	0.18072	0.269874	0.038394	0.26835	0	0.418247	0.177192	0.111666	0	0.191523	0.957746	1.31157	1.94805	1.28978	0.853964
85847	u	chrAADN04022005.1	.	67	1597	MSTRG.38471.1	1	1531	MSTRG.38471	.	0.036525	0.044421	0	0.059226	0.040079	0.039624	0.272338	0.070979	0.072633	0.328616	0.069164	0.281673	1.22569	0.997527	2.60725	2.02926	1.4526
85851	u	chrAADN04022030.1	.	1807	2124	MSTRG.38475.1	1	318	MSTRG.38475	.	0	0.334469	0.200703	0.098527	0.097139	0.190769	0.685366	0.10829	0	0.526303	2.08117	0.41564	1.86804	1.00527	2.11758	1.31862	1.14148
85852	u	chrAADN04022031.1	.	395	641	MSTRG.38476.1	1	247	MSTRG.38476	.	0.1155	0.447658	0.129198	0.553596	0.256057	0.122803	0	0.388247	0.064498	8.82337	6.18148	4.32463	1.56655	1.54873	3.78138	4.41903	2.81858
85861	u	chrAADN04022087.1	+	33	1424	MSTRG.38485.1	2	1237	MSTRG.38485	.	0.266215	0.221903	0.289473	0.097289	0.414958	0.404014	0.148423	0.111354	0.205954	0.597077	1.79464	0.5451	1.02725	0.661867	1.80739	2.86626	2.93001
85866	u	chrAADN04022140.1	.	128	2109	MSTRG.38490.1	1	1982	MSTRG.38490	.	0.998387	1.13769	0.655814	1.37739	0.830988	2.73778	1.22524	1.41758	0.592833	1.80777	1.71661	2.07208	2.12722	2.64612	5.85476	6.50161	6.36854
85897	u	chrAADN04022330.1	.	147	994	MSTRG.38521.1	1	848	MSTRG.38521	.	0.087403	0	0.035763	0.036948	0	0.192349	0.185334	0.040609	0	0.086936	0	0	0.986486	0.289982	0.927408	1.08193	1.36523
85902	u	chrAADN04022353.1	-	347	1873	MSTRG.38525.1	1	1527	MSTRG.38525	.	0.205262	0.079424	0.059512	0.082073	0.01008	0.097544	0	0.044954	0.083394	0	0.645294	0.246918	0.709483	0.859152	1.28059	2.28564	2.00166
85924	u	chrAADN04022483.1	.	1076	1660	MSTRG.38546.1	1	585	MSTRG.38546	.	0.043744	0.042715	0	0.133186	0.108113	0.02335	0	0.233123	0	0.225196	1.45875	1.27084	1.42854	0.958174	1.96681	2.26508	1.43842
85938	u	chrAADN04022591.1	.	126	1841	MSTRG.38559.1	1	1716	MSTRG.38559	.	1.20755	1.55136	0.930262	0.962317	1.65581	0.816909	2.69253	1.44867	0.942894	1.90928	1.57454	2.14103	2.50019	3.6612	5.68198	3.92747	4.56834
85940	u	chrAADN04022600.1	.	15	1799	MSTRG.38561.1	1	1785	MSTRG.38561	.	1.2771	1.36207	1.7905	1.27489	1.34677	2.42385	1.00968	1.38692	1.39726	1.88452	1.32417	2.30517	3.40964	3.1906	2.84075	5.90483	4.77808
85946	u	chrAADN04022628.1	.	1281	1837	MSTRG.38567.1	1	557	MSTRG.38567	.	0.179349	0.261123	0	0.166144	0.167502	0.054457	0.211153	0.089052	0.055309	0.778728	0.325867	0.118648	0.454041	1.14873	1.56869	1.07356	1.1591
85961	u	chrAADN04022750.1	.	169	1808	MSTRG.38582.1	1	1640	MSTRG.38582	.	1.04832	0.910165	0	1.06144	0.905984	0.542274	0	1.21843	0.565796	5.78572	3.56008	5.3951	9.03316	8.96245	7.60321	9.03731	9.56166
85997	u	chrAADN04023019.1	.	41	1540	MSTRG.38617.1	1	1500	MSTRG.38617	.	0.256662	0.247138	0.32257	0.205003	0.258081	0.211255	0.248685	0.399324	0.229436	0.92964	0.695638	0.406246	1.053	0.439154	2.3442	1.96876	2.26644
86057	u	chrAADN04023473.1	.	575	857	MSTRG.38669.1	1	283	MSTRG.38669	.	0.14937	0	0.112763	0.207127	0.223485	0	0	0.592701	0.44662	0.918689	0.6496	0.621694	0.824634	1.0427	2.22232	1.88075	1.46565
86064	u	chrAADN04023506.1	.	569	1404	MSTRG.38676.1	1	836	MSTRG.38676	.	1.09178	1.68843	2.26201	2.70399	3.31246	2.53522	3.40443	2.45691	2.44198	2.21799	2.63221	1.23341	3.23756	4.03991	6.50657	7.38936	8.55275
86091	u	chrAADN04023848.1	.	432	877	MSTRG.38698.1	1	446	MSTRG.38698	.	0.21846	0	0	0.03466	0.035452	0.131515	0.128585	0.076189	0.03572	1.12936	0.408892	0.785041	1.41162	1.36634	2.0815	1.61228	2.68963
86094	u	chrAADN04023886.1	.	536	812	MSTRG.38701.1	1	277	MSTRG.38701	.	0.152263	0.234615	0.60311	0.153935	0.484247	0.335036	2.35893	0.898224	2.63835	1.96432	1.2216	2.09771	2.63096	6.90381	8.17749	10.2095	7.89513
86095	u	chrAADN04023960.1	.	1	310	MSTRG.38702.1	1	310	MSTRG.38702	.	0.853626	0.123126	0.439375	0.201469	0.555312	0.480159	0.984744	0.922887	0.869555	1.4658	2.17797	1.32898	1.58448	1.55969	1.50334	2.22555	3.21908
86127	u	chrAADN04024112.1	.	1	310	MSTRG.38734.1	1	310	MSTRG.38734	.	0	0.066435	0.199747	0.050535	0	0	0	0.158535	0.051391	0.070828	0	0.410365	1.97018	3.15878	0.86275	2.51668	2.99485
86134	u	chrAADN04024148.1	.	1	1066	MSTRG.38741.1	1	1066	MSTRG.38741	.	0.7521	0.422545	0.118753	0.614208	0.815694	1.23908	0.190783	0.402198	0.294144	1.51232	1.09394	0.962497	1.7407	2.08819	6.34755	3.88193	4.4717
86148	u	chrAADN04024183.1	.	1	718	MSTRG.38755.1	1	718	MSTRG.38755	.	0.039865	0	0	0.130912	0.108212	0.06169	0.16366	0	0.23349	0.274209	0	0.494755	0.788016	1.46157	1.03876	0.811129	1.46305
86164	u	chrAADN04024324.1	.	1	1484	MSTRG.38771.1	1	1484	MSTRG.38771	.	0.564333	0.695316	0.276418	0.325502	0.287676	0.478638	1.12961	0.248648	0.502636	2.02434	1.34458	2.17061	2.74166	2.59606	3.91411	3.33845	3.34609
86219	u	chrAADN04024533.1	.	1	846	MSTRG.38822.1	1	846	MSTRG.38822	.	0.032489	0.014498	0.017986	0	0.111396	0.270328	0.038631	0.122115	0.074451	0.653304	0.383029	0.510776	0.421336	0.440043	1.25928	1.72092	0.810458
86220	u	chrAADN04024535.1	.	19	2862	MSTRG.38823.1	1	2844	MSTRG.38823	.	0.958241	0.748274	0.572741	0.715703	0.903253	1.04791	1.40503	2.00494	1.07986	1.93172	1.90973	1.83736	2.28017	2.4196	3.57787	3.07092	3.26137
86239	u	chrAADN04024574.1	-	1	1367	MSTRG.38839.1	1	1367	MSTRG.38839	.	2.45539	4.67219	2.73931	3.78497	3.14657	3.31211	3.22097	2.53038	4.25766	8.40414	8.88582	6.81191	9.57989	2.17335	11.3056	11.5774	10.969
86242	u	chrAADN04024577.1	+	199	1214	MSTRG.38842.1	1	1016	MSTRG.38842	.	0.602539	0.926769	0.197504	0.708255	0.289711	0.837018	0.990105	0.468456	0.321599	1.87441	2.40821	1.33567	2.58695	3.14353	7.14586	6.31498	7.78423
86265	u	chrAADN04024593.1	.	21	541	MSTRG.38852.1	1	521	MSTRG.38852	.	0.07586	0.047787	0.028597	0.033255	0.151742	0.261795	0.029966	0.1578	0.030578	1.05721	0.951528	0.624709	2.16953	0.140971	1.81384	1.68963	1.23245
86268	u	chrAADN04024597.1	.	126	380	MSTRG.38855.1	1	255	MSTRG.38855	.	0.167629	0	0.055113	0.050856	0	0	0.061633	0	0	0.635803	3.41864	1.04638	2.77695	1.72239	5.52184	5.51944	11.9337
86269	u	chrAADN04024599.1	.	666	1043	MSTRG.38856.1	1	378	MSTRG.38856	.	3.37018	6.61288	9.36729	3.22328	3.67047	7.53207	4.12608	7.0142	7.469	13.3333	14.4732	12.5023	16.0163	13.1887	14.8124	14.073	16.5666
86288	u	chrAADN04024636.1	-	1	1198	MSTRG.38875.1	3	1081	MSTRG.38875	.	0	0.136241	0.024242	0.05077	0.014627	0.022206	0.229152	0.209573	0	3.28196	2.36642	0.506727	1.26314	2.08151	0.386117	4.25929	0.279246
86301	u	chrAADN04024661.1	.	162	1084	MSTRG.38887.1	1	923	MSTRG.38887	.	0.262569	0	0.11849	0.116223	0	0.509699	0.135994	0.12774	0.134423	0.557055	0.681304	1.34285	0.430939	0.440914	1.4369	1.57619	1.54114
86302	u	chrAADN04024663.1	+	42	1023	MSTRG.38888.1	1	982	MSTRG.38888	.	0	0.139909	0	0	0.518656	0	0.47462	0.462496	0.141818	4.19358	1.75949	0	2.46906	3.38587	4.96343	3.8858	1.93627
86319	u	chrAADN04024684.1	.	70	1166	MSTRG.38904.1	1	1097	MSTRG.38904	.	0.569194	0.581738	0.709046	0.985735	0.699863	0.791969	0.670125	0.713477	0.671012	4.1076	5.11726	3.84226	3.66057	2.72675	6.81376	8.70525	8.53484
86342	u	chrKQ759341.1	.	14227	16058	MSTRG.38922.1	1	1832	MSTRG.38922	.	0.007812	0.015089	0	0	0.10014	0.082785	0.179472	0	0.017334	0.150964	0.116002	0.211982	0.677424	0.61469	1.76779	0.888096	1.13429
86357	u	chrKQ759348.1	-	836	3460	MSTRG.38937.1	1	2625	MSTRG.38937	.	0.492203	0.562482	0.233859	0.45615	0.32367	0.312755	0.669402	0.423183	0.220895	1.95658	1.95061	2.08357	1.74783	2.39059	2.5608	3.6573	3.56902
86374	u	chrKQ759362.1	.	5917	7976	MSTRG.38954.1	1	2060	MSTRG.38954	.	0.095193	0.176978	0.038164	0.140285	0.248031	0.162066	0.178303	0.131353	0.015467	0.180348	0.324897	0.208136	0.141933	0.242774	1.66253	1.23181	1.02573
86376	u	chrKQ759363.1	.	4403	6232	MSTRG.38956.1	1	1830	MSTRG.38956	.	0.405091	0.892619	0.311634	1.14844	1.01994	2.734	2.39194	1.75739	1.66405	1.20732	0.701827	1.12907	2.874	3.01189	7.16589	5.32845	4.01982
86403	u	chrKQ759393.1	.	10114	11583	MSTRG.38982.1	1	1470	MSTRG.38982	.	0.567774	0.283067	0.075873	0.438524	0.252556	0.15339	0.726056	0.311132	0.108123	0.560414	0.211683	0.734297	1.75033	2.10443	2.06833	1.52586	1.34004
86459	u	chrKQ759416.1	.	5324	5865	MSTRG.39027.1	1	542	MSTRG.39027	.	0.413042	0.164826	0.31642	0.305785	0.092348	0.14306	0.726074	0.713829	0.411504	1.4074	0.47395	1.0169	2.03855	0.607535	1.20702	1.50205	1.45501
86476	u	chrKQ759427.1	.	2187	3918	MSTRG.39042.1	1	1732	MSTRG.39042	.	0	0.01596	0.018425	0.01809	0	0	0.018028	0.177098	0.018092	0.088067	0	0.216893	0.719944	0.578251	0.871974	0.790039	1.82922
86484	u	chrKQ759430.1	+	959	15299	MSTRG.39050.1	2	336	MSTRG.39050	.	0.29816	0.087071	0.092678	0.586129	0.62194	0.301912	0.645831	0.140105	0.582583	1.70551	1.92997	1.43976	3.39116	4.97571	1.10532	3.04245	1.60772
86497	u	chrKQ759436.1	.	15496	15815	MSTRG.39062.1	1	320	MSTRG.39062	.	0.086782	0.073798	0.192844	0	0.159686	0.047394	0.321026	0.215227	0.216942	0.672057	0.687855	0.344202	0.350812	1.45904	1.58326	1.89036	0.906615
86514	u	chrKQ759445.1	-	163	1999	MSTRG.39077.1	1	1837	MSTRG.39077	.	2.02958	0	0.993465	2.24668	1.37214	2.70527	2.04967	1.67069	1.10529	9.29612	7.28335	9.39893	12.4897	11.4822	21.1053	20.2284	19.9283
86617	u	chrKQ759477.1	.	3653	5299	MSTRG.39152.1	1	1647	MSTRG.39152	.	0.287848	0.162836	0.349725	0.255524	0.304505	0.357906	0.490421	0.599769	0.512081	1.28978	0.528033	1.86287	1.08958	1.19018	1.6204	2.18023	1.91704
86730	u	chrKQ759496.1	.	3122	4029	MSTRG.39220.1	1	908	MSTRG.39220	.	0.199545	0.44844	0.035145	0.252625	0.139309	0.317354	0.553764	0.339571	0.263178	0.848826	0.191665	1.0234	1.73722	1.71872	2.52227	2.54562	2.99363
86731	u	chrKQ759496.1	.	4786	5630	MSTRG.39221.1	1	845	MSTRG.39221	.	0.335037	0.333824	0.121362	0.305776	0.274441	0.565207	0.777367	0.400198	0.219477	0.498	0.473407	0.830202	1.40908	1.00845	1.4753	1.55926	2.61125
86770	u	chrKQ759527.1	+	5	12467	MSTRG.39262.2	3	2032	MSTRG.39262	.	0.101797	0.11887	0.115393	0.076483	0.070334	0.018176	0.185758	0.280682	0.047041	0.274055	0.290804	0.226449	0.970925	0.855219	0.890074	2.45711	2.02338
86805	u	chrKQ759527.1	+	2200	6139	MSTRG.39263.1	2	3738	MSTRG.39263	.	0.111163	0.131364	0.122609	0.157646	0.066843	0.042893	0.092192	0.152874	0.252074	0.137356	0.323073	0.254695	2.33771	1.7499	2.1871	3.03042	3.83933
86808	u	chrKQ759527.1	-	8006	29250	MSTRG.39265.1	3	269	MSTRG.39265	.	0.049757	0.028877	0.210233	0.021259	0.142988	0.314234	0.161481	0.02731	0.185959	0	0	0.409147	1.7443	3.12625	2.1713	2.01002	1.22344
86814	u	chrKQ759527.1	+	17008	28835	MSTRG.39270.1	3	1105	MSTRG.39270	.	0.068175	0.025541	0.160415	0.049573	0.065196	0.183107	0.121248	0.093492	0.136593	0.279828	0.039817	0.301081	2.00272	2.3748	1.09604	2.56316	3.19531
86823	u	chrKQ759527.1	+	45490	47207	MSTRG.39273.1	2	360	MSTRG.39273	.	0.072249	0.574703	0.254778	0.214515	0.095111	0.168513	1.16542	0.469766	0.403428	0.700528	1.0111	0.681416	2.94414	1.91858	3.60727	1.15712	0.799646
86829	u	chrKQ759527.1	-	115297	125390	MSTRG.39279.1	2	427	MSTRG.39279	.	0.514361	0.482707	0.329709	0.289471	0.203662	0.035518	0.410378	0.486523	0.205372	1.02445	0.258318	0.429466	2.06818	2.85229	2.23331	4.84375	5.15688
86830	u	chrKQ759527.1	+	116046	140946	MSTRG.39280.1	5	895	MSTRG.39280	.	0.201737	0.211648	0.149161	0.274811	0.039532	0.014925	0.202826	0.100328	0.089746	0.465263	0.126179	0.325527	1.20758	1.14826	1.4716	2.23924	4.64793
86847	u	chrKQ759529.1	.	121	2051	MSTRG.39252.1	1	1931	MSTRG.39252	.	0.14612	0.157469	0.071576	0.202282	0.147335	0.148499	0.276724	0.26632	0.057751	1.03435	0.760163	1.21764	1.06798	0.891082	1.2413	1.02672	1.51405
86857	u	chrKQ759530.1	.	21999	22249	MSTRG.39260.1	1	251	MSTRG.39260	.	0.785423	0.32784	0	0	0.106798	0.282507	0.290682	0.178991	0.824274	1.36718	1.46288	0.245857	1.48393	0.748724	3.26835	1.57226	1.69938
86875	u	chrKQ759531.1	.	38410	39864	MSTRG.39292.1	1	1455	MSTRG.39292	.	0	0.056996	0.010966	0	0.04318	0.114658	0.19785	0	0.036546	0.183084	0.223131	0.196621	0.906929	1.14163	1.13014	1.6086	1.17557
87122	u	chrKQ759559.1	+	22966	23664	MSTRG.39417.1	2	534	MSTRG.39417	.	0.100921	0.153836	0.178095	0.043781	0.045234	0.376119	0.202991	0.263477	0.147993	0.70347	0.539491	0.745339	0.640083	1.49298	2.8134	3.29584	2.71366
87162	u	chrKQ759568.1	-	14312	16416	MSTRG.39432.1	1	2105	MSTRG.39432	.	0.27074	0.538195	0.829633	0	0.59972	0.366921	0.462606	0.905286	0.726046	5.81009	6.24916	6.23605	93.929	91.5792	62.446	77.4945	65.4264
87173	u	chrKQ759569.1	+	18713	19616	MSTRG.39446.1	2	641	MSTRG.39446	.	0.022697	0.448423	0.12852	0.182152	0.611673	0.698652	0.354903	1.19328	0.272247	0.009694	2.24476	1.53856	1.38884	1.45946	1.8273	2.66099	2.04398
87190	u	chrKQ759570.1	.	25988	26190	MSTRG.39440.1	1	203	MSTRG.39440	.	0	0.035621	0.155119	0.424697	0.077889	0.256785	0.222519	0	0.080557	2.11593	1.23463	1.33454	1.67216	1.53224	1.10647	0.554024	0.424454
87305	u	chrKQ759612.1	.	3139	3529	MSTRG.39515.1	1	391	MSTRG.39515	.	0	0.141396	0	0	0	0.714241	0.2811	0.241616	0.213706	1.50465	2.26716	0.696787	0.89367	0.987725	1.00245	1.03021	1.32944
87393	u	chrKQ759650.1	.	4778	5481	MSTRG.39562.1	1	704	MSTRG.39562	.	0.040658	0.077751	0.112122	0.044505	0.067379	0.3016	0.085897	0.047943	0.203514	0.465553	0.569267	0.683637	1.65308	1.03331	1.61237	1.22259	1.00127
87405	u	chrKQ759662.1	.	1429	1874	MSTRG.39571.1	1	446	MSTRG.39571	.	0.032089	0	0	0.035125	0.134764	0	0.196261	0.038606	0.062451	0.879619	0.619384	1.17593	1.66143	1.77456	2.53876	2.39923	2.80165
87406	u	chrKQ759662.1	+	3625	4721	MSTRG.39572.1	2	680	MSTRG.39572	.	0.068573	0.279853	0	0.334023	0.324454	0.237907	0.042258	0.176407	0.240659	3.05014	3.65193	1.95252	1.3298	0.942865	2.67444	1.18003	0.161675
87516	u	chrKQ759744.1	.	2092	3625	MSTRG.39644.1	1	1534	MSTRG.39644	.	0.263516	0.329852	0.447402	0.132693	0.20369	0.695538	0.492317	0.689517	0.404064	0.750642	1.32001	1.18222	2.34033	1.36056	5.15273	7.65274	4.19977
87745	i	chrW	.	1574672	1575132	MSTRG.39837.1	1	461	MSTRG.39837	ENSGALG00000046264	0.047081	0	0	0.109185	0	0	0	0.262725	0	1.79063	1.00213	1.64774	1.33895	1.0464	0.907289	0.896316	0.671076
87754	i	chrW	.	1651664	1655546	MSTRG.39846.1	1	3883	MSTRG.39846	ENSGALG00000046264	0.157705	0.202053	0.145494	0.241132	0	0.11751	0.338888	0.200466	0.226875	1.0976	1.68027	1.79603	1.63175	1.5186	1.12727	0.926647	0.736543
87835	i	chrW	.	2511002	2511392	MSTRG.39905.1	1	391	MSTRG.39905	ENSGALG00000044400	0.097365	0.135777	0	0.23668	0.31735	0.310048	0.08039	0.670264	0.530937	0.626691	1.02936	1.52118	1.56671	2.4842	3.04462	1.75128	1.68148
87961	o	chrW	+	4658699	4774001	MSTRG.39971.1	2	3831	MSTRG.39971	ENSGALG00000034488	0.773836	0.520364	0.681592	0.419507	0.449573	1.34676	0.715275	0.748573	0.53604	1.32071	0.97626	1.07421	1.94506	1.91321	3.77299	3.4567	2.57312
87971	i	chrW	.	4752895	4753469	MSTRG.39977.1	1	575	MSTRG.39977	ENSGALG00000034488	1.0265	0	1.08792	0	0.77396	0.96211	0.637883	0.481196	0.597335	1.67345	1.45428	0.97186	1.39315	1.73486	4.00254	2.39557	2.58293
87977	i	chrW	.	4806559	4806906	MSTRG.39983.1	1	348	MSTRG.39983	ENSGALG00000034488	0.16314	0.789075	0.198887	0.100169	0.35897	0	0.79377	0.215931	0.594823	0	0.845226	1.94348	2.54677	2.53916	3.37723	2.94055	2.20643
88158	u	chrZ	-	2038333	2040126	MSTRG.39728.1	1	1794	MSTRG.39728	.	0.150464	0.030613	0.07074	0.104672	0.158527	0.17697	0.253474	0	0.353091	1.00991	0.49918	0.868246	1.34212	1.62397	0	4.28773	3.1511
88222	u	chrZ	.	6920899	6923642	MSTRG.39758.1	1	2744	MSTRG.39758	.	0.39397	0.331139	0.39768	0.357329	0.23606	0.345641	0.415339	0.24127	0.258569	0.621852	0.542934	0.656384	0.790777	1.13847	1.77692	1.896	1.35158
88496	u	chrZ	.	9368888	9369298	MSTRG.40082.1	1	411	MSTRG.40082	.	0	0.063472	0	0.35289	0.076687	0.314022	0.051408	0	0.070593	1.24003	1.30818	0.504037	1.3339	0.679931	1.47556	1.21281	0.850476
88498	u	chrZ	.	9375155	9376347	MSTRG.40084.1	1	1193	MSTRG.40084	.	0.023993	0.058081	0.106997	0.07844	0.141664	0.288602	0	0.286646	0.028565	0.802729	0.753016	0.810509	0.732652	1.18937	1.68799	1.44913	1.08043
88605	u	chrZ	.	10699481	10700028	MSTRG.40142.1	1	548	MSTRG.40142	.	0	0.136798	0	0.046194	0.048343	0.182548	0	0.06284	0	0.400667	0.694196	0.53057	0.888897	1.38245	0.725021	0.502522	0.599385
88624	i	chrZ	.	11034425	11034675	MSTRG.40154.1	1	251	MSTRG.40154	ENSGALG00000021304	0.215991	0	0	0.37448	0.032123	0	0.229725	0.395689	0.073138	1.08216	0.911615	0.096483	1.17047	1.37742	1.43179	0.244628	0
88759	i	chrZ	.	13699242	13699530	MSTRG.40207.1	1	289	MSTRG.40207	TMEM267	0.094779	0.012352	0.110421	0.128876	0.143843	0.416697	0.506001	0.118368	0	1.16075	1.34983	1.8829	0.485675	0.502639	3.63074	0.576532	0.716819
88856	i	chrZ	.	16574614	16575491	MSTRG.40264.1	1	878	MSTRG.40264	ENSGALG00000020561	0.097694	0.039199	0	0	0.036017	0.009037	0.159678	0.040001	0.036169	0.254381	0.523593	0.79274	1.34804	1.92175	0.304446	1.48741	0.935607
88960	u	chrZ	.	18527413	18527744	MSTRG.40319.1	1	332	MSTRG.40319	.	0	0.411346	0	0.281241	0	0.135531	0.470561	0.125362	0	0.529074	0.219275	0.924096	2.27255	2.06703	1.05783	1.1738	0.321653
89005	u	chrZ	.	18810889	18811366	MSTRG.40364.1	1	478	MSTRG.40364	.	0.049373	0.173299	0.100142	0.162783	0.185547	0.253827	0.534996	0.282683	0	1.41027	0.346136	0.510604	1.63398	1.71061	0.089001	1.21968	0.272627
89085	i	chrZ	.	20076620	20078551	MSTRG.40415.1	1	1932	MSTRG.40415	RNF180	0.249115	0.2294	0.082587	0.198203	0.208395	0.117594	0.185536	0.270963	0.080165	0.761434	0.604733	0.818763	1.38013	1.26934	1.32174	1.26479	1.52528
89086	i	chrZ	.	20079926	20080352	MSTRG.40416.1	1	427	MSTRG.40416	RNF180	0.067034	0.194212	0.223957	0.220128	0.47427	0.141131	0.211332	0.200282	0.032862	0.92557	0.73018	0.978159	0.806151	0.748274	1.62719	1.16845	1.73453
89218	j	chrZ	+	21969482	21981595	MSTRG.40466.2	2	4658	MSTRG.40466	SERINC5	0.364894	0.35098	0.419671	0.526911	0.458873	0.601694	0.435781	0.314029	0.416873	0.786597	0.512438	0.701816	1.68331	2.08964	1.63823	1.20432	1.54344
89220	j	chrZ	+	21970200	21972224	MSTRG.40466.3	2	670	MSTRG.40466	SERINC5	0.416712	0.775433	0.525472	0.621768	0.840487	0.833278	0.346787	0.462067	0.727298	1.13782	0.727784	0.927012	3.00554	2.84526	3.19433	2.84932	3.50047
89276	i	chrZ	.	23112384	23114186	MSTRG.40497.1	1	1803	MSTRG.40497	TBCA	0.609889	0.611843	0.362366	0.319123	0.463974	0.422921	0.963056	0.888567	0.35086	1.11979	0.661662	1.41647	1.40446	1.5175	2.47974	2.2426	1.64492
89277	i	chrZ	.	23114460	23115405	MSTRG.40498.1	1	946	MSTRG.40498	TBCA	0.718159	0.686205	0.297122	0.356753	0.531641	0.33306	0.416986	0.18201	0.284949	1.83958	0.907783	2.02838	0.926918	1.47134	1.98768	2.76783	2.13544
89462	u	chrZ	-	26534772	26557583	MSTRG.40587.1	3	3451	MSTRG.40587	.	0	0.085334	0	0.162124	0	0.23485	0.10731	0.207192	0.430789	0.504445	0.233823	0.139862	0.860742	1.27305	2.18447	1.15359	0.868677
89493	u	chrZ	.	26797477	26798651	MSTRG.40594.1	1	1175	MSTRG.40594	.	0.02436	0.034042	0.040649	0.046002	0.034132	0.090352	0.095755	0.11723	0.153362	0.61591	0.588069	0.43406	0.933522	1.37169	1.54915	1.04947	1.32347
89495	u	chrZ	.	26803675	26804047	MSTRG.40596.1	1	373	MSTRG.40596	.	0.031763	0	0	0	0.080569	0	0	0.062364	0	0.039373	0.040743	0.232715	0.046331	0.484186	0.986616	1.48237	1.12143
89862	u	chrZ	-	27941650	27945123	MSTRG.40624.1	2	1501	MSTRG.40624	.	0.076278	0.036833	0.02126	0.020597	0.14636	0.132809	0.057913	0.240894	0.169396	0.092999	0.112815	0	0.898324	0.602146	0.90836	1.075	1.50483
89887	u	chrZ	.	28777498	28778838	MSTRG.40634.1	1	1341	MSTRG.40634	.	0.09485	0.040954	0	0.335069	0.023582	0.022619	0.139939	0.030781	0.02376	0.183468	0.013709	0.419928	0.816286	0.411559	1.62582	1.29265	1.32905
89905	u	chrZ	.	29157148	29158507	MSTRG.40640.1	1	1360	MSTRG.40640	.	0.146281	0.061112	0.008702	0.020826	0.139052	0	0.296709	0.101032	0.046856	0.363626	0.135084	0.256267	1.1738	1.00836	1.78631	1.71904	2.11018
90001	u	chrZ	.	32217492	32217806	MSTRG.40738.1	1	315	MSTRG.40738	.	0.196479	0.1604	0	0.096172	0.505943	0.239457	0.315879	0.592943	0.188902	0.697957	1.5594	0.960537	1.44649	0.839069	1.76847	1.59614	1.21734
90014	i	chrZ	+	32513752	32530136	MSTRG.40743.1	2	11437	MSTRG.40743	BNC2	0.353828	0.426297	0.243791	0.504257	0.4861	0.326491	0.734474	0.558226	0.385559	1.29861	1.31365	1.55837	1.96773	1.59431	4.11188	3.28913	3.8414
90025	i	chrZ	.	32785886	32786633	MSTRG.40751.1	1	748	MSTRG.40751	ENSGALG00000028298	0	0.091166	0	0	0	0.029675	0	0.023019	0	0.261267	0.272314	0.145887	0.25076	0.393846	1.1202	1.24617	1.85268
90029	i	chrZ	.	32812671	32816077	MSTRG.40755.1	1	3407	MSTRG.40755	ENSGALG00000028298	0.058809	0.085139	0.073506	0.027589	0.004518	0.12756	0.116668	0.029452	0.037408	0.31796	0.384652	0.249382	0.47404	0.519669	1.54282	1.43227	1.14658
90030	i	chrZ	.	32816375	32817579	MSTRG.40756.1	1	1205	MSTRG.40756	ENSGALG00000028298	0.023754	0.04588	0.052966	0	0.026243	0	0.05217	0.014289	0.052533	0.305055	0.213586	0.215138	0.475603	0.912234	1.00064	1.8289	1.62282
90031	i	chrZ	.	32818640	32819329	MSTRG.40757.1	1	690	MSTRG.40757	ENSGALG00000028298	0.074999	0	0	0	0.045831	0.043814	0	0.231195	0.046177	0.031821	0.045826	0	0.692118	1.06042	1.41011	2.0664	0.935682
90040	i	chrZ	.	32871366	32871974	MSTRG.40765.1	1	609	MSTRG.40765	ENSGALG00000028298	0.047001	0.001202	0.043378	0	0	0.079493	0.15484	0	0.043657	0.338807	0.18112	0.289378	0.418041	0.60113	1.47089	1.68361	1.60575
90086	i	chrZ	.	33756515	33759753	MSTRG.40784.1	1	3239	MSTRG.40784	ACER2	0.053023	0.106369	0.049033	0.110249	0.082987	0.146114	0.117803	0.100967	0.067133	0.438243	0.666784	0.307943	1.58901	1.35419	1.42206	1.4244	1.27534
90122	i	chrZ	.	34487228	34496631	MSTRG.40807.1	1	9404	MSTRG.40807	PIP5K1B	0.323735	0.338741	0.316229	0.12869	0.356538	0.154321	0.44705	0.358355	0.278142	0.691676	0.671096	0.663223	1.03862	1.14626	1.832	1.51308	2.18268
90124	i	chrZ	.	34500820	34505719	MSTRG.40809.1	1	4900	MSTRG.40809	PIP5K1B	0.419389	0.354194	0.216426	0.275331	0.394508	0.169761	0.715507	0.421809	0.318428	0.521925	0.706408	0.55696	1.21966	1.41627	1.99073	1.52302	2.30597
90125	i	chrZ	.	34506119	34510966	MSTRG.40810.1	1	4848	MSTRG.40810	PIP5K1B	0.180546	0.342021	0.199348	0.132037	0.276057	0.127329	0.465854	0.322137	0.182891	0.72314	0.532019	0.56814	0.794547	0.827354	1.79402	1.55835	1.97433
90128	i	chrZ	.	34557149	34557913	MSTRG.40812.1	1	765	MSTRG.40812	PIP5K1B	0.260798	0.299605	0.063539	0.204781	0.271567	0.297113	0.24068	0.494119	0.09585	0.522708	0.498562	0.849385	1.60869	1.59658	0.566222	1.05553	0.385229
90209	i	chrZ	.	35629637	35629845	MSTRG.40850.1	1	209	MSTRG.40850	C9orf85	0.305199	0	0.018201	0.431368	0.240487	0.395505	0.010956	0.078564	0.137306	0.601807	0	1.33113	0.875271	0.946716	0.674713	1.69999	1.20318
90252	u	chrZ	.	37259984	37262568	MSTRG.40874.1	1	2585	MSTRG.40874	.	0.218414	0.197937	0.120956	0.375696	0.315109	0.287483	0.454979	0.329776	0.44034	1.09064	1.36881	1.04282	1.83542	2.0659	3.41578	2.63552	2.62233
90508	u	chrZ	.	43390230	43392511	MSTRG.40985.1	1	2282	MSTRG.40985	.	0.093409	0.047571	0.020976	0.04119	0.068829	0.119584	0.041322	0.022086	0.073927	0.313117	0.386148	0.18303	0.296024	0.502468	1.29403	1.24942	0.900038
90683	i	chrZ	+	46046323	46050392	MSTRG.41091.1	2	4050	MSTRG.41091	ENSGALG00000000220	0.332001	0.180119	0.273129	0.290675	0.320247	0.434459	0.319271	0.375852	0.262747	0.927661	1.00537	0.790552	1.62087	1.4762	2.68919	3.62803	3.77889
90684	x	chrZ	-	46087840	46091341	MSTRG.41092.1	2	3027	MSTRG.41092	ENSGALG00000045797	0.555891	0.788761	0.445084	0.44613	0.596481	0.865898	0.793914	0.510091	0.067269	1.21087	0.91003	0.839672	1.93526	2.5639	5.25076	4.40438	3.99645
90831	u	chrZ	.	52590111	52591506	MSTRG.41158.1	1	1396	MSTRG.41158	.	0	0	0.045719	0.022444	0.033979	0.032592	0.056141	0.020665	0.022824	0	0.052675	0	1.26189	0.926592	0.970605	1.18403	0.882059
90870	i	chrZ	.	53477028	53477420	MSTRG.41176.1	1	393	MSTRG.41176	TMEM175	0	0.037498	0.196279	0.086588	0.519831	0.109127	0.733072	1.14985	0.081074	0.237166	0.646469	0.80182	1.31134	1.55309	2.50793	0.66264	1.14405
90924	i	chrZ	-	54139111	54158962	MSTRG.41197.1	2	10309	MSTRG.41197	NRG1	0.043018	0.072747	0.03239	0.10255	0.050297	0.0755	0.628483	0.625971	0.279647	2.178	1.90741	1.6911	2.17575	2.24172	1.62254	1.08861	1.01769
91152	i	chrZ	+	58167823	58170573	MSTRG.41299.1	2	2278	MSTRG.41299	FAM172A	0.415759	0.386205	0.178834	0.403344	0.592075	0.581944	1.20472	0.362533	0.524217	0.759858	0.868863	1.15848	1.89071	2.89569	1.64969	2.18444	1.82086
91154	i	chrZ	-	58207896	58212297	MSTRG.41300.1	2	4370	MSTRG.41300	FAM172A	0.409179	0.385373	0.360177	0.350729	0.494867	0.614831	0.54027	0.371102	0.683355	0.392035	1.10679	1.37138	2.90261	3.83605	3.75633	2.88785	3.96679
91196	i	chrZ	.	60281898	60283627	MSTRG.41327.1	1	1730	MSTRG.41327	ENSGALG00000046534	0.012765	0.025978	0.016492	0.066266	0.039827	0.188684	0.108293	0.039613	0.018417	0.168774	0.170873	0.103807	0.567525	0.227238	1.74442	0.87197	1.01228
91198	i	chrZ	.	60288934	60290144	MSTRG.41329.1	1	1211	MSTRG.41329	ENSGALG00000046534	0.066056	0	0.026352	0.105974	0	0.108483	0.025956	0.069867	0	0.05031	0.478087	0.263343	0.523716	0.769742	1.51612	1.07178	0.917902
91293	i	chrZ	.	62843904	62844913	MSTRG.41362.1	1	1010	MSTRG.41362	XRCC4	0.1417	0.082108	0.10661	0.341234	0.474833	0.210224	0.280092	0.328535	0.008984	1.23582	1.38126	1.3657	0.814208	0.801838	0.088956	1.2368	0.803044
91297	i	chrZ	.	62862726	62863287	MSTRG.41366.1	1	562	MSTRG.41366	XRCC4	0.100513	0	0.056595	0.137898	0.347302	0.421233	0.262611	0.306373	0.021589	0.548772	0.699582	0	2.08076	1.71891	0.079933	0.98687	1.19473
91300	i	chrZ	.	62870210	62871421	MSTRG.41369.1	1	1212	MSTRG.41369	XRCC4	0.228346	0.091155	0.02633	0.240449	0.091321	0.284824	0.168574	0.45564	0.219799	0.35908	0.5235	0.323069	1.81642	1.49239	2.22192	1.92743	2.17589
91304	i	chrZ	.	62880148	62880416	MSTRG.41373.1	1	269	MSTRG.41373	XRCC4	0	0.200419	0	0.160827	0.233948	0.573879	0.047204	0.148787	0.169826	0.551901	0.325302	0.305332	2.3133	0.966207	1.66888	4.53307	2.87657
91305	i	chrZ	.	62887414	62888440	MSTRG.41374.1	1	1027	MSTRG.41374	XRCC4	0.050389	0.16123	0.031073	0.183047	0.214624	0.290166	0.24485	0.133791	0.093073	0.451373	0.089502	0.125431	1.23933	1.25111	0.866284	1.46449	1.67857
91306	i	chrZ	.	62890181	62890586	MSTRG.41375.1	1	406	MSTRG.41375	XRCC4	0.069801	0	0.0786	0.437985	0.378099	0.35376	0.07742	0.6235	0.303778	1.16111	0.842509	0.757102	1.80159	2.84066	3.62313	6.18813	3.54276
91307	i	chrZ	.	62892553	62895818	MSTRG.41376.1	1	3266	MSTRG.41376	XRCC4	0.158333	0.112524	0.087323	0.153015	0.217376	0.446836	0.28283	0.476604	0.264373	0.520058	0.972207	0.412244	1.62896	1.20936	1.23463	1.30719	1.28492
91312	i	chrZ	.	62909309	62910229	MSTRG.41381.1	1	921	MSTRG.41381	XRCC4	0.125446	0.106739	0.069987	0.332755	0.379056	0.532726	0.464128	0.486938	0.103098	0.211875	0.342922	0.430374	1.05353	1.22554	2.05117	1.64527	0.851285
91314	i	chrZ	.	62918373	62922066	MSTRG.41383.1	1	3694	MSTRG.41383	XRCC4	0.3277	0.13943	0.068939	0.328147	0.402068	0.298106	0.430949	0.533497	0.187588	0.776086	0.470789	0.573476	1.7261	1.25378	1.28503	2.01214	1.33882
91327	u	chrZ	.	63006474	63006719	MSTRG.41391.1	1	246	MSTRG.41391	.	0.185321	0	0	0	0.283915	0.529546	0.335938	0.801901	0.071194	0.756002	0.07772	0.141143	2.16634	1.08369	1.4609	1.248	1.85812
91335	u	chrZ	.	63062083	63062879	MSTRG.41399.1	1	797	MSTRG.41399	.	0.107385	0.033305	0.12012	0.155164	0.13874	0.076116	0.039439	0.079547	0.03958	0.247941	0	0.320145	0.310265	0.317937	1.40669	2.27658	0.777477
91536	i	chrZ	-	66627567	66631897	MSTRG.41483.1	2	4210	MSTRG.41483	SVEP1	0.45885	0.567259	0.595805	0.416997	0.431435	0.528668	1.12495	1.50901	0.623868	1.66447	0.971498	1.53898	2.24147	2.42583	1.94926	2.27541	0.472885
91632	u	chrZ	.	68668287	68668575	MSTRG.41512.1	1	289	MSTRG.41512	.	0.131183	0	0	0.064617	0.109422	0	0.183673	0	0	0	0.254445	0.277639	0.024794	0.509401	1.47669	2.08993	1.92949
91633	u	chrZ	.	68672508	68674100	MSTRG.41513.1	1	1593	MSTRG.41513	.	0.047419	0.052058	0.117608	0.019668	0.03898	0.047413	0.311199	0.062776	0.042652	0.178451	0.207186	0.041486	0.193155	0.184932	1.33137	1.41453	1.23897
91636	u	chrZ	.	68683853	68685755	MSTRG.41516.1	1	1903	MSTRG.41516	.	0.015041	0.014526	0.016769	0.020281	0.06647	0.031826	0.06607	0.083289	0.118366	0.115379	0.03555	0.227761	0.312158	0.245517	1.51853	1.0385	0.934864
91640	u	chrZ	.	68694123	68695247	MSTRG.41520.1	1	1125	MSTRG.41520	.	0.096212	0.058255	0.095524	0.023147	0.204677	0	0.083728	0.09183	0.139828	0.348591	0	0.290866	0.264016	0.183261	2.13314	1.21967	1.14437
91786	i	chrZ	.	71763305	71763806	MSTRG.41598.1	1	502	MSTRG.41598	DTWD2	0.159728	0.091533	0.031574	0.06076	0.058405	0.192473	0.061785	0.068598	0.153001	0.433616	0.187255	0.44202	0.293316	1.06794	0.751751	1.66138	1.24745
91879	i	chrZ	.	73179235	73179443	MSTRG.41633.1	1	209	MSTRG.41633	ENSGALG00000045887	0.083669	0.223795	0.323072	0.330103	0.380772	0.580043	0.492021	0.129304	0.154722	1.06447	0.909508	0.596809	0.939808	1.65422	2.19993	1.30655	1.77261
91885	i	chrZ	.	73294283	73294714	MSTRG.41652.1	1	432	MSTRG.41652	KCNN2	0	0.063988	0.07387	0	0.275112	0.140427	0.116851	0.413086	0.115273	0.304952	0.425548	0.263744	1.68048	0.581663	2.06838	1.27099	1.53551
91886	i	chrZ	.	73315550	73316488	MSTRG.41653.1	1	939	MSTRG.41653	KCNN2	0.226199	0.18482	0.033985	0.166392	0.252134	0.095304	1.04469	0.338075	0.407858	0.647754	0.696713	1.00645	1.70187	0.938256	2.86475	1.20513	2.13509
92178	i	chrZ	.	80928869	80929459	MSTRG.41785.1	1	591	MSTRG.41785	SRFBP1	0.551998	0.242538	0.617739	0.409194	0.502831	1.04296	0.40981	0.058268	0.323473	1.19377	0.746545	0.255981	1.48964	1.64587	2.16153	1.9492	1.60322
92283	o	chrZ	-	82124003	82144476	MSTRG.41831.1	2	318	MSTRG.41831	ENSGALG00000044316	0.339324	0.392274	0.299725	0.197053	0.059977	0.190769	0.318	0.10829	0.350684	0.988133	0.881419	0.876238	2.20118	0.087571	1.13836	2.83469	2.91711

## Sheet: profile4_mRNAs
Table S5 The transcripts in profile 4 (mRNAs)
t_id	class_code	chr	strand	start	end	t_name	num_exons	length	gene_id	gene_name	GO	KEGG	KO_ENTRY	EC	Description	FPKM.D98_1	FPKM.D98_2	FPKM.D98_3	FPKM.D56_1	FPKM.D56_2	FPKM.D56_3	FPKM.D14_1	FPKM.D14_2	FPKM.D14_3	FPKM.D1_1	FPKM.D1_2	FPKM.D1_3	FPKM.E17_1	FPKM.E17_3	FPKM.E12_1	FPKM.E12_2	FPKM.E12_3
26	0	chr1	+	98751	102696	ENSGALT00000075097	8	1058	MSTRG.19	ENSGALG00000032458	NA	NA	NA	NA	NA	0.602434	0.680584	0.268023	0.316138	0.431256	0.634786	0.845381	0.817053	0.727042	1.58727	1.34061	1.93095	1.5977	1.76465	2.59563	3.62395	2.96213
53	0	chr1	-	456388	463442	ENSGALT00000056542	6	582	MSTRG.37	ARF5	GO:0005737(cytoplasm);GO:0070062(extracellular exosome);GO:0005886(plasma membrane);GO:0006890(retrograde vesicle-mediated transport, Golgi to ER)	NA	NA	NA	ADP ribosylation factor 5 [Source:HGNC Symbol;Acc:HGNC:658]	0.364787	0.140445	0.541958	0.392348	0.321153	0.944326	0.375373	0.147922	0.410595	0.180136	0.552142	0.299043	0.739842	1.12009	4.35044	2.99136	5.04642
54	0	chr1	+	463906	468791	ENSGALT00000050474	2	3620	MSTRG.38	GCC1	NA	NA	NA	NA	GRIP and coiled-coil domain containing 1 [Source:HGNC Symbol;Acc:HGNC:19095]	0.391737	0.663891	0.870566	0.391286	0.336213	1.06775	1.46428	1.66444	1.1409	2.6645	2.71398	0	1.32305	1.91665	4.8911	2.58542	3.09876
118	0	chr1	-	645080	651787	ENSGALT00000080406	14	2611	MSTRG.11	LMF2	GO:0016020(membrane)	NA	NA	NA	lipase maturation factor 2 [Source:HGNC Symbol;Acc:HGNC:25096]	8.44218	12.9777	17.8685	7.3653	6.54646	25.9674	9.14888	6.55132	9.00536	16.3185	17.2852	10.9535	16.7683	20.8357	42.5492	43.7508	36.6555
121	0	chr1	+	651832	654431	ENSGALT00000079941	4	673	MSTRG.12	ENSGALG00000034272	NA	NA	NA	NA	NA	0.195224	0	0.228866	0.253794	0.105354	0.312136	0.244245	0.108832	0.48943	0.870562	0.712842	0.245114	0.915462	1.05824	2.65868	2.39938	1.72093
124	0	chr1	+	659230	661272	ENSGALT00000022417	6	1038	MSTRG.12	ENSGALG00000013811	GO:0030261(chromosome condensation)	NA	NA	NA	NA	0.552667	0.186213	0.574393	0.9178	0.507419	1.27953	0.663535	0.925404	0.810993	2.35471	2.53856	1.74185	2.90395	2.48385	2.89304	5.07003	4.43105
181	0	chr1	-	899544	908528	ENSGALT00000012992	10	1887	MSTRG.67	ZC3HC1	GO:0031965(nuclear membrane);GO:0005634(nucleus);GO:2001240(negative regulation of extrinsic apoptotic signaling pathway in absence of ligand);GO:0019901(protein kinase binding);GO:0008270(zinc ion binding)	NA	NA	NA	zinc finger C3HC-type containing 1 [Source:HGNC Symbol;Acc:HGNC:29913]	1.95555	2.23674	2.3296	1.47657	1.87328	3.11681	2.22824	1.7878	1.8251	3.68544	2.77431	2.5499	2.97146	2.16163	6.84045	5.96666	4.971
237	0	chr1	+	1198475	1204984	ENSGALT00000040237	4	1877	MSTRG.85	ENSGALG00000008444	GO:0005874(microtubule);GO:0007017(microtubule-based process);GO:0003924(GTPase activity);GO:0005525(GTP binding);GO:0005856(cytoskeleton);GO:0005737(cytoplasm);GO:0000166(nucleotide binding);GO:0007010(cytoskeleton organization);GO:0005200(structural constituent of cytoskeleton)	04145(Phagosome);04210(Apoptosis);04530(Tight junction);04540(Gap junction)	NA	NA	NA	0	2.03872	1.38812	1.50999	0.955942	2.86454	5.36418	0.378536	2.56599	2.0463	11.1385	1.74583	20.1653	10.1347	74.8513	86.7589	92.836
389	0	chr1	+	4248394	4255195	ENSGALT00000059202	9	1055	MSTRG.160	ATP5C1	GO:0070062(extracellular exosome);GO:0045261(proton-transporting ATP synthase complex, catalytic core F(1));GO:0043209(myelin sheath);GO:0016020(membrane);GO:0005753(mitochondrial proton-transporting ATP synthase complex);GO:0005743(mitochondrial inner membrane);GO:0005739(mitochondrion);GO:0006754(ATP biosynthetic process);GO:0016887(ATPase activity);GO:0003723(RNA binding);GO:0046933(proton-tra…	00190(Oxidative phosphorylation)	NA	NA	ATP synthase, H+ transporting, mitochondrial F1 complex, gamma polypeptide 1 [Source:HGNC Symbol;Acc:HGNC:833]	0.581546	0.864001	0.710204	2.44474	3.25398	1.70002	2.21794	1.12286	4.36081	44.9555	23.7253	79.0975	36.8237	42.1324	12.9057	6.96112	50.8041
393	0	chr1	+	4248421	4254427	ENSGALT00000048245	8	1669	MSTRG.160	ATP5C1	GO:0070062(extracellular exosome);GO:0045261(proton-transporting ATP synthase complex, catalytic core F(1));GO:0043209(myelin sheath);GO:0016020(membrane);GO:0005753(mitochondrial proton-transporting ATP synthase complex);GO:0005743(mitochondrial inner membrane);GO:0005739(mitochondrion);GO:0006754(ATP biosynthetic process);GO:0016887(ATPase activity);GO:0003723(RNA binding);GO:0046933(proton-tra…	00190(Oxidative phosphorylation)	NA	NA	ATP synthase, H+ transporting, mitochondrial F1 complex, gamma polypeptide 1 [Source:HGNC Symbol;Acc:HGNC:833]	0.520746	0.335285	0.179692	0.484414	0.834129	1.15282	0.5795	0.321999	0.530662	20.3685	10.1991	4.13983	1.40939	2.7364	20.7879	5.5911	5.5771
399	0	chr1	+	4257754	4370309	ENSGALT00000010889	7	3516	MSTRG.157	TAF3	GO:0031965(nuclear membrane);GO:0005669(transcription factor TFIID complex);GO:0005654(nucleoplasm);GO:0005634(nucleus);GO:0051457(maintenance of protein location in nucleus);GO:0043433(negative regulation of sequence-specific DNA binding transcription factor activity);GO:0000122(negative regulation of transcription from RNA polymerase II promoter);GO:0002039(p53 binding);GO:0046872(metal ion bin…	03022(Basal transcription factors);05168(Herpes simplex infection)	K14650	NA	TATA-box binding protein associated factor 3 [Source:HGNC Symbol;Acc:HGNC:17303]	5.73195	4.89892	1.60977	7.31272	2.60407	2.85749	5.07441	2.80758	2.84734	7.07628	8.96506	7.77524	6.77388	6.57899	12.1421	10.5998	11.2477
408	0	chr1	+	5607285	5972836	ENSGALT00000078403	14	1607	MSTRG.164	CELF2	GO:0005634(nucleus);GO:0005737(cytoplasm);GO:0006376(mRNA splice site selection)	NA	NA	NA	CUGBP Elav-like family member 2 [Source:HGNC Symbol;Acc:HGNC:2550]	2.75928	2.26941	0.202755	4.22694	2.26718	1.27802	6.60717	7.95697	3.88245	3.55603	5.65454	4.56784	8.28627	4.32689	17.2807	17.9506	17.5042
466	0	chr1	+	6327502	6362369	ENSGALT00000022732	13	1647	MSTRG.181	CDC123	GO:0007050(cell cycle arrest);GO:0005737(cytoplasm);GO:0006417(regulation of translation);GO:0007049(cell cycle);GO:0051301(cell division)	NA	NA	NA	cell division cycle 123 [Source:HGNC Symbol;Acc:HGNC:16827]	2.63168	1.86664	1.96224	2.40991	2.89817	2.71381	1.48553	1.96507	2.52984	3.6767	2.40976	2.94513	3.74952	3.01789	5.97293	5.48625	5.97926
489	0	chr1	+	6714748	6729461	ENSGALT00000065648	19	2844	MSTRG.185	MCM10	GO:0042802(identical protein binding);GO:0006974(cellular response to DNA damage stimulus);GO:0005634(nucleus);GO:0019899(enzyme binding);GO:0005730(nucleolus);GO:0008283(cell proliferation)	NA	NA	NA	minichromosome maintenance 10 replication initiation factor [Source:HGNC Symbol;Acc:HGNC:18043]	1.30191	1.0405	0.869516	0.7094	0.655628	1.94976	1.69315	1.12674	0.795669	2.45534	1.32968	1.67722	1.98992	1.29315	6.27673	6.05303	6.23233
546	0	chr1	+	7436997	7447884	ENSGALT00000070427	14	2140	MSTRG.205	HSPA14	GO:0005840(ribosome);GO:0005829(cytosol);GO:0016020(membrane)	NA	NA	NA	heat shock protein family A (Hsp70) member 14 [Source:HGNC Symbol;Acc:HGNC:29526]	3.54726	2.97552	2.28554	2.86211	2.4263	3.48373	4.49809	2.74984	3.15414	6.17978	3.21328	3.26938	5.28716	4.43243	12.6779	9.15534	10.0642
548	0	chr1	-	7459373	7469951	ENSGALT00000022573	14	3160	MSTRG.207	DCLRE1C	GO:0070419(nonhomologous end joining complex);GO:0005654(nucleoplasm);GO:0005794(Golgi apparatus);GO:0051276(chromosome organization);GO:0033151(V(D)J recombination);GO:0030183(B cell differentiation);GO:0010212(response to ionizing radiation);GO:0006310(DNA recombination);GO:0006302(double-strand break repair);GO:0000723(telomere maintenance);GO:0008409(5'-3' exonuclease activity);GO:0000014(sin…	03450(Non-homologous end-joining)	K10887	EC:3.1.-.-	DNA cross-link repair 1C [Source:HGNC Symbol;Acc:HGNC:17642]	0.241474	0.197358	0.106688	0.243026	0.226104	0.50331	0.313153	0.217783	0.192857	0.326348	0.366228	0.471741	0.662302	0.946238	1.54458	1.7026	1.40823
579	0	chr1	+	8310340	8452139	ENSGALT00000010596	18	2706	MSTRG.228	SEMA3D	GO:0038191(neuropilin binding);GO:0007399(nervous system development);GO:0030154(cell differentiation);GO:0007275(multicellular organism development);GO:0005576(extracellular region);GO:0005615(extracellular space);GO:0050919(negative chemotaxis)	NA	NA	NA	semaphorin 3D [Source:HGNC Symbol;Acc:HGNC:10726]	0	1.8036	1.79695	3.53088	0	2.03093	1.93636	2.12375	3.5141	9.87077	11.95	10.0368	11.4223	10.3517	18.4587	11.0217	18.9156
661	0	chr1	-	11370427	11403687	ENSGALT00000066806	8	1849	MSTRG.279	GNAI1	GO:0005813(centrosome);GO:0005765(lysosomal membrane);GO:0030496(midbody);GO:0051301(cell division);GO:0005737(cytoplasm);GO:0070062(extracellular exosome);GO:0005634(nucleus);GO:0005730(nucleolus);GO:0060236(regulation of mitotic spindle organization);GO:1904778(positive regulation of protein localization to cell cortex);GO:0005622(intracellular);GO:0005886(plasma membrane);GO:0099738(cell corte…	04371(Apelin signaling pathway);04540(Gap junction);04914(Progesterone-mediated oocyte maturation);04916(Melanogenesis);04261(Adrenergic signaling in cardiomyocytes)	NA	NA	G protein subunit alpha i1 [Source:HGNC Symbol;Acc:HGNC:4384]	0.790909	0.7803	0.887289	0.86903	1.0659	0.822217	0.760796	0.708884	0.672978	1.90846	1.84972	0.382462	3.89145	2.32434	7.37743	8.27019	9.49764
662	0	chr1	-	11370743	11403455	ENSGALT00000013655	9	1201	MSTRG.279	GNAI1	GO:0005813(centrosome);GO:0005765(lysosomal membrane);GO:0030496(midbody);GO:0051301(cell division);GO:0005737(cytoplasm);GO:0070062(extracellular exosome);GO:0005634(nucleus);GO:0005730(nucleolus);GO:0060236(regulation of mitotic spindle organization);GO:1904778(positive regulation of protein localization to cell cortex);GO:0005622(intracellular);GO:0005886(plasma membrane);GO:0099738(cell corte…	04371(Apelin signaling pathway);04540(Gap junction);04914(Progesterone-mediated oocyte maturation);04916(Melanogenesis);04261(Adrenergic signaling in cardiomyocytes)	K04630	NA	G protein subunit alpha i1 [Source:HGNC Symbol;Acc:HGNC:4384]	2.56133	1.83012	0.69985	1.08544	0	1.99235	1.01801	0.930273	0.823394	1.6413	1.73914	4.48722	2.98775	4.57978	11.1369	5.89954	11.3051
723	0	chr1	+	12917065	12924669	ENSGALT00000013487	6	1470	MSTRG.302	ENSGALG00000008288	GO:0016021(integral component of membrane);GO:0016020(membrane)	NA	NA	NA	NA	0.433779	0.325261	0.153938	0.525118	0.404023	0.278286	0.605691	0.337311	0.094422	0.548583	0.413701	0.517097	1.51948	0.725771	1.67957	1.52901	2.23403
805	0	chr1	-	14021170	14128960	ENSGALT00000013172	12	2799	MSTRG.338	ATXN7L1	NA	NA	NA	NA	ataxin 7 like 1 [Source:HGNC Symbol;Acc:HGNC:22210]	0.389724	0.341202	0.360551	0	1.34743	0.597839	0.108929	0.178799	0.140955	0.700641	1.77783	1.96926	2.01579	0.665135	2.6172	2.81761	1.94681
838	0	chr1	+	14754169	14765791	ENSGALT00000039460	6	2120	MSTRG.350	DUS4L	GO:0002943(tRNA dihydrouridine synthesis);GO:0017150(tRNA dihydrouridine synthase activity);GO:0008033(tRNA processing);GO:0050660(flavin adenine dinucleotide binding);GO:0055114(oxidation-reduction process);GO:0016491(oxidoreductase activity);GO:0003824(catalytic activity)	NA	NA	NA	dihydrouridine synthase 4 like [Source:HGNC Symbol;Acc:HGNC:21517]	2.09576	0.851578	0.395901	1.33031	1.63855	0.946346	1.17511	1.51355	0.305015	1.96705	2.57524	2.06313	2.13064	1.2538	4.97393	4.71301	3.18093
857	0	chr1	-	14882571	14913134	ENSGALT00000012832	23	3995	MSTRG.360	LAMB1	GO:0070062(extracellular exosome);GO:0043259(laminin-10 complex);GO:0043257(laminin-8 complex);GO:0031012(extracellular matrix);GO:0005615(extracellular space);GO:0005606(laminin-1 complex);GO:0005607(laminin-2 complex);GO:0005604(basement membrane);GO:0035987(endodermal cell differentiation);GO:0034446(substrate adhesion-dependent cell spreading);GO:0031175(neuron projection development);GO:0030…	NA	NA	NA	laminin subunit beta 1 [Source:HGNC Symbol;Acc:HGNC:6486]	1.35553	1.34803	1.67891	2.21937	3.5936	0.462306	7.56189	4.68975	4.67253	3.36557	4.17573	31.4429	7.15934	9.51863	3.90775	18.329	36.5387
900	0	chr1	-	15692075	15698662	ENSGALT00000070013	3	2016	MSTRG.377	ENSGALG00000040272	GO:0007605(sensory perception of sound);GO:0060117(auditory receptor cell development)	00510(N-Glycan biosynthesis)	NA	NA	NA	0.408532	0.572657	0.337792	0.590026	0.342563	0.78677	0.398772	0.787665	0.560056	0.969731	0.997538	0.683023	1.17456	0.699994	2.44742	1.91258	2.56579
902	0	chr1	-	15692847	15698615	ENSGALT00000089520	3	1197	MSTRG.377	ENSGALG00000040272	GO:0007605(sensory perception of sound);GO:0060117(auditory receptor cell development)	00510(N-Glycan biosynthesis)	K03850	EC:2.4.1.256	NA	0.446722	0.503769	0.13222	0.312803	0.443032	0.478785	0.36252	0.481363	0.388178	0.840502	1.3018	0.497336	0.908093	0.902494	2.92662	1.82528	2.07444
907	0	chr1	+	15710309	15721324	ENSGALT00000007817	12	2537	MSTRG.381	GTSE1	GO:0016020(membrane);GO:0005881(cytoplasmic microtubule)	04115(p53 signaling pathway)	K10129	NA	G2 and S-phase expressed 1 [Source:HGNC Symbol;Acc:HGNC:13698]	0.363275	0.517627	0.251071	0.220132	0.216567	2.00366	1.58246	0.365398	0.561606	2.28688	1.43765	1.84957	2.1048	2.48397	7.5039	6.88741	6.70397
909	0	chr1	+	15721903	15733539	ENSGALT00000053602	11	2882	MSTRG.383	TRMU	GO:0000049(tRNA binding);GO:0008033(tRNA processing);GO:0016740(transferase activity);GO:0005739(mitochondrion);GO:0003723(RNA binding);GO:0005524(ATP binding);GO:0000166(nucleotide binding);GO:0016783(sulfurtransferase activity);GO:0002143(tRNA wobble position uridine thiolation);GO:0070903(mitochondrial tRNA thio-modification);GO:0005654(nucleoplasm)	NA	NA	NA	Mitochondrial tRNA-specific 2-thiouridylase 1 [Source:UniProtKB/Swiss-Prot;Acc:Q5ZKW0]	1.17622	0.141178	0.818445	0.195964	0.587166	0.574947	0.226224	1.27786	0.195472	3.61896	0.062214	1.48141	1.13301	2.34797	4.38302	3.91498	4.09415
948	0	chr1	+	16200283	16355412	ENSGALT00000073403	13	4819	MSTRG.394	TBC1D22A	GO:0012505(endomembrane system);GO:0090630(activation of GTPase activity);GO:0031338(regulation of vesicle fusion);GO:0017137(Rab GTPase binding);GO:0005096(GTPase activator activity);GO:0006886(intracellular protein transport);GO:0005622(intracellular);GO:0042803(protein homodimerization activity);GO:0071889(14-3-3 protein binding)	NA	NA	NA	TBC1 domain family member 22A [Source:HGNC Symbol;Acc:HGNC:1309]	3.51843	4.72492	2.0751	5.98703	4.73121	4.54444	2.0515	3.3456	2.62171	8.92972	6.8537	7.06745	4.74277	8.67057	12.3994	11.459	12.4915
1065	0	chr1	-	20367873	20396572	ENSGALT00000014027	12	1276	MSTRG.460	MAPK12	GO:0045445(myoblast differentiation);GO:0018105(peptidyl-serine phosphorylation);GO:0004674(protein serine/threonine kinase activity);GO:0000287(magnesium ion binding);GO:0004707(MAP kinase activity);GO:0010468(regulation of gene expression);GO:0000165(MAPK cascade);GO:0005634(nucleus);GO:0005737(cytoplasm);GO:0006468(protein phosphorylation);GO:0016740(transferase activity);GO:0005524(ATP bindin…	04010(MAPK signaling pathway);04370(VEGF signaling pathway);04068(FoxO signaling pathway);04114(Oocyte meiosis);04218(Cellular senescence);04620(Toll-like receptor signaling pathway);04621(NOD-like receptor signaling pathway);04622(RIG-I-like receptor signaling pathway);04912(GnRH signaling pathway);04914(Progesterone-mediated oocyte maturation);04261(Adrenergic signaling in cardiomyocytes);04933…	NA	NA	mitogen-activated protein kinase 12 [Source:HGNC Symbol;Acc:HGNC:6874]	0.278459	0.347244	0.56006	0.907974	0.768118	1.34044	0.335352	0.513973	0.673993	1.33566	2.80434	0.664883	1.84814	1.99389	5.84656	6.72116	6.79471
1071	0	chr1	-	20405293	20435716	ENSGALT00000067030	12	2544	MSTRG.467	MAPK11	GO:0004707(MAP kinase activity);GO:0010628(positive regulation of gene expression);GO:0035556(intracellular signal transduction);GO:0060043(regulation of cardiac muscle cell proliferation);GO:0006950(response to stress);GO:0098586(cellular response to virus);GO:0060044(negative regulation of cardiac muscle cell proliferation);GO:2001184(positive regulation of interleukin-12 secretion)	04010(MAPK signaling pathway);04370(VEGF signaling pathway);04068(FoxO signaling pathway);04218(Cellular senescence);04620(Toll-like receptor signaling pathway);04621(NOD-like receptor signaling pathway);04622(RIG-I-like receptor signaling pathway);04912(GnRH signaling pathway);04914(Progesterone-mediated oocyte maturation);04261(Adrenergic signaling in cardiomyocytes);04933(AGE-RAGE signaling pa…	K04441	EC:2.7.11.24	mitogen-activated protein kinase 11 [Source:HGNC Symbol;Acc:HGNC:6873]	0.3765	0.202351	0.63538	0.12454	0.018275	0.822219	0.386214	0.261358	0.166403	1.15377	1.3353	0.682927	1.6506	1.77254	2.4501	1.40216	1.98155
1115	0	chr1	-	22062049	22089625	ENSGALT00000071534	7	975	MSTRG.486	ENSGALG00000031527	GO:0007264(small GTPase mediated signal transduction);GO:0005525(GTP binding);GO:0005622(intracellular);GO:0000166(nucleotide binding)	NA	NA	NA	NA	0.336954	0.38906	0.13092	0.497312	0.234625	0.184803	0.623604	0.414082	0.486778	2.33027	2.52556	1.33914	4.21146	3.5784	4.11415	4.76855	5.18718
1176	0	chr1	+	23210197	23238757	ENSGALT00000014601	10	1787	MSTRG.510	FAM3C	GO:0070062(extracellular exosome);GO:0005615(extracellular space)	NA	NA	NA	family with sequence similarity 3 member C [Source:HGNC Symbol;Acc:HGNC:18664]	3.90882	2.34125	1.91567	4.65125	2.69018	4.55209	5.62677	3.17358	1.74345	7.00826	5.58592	4.75907	5.36802	9.01197	8.79226	7.84767	9.33514
1186	0	chr1	-	23427327	23445706	ENSGALT00000014681	12	2133	MSTRG.516	ING3	GO:0035267(NuA4 histone acetyltransferase complex);GO:0032777(Piccolo NuA4 histone acetyltransferase complex);GO:0005634(nucleus);GO:0000812(Swr1 complex);GO:0043968(histone H2A acetylation);GO:0043967(histone H4 acetylation);GO:0035064(methylated histone binding);GO:0043065(positive regulation of apoptotic process);GO:0004402(histone acetyltransferase activity);GO:0016569(covalent chromatin modi…	NA	NA	NA	inhibitor of growth family member 3 [Source:HGNC Symbol;Acc:HGNC:14587]	5.95912	6.29568	3.87421	6.08058	4.24885	4.6125	6.02225	3.54608	3.24835	7.34067	6.99456	7.65015	16.8624	16.528	17.9688	21.3143	24.8869
1191	0	chr1	+	23468347	23513135	ENSGALT00000014690	7	2382	MSTRG.517	TSPAN12	GO:0005887(integral component of plasma membrane);GO:0045765(regulation of angiogenesis);GO:0010842(retina layer formation);GO:0007166(cell surface receptor signaling pathway);GO:0001525(angiogenesis);GO:0005886(plasma membrane);GO:0016021(integral component of membrane);GO:0016020(membrane)	NA	NA	NA	tetraspanin 12 [Source:HGNC Symbol;Acc:HGNC:21641]	0.360998	0.653916	1.21261	0.385527	1.24172	0.475473	0.923509	0.300166	0.494143	0.752389	0.979737	0.969607	6.07785	4.18481	2.53071	3.78307	2.72404
1267	0	chr1	-	25175213	25201500	ENSGALT00000069750	7	2777	MSTRG.559	TES	GO:0005925(focal adhesion);GO:0042127(regulation of cell proliferation);GO:0008270(zinc ion binding);GO:0030054(cell junction);GO:0005737(cytoplasm);GO:0046872(metal ion binding);GO:0003723(RNA binding);GO:0045296(cadherin binding);GO:0008285(negative regulation of cell proliferation);GO:0005634(nucleus);GO:0005829(cytosol);GO:0005886(plasma membrane);GO:0043234(protein complex)	NA	NA	NA	Testin [Source:UniProtKB/Swiss-Prot;Acc:Q90YH9]	0.61994	0.825532	3.35402	1.55612	0.93072	2.01291	0.616543	1.02777	0.882316	1.83541	1.57624	3.00751	2.02697	4.62673	10.157	10.7336	14.7791
1283	0	chr1	-	25768091	25813067	ENSGALT00000042994	4	803	MSTRG.570	MDFIC	GO:0045892(negative regulation of transcription, DNA-templated);GO:0008134(transcription factor binding);GO:0005634(nucleus);GO:0005737(cytoplasm);GO:0042308(negative regulation of protein import into nucleus);GO:0050434(positive regulation of viral transcription);GO:0005730(nucleolus)	NA	NA	NA	MyoD family inhibitor domain containing [Source:HGNC Symbol;Acc:HGNC:28870]	3.38082	0.415611	4.22055	3.26685	3.63585	6.9778	2.89737	2.95312	3.45548	8.19398	7.71272	10.5912	7.21377	7.09731	5.84884	3.77548	11.9301
1320	0	chr1	+	26768477	26802391	ENSGALT00000038899	5	3947	MSTRG.580	BMT2	GO:0016433(rRNA (adenine) methyltransferase activity);GO:0031167(rRNA methylation);GO:0005730(nucleolus);GO:0032259(methylation);GO:0008168(methyltransferase activity);GO:0016740(transferase activity)	NA	NA	NA	base methyltransferase of 25S rRNA 2 homolog [Source:HGNC Symbol;Acc:HGNC:26475]	1.1519	1.63596	1.57582	3.06632	2.35736	0.972958	2.96139	2.17788	1.03323	1.47845	2.39138	2.5655	5.10663	5.15705	8.85333	12.7949	11.569
1412	0	chr1	+	28579093	28718287	ENSGALT00000052324	26	3841	MSTRG.639	NRCAM	GO:0001525(angiogenesis);GO:0007411(axon guidance);GO:0005886(plasma membrane);GO:0010975(regulation of neuron projection development);GO:0031290(retinal ganglion cell axon guidance);GO:0030424(axon);GO:0045202(synapse);GO:0086080(protein binding involved in heterotypic cell-cell adhesion);GO:0045162(clustering of voltage-gated sodium channels);GO:0008104(protein localization);GO:0007417(central …	04514(Cell adhesion molecules (CAMs))	NA	NA	neuronal cell adhesion molecule [Source:HGNC Symbol;Acc:HGNC:7994]	0	0	0.186929	0.105264	0	0	0.151835	0.103958	0.118547	0.066611	0.513288	0.241832	0.052357	0.646827	1.25252	0.874538	1.18432
1436	0	chr1	+	28757424	28994949	ENSGALT00000075780	24	4419	MSTRG.656	CNTN1	GO:0043209(myelin sheath);GO:0070062(extracellular exosome);GO:0010628(positive regulation of gene expression);GO:0010976(positive regulation of neuron projection development);GO:0031175(neuron projection development);GO:0021549(cerebellum development);GO:0010765(positive regulation of sodium ion transport);GO:0030246(carbohydrate binding);GO:0005515(protein binding);GO:0007155(cell adhesion);GO:…	04514(Cell adhesion molecules (CAMs))	NA	NA	contactin 1 [Source:HGNC Symbol;Acc:HGNC:2171]	0.760668	0.37979	0.902193	0.341788	0	0.608027	0.334844	1.02597	0.349736	0.350528	0	0.909869	0.892655	1.76388	2.21448	2.94897	3.63445
1503	0	chr1	-	29649659	29708429	ENSGALT00000015558	8	2762	MSTRG.706	PRICKLE1	GO:0046872(metal ion binding);GO:0008270(zinc ion binding);GO:0005634(nucleus);GO:0006606(protein import into nucleus);GO:0031965(nuclear membrane);GO:0005829(cytosol);GO:0001843(neural tube closure);GO:0060976(coronary vasculature development);GO:0045892(negative regulation of transcription, DNA-templated);GO:0090090(negative regulation of canonical Wnt signaling pathway);GO:0035904(aorta develo…	04310(Wnt signaling pathway)	NA	NA	prickle planar cell polarity protein 1 [Source:HGNC Symbol;Acc:HGNC:17019]	1.20163	0.850086	1.55734	0.569974	0.987292	1.52293	0	0.543012	1.50493	0.842548	4.54935	3.68276	4.84042	5.36482	19.8675	16.0182	15.7785
1544	0	chr1	-	30342085	30485009	ENSGALT00000038787	20	3061	MSTRG.721	NELL2	GO:0005623(cell);GO:0005509(calcium ion binding)	NA	NA	NA	neural EGFL like 2 [Source:HGNC Symbol;Acc:HGNC:7751]	0.224387	0.343195	0.167788	0.666156	0.376807	2.30141	0.512536	0.467753	0.156847	0.888857	0.62982	0.766895	1.21691	1.90877	18.0551	10.7652	11.603
1621	0	chr1	-	31721261	31765031	ENSGALT00000015872	19	4073	MSTRG.756	LRIG3	GO:0005615(extracellular space);GO:0032474(otolith morphogenesis);GO:0016021(integral component of membrane);GO:0016020(membrane)	NA	NA	NA	leucine rich repeats and immunoglobulin like domains 3 [Source:HGNC Symbol;Acc:HGNC:30991]	1.05227	0.933125	0.80695	1.5267	1.65319	0.770106	2.32757	1.54626	1.77814	1.94294	2.24939	4.23972	5.4329	3.83116	10.9863	5.2653	9.34336
1696	0	chr1	-	33603526	33606302	ENSGALT00000015981	5	613	MSTRG.782	C12orf66	GO:0022625(cytosolic large ribosomal subunit);GO:0003735(structural constituent of ribosome);GO:0030529(intracellular ribonucleoprotein complex);GO:0005840(ribosome);GO:0003723(RNA binding);GO:0006412(translation)	03010(Ribosome)	NA	NA	chromosome 12 open reading frame 66 [Source:HGNC Symbol;Acc:HGNC:26517]	100.547	155.218	112.328	165.729	116.221	197.737	193.472	168.988	163.826	278.82	314.483	295.627	292.74	301.545	324.35	337.665	299.538
1791	0	chr1	+	34799500	34801222	ENSGALT00000059869	4	738	MSTRG.829	ENSGALG00000033879	NA	NA	NA	NA	NA	0.680772	0.379525	0.327187	0.631095	0.466626	0.461156	0.383624	0.251133	0.110968	1.17429	1.02937	1.29791	1.58619	1.45565	2.35019	1.6242	2.38666
1808	0	chr1	+	35216064	35249134	ENSGALT00000016139	8	4759	MSTRG.834	RAP1B	GO:0030054(cell junction);GO:0005525(GTP binding);GO:0003924(GTPase activity);GO:0005829(cytosol);GO:0005737(cytoplasm);GO:0005886(plasma membrane);GO:0000166(nucleotide binding);GO:0007165(signal transduction);GO:0016020(membrane);GO:0019003(GDP binding);GO:0032403(protein complex binding);GO:0032486(Rap protein signal transduction);GO:0061028(establishment of endothelial barrier);GO:0071320(cel…	04010(MAPK signaling pathway);04510(Focal adhesion)	NA	NA	RAP1B, member of RAS oncogene family [Source:HGNC Symbol;Acc:HGNC:9857]	0.580959	0.569172	0.972235	1.22023	0.531726	1.01256	0.960351	0.413827	0.377491	0.683075	1.04254	0.82131	6.72814	1.97413	3.21395	2.53479	3.46936
1816	0	chr1	+	35276896	35282437	ENSGALT00000016160	5	3144	MSTRG.836	SLC35E3	GO:0016021(integral component of membrane);GO:0016020(membrane)	NA	NA	NA	solute carrier family 35 member E3 [Source:HGNC Symbol;Acc:HGNC:20864]	1.61926	1.05423	2.0014	1.3044	1.25988	2.85969	2.33266	1.18725	0.974772	2.03979	2.80879	3.66779	3.14717	2.39637	4.4619	4.81871	5.59497
1838	0	chr1	+	35386197	35411271	ENSGALT00000016192	10	2165	MSTRG.845	CPSF6	GO:0042382(paraspeckles);GO:0016607(nuclear speck);GO:0030529(intracellular ribonucleoprotein complex);GO:0016020(membrane);GO:0005849(mRNA cleavage factor complex);GO:0005654(nucleoplasm);GO:0005634(nucleus);GO:0051262(protein tetramerization);GO:0006397(mRNA processing);GO:0006378(mRNA polyadenylation);GO:0003729(mRNA binding);GO:0003723(RNA binding);GO:0003676(nucleic acid binding)	03015(mRNA surveillance pathway)	NA	NA	cleavage and polyadenylation specific factor 6 [Source:HGNC Symbol;Acc:HGNC:13871]	3.60501	3.77496	4.06578	2.39851	2.2521	3.95477	2.09209	2.73401	2.85522	3.81145	6.15195	3.32468	6.31731	6.88007	9.4106	11.3181	11.972
1855	0	chr1	+	35449509	35495133	ENSGALT00000016200	7	2519	MSTRG.844	FRS2	GO:0005913(cell-cell adherens junction);GO:0005911(cell-cell junction);GO:0005886(plasma membrane);GO:0005737(cytoplasm);GO:2000726(negative regulation of cardiac muscle cell differentiation);GO:0070372(regulation of ERK1 and ERK2 cascade);GO:0070307(lens fiber cell development);GO:0060527(prostate epithelial cord arborization involved in prostate glandular acinus morphogenesis);GO:0050678(regula…	NA	NA	NA	fibroblast growth factor receptor substrate 2 [Source:HGNC Symbol;Acc:HGNC:16971]	4.61862	3.80881	4.68934	3.91947	1.79865	2.07499	2.42764	3.26641	4.09488	3.61779	2.52229	3.12313	6.41076	3.66087	11.8101	8.15208	13.4185
1871	0	chr1	+	35724872	35814526	ENSGALT00000016314	15	2693	MSTRG.861	CNOT2	GO:2000036(regulation of stem cell population maintenance);GO:0030015(CCR4-NOT core complex);GO:0000932(P-body);GO:0017148(negative regulation of translation);GO:0000288(nuclear-transcribed mRNA catabolic process, deadenylation-dependent decay);GO:0006355(regulation of transcription, DNA-templated);GO:0005634(nucleus);GO:0030014(CCR4-NOT complex);GO:0004535(poly(A)-specific ribonuclease activity)…	03018(RNA degradation)	NA	NA	CCR4-NOT transcription complex subunit 2 [Source:HGNC Symbol;Acc:HGNC:7878]	2.5023	3.02846	1.27814	2.74897	1.50491	2.16254	3.37526	2.8583	2.46485	3.86842	2.5562	3.74635	4.66287	3.42047	7.3363	11.039	9.04932
1898	0	chr1	+	36248569	36332580	ENSGALT00000016526	18	2730	MSTRG.864	LGR5	GO:0032588(trans-Golgi network membrane);GO:0005887(integral component of plasma membrane);GO:2001013(epithelial cell proliferation involved in renal tubule morphogenesis);GO:0090263(positive regulation of canonical Wnt signaling pathway);GO:0048839(inner ear development);GO:0042127(regulation of cell proliferation);GO:0009994(oocyte differentiation);GO:0004888(transmembrane signaling receptor ac…	NA	NA	NA	leucine rich repeat containing G protein-coupled receptor 5 [Source:HGNC Symbol;Acc:HGNC:4504]	0.142602	0.688512	0.23285	0.392468	0.18595	0.07706	0.183099	0.112546	0.248069	0.180508	0.298035	0.496389	0.851315	1.62228	1.88945	1.69269	2.4418
1973	0	chr1	-	37945237	37973521	ENSGALT00000016642	15	1951	MSTRG.919	NAP1L1	GO:0006334(nucleosome assembly);GO:0005634(nucleus);GO:0003723(RNA binding);GO:0016020(membrane)	NA	NA	NA	nucleosome assembly protein 1 like 1 [Source:HGNC Symbol;Acc:HGNC:7637]	13.4214	3.68033	4.26756	18.2554	12.7886	12.1026	17.9612	14.3737	11.3664	24.5645	19.5317	24.3683	21.7159	19.3687	44.7778	42.716	51.8512
2002	0	chr1	-	38237620	38245641	ENSGALT00000046957	6	1064	MSTRG.927	CSRP2	GO:0030154(cell differentiation);GO:0007275(multicellular organism development);GO:0046872(metal ion binding);GO:0005634(nucleus)	NA	NA	NA	Cysteine and glycine-rich protein 2 [Source:UniProtKB/Swiss-Prot;Acc:P50460]	0.034511	0.170986	0	1.08885	0.289227	0.42563	1.0259	0.290532	0.435356	1.29064	0.761407	0.933259	2.39281	2.18399	8.74219	9.24116	4.76799
2003	0	chr1	-	38237626	38245448	ENSGALT00000087269	6	865	MSTRG.927	CSRP2	GO:0030154(cell differentiation);GO:0007275(multicellular organism development);GO:0046872(metal ion binding);GO:0005634(nucleus)	NA	NA	NA	Cysteine and glycine-rich protein 2 [Source:UniProtKB/Swiss-Prot;Acc:P50460]	0.04244	0.210242	0	1.33926	0.355765	0.523511	1.26191	0.357304	0.535448	1.58713	0.936425	1.14794	2.94297	2.68621	10.7534	11.3669	5.8643
2093	0	chr1	+	39230582	39452545	ENSGALT00000059750	9	2566	MSTRG.1001	SYT1	GO:0043005(neuron projection);GO:0042584(chromaffin granule membrane);GO:0042734(presynaptic membrane);GO:0031045(dense core granule);GO:0030672(synaptic vesicle membrane);GO:0030658(transport vesicle membrane);GO:0030141(secretory granule);GO:0030424(axon);GO:0008021(synaptic vesicle);GO:0005794(Golgi apparatus);GO:1903861(positive regulation of dendrite extension);GO:0098746(fast, calcium ion-d…	NA	NA	NA	Synaptotagmin-1 [Source:UniProtKB/Swiss-Prot;Acc:P47191]	0.049751	0.060855	0.046984	0.060728	0.084005	0.070235	0.05925	0.02684	0.024793	0.359252	0.209628	0.415581	0.899845	1.62959	1.81456	0.951908	1.30745
2220	0	chr1	-	42803231	42851625	ENSGALT00000080508	52	8080	MSTRG.1068	CEP290	GO:0060271(cilium assembly);GO:0005813(centrosome);GO:0005634(nucleus);GO:0042802(identical protein binding);GO:0005814(centriole);GO:0005737(cytoplasm);GO:0016020(membrane);GO:0090316(positive regulation of intracellular protein transport);GO:0034451(centriolar satellite);GO:0035869(ciliary transition zone);GO:0045893(positive regulation of transcription, DNA-templated);GO:0043234(protein comple…	NA	NA	NA	centrosomal protein 290 [Source:HGNC Symbol;Acc:HGNC:29021]	0.299234	0.120986	0.029884	0.201264	0.144019	0.103926	0.198422	0.180083	0.081154	0.849748	0.600307	0.570167	0.974543	0.843137	1.37006	1.38891	1.42908
2249	0	chr1	-	43326703	43370334	ENSGALT00000080099	12	3362	MSTRG.1076	POC1B	NA	NA	NA	NA	POC1 centriolar protein B [Source:HGNC Symbol;Acc:HGNC:30836]	0.918413	0.649527	0.550813	1.23724	0.980742	1.53405	1.47842	1.10162	0.858408	1.65945	0.759535	1.52697	1.33585	1.77009	6.6332	6.34399	4.76386
2283	0	chr1	-	43987396	43999595	ENSGALT00000018392	3	2266	MSTRG.1087	LUM	GO:0070062(extracellular exosome);GO:0031012(extracellular matrix);GO:0005615(extracellular space);GO:0005583(fibrillar collagen trimer);GO:0005578(proteinaceous extracellular matrix);GO:0045944(positive regulation of transcription from RNA polymerase II promoter);GO:0032914(positive regulation of transforming growth factor beta1 production);GO:0030199(collagen fibril organization);GO:0005518(col…	NA	NA	NA	lumican [Source:HGNC Symbol;Acc:HGNC:6724]	9.78726	13.4296	10.7247	22.2422	19.1485	13.1637	16.2372	17.9711	17.476	19.932	23.9344	30.1233	63.7203	41.3186	99.7567	79.7731	85.813
2285	0	chr1	-	43987544	43995673	ENSGALT00000086829	2	1166	MSTRG.1087	LUM	GO:0070062(extracellular exosome);GO:0031012(extracellular matrix);GO:0005615(extracellular space);GO:0005583(fibrillar collagen trimer);GO:0005578(proteinaceous extracellular matrix);GO:0045944(positive regulation of transcription from RNA polymerase II promoter);GO:0032914(positive regulation of transforming growth factor beta1 production);GO:0030199(collagen fibril organization);GO:0005518(col…	NA	NA	NA	lumican [Source:HGNC Symbol;Acc:HGNC:6724]	0.4821	0.566415	0	1.20503	0	0	1.6243	0	0	0.925394	2.64985	0	7.07466	0.96953	10.8527	13.4915	10.6125
2289	0	chr1	-	44019260	44058949	ENSGALT00000084682	8	2573	MSTRG.1090	DCN	GO:0031012(extracellular matrix);GO:0005615(extracellular space);GO:1900747(negative regulation of vascular endothelial growth factor signaling pathway);GO:0090141(positive regulation of mitochondrial fission);GO:0051901(positive regulation of mitochondrial depolarization);GO:0045944(positive regulation of transcription from RNA polymerase II promoter);GO:0019800(peptide cross-linking via chondro…	04350(TGF-beta signaling pathway)	NA	NA	decorin [Source:HGNC Symbol;Acc:HGNC:2705]	0.344396	0.315014	0.403945	0.402321	0.464516	0.491651	0.293378	0.284338	0.334997	1.39904	0.925037	0.420316	1.53328	0.775884	2.5993	1.96623	2.34507
2290	0	chr1	-	44019992	44058954	ENSGALT00000018395	8	1848	MSTRG.1090	DCN	GO:0031012(extracellular matrix);GO:0005615(extracellular space);GO:1900747(negative regulation of vascular endothelial growth factor signaling pathway);GO:0090141(positive regulation of mitochondrial fission);GO:0051901(positive regulation of mitochondrial depolarization);GO:0045944(positive regulation of transcription from RNA polymerase II promoter);GO:0019800(peptide cross-linking via chondro…	04350(TGF-beta signaling pathway)	NA	NA	decorin [Source:HGNC Symbol;Acc:HGNC:2705]	39.9858	43.7718	41.7413	75.7605	42.3271	49.2676	44.4237	33.1599	47.37	123.254	145.625	130.721	253.602	242.579	323.496	252.816	306.839
2298	0	chr1	+	44357761	44365326	ENSGALT00000048581	2	294	MSTRG.1096	ENSGALG00000038077	NA	NA	NA	NA	NA	0	0.1439	0.071597	0.042489	0.159488	0.12704	0.1526	0.081448	0.050699	0.418655	0.110721	0.113577	1.6501	1.18416	3.44577	2.8681	2.75137
2345	0	chr1	-	45134394	45152813	ENSGALT00000030640	15	2154	MSTRG.1121	CEP83	GO:0005814(centriole);GO:0060271(cilium assembly);GO:0051660(establishment of centrosome localization);GO:0048278(vesicle docking)	NA	NA	NA	centrosomal protein 83 [Source:HGNC Symbol;Acc:HGNC:17966]	0.171464	0.221571	0.029676	0.168291	0.114681	0.578632	0.308402	0.246956	0.107282	0.402434	0.508584	0.532497	0.838306	0.937009	1.05428	2.09584	1.20587
2437	0	chr1	+	46669671	46691839	ENSGALT00000038256	9	3011	MSTRG.1160	TMPO	GO:0003677(DNA binding);GO:0016021(integral component of membrane);GO:0016020(membrane);GO:0045296(cadherin binding);GO:0006355(regulation of transcription, DNA-templated);GO:0000785(chromatin);GO:0005634(nucleus);GO:0005635(nuclear envelope)	NA	NA	NA	thymopoietin [Source:HGNC Symbol;Acc:HGNC:11875]	0.634313	0.261071	0.614545	0.517646	0.992117	2.28412	0.528412	0.646651	0.29954	1.44892	1.54595	1.01413	2.17469	2.75436	6.47093	4.06211	6.49708
2493	0	chr1	+	47393195	47407557	ENSGALT00000044088	10	2886	MSTRG.1179	GAS2L3	GO:0005856(cytoskeleton);GO:0000226(microtubule cytoskeleton organization);GO:0030036(actin cytoskeleton organization);GO:0003779(actin binding);GO:0008017(microtubule binding);GO:0015629(actin cytoskeleton);GO:0015630(microtubule cytoskeleton)	NA	NA	NA	growth arrest specific 2 like 3 [Source:HGNC Symbol;Acc:HGNC:27475]	0.63985	0.864318	0.369025	0.212931	0.355436	0.891792	1.25831	0.466023	0.750555	1.57114	2.73589	2.49776	2.11144	2.37679	3.68344	3.96831	2.79399
2554	0	chr1	+	48081434	48091448	ENSGALT00000019185	11	4171	MSTRG.1202	ENSGALG00000011745	GO:0005681(spliceosomal complex);GO:0045292(mRNA cis splicing, via spliceosome);GO:0006396(RNA processing)	03040(Spliceosome)	K12866	NA	NA	1.18072	0.482825	0.240294	2.22667	1.28185	4.68901	0.72285	3.30302	0.639593	2.21853	0.212426	2.6807	4.54716	5.95233	11.0919	7.43309	5.24588
2572	0	chr1	-	48110553	48110996	ENSGALT00000058977	1	444	MSTRG.1218	H2A-VI	GO:0000786(nucleosome);GO:0046982(protein heterodimerization activity);GO:0005694(chromosome);GO:0005634(nucleus);GO:0003677(DNA binding)	04217(Necroptosis)	K11251	NA	NA	7.83646	18.0759	14.0154	0	3.65448	22.3696	16.6046	6.67726	0	0	16.6682	25.1845	22.6774	23.4369	47.6942	40.1946	43.0935
2574	0	chr1	+	48111297	48111790	ENSGALT00000073766	1	494	MSTRG.1220	H2B-VIII	GO:0006334(nucleosome assembly);GO:0000786(nucleosome);GO:0046982(protein heterodimerization activity);GO:0005694(chromosome);GO:0003677(DNA binding);GO:0005634(nucleus)	NA	NA	NA	Histone H2B 8 [Source:UniProtKB/Swiss-Prot;Acc:Q9PSW9]	7.68801	17.1318	15.0925	3.70022	4.08637	23.8237	9.16553	6.51495	9.51617	14.4546	14.951	13.9563	20.0347	21.1875	53.1761	50.7449	60.3943
2590	0	chr1	+	48141763	48142963	ENSGALT00000056622	1	1201	MSTRG.1227	ENSGALG00000035244	NA	NA	NA	NA	NA	0	8.77935	0	0	2.29368	21.875	10.8624	4.40894	8.30267	19.6218	17.3475	17.7904	17.0166	17.9753	46.6671	36.8412	34.4676
2604	0	chr1	-	48162556	48163154	ENSGALT00000054819	1	599	MSTRG.1236	ENSGALG00000030424	GO:0005634(nucleus);GO:0000122(negative regulation of transcription from RNA polymerase II promoter);GO:0000785(chromatin);GO:0003682(chromatin binding)	NA	NA	NA	NA	7.72114	0	0	2.53739	0	39.9893	19.6469	0	14.4635	20.1367	27.411	19.4734	20.4603	17.9819	61.4955	57.6674	50.6991
2621	0	chr1	+	48196308	48197130	ENSGALT00000042655	1	823	MSTRG.1245	ENSGALG00000027064	GO:0006334(nucleosome assembly);GO:0000786(nucleosome);GO:0046982(protein heterodimerization activity);GO:0005694(chromosome);GO:0005634(nucleus);GO:0003677(DNA binding);GO:0031492(nucleosomal DNA binding)	NA	NA	NA	NA	0	8.41749	0	0	0	19.6571	11.9786	3.63563	8.01628	28.3971	14.5722	24.4181	25.5753	24.707	67.824	48.959	50.1268
2622	0	chr1	-	48197196	48197722	ENSGALT00000052453	1	527	MSTRG.1246	ENSGALG00000040004	NA	NA	NA	NA	NA	9.47327	18.6201	16.6201	3.91424	5.87251	48.3815	21.8151	9.72793	0	32.9817	25.9591	33.4257	35.4224	0	87.1754	79.7621	82.475
2677	0	chr1	+	49026548	49071853	ENSGALT00000019330	18	1976	MSTRG.1275	TTC26	GO:0036064(ciliary basal body);GO:0030992(intraciliary transport particle B);GO:0005929(cilium);GO:0005813(centrosome);GO:0060271(cilium assembly);GO:0042073(intraciliary transport);GO:0007286(spermatid development);GO:0007224(smoothened signaling pathway)	NA	NA	NA	tetratricopeptide repeat domain 26 [Source:HGNC Symbol;Acc:HGNC:21882]	0.72343	0.391165	0.396767	0.598485	0.569846	1.16757	0.582828	0.548786	0.593478	0.9168	1.63181	1.35131	1.61695	1.74948	3.17594	2.73481	3.19719
2745	0	chr1	-	49466983	49474785	ENSGALT00000019431	8	3453	MSTRG.1306	ENSGALG00000011908	GO:0033011(perinuclear theca);GO:0035038(female pronucleus assembly);GO:0035039(male pronucleus assembly);GO:0007343(egg activation);GO:0050699(WW domain binding);GO:0016021(integral component of membrane);GO:0016020(membrane)	NA	NA	NA	NA	0.864108	0.490766	0.270264	0.457521	0.210318	0.838611	0.360731	0.314196	0.207103	1.13603	0.705776	0.718623	1.23833	0.818056	1.0681	1.92669	2.00759
2752	0	chr1	+	49496089	49502094	ENSGALT00000019440	6	1854	MSTRG.1293	CENPM	GO:0005829(cytosol);GO:0000775(chromosome, centromeric region);GO:0005694(chromosome);GO:0005634(nucleus)	NA	NA	NA	centromere protein M [Source:HGNC Symbol;Acc:HGNC:18352]	0.076324	0.325474	0.091591	0.194343	0.119227	1.36523	0.815248	0.200607	0.317592	1.4667	0.457642	0.310827	0.72108	0.655795	3.11404	2.71821	4.89542
2768	0	chr1	-	49591963	49605037	ENSGALT00000037980	12	2155	MSTRG.1317	XRCC6	GO:0043564(Ku70:Ku80 complex);GO:0006303(double-strand break repair via nonhomologous end joining);GO:0042162(telomeric DNA binding);GO:0000723(telomere maintenance);GO:0004003(ATP-dependent DNA helicase activity);GO:0032508(DNA duplex unwinding);GO:0003684(damaged DNA binding);GO:0005634(nucleus);GO:0003677(DNA binding);GO:0008022(protein C-terminus binding);GO:0045893(positive regulation of tra…	03450(Non-homologous end-joining)	NA	NA	X-ray repair cross-complementing protein 5 precursor [Source:RefSeq peptide;Acc:NP_990258]	1.46352	2.85913	1.73283	1.81913	1.40203	1.71132	2.81069	2.4424	2.59755	1.28149	2.3746	2.01368	2.07058	2.35142	3.44674	4.49203	5.48024
2846	0	chr1	+	49940630	49960414	ENSGALT00000019595	12	2836	MSTRG.1344	ST13	GO:0070062(extracellular exosome);GO:0005829(cytosol);GO:0046983(protein dimerization activity)	NA	NA	NA	ST13, Hsp70 interacting protein [Source:HGNC Symbol;Acc:HGNC:11343]	5.93804	5.37429	0.383932	9.84677	7.43954	7.29278	0.871415	5.58382	0	5.27913	23.4226	7.4771	0	13.1163	18.3629	19.4769	18.3192
2942	0	chr1	+	50725888	50731678	ENSGALT00000081510	8	1146	MSTRG.1375	RPL3	GO:0022625(cytosolic large ribosomal subunit);GO:0000027(ribosomal large subunit assembly);GO:0003735(structural constituent of ribosome);GO:0030529(intracellular ribonucleoprotein complex);GO:0005840(ribosome);GO:0003723(RNA binding);GO:0006412(translation);GO:0005622(intracellular);GO:0005925(focal adhesion);GO:0005737(cytoplasm);GO:0005634(nucleus);GO:0005829(cytosol);GO:0070062(extracellular …	03010(Ribosome)	NA	NA	ribosomal protein L3 [Source:HGNC Symbol;Acc:HGNC:10332]	4.86453	20.5566	6.4815	9.78023	6.56303	21.7184	6.53634	6.46761	17.9457	136.741	139.976	135.175	64.2829	56.3975	143.307	142.423	123.044
2948	0	chr1	+	50727446	50731681	ENSGALT00000089918	7	940	MSTRG.1375	RPL3	GO:0022625(cytosolic large ribosomal subunit);GO:0000027(ribosomal large subunit assembly);GO:0003735(structural constituent of ribosome);GO:0030529(intracellular ribonucleoprotein complex);GO:0005840(ribosome);GO:0003723(RNA binding);GO:0006412(translation);GO:0005622(intracellular);GO:0005925(focal adhesion);GO:0005737(cytoplasm);GO:0005634(nucleus);GO:0005829(cytosol);GO:0070062(extracellular …	03010(Ribosome)	NA	NA	ribosomal protein L3 [Source:HGNC Symbol;Acc:HGNC:10332]	2.17141	2.32104	2.63489	2.55973	2.28104	4.12444	6.82833	1.31173	2.09019	6.46117	9.32918	8.45162	5.87117	5.63489	8.89964	4.31079	5.38862
3019	0	chr1	-	50931515	50936669	ENSGALT00000085212	5	1742	MSTRG.1397	KDELR3	GO:0005783(endoplasmic reticulum)	NA	NA	NA	KDEL endoplasmic reticulum protein retention receptor 3 [Source:HGNC Symbol;Acc:HGNC:6306]	0	0	0.694723	0.673199	0.349051	0.892348	0.88707	0.696702	0.898259	0.887789	1.241	1.57122	2.74733	2.78237	4.98808	2.89931	5.64105
3114	0	chr1	-	51527734	51536411	ENSGALT00000067504	6	1245	ENSGALG00000042419	KCTD17	GO:0031463(Cul3-RING ubiquitin ligase complex);GO:0043161(proteasome-mediated ubiquitin-dependent protein catabolic process);GO:0042802(identical protein binding);GO:0005737(cytoplasm);GO:0045724(positive regulation of cilium assembly);GO:0032469(endoplasmic reticulum calcium ion homeostasis);GO:0097602(cullin family protein binding)	NA	NA	NA	potassium channel tetramerization domain containing 17 [Source:HGNC Symbol;Acc:HGNC:25705]	0.020806	0	0.004159	0.077831	0.010597	0.273626	0.075741	0	0.004237	0.020556	0.473398	0.059761	0.383317	0.114584	1.14403	1.29963	1.38198
3116	0	chr1	-	51543105	51545997	ENSGALT00000052184	3	1745	MSTRG.1446	MPST	GO:0070062(extracellular exosome)	00920(Sulfur metabolism);00270(Cysteine and methionine metabolism);04122(Sulfur relay system)	NA	NA	mercaptopyruvate sulfurtransferase [Source:HGNC Symbol;Acc:HGNC:7223]	2.84756	2.92839	3.6817	7.54521	5.68159	5.55406	4.26295	4.36489	7.91405	4.90662	6.75687	7.88927	8.25174	8.44938	13.1442	15.1179	15.4183
3223	0	chr1	-	52144221	52152477	ENSGALT00000020490	16	2576	MSTRG.1427	MCM5	GO:0042555(MCM complex);GO:0003678(DNA helicase activity);GO:0006260(DNA replication);GO:0003682(chromatin binding);GO:0006270(DNA replication initiation);GO:0032508(DNA duplex unwinding);GO:0004386(helicase activity);GO:0016787(hydrolase activity);GO:0005634(nucleus);GO:0003677(DNA binding);GO:0005524(ATP binding);GO:0000166(nucleotide binding);GO:0003688(DNA replication origin binding);GO:00007…	03030(DNA replication);04110(Cell cycle)	NA	NA	minichromosome maintenance complex component 5 [Source:HGNC Symbol;Acc:HGNC:6948]	0.300247	0.969245	0.845816	0.85338	0.832026	6.35066	1.56257	0	1.03694	0	2.87371	5.02793	2.51445	5.23403	19.129	12.1952	8.24847
3339	0	chr1	+	53949473	53959022	ENSGALT00000020663	3	1500	MSTRG.1474	CKAP4	GO:0070062(extracellular exosome);GO:0031012(extracellular matrix);GO:0016607(nuclear speck);GO:0005829(cytosol);GO:0005811(lipid droplet);GO:0005783(endoplasmic reticulum);GO:0003723(RNA binding);GO:0005791(rough endoplasmic reticulum);GO:0036464(cytoplasmic ribonucleoprotein granule)	NA	NA	NA	cytoskeleton associated protein 4 [Source:HGNC Symbol;Acc:HGNC:16991]	2.69911	3.73566	2.70412	5.23138	3.28312	8.19381	5.07228	2.76754	3.17034	8.12676	10.0162	7.39996	21.0255	20.8078	38.6592	35.0718	36.7788
3346	0	chr1	-	54229629	54246246	ENSGALT00000046214	6	1248	MSTRG.1480	C12orf75	NA	NA	NA	NA	chromosome 12 open reading frame 75 [Source:HGNC Symbol;Acc:HGNC:35164]	0.04139	0.320267	0.356715	0.330435	0.043772	0.931947	0.068246	0.067544	0.226244	1.05625	0.496516	1.37275	1.14094	2.1919	2.85974	1.93586	1.36739
3348	0	chr1	+	54262171	54293903	ENSGALT00000044719	21	1977	MSTRG.1482	APPL2	GO:0008283(cell proliferation);GO:0005634(nucleus);GO:0010008(endosome membrane);GO:0016581(NuRD complex);GO:0070062(extracellular exosome)	NA	NA	NA	adaptor protein, phosphotyrosine interacting with PH domain and leucine zipper 2 [Source:HGNC Symbol;Acc:HGNC:18242]	2.32769	2.93305	3.08436	2.47472	2.0255	5.81405	2.23661	1.80685	2.53956	10.0645	7.80233	9.07776	7.73731	9.0235	10.9833	8.58324	8.5683
3358	0	chr1	+	54341803	54369311	ENSGALT00000020714	23	2769	MSTRG.1484	ALDH1L2	GO:0009258(10-formyltetrahydrofolate catabolic process);GO:0016155(formyltetrahydrofolate dehydrogenase activity);GO:0006730(one-carbon metabolic process);GO:0004029(aldehyde dehydrogenase (NAD) activity);GO:0009058(biosynthetic process);GO:0016742(hydroxymethyl-, formyl- and related transferase activity);GO:0016491(oxidoreductase activity);GO:0055114(oxidation-reduction process);GO:0008152(metab…	00670(One carbon pool by folate)	NA	NA	aldehyde dehydrogenase 1 family member L2 [Source:HGNC Symbol;Acc:HGNC:26777]	15.5196	15.9759	11.0882	15.5638	10.5106	14.3606	12.2852	22.6515	11.7902	19.6785	16.8072	19.8953	57.5013	58.4083	102.139	133.878	121.042
3400	0	chr1	+	54727513	54743208	ENSGALT00000088935	10	1623	MSTRG.1503	GLT8D2	NA	NA	NA	NA	glycosyltransferase 8 domain containing 2 [Source:HGNC Symbol;Acc:HGNC:24890]	0.202401	0.692566	0.071348	1.36801	0.848489	0.806897	0.620186	0.501516	0.681747	0.326613	1.52932	1.7766	3.51533	2.90483	4.1855	2.93587	4.21944
3403	0	chr1	-	54743480	54753986	ENSGALT00000052099	10	3197	MSTRG.1504	5-MCDG	GO:0005634(nucleus);GO:0006285(base-excision repair, AP site formation);GO:0006281(DNA repair);GO:0019104(DNA N-glycosylase activity);GO:0005654(nucleoplasm);GO:0001104(RNA polymerase II transcription cofactor activity);GO:0003677(DNA binding);GO:0003690(double-stranded DNA binding);GO:0004844(uracil DNA N-glycosylase activity);GO:0005080(protein kinase C binding);GO:0008263(pyrimidine-specific m…	03410(Base excision repair)	K20813	EC:3.2.2.29	thymine DNA glycosylase [Source:HGNC Symbol;Acc:HGNC:11700]	5.15133	4.6873	4.05656	4.06407	3.81224	5.5228	6.39538	6.13942	4.23895	7.19803	5.39565	5.37419	7.63407	6.98246	17.0545	18.7133	20.4092
3446	0	chr1	+	55335204	55383631	ENSGALT00000020816	4	797	MSTRG.1526	IGF-I	GO:0090201(negative regulation of release of cytochrome c from mitochondria);GO:0043066(negative regulation of apoptotic process);GO:0042567(insulin-like growth factor ternary complex);GO:0035867(alphav-beta3 integrin-IGF-1-IGF1R complex);GO:0005615(extracellular space);GO:2001237(negative regulation of extrinsic apoptotic signaling pathway);GO:2000679(positive regulation of transcription regulat…	04068(FoxO signaling pathway);04150(mTOR signaling pathway);04114(Oocyte meiosis);04115(p53 signaling pathway);04510(Focal adhesion);04914(Progesterone-mediated oocyte maturation)	K05459	NA	Insulin-like growth factor I [Source:UniProtKB/Swiss-Prot;Acc:P18254]	0	0.827972	0.028181	1.22947	1.00246	1.2694	1.80455	0.672712	0.430935	1.35374	0.995282	1.95726	2.20003	3.64732	6.75447	3.96656	5.87037
3459	0	chr1	+	55504144	55518514	ENSGALT00000020822	7	1438	MSTRG.1535	ENSGALG00000012760	GO:0071203(WASH complex)	04144(Endocytosis)	K18463	NA	NA	3.21647	3.35061	2.02826	2.73307	2.62344	3.04023	3.48375	1.87999	2.11112	5.18427	5.18777	4.02215	6.523	3.39645	7.67216	5.91948	5.7658
3554	0	chr1	-	56435548	56493091	ENSGALT00000020916	19	3498	MSTRG.1563	TRIM24	GO:0005737(cytoplasm);GO:0005726(perichromatin fibrils);GO:0005719(nuclear euchromatin);GO:0005654(nucleoplasm);GO:0005634(nucleus);GO:1901796(regulation of signal transduction by p53 class mediator);GO:0071391(cellular response to estrogen stimulus);GO:0070562(regulation of vitamin D receptor signaling pathway);GO:0055074(calcium ion homeostasis);GO:0046777(protein autophosphorylation);GO:004589…	NA	NA	NA	tripartite motif containing 24 [Source:HGNC Symbol;Acc:HGNC:11812]	3.70105	2.0608	1.74881	1.79218	1.48812	3.15773	2.46457	2.48909	2.15297	3.73151	3.69994	4.94307	5.0137	4.48386	6.60036	5.85634	7.79383
3579	0	chr1	+	56606803	56640860	ENSGALT00000020934	9	1297	MSTRG.1585	AKR1D1	GO:0055114(oxidation-reduction process);GO:0008209(androgen metabolic process);GO:0007586(digestion);GO:0008207(C21-steroid hormone metabolic process);GO:0006707(cholesterol catabolic process);GO:0006699(bile acid biosynthetic process);GO:0047568(3-oxo-5-beta-steroid 4-dehydrogenase activity);GO:0005829(cytosol);GO:0016491(oxidoreductase activity);GO:0070062(extracellular exosome)	00120(Primary bile acid biosynthesis);00140(Steroid hormone biosynthesis)	NA	NA	aldo-keto reductase family 1 member D1 [Source:HGNC Symbol;Acc:HGNC:388]	0.213165	1.01933	0	0.221594	0.150463	1.7688	2.12504	1.68924	1.52812	8.95362	5.52284	9.04261	5.8127	9.99017	9.86618	12.6108	8.68096
3627	0	chr1	+	56947561	56957857	ENSGALT00000020977	8	1881	MSTRG.1598	ADCK2	NA	NA	NA	NA	aarF domain containing kinase 2 [Source:HGNC Symbol;Acc:HGNC:19039]	0.487581	0.564586	0.287192	0.64225	0.604041	0.348376	0.758796	0.238018	0.538252	0.757331	0.471974	0.750462	1.8943	2.16641	1.97792	2.26442	2.54755
3647	0	chr1	+	57091544	57302451	ENSGALT00000043379	4	1409	MSTRG.1607	TMEM178B	GO:0016021(integral component of membrane);GO:0016020(membrane)	NA	NA	NA	transmembrane protein 178B [Source:HGNC Symbol;Acc:HGNC:44112]	0.347429	0.389648	0.288505	0.555355	0.369485	0.7528	0.543895	0.162027	0.518798	0.742509	1.31123	0.644446	1.27488	1.0571	3.06448	2.04807	2.53545
3718	0	chr1	+	58878156	58920195	ENSGALT00000021059	13	2952	MSTRG.1664	PKP2	GO:0030054(cell junction);GO:0030057(desmosome);GO:0014704(intercalated disc);GO:0005912(adherens junction);GO:0005911(cell-cell junction);GO:0005886(plasma membrane);GO:0005882(intermediate filament);GO:0005654(nucleoplasm);GO:0098911(regulation of ventricular cardiac muscle cell action potential);GO:0086091(regulation of heart rate by cardiac conduction);GO:0086073(bundle of His cell-Purkinje m…	NA	NA	NA	plakophilin 2 [Source:HGNC Symbol;Acc:HGNC:9024]	0.019104	0.134299	0.032431	0.106779	0.127061	0.087169	0.257418	0.129108	0.179914	0.491712	0.213106	0.91283	3.65424	3.23844	1.91573	2.49503	1.99501
3748	0	chr1	-	59164015	59224210	ENSGALT00000021097	7	2283	MSTRG.1687	BICD1	GO:0008093(cytoskeletal adaptor activity);GO:0070840(dynein complex binding);GO:0017137(Rab GTPase binding);GO:0019901(protein kinase binding);GO:0031871(proteinase activated receptor binding);GO:0034452(dynactin binding);GO:0045505(dynein intermediate chain binding);GO:0016032(viral process);GO:0033365(protein localization to organelle);GO:0034063(stress granule assembly);GO:0048260(positive reg…	NA	NA	NA	BICD cargo adaptor 1 [Source:HGNC Symbol;Acc:HGNC:1049]	0.101758	0.172253	0.159752	0.287298	0.304835	0.238866	0.220897	0.34921	0.233121	0.652615	1.207	0.854676	1.50442	1.63041	1.25978	0.941433	0.69879
3871	0	chr1	-	60605354	60617648	ENSGALT00000053619	12	2078	MSTRG.1765	RAD52	GO:0005634(nucleus);GO:0006310(DNA recombination);GO:0003677(DNA binding);GO:0042802(identical protein binding);GO:0043234(protein complex);GO:0003697(single-stranded DNA binding);GO:0000724(double-strand break repair via homologous recombination);GO:0006974(cellular response to DNA damage stimulus);GO:0010792(DNA double-strand break processing involved in repair via single-strand annealing);GO:0…	03440(Homologous recombination)	NA	NA	DNA repair protein RAD52 homolog isoform 2 [Source:RefSeq peptide;Acc:NP_001161230]	0.206178	0.389419	0.29545	0.279663	0.209042	0.352543	0.617722	0.334671	0.476833	1.28303	0.828116	1.09347	2.17831	1.56288	4.55942	3.89854	3.02709
3923	0	chr1	-	61242438	61245862	ENSGALT00000083115	2	1444	MSTRG.1789	ENSGALG00000032831	NA	NA	NA	NA	NA	0.077214	0.081746	0.015904	0.029801	0.066905	0.138507	0.168914	0.049275	0.115074	1.22029	1.40324	1.7911	4.02337	3.54166	0.821529	0.67816	0.893819
4165	0	chr1	+	64936305	65172126	ENSGALT00000037438	16	2922	MSTRG.1866	PDE3A	GO:0016020(membrane);GO:0005829(cytosol);GO:0071560(cellular response to transforming growth factor beta stimulus);GO:0071321(cellular response to cGMP);GO:0060282(positive regulation of oocyte development);GO:0043117(positive regulation of vascular permeability);GO:0043116(negative regulation of vascular permeability);GO:0042493(response to drug);GO:0040020(regulation of meiotic nuclear division…	00230(Purine metabolism)	K19021	EC:3.1.4.17	phosphodiesterase 3A [Source:HGNC Symbol;Acc:HGNC:8778]	2.93864	4.17227	3.6405	2.75885	3.22341	4.0407	2.77084	3.19025	3.70905	7.00651	8.09673	6.33735	8.11938	6.7105	8.01612	7.46914	8.55462
4258	0	chr1	+	66641628	66757539	ENSGALT00000021583	5	1222	MSTRG.1919	Sial-T2	GO:0034605(cellular response to heat);GO:0008284(positive regulation of cell proliferation);GO:0097503(sialylation);GO:0008373(sialyltransferase activity);GO:0006486(protein glycosylation);GO:0005794(Golgi apparatus);GO:0016757(transferase activity, transferring glycosyl groups);GO:0016740(transferase activity);GO:0016021(integral component of membrane);GO:0016020(membrane)	00601(Glycosphingolipid biosynthesis - lacto and neolacto series);00603(Glycosphingolipid biosynthesis - globo and isoglobo series);00604(Glycosphingolipid biosynthesis - ganglio series)	K03371	EC:2.4.99.8	ST8 alpha-N-acetyl-neuraminide alpha-2,8-sialyltransferase 1 [Source:HGNC Symbol;Acc:HGNC:10869]	0.512952	0.330318	0.275239	0.389616	0.419294	1.48695	0.403635	0.436494	0.106799	0.515472	0.490745	0.721701	1.29519	1.38063	13.0848	7.9938	6.95099
4292	0	chr1	+	67009473	67015062	ENSGALT00000049266	4	1786	MSTRG.1931	KCNJ8	GO:0015272(ATP-activated inward rectifier potassium channel activity);GO:0010107(potassium ion import);GO:0005242(inward rectifier potassium channel activity);GO:0034765(regulation of ion transmembrane transport);GO:0005244(voltage-gated ion channel activity);GO:0006813(potassium ion transport);GO:0006811(ion transport);GO:0006810(transport);GO:0005887(integral component of plasma membrane);GO:00…	NA	NA	NA	potassium voltage-gated channel subfamily J member 8 [Source:HGNC Symbol;Acc:HGNC:6269]	0	0.147197	0	0	0.07245	0	0.124129	0.065287	0.087817	0.090734	0.228344	0.053239	1.50101	1.00699	0.947655	0.360688	0.654169
4316	0	chr1	-	67241669	67263388	ENSGALT00000063299	5	1125	MSTRG.1938	KRAS	GO:0008284(positive regulation of cell proliferation);GO:0005925(focal adhesion);GO:0005737(cytoplasm);GO:0016020(membrane);GO:0031234(extrinsic component of cytoplasmic side of plasma membrane);GO:0010628(positive regulation of gene expression);GO:0051146(striated muscle cell differentiation);GO:0032403(protein complex binding);GO:0031647(regulation of protein stability);GO:0008542(visual learni…	04010(MAPK signaling pathway);04012(ErbB signaling pathway);04370(VEGF signaling pathway);04371(Apelin signaling pathway);04068(FoxO signaling pathway);04150(mTOR signaling pathway);04140(Autophagy - animal);04137(Mitophagy - animal);04210(Apoptosis);04218(Cellular senescence);04540(Gap junction);04810(Regulation of actin cytoskeleton);04910(Insulin signaling pathway);04912(GnRH signaling pathway…	NA	NA	KRAS proto-oncogene, GTPase [Source:HGNC Symbol;Acc:HGNC:6407]	3.69103	3.73174	2.19069	3.96001	1.44152	2.20839	2.06823	1.65744	2.27077	6.292	7.0199	6.82732	7.66533	6.25799	12.0323	12.0444	15.8113
4350	0	chr1	+	68045364	68056671	ENSGALT00000022805	6	3098	MSTRG.1955	FGFR1OP2	GO:0005737(cytoplasm);GO:0042060(wound healing);GO:0042803(protein homodimerization activity)	NA	NA	NA	FGFR1 oncogene partner 2 homolog [Source:UniProtKB/Swiss-Prot;Acc:Q5ZKJ4]	0.662999	0.829368	0.273401	0.48621	0.593475	1.03751	0.642607	1.10773	0.31736	2.10261	1.57908	1.68462	1.17012	0.983868	2.17202	3.26706	2.24345
4427	0	chr1	-	68594267	68614463	ENSGALT00000022912	14	2306	MSTRG.1990	TTLL12	GO:0006464(cellular protein modification process);GO:0003824(catalytic activity);GO:0005524(ATP binding)	NA	NA	NA	tubulin tyrosine ligase like 12 [Source:HGNC Symbol;Acc:HGNC:28974]	3.77512	5.68102	5.68548	8.92085	6.15529	7.03059	6.65855	6.78214	7.0272	5.70358	7.09047	7.88508	7.21598	6.01248	19.7951	13.4995	20.4757
4474	0	chr1	+	69763115	69848437	ENSGALT00000022984	11	2067	MSTRG.1999	PRR5	GO:0031932(TORC2 complex);GO:0014068(positive regulation of phosphatidylinositol 3-kinase signaling);GO:0001934(positive regulation of protein phosphorylation);GO:0038203(TORC2 signaling)	04150(mTOR signaling pathway)	NA	NA	proline rich 5 [Source:HGNC Symbol;Acc:HGNC:31682]	0.443496	0	0.210445	0.030685	0.468633	1.11194	0.273061	0.407003	0.985237	1.36332	0	1.29198	3.95634	2.69403	3.92968	1.78315	6.09048
4502	0	chr1	+	70545573	70598862	ENSGALT00000084705	15	2358	MSTRG.2009	FBLN1	GO:0071953(elastic fiber);GO:0070062(extracellular exosome);GO:0031012(extracellular matrix);GO:0005615(extracellular space);GO:0005604(basement membrane);GO:0005578(proteinaceous extracellular matrix);GO:0005577(fibrinogen complex);GO:2000647(negative regulation of stem cell proliferation);GO:2000146(negative regulation of cell motility);GO:1900025(negative regulation of substrate adhesion-depen…	NA	NA	NA	fibulin 1 [Source:HGNC Symbol;Acc:HGNC:3600]	0.062574	0.024689	2.3e-05	0.066041	0.045124	0.48734	0	0.008124	0.242535	0.231765	0.150701	1.86693	1.62474	1.47316	7.34805	11.9559	5.73621
4503	0	chr1	+	70545573	70627591	ENSGALT00000023014	17	3345	MSTRG.2009	FBLN1	GO:0071953(elastic fiber);GO:0070062(extracellular exosome);GO:0031012(extracellular matrix);GO:0005615(extracellular space);GO:0005604(basement membrane);GO:0005578(proteinaceous extracellular matrix);GO:0005577(fibrinogen complex);GO:2000647(negative regulation of stem cell proliferation);GO:2000146(negative regulation of cell motility);GO:1900025(negative regulation of substrate adhesion-depen…	NA	NA	NA	fibulin 1 [Source:HGNC Symbol;Acc:HGNC:3600]	1.55543	2.54268	1.29395	2.25861	1.42077	4.13529	1.64932	1.31435	1.50398	4.71706	7.27836	6.07343	14.6465	10.797	37.7214	47.416	45.4301
4553	0	chr1	-	71252534	71391292	ENSGALT00000044529	5	1639	MSTRG.2038	CDPF1	NA	NA	NA	NA	cysteine rich DPF motif domain containing 1 [Source:HGNC Symbol;Acc:HGNC:33710]	0.69865	0.862132	0.708054	0.911796	0.795548	1.50057	0.756562	0.492291	0.646051	3.45176	1.51669	3.26568	2.11937	1.17781	2.13788	2.42414	2.96042
4606	0	chr1	-	71750243	71874216	ENSGALT00000050156	23	5232	MSTRG.2027	LRP6	GO:0045944(positive regulation of transcription from RNA polymerase II promoter);GO:0042802(identical protein binding);GO:0009986(cell surface);GO:0016055(Wnt signaling pathway);GO:0051091(positive regulation of sequence-specific DNA binding transcription factor activity);GO:0060070(canonical Wnt signaling pathway);GO:0005886(plasma membrane);GO:0031410(cytoplasmic vesicle);GO:0042803(protein hom…	04310(Wnt signaling pathway);04150(mTOR signaling pathway)	K03068	NA	LDL receptor related protein 6 [Source:HGNC Symbol;Acc:HGNC:6698]	6.3547	6.35011	6.26415	5.03625	5.28035	6.81471	6.31505	6.42719	6.87956	11.503	12.7987	12.2507	11.9161	14.1389	13.9513	12.5092	11.3031
4693	0	chr1	-	73116109	73124781	ENSGALT00000027945	8	1484	MSTRG.2102	RAD51AP1	GO:0005634(nucleus);GO:0000790(nuclear chromatin);GO:0071479(cellular response to ionizing radiation);GO:0036297(interstrand cross-link repair);GO:0010569(regulation of double-strand break repair via homologous recombination);GO:0000724(double-strand break repair via homologous recombination);GO:0003723(RNA binding);GO:0003697(single-stranded DNA binding);GO:0003690(double-stranded DNA binding);G…	NA	NA	NA	RAD51 associated protein 1 [Source:HGNC Symbol;Acc:HGNC:16956]	0.884182	0.234444	0.185879	1.44175	0.778722	0.192623	1.50282	0.987786	0.157189	2.89191	2.04854	2.18964	2.66033	2.77819	4.69496	3.58504	5.25431
4711	0	chr1	-	73242154	73282113	ENSGALT00000027938	6	1360	MSTRG.2089	CCND2	GO:0097129(cyclin D2-CDK4 complex);GO:0031965(nuclear membrane);GO:0005829(cytosol);GO:0005737(cytoplasm);GO:0005730(nucleolus);GO:0005654(nucleoplasm);GO:0005634(nucleus);GO:0000785(chromatin);GO:0000307(cyclin-dependent protein kinase holoenzyme complex);GO:1900087(positive regulation of G1/S transition of mitotic cell cycle);GO:0071481(cellular response to X-ray);GO:0051726(regulation of cell …	04310(Wnt signaling pathway);04340(Hedgehog signaling pathway);04068(FoxO signaling pathway);04110(Cell cycle);04115(p53 signaling pathway);04218(Cellular senescence);04510(Focal adhesion)	K10151	NA	cyclin D2 [Source:HGNC Symbol;Acc:HGNC:1583]	5.65015	4.09673	8.05102	8.97365	8.40827	19.3689	7.53915	7.50518	7.89322	9.88842	12.6809	10.5407	7.46171	13.7986	17.4493	17.0461	18.9295
4795	0	chr1	+	75168825	75220639	ENSGALT00000021680	10	2744	MSTRG.2145	PRMT8	GO:0005886(plasma membrane);GO:0034969(histone arginine methylation);GO:0019919(peptidyl-arginine methylation, to asymmetrical-dimethyl arginine);GO:0018216(peptidyl-arginine methylation);GO:0016571(histone methylation);GO:0046982(protein heterodimerization activity);GO:0042803(protein homodimerization activity);GO:0042802(identical protein binding);GO:0035242(protein-arginine omega-N asymmetric …	NA	NA	NA	protein arginine methyltransferase 8 [Source:HGNC Symbol;Acc:HGNC:5188]	0.190339	0.020081	0.023259	0.169998	0.026483	0.01938	0.144514	0.081083	0.219386	0.589372	0.778863	0.8425	2.0127	1.70787	2.84532	1.03406	1.42505
4938	0	chr1	+	76082957	76112683	ENSGALT00000069178	33	4383	MSTRG.2189	A2ML1	GO:0030414(peptidase inhibitor activity);GO:0005615(extracellular space);GO:0070062(extracellular exosome);GO:0052548(regulation of endopeptidase activity)	NA	NA	NA	alpha-2-macroglobulin like 1 [Source:HGNC Symbol;Acc:HGNC:23336]	0.315595	0.224489	0.183287	0.199046	0.265271	0.212332	0.297821	0.20547	0.286638	0.960871	0.931389	0.982586	1.94875	1.62539	2.27152	1.31158	2.21048
4944	0	chr1	+	76188197	76207347	ENSGALT00000023070	15	4071	MSTRG.2192	PHC1	GO:0035102(PRC1 complex);GO:0031519(PcG protein complex);GO:0005634(nucleus);GO:0016574(histone ubiquitination);GO:0008270(zinc ion binding)	NA	NA	NA	polyhomeotic homolog 1 [Source:HGNC Symbol;Acc:HGNC:3182]	0.752208	1.1269	0.730411	1.06741	0.991604	2.029	1.42422	0.928559	0.680837	2.40666	2.96998	3.17848	3.44604	3.76683	6.89178	6.30375	5.78959
5065	0	chr1	-	77069090	77083835	ENSGALT00000023343	8	1592	MSTRG.2214	ING4	GO:0006260(DNA replication);GO:0007049(cell cycle);GO:0016573(histone acetylation);GO:0016569(covalent chromatin modification);GO:0043065(positive regulation of apoptotic process);GO:0008285(negative regulation of cell proliferation);GO:0046872(metal ion binding);GO:0005634(nucleus);GO:0003713(transcription coactivator activity);GO:0035064(methylated histone binding);GO:0006473(protein acetylatio…	NA	NA	NA	inhibitor of growth family member 4 [Source:HGNC Symbol;Acc:HGNC:19423]	0.96401	0.656152	0.406898	0.845739	1.32143	1.66361	1.38519	1.19385	0.674884	3.06076	2.02558	2.43859	3.59504	3.32571	5.76	6.73043	6.03447
5079	0	chr1	-	77133751	77135313	ENSGALT00000075517	2	457	MSTRG.2220	ENSGALG00000038075	NA	NA	NA	NA	NA	0.154937	0.197661	0.044825	0.252165	0.059835	0	0.052002	0	0.017776	0.364053	0	0.373743	0.176107	0.184462	1.75625	1.04966	1.38139
5112	0	chr1	-	77256837	77258980	ENSGALT00000023425	5	1101	MSTRG.2237	CDCA3	GO:0005913(cell-cell adherens junction)	NA	NA	NA	cell division cycle associated 3 [Source:HGNC Symbol;Acc:HGNC:14624]	0.007057	0.19113	0.258364	0	0.211375	1.79585	0.816684	0.247629	0.326477	1.94733	1.38351	0.943582	1.41687	2.67274	4.78918	4.24154	7.57055
5156	0	chr1	-	77404113	77405744	ENSGALT00000023632	4	742	MSTRG.2252	RBP5	GO:0070062(extracellular exosome);GO:0016918(retinal binding);GO:0008289(lipid binding)	NA	NA	NA	retinol binding protein 5 [Source:HGNC Symbol;Acc:HGNC:15847]	0.833547	1.36128	1.52095	1.21371	0.245361	4.16217	1.93056	0.338571	0.959183	2.98449	4.3977	1.84377	3.9104	2.39451	5.7519	7.98964	5.85288
5157	0	chr1	+	77405765	77420676	ENSGALT00000023646	18	3075	MSTRG.2253	CLSTN3	GO:0070062(extracellular exosome);GO:0045211(postsynaptic membrane);GO:0043234(protein complex);GO:0014069(postsynaptic density);GO:0009986(cell surface);GO:1902474(positive regulation of protein localization to synapse);GO:0051965(positive regulation of synapse assembly);GO:0051932(synaptic transmission, GABAergic);GO:0050806(positive regulation of synaptic transmission);GO:0035249(synaptic tran…	NA	NA	NA	calsyntenin 3 [Source:HGNC Symbol;Acc:HGNC:18371]	0.038203	0	1.69137	1.49153	1.29778	4.27578	2.13696	1.87878	2.41973	2.89195	4.16904	2.64401	7.49943	6.22763	10.3925	8.76314	13.2601
5160	0	chr1	-	77422388	77430336	ENSGALT00000023656	7	1133	MSTRG.2254	ENSGALG00000014680	GO:1990519(mitochondrial pyrimidine nucleotide import);GO:0015218(pyrimidine nucleotide transmembrane transporter activity);GO:0005743(mitochondrial inner membrane);GO:0006839(mitochondrial transport);GO:0016021(integral component of membrane);GO:0006810(transport);GO:0055085(transmembrane transport);GO:0016020(membrane)	NA	NA	NA	NA	0.802351	0.777563	0.612	1.17394	1.01832	1.39004	0.594136	0.703359	0.891188	1.54496	1.19517	0.999419	1.55914	1.62344	2.87666	3.64707	3.45011
5189	0	chr1	+	77586269	77592786	ENSGALT00000023673	5	1733	MSTRG.2267	FAM131B	GO:0005829(cytosol);GO:0005654(nucleoplasm)	NA	NA	NA	family with sequence similarity 131 member B [Source:HGNC Symbol;Acc:HGNC:22202]	0.385477	0.576837	0.190885	0.558244	0.421064	0.786933	0.572857	0.372721	0.379557	3.21861	0.897067	1.98803	3.80772	2.07941	8.4117	3.2907	5.13124
5378	0	chr1	+	79422423	79478850	ENSGALT00000024072	30	7842	MSTRG.2336	POLQ	GO:2000042(negative regulation of double-strand break repair via homologous recombination);GO:0097681(double-strand break repair via alternative nonhomologous end joining);GO:0051260(protein homooligomerization);GO:0016446(somatic hypermutation of immunoglobulin genes);GO:0006974(cellular response to DNA damage stimulus);GO:0006302(double-strand break repair);GO:0006284(base-excision repair);GO:0…	NA	NA	NA	DNA polymerase theta [Source:HGNC Symbol;Acc:HGNC:9186]	0.163972	0.358133	0.091951	0.1616	0.173812	0.507373	1.20478	0.297165	0.333942	1.67778	1.12306	1.28018	0.639767	0.772064	1.91076	1.42739	1.56807
5404	0	chr1	+	79864143	79907705	ENSGALT00000024146	11	4161	MSTRG.2345	FSTL1	GO:0070062(extracellular exosome);GO:0005615(extracellular space);GO:1901390(positive regulation of transforming growth factor beta activation);GO:0042594(response to starvation);GO:0005509(calcium ion binding)	NA	NA	NA	follistatin like 1 [Source:HGNC Symbol;Acc:HGNC:3972]	18.7674	40.8539	51.6645	41.7084	24.9958	49.7599	39.4363	38.5108	55.7726	115.281	100.779	112.788	71.1356	66.04	219.799	231.706	230.703
5457	0	chr1	-	80343674	80374483	ENSGALT00000024217	12	1641	MSTRG.2373	SLC22A15	GO:0015711(organic anion transport);GO:0008514(organic anion transmembrane transporter activity);GO:0022857(transmembrane transporter activity);GO:0016021(integral component of membrane);GO:0055085(transmembrane transport);GO:0016020(membrane)	NA	NA	NA	solute carrier family 22 member 15 [Source:HGNC Symbol;Acc:HGNC:20301]	0.743458	1.14376	0.852	0.995616	0.8723	1.80701	0.671549	0.678696	0.435276	1.20451	1.04527	1.41922	1.01491	1.42666	5.12605	2.89808	2.3098
5475	0	chr1	+	80553123	80569333	ENSGALT00000075315	20	1833	MSTRG.2385	ENSGALG00000015059	GO:0004040(amidase activity)	NA	NA	NA	NA	1.90016	2.19939	2.47028	2.0384	1.95519	3.67346	1.24509	2.64702	3.30587	3.14398	3.96287	3.34977	4.21082	4.64346	7.41633	7.40459	8.52222
5499	0	chr1	+	80711561	80764144	ENSGALT00000024321	12	4464	MSTRG.2390	ARHGAP31	GO:0030027(lamellipodium);GO:0007264(small GTPase mediated signal transduction);GO:0017124(SH3 domain binding);GO:0005096(GTPase activator activity);GO:0043547(positive regulation of GTPase activity);GO:0005622(intracellular);GO:0007165(signal transduction)	NA	NA	NA	Rho GTPase activating protein 31 [Source:HGNC Symbol;Acc:HGNC:29216]	3.05613	3.55423	5.40011	2.43555	2.35007	6.383	1.9096	2.54413	3.13048	4.73052	6.38173	5.88033	12.544	15.6807	19.8581	18.0444	18.3165
5512	0	chr1	+	80838584	80925257	ENSGALT00000024333	7	2109	MSTRG.2401	IGSF11	GO:0070062(extracellular exosome);GO:0016021(integral component of membrane);GO:0016020(membrane)	NA	NA	NA	immunoglobulin superfamily member 11 [Source:HGNC Symbol;Acc:HGNC:16669]	0.371612	0.623704	0.571421	1.4052	0.742422	0.965553	1.66629	0.922607	2.2758	2.34217	2.39158	2.19567	15.5327	15.8829	6.46836	7.05659	6.6763
5605	0	chr1	+	81944958	82236106	ENSGALT00000070123	7	2067	MSTRG.2495	LSAMP	GO:0007155(cell adhesion);GO:0031225(anchored component of membrane);GO:0005886(plasma membrane);GO:0016020(membrane);GO:0035641(locomotory exploration behavior)	NA	NA	NA	Limbic system-associated membrane protein [Source:UniProtKB/Swiss-Prot;Acc:Q98919]	1.084	1.26435	1.46232	1.07335	0.625431	0.907119	0.666554	0.888624	1.108	2.3336	5.44126	2.94543	7.78094	6.20024	6.07158	5.30918	6.14014
5735	0	chr1	+	83535298	83558902	ENSGALT00000024512	8	4206	MSTRG.2538	CCDC80	GO:0005615(extracellular space);GO:0005614(interstitial matrix);GO:0005604(basement membrane);GO:0005578(proteinaceous extracellular matrix);GO:0030198(extracellular matrix organization);GO:0010811(positive regulation of cell-substrate adhesion);GO:0008201(heparin binding);GO:0005539(glycosaminoglycan binding);GO:0001968(fibronectin binding)	NA	NA	NA	coiled-coil domain containing 80 [Source:HGNC Symbol;Acc:HGNC:30649]	4.87292	9.68483	4.24079	9.73238	5.43042	4.87196	6.5901	4.36786	6.25881	11.3358	20.3531	11.3736	30.0375	26.0663	39.7468	23.8958	35.2972
5742	0	chr1	+	83574965	83598582	ENSGALT00000024530	12	1267	MSTRG.2540	ATG3	GO:0005829(cytosol);GO:0000153(cytoplasmic ubiquitin ligase complex);GO:1902017(regulation of cilium assembly);GO:0050765(negative regulation of phagocytosis);GO:0043653(mitochondrial fragmentation involved in apoptotic process);GO:0016567(protein ubiquitination);GO:0016236(macroautophagy);GO:0006464(cellular protein modification process);GO:0000045(autophagosome assembly);GO:0019899(enzyme bindi…	04140(Autophagy - animal);04136(Autophagy - other eukaryotes)	NA	NA	autophagy related 3 [Source:HGNC Symbol;Acc:HGNC:20962]	3.72393	1.34737	1.10287	5.73856	3.61443	0.488254	4.91762	4.48796	2.2576	8.2775	3.79289	6.57096	6.87871	6.1433	13.1164	11.0262	10.6988
5796	0	chr1	+	84135950	84154902	ENSGALT00000036922	23	3537	MSTRG.2569	TTF2	GO:0005829(cytosol);GO:0008270(zinc ion binding);GO:0005524(ATP binding)	NA	NA	NA	transcription termination factor 2 [Source:HGNC Symbol;Acc:HGNC:12398]	0.825228	1.00377	0.698079	0.839195	0.838598	1.53798	0.999206	1.41531	1.01065	1.56585	1.49327	1.65028	1.39162	1.27207	2.60774	2.45029	3.5879
5857	0	chr1	-	84863238	84884366	ENSGALT00000024670	13	1788	MSTRG.2592	TOMM70	GO:0070062(extracellular exosome);GO:0016020(membrane);GO:0005739(mitochondrion);GO:0016021(integral component of membrane)	NA	NA	NA	translocase of outer mitochondrial membrane 70 [Source:HGNC Symbol;Acc:HGNC:11985]	11.0604	10.0717	7.59467	11.0733	9.1083	8.8585	10.456	10.0146	7.78793	18.8194	15.5013	15.4665	28.2397	38.769	29.8108	30.1359	31.3489
5914	0	chr1	+	85310442	85319996	ENSGALT00000024744	5	2109	MSTRG.2604	ENSGALG00000015330	GO:0016567(protein ubiquitination)	NA	NA	NA	NA	6.96529	4.52823	3.41287	7.76302	5.12419	6.78343	4.90763	4.64086	4.10019	7.62562	8.41796	9.39991	9.93986	10.4633	19.3558	19.6594	20.9486
5921	0	chr1	-	85342917	85347383	ENSGALT00000024756	6	867	MSTRG.2607	RPL24	GO:1902626(assembly of large subunit precursor of preribosome);GO:0022625(cytosolic large ribosomal subunit);GO:0000027(ribosomal large subunit assembly);GO:0003735(structural constituent of ribosome);GO:0003723(RNA binding);GO:0006412(translation);GO:0045296(cadherin binding);GO:0016020(membrane);GO:0070062(extracellular exosome);GO:0005737(cytoplasm)	03010(Ribosome)	NA	NA	ribosomal protein L24 [Source:HGNC Symbol;Acc:HGNC:10325]	7.5107	6.73929	7.54337	13.1078	5.00676	12.0376	7.85079	6.57139	8.03421	47.4173	44.1807	43.4726	39.9114	38.7384	29.5039	32.8717	67.5413
6005	0	chr1	-	87472298	87488760	ENSGALT00000024781	11	1295	MSTRG.2658	IFT57	GO:0044292(dendrite terminus);GO:0036064(ciliary basal body);GO:0032391(photoreceptor connecting cilium);GO:0030992(intraciliary transport particle B);GO:0005930(axoneme);GO:0005929(cilium);GO:0005813(centrosome);GO:0005794(Golgi apparatus);GO:1905515(non-motile cilium assembly);GO:0060972(left/right pattern formation);GO:0050680(negative regulation of epithelial cell proliferation);GO:0044458(mo…	NA	NA	NA	intraflagellar transport 57 [Source:HGNC Symbol;Acc:HGNC:17367]	0.209259	0.075528	0.052524	0.329609	0.132425	0.191437	0	0.325334	0.265727	0.865702	0.074312	0.441387	1.0234	1.27932	1.71753	2.3996	2.36399
6025	0	chr1	-	87675054	87689414	ENSGALT00000080238	11	2927	MSTRG.2668	ENSGALG00000015363	NA	NA	NA	NA	NA	0.174254	0.163833	0.074274	0.354669	0.201636	0.711746	0.767879	0.624699	0.137967	1.42733	1.24987	0.97753	1.02956	1.21117	3.3715	3.34905	3.22738
6026	0	chr1	-	87675060	87689414	ENSGALT00000024793	11	2921	MSTRG.2668	ENSGALG00000015363	NA	NA	NA	NA	NA	0.16973	0.16417	0	0	0.186579	0	0.768343	0	0	1.42664	0	0.976403	1.029	1.21366	3.37477	3.35593	3.21974
6114	0	chr1	+	89165149	89382603	ENSGALT00000024844	17	3240	MSTRG.2711	EPHA3	GO:0005887(integral component of plasma membrane);GO:0005769(early endosome);GO:0071300(cellular response to retinoic acid);GO:0070507(regulation of microtubule cytoskeleton organization);GO:0051893(regulation of focal adhesion assembly);GO:0048013(ephrin receptor signaling pathway);GO:0043087(regulation of GTPase activity);GO:0032956(regulation of actin cytoskeleton organization);GO:0010976(posi…	NA	NA	NA	EPH receptor A3 [Source:HGNC Symbol;Acc:HGNC:3387]	0.681545	1.44335	1.03506	1.83745	1.83866	0.832049	1.22663	2.32206	3.43665	5.91394	2.15503	5.39556	15.4967	12.9847	18.5971	20.2605	21.5991
6167	0	chr1	+	91211079	91229743	ENSGALT00000088454	8	1320	MSTRG.2746	ARL6	GO:0060271(cilium assembly);GO:0016055(Wnt signaling pathway);GO:0005737(cytoplasm);GO:0070062(extracellular exosome);GO:0016020(membrane);GO:0005829(cytosol);GO:0007420(brain development);GO:0010842(retina layer formation);GO:0045444(fat cell differentiation);GO:0005929(cilium);GO:0008589(regulation of smoothened signaling pathway);GO:0061512(protein localization to cilium);GO:0097499(protein lo…	NA	NA	NA	ADP ribosylation factor like GTPase 6 [Source:HGNC Symbol;Acc:HGNC:13210]	0.543683	0.38559	0.533289	1.08936	0.647889	0.846133	0.859183	0.718419	0.850035	1.35052	0.137945	1.30849	1.13548	2.25835	4.09735	1.72097	3.60633
6236	0	chr1	-	91883040	91887840	ENSGALT00000024926	4	2078	MSTRG.2767	ENSGALG00000015459	GO:0006355(regulation of transcription, DNA-templated);GO:0003700(transcription factor activity, sequence-specific DNA binding);GO:0003676(nucleic acid binding)	NA	NA	NA	NA	0.595802	0.278988	0.26417	0.492323	0.574229	1.94444	0.367195	0.377147	0.474615	1.49977	0.701174	0.682897	2.04806	2.0852	3.77784	3.17121	3.04554
6269	0	chr1	-	92291341	92306928	ENSGALT00000024967	11	3319	MSTRG.2781	POGLUT1	GO:0070062(extracellular exosome);GO:0005788(endoplasmic reticulum lumen);GO:0072358(cardiovascular system development);GO:0048339(paraxial mesoderm development);GO:0048318(axial mesoderm development);GO:0008593(regulation of Notch signaling pathway);GO:0006493(protein O-linked glycosylation);GO:0001756(somitogenesis);GO:0046527(glucosyltransferase activity);GO:0035252(UDP-xylosyltransferase acti…	00514(Other types of O-glycan biosynthesis)	K13667	EC:2.4.1.-	protein O-glucosyltransferase 1 [Source:HGNC Symbol;Acc:HGNC:22954]	0.671769	0.760924	0.614321	0.557318	1.31804	2.49045	0.500317	0.095242	1.01355	2.05902	1.7828	0.846387	2.40457	1.01518	11.205	4.73872	3.9035
6275	0	chr1	+	92375565	92389300	ENSGALT00000054607	8	4604	MSTRG.2784	BCL9	NA	NA	NA	NA	B-cell CLL/lymphoma 9 [Source:HGNC Symbol;Acc:HGNC:1008]	1.60014	0.960657	2.38309	2.03522	1.92152	1.63936	2.3032	2.37972	2.25549	3.27364	2.56736	0.878623	7.02981	5.52079	0	5.81287	5.80943
6285	0	chr1	-	92419270	92420377	ENSGALT00000049190	2	1059	MSTRG.2791	ENSGALG00000042735	NA	NA	NA	NA	NA	0.858828	1.60285	1.99757	0.405729	0.596728	1.13563	0.724246	0.400675	0.748024	1.25338	1.38444	0.573512	3.00069	3.03279	9.78034	13.6491	11.6075
6297	0	chr1	+	92495016	92518092	ENSGALT00000024984	14	4828	MSTRG.2799	ENSGALG00000015491	GO:0032580(Golgi cisterna membrane);GO:0030660(Golgi-associated vesicle membrane);GO:0051452(intracellular pH reduction);GO:0008308(voltage-gated anion channel activity);GO:0043588(skin development);GO:1903959(regulation of anion transmembrane transport);GO:0015031(protein transport);GO:0034765(regulation of ion transmembrane transport);GO:0005244(voltage-gated ion channel activity);GO:0006811(io…	NA	NA	NA	Golgi pH regulator [Source:UniProtKB/Swiss-Prot;Acc:Q5F448]	2.62272	1.33835	1.68499	1.58055	1.98027	2.10106	2.90296	2.28786	2.53693	4.52266	0	3.68458	1.83238	4.04918	6.05499	4.42157	4.89579
6324	0	chr1	+	92953376	92971050	ENSGALT00000024991	4	852	MSTRG.2814	VGLL3	GO:0006357(regulation of transcription from RNA polymerase II promoter);GO:0003705(transcription factor activity, RNA polymerase II distal enhancer sequence-specific binding);GO:0005634(nucleus);GO:0006355(regulation of transcription, DNA-templated)	NA	NA	NA	vestigial like family member 3 [Source:HGNC Symbol;Acc:HGNC:24327]	0	0.474036	0	0	0.186341	0	0.713353	0.337345	0	0	0.659748	0	2.78891	1.20434	2.38296	2.35358	3.3603
6452	0	chr1	+	96539172	96587200	ENSGALT00000054880	17	2601	MSTRG.2907	ROBO1	GO:0035385(Roundabout signaling pathway);GO:0007507(heart development);GO:0007411(axon guidance);GO:0005623(cell);GO:0016021(integral component of membrane);GO:0016020(membrane);GO:0030275(LRR domain binding);GO:0042802(identical protein binding);GO:0002042(cell migration involved in sprouting angiogenesis);GO:0006919(activation of cysteine-type endopeptidase activity involved in apoptotic proces…	NA	NA	NA	roundabout guidance receptor 1 [Source:HGNC Symbol;Acc:HGNC:10249]	0.11546	0.065183	0.340902	0.605936	0	0	0.260786	0	0	0.259885	1.93092	0	0.989766	0.79174	8.90038	2.76067	3.14318
6587	0	chr1	-	102609866	102662609	ENSGALT00000088697	8	1738	MSTRG.2960	APP	GO:0051233(spindle midzone);GO:0070062(extracellular exosome);GO:0048471(perinuclear region of cytoplasm);GO:0045202(synapse);GO:0045177(apical part of cell);GO:0045121(membrane raft);GO:0043235(receptor complex);GO:0043198(dendritic shaft);GO:0043197(dendritic spine);GO:0043005(neuron projection);GO:0035253(ciliary rootlet);GO:0031594(neuromuscular junction);GO:0031410(cytoplasmic vesicle);GO:00…	NA	NA	NA	amyloid beta precursor protein [Source:HGNC Symbol;Acc:HGNC:620]	0.189449	0.470647	0.04559	0.704691	0.935393	0.841678	0.176066	0.827619	0.567887	0.219326	3.87257	1.20745	3.05291	1.13735	1.71074	2.0971	1.86558
6588	0	chr1	-	102610038	102809834	ENSGALT00000001896	16	2892	MSTRG.2960	APP	GO:0051233(spindle midzone);GO:0070062(extracellular exosome);GO:0048471(perinuclear region of cytoplasm);GO:0045202(synapse);GO:0045177(apical part of cell);GO:0045121(membrane raft);GO:0043235(receptor complex);GO:0043198(dendritic shaft);GO:0043197(dendritic spine);GO:0043005(neuron projection);GO:0035253(ciliary rootlet);GO:0031594(neuromuscular junction);GO:0031410(cytoplasmic vesicle);GO:00…	NA	NA	NA	amyloid beta precursor protein [Source:HGNC Symbol;Acc:HGNC:620]	0.070049	0.736143	1.13464	0.190362	0.794078	0.231915	0	1.09956	0.73879	1.43562	2.3098	0.262727	8.92613	7.66084	19.9793	19.4826	17.0234
6589	0	chr1	-	102610038	102809834	ENSGALT00000036803	17	3060	MSTRG.2960	APP	GO:0051233(spindle midzone);GO:0070062(extracellular exosome);GO:0048471(perinuclear region of cytoplasm);GO:0045202(synapse);GO:0045177(apical part of cell);GO:0045121(membrane raft);GO:0043235(receptor complex);GO:0043198(dendritic shaft);GO:0043197(dendritic spine);GO:0043005(neuron projection);GO:0035253(ciliary rootlet);GO:0031594(neuromuscular junction);GO:0031410(cytoplasmic vesicle);GO:00…	NA	NA	NA	amyloid beta precursor protein [Source:HGNC Symbol;Acc:HGNC:620]	24.0567	42.6684	42.8094	30.132	23.5811	32.6049	27.3623	23.8814	28.8946	35.8049	38.6552	41.2776	63.206	70.2991	87.7824	83.9304	95.3394
6592	0	chr1	-	102882363	102939069	ENSGALT00000025441	4	2620	MSTRG.2963	CYYR1	GO:0016021(integral component of membrane);GO:0016020(membrane)	NA	NA	NA	cysteine and tyrosine rich 1 [Source:HGNC Symbol;Acc:HGNC:16274]	0.346343	0.290477	0.32739	0.371568	0.690761	0.259122	0.191855	0.261458	0.500217	0.528518	0.784557	0.511745	1.21782	1.77901	4.38038	3.59824	3.32862
6602	0	chr1	-	103067330	103106355	ENSGALT00000025470	8	1962	MSTRG.2969	ADAMTS5	GO:0005615(extracellular space);GO:0042742(defense response to bacterium);GO:0050840(extracellular matrix binding);GO:0008201(heparin binding);GO:0008237(metallopeptidase activity);GO:0004222(metalloendopeptidase activity);GO:0006508(proteolysis);GO:0046872(metal ion binding);GO:0008270(zinc ion binding)	NA	NA	NA	ADAM metallopeptidase with thrombospondin type 1 motif 5 [Source:HGNC Symbol;Acc:HGNC:221]	1.29731	1.83479	2.89182	2.97355	1.69552	2.67625	3.32033	4.514	4.56166	6.33523	6.6651	6.11163	8.13378	7.45218	15.2764	11.2811	15.4323
6650	0	chr1	+	104102312	104115468	ENSGALT00000025518	4	2298	MSTRG.2988	BACH1	GO:0005829(cytosol);GO:0005737(cytoplasm);GO:0005634(nucleus);GO:0061418(regulation of transcription from RNA polymerase II promoter in response to hypoxia);GO:0045944(positive regulation of transcription from RNA polymerase II promoter);GO:0006366(transcription from RNA polymerase II promoter);GO:0006355(regulation of transcription, DNA-templated);GO:0006281(DNA repair);GO:0000122(negative regul…	NA	NA	NA	BTB domain and CNC homolog 1 [Source:HGNC Symbol;Acc:HGNC:935]	4.72324	5.36838	1.76537	2.2273	2.29612	4.80798	4.40212	5.99419	6.47799	10.5651	8.62689	7.75626	9.77696	6.45136	9.70209	10.2262	14.2991
6790	0	chr1	-	105433842	105439140	ENSGALT00000068186	10	1680	MSTRG.3068	DONSON	GO:0048478(replication fork protection);GO:0006260(DNA replication);GO:0007095(mitotic G2 DNA damage checkpoint);GO:0005634(nucleus);GO:0000077(DNA damage checkpoint);GO:0005657(replication fork);GO:0030894(replisome)	NA	NA	NA	downstream neighbor of SON [Source:HGNC Symbol;Acc:HGNC:2993]	0.312211	0.518404	0.598095	0.449972	0.709207	0.892805	0.753662	0.600409	0.626426	1.71461	1.01994	1.19881	1.0733	1.31075	3.43033	3.05595	3.66047
7108	0	chr1	+	110069292	110102814	ENSGALT00000053468	8	685	MSTRG.3173	PDXK	GO:0070062(extracellular exosome);GO:0005829(cytosol);GO:0005634(nucleus);GO:0042823(pyridoxal phosphate biosynthetic process);GO:0009443(pyridoxal 5'-phosphate salvage);GO:0008283(cell proliferation);GO:0042803(protein homodimerization activity);GO:0031403(lithium ion binding);GO:0031402(sodium ion binding);GO:0030955(potassium ion binding);GO:0030170(pyridoxal phosphate binding);GO:0008478(pyri…	00750(Vitamin B6 metabolism)	K00868	EC:2.7.1.35	pyridoxal kinase [Source:HGNC Symbol;Acc:HGNC:8819]	0.261174	0.113809	0.109001	0.0889	0.198206	0.585007	0.243997	0.160076	0.166984	1.42627	1.40977	0.338585	1.64632	1.77413	0.826663	0.660923	0.522358
7118	0	chr1	+	110164243	110252690	ENSGALT00000059575	9	1297	MSTRG.3174	AGPAT3	NA	00561(Glycerolipid metabolism);00564(Glycerophospholipid metabolism)	K13523	EC:2.3.1.51;EC:2.3.1.-	1-acylglycerol-3-phosphate O-acyltransferase 3 [Source:HGNC Symbol;Acc:HGNC:326]	0.511619	2.37935	0.389201	2.1901	1.16369	3.51975	1.5303	0.735554	1.84058	8.71706	6.22619	10.3023	14.3296	5.7725	15.0972	21.4936	21.4582
7220	0	chr1	+	111777485	111982403	ENSGALT00000080819	26	2763	MSTRG.3221	CASK	GO:0005925(focal adhesion);GO:0045944(positive regulation of transcription from RNA polymerase II promoter);GO:0016020(membrane);GO:0005911(cell-cell junction);GO:0005737(cytoplasm);GO:0005829(cytosol);GO:0016323(basolateral plasma membrane);GO:0005634(nucleus);GO:0045202(synapse);GO:0042043(neurexin family protein binding);GO:0001953(negative regulation of cell-matrix adhesion);GO:0010839(negati…	NA	NA	NA	calcium/calmodulin dependent serine protein kinase [Source:HGNC Symbol;Acc:HGNC:1497]	0.678599	1.92965	0.050689	1.12632	0.263057	0.129387	0.077336	0.426594	0.267633	1.17807	1.77175	0.231313	3.38288	0.203318	10.8482	7.2993	16.3286
7252	0	chr1	+	112065359	112069618	ENSGALT00000026174	6	1438	MSTRG.3233	RPL8	GO:0022625(cytosolic large ribosomal subunit);GO:0016020(membrane);GO:0015934(large ribosomal subunit);GO:0005925(focal adhesion);GO:0003723(RNA binding);GO:0002181(cytoplasmic translation);GO:0003735(structural constituent of ribosome);GO:0005840(ribosome);GO:0006412(translation);GO:0005622(intracellular)	03010(Ribosome)	NA	NA	ribosomal protein L8 [Source:HGNC Symbol;Acc:HGNC:10368]	32.1235	59.8439	36.2939	75.4692	55.6535	145.998	185.556	103.574	134.874	113.154	60.4476	190.771	203.05	171.595	252.561	171.185	145.959
7525	0	chr1	-	117847142	118037119	ENSGALT00000026316	37	4491	MSTRG.3378	POLA1	GO:0005829(cytosol);GO:0005658(alpha DNA polymerase:primase complex);GO:0005654(nucleoplasm);GO:0005634(nucleus);GO:0006260(DNA replication);GO:0046982(protein heterodimerization activity);GO:0003887(DNA-directed DNA polymerase activity);GO:0001882(nucleoside binding);GO:0006303(double-strand break repair via nonhomologous end joining);GO:0071897(DNA biosynthetic process);GO:0006272(leading stran…	00230(Purine metabolism);00240(Pyrimidine metabolism);03030(DNA replication)	K02320	EC:2.7.7.7	DNA polymerase alpha 1, catalytic subunit [Source:HGNC Symbol;Acc:HGNC:9173]	2.07489	0.391824	1.58864	2.1264	1.7308	2.70189	2.4055	0.196147	1.40904	8.0562	6.72385	5.20537	5.05283	5.65367	13.2128	15.2226	16.545
7569	0	chr1	+	118276587	118307765	ENSGALT00000083663	9	1355	MSTRG.3390	KLHL15	GO:0031463(Cul3-RING ubiquitin ligase complex);GO:2000042(negative regulation of double-strand break repair via homologous recombination);GO:0042787(protein ubiquitination involved in ubiquitin-dependent protein catabolic process);GO:0005634(nucleus);GO:0071630(nuclear protein quality control by the ubiquitin-proteasome system);GO:0016567(protein ubiquitination);GO:0061617(MICOS complex);GO:00424…	NA	NA	NA	kelch like family member 15 [Source:HGNC Symbol;Acc:HGNC:29347]	0	0	0.137203	0.337154	0.78975	0	0.934083	0	0	0	0	2.30787	0.376958	1.10707	2.49614	1.76778	1.98562
7621	0	chr1	-	119066345	119095570	ENSGALT00000026423	11	1485	MSTRG.3416	MBTPS2	GO:0005737(cytoplasm);GO:1990440(positive regulation of transcription from RNA polymerase II promoter in response to endoplasmic reticulum stress);GO:0051091(positive regulation of sequence-specific DNA binding transcription factor activity);GO:0036500(ATF6-mediated unfolded protein response);GO:0031293(membrane protein intracellular domain proteolysis);GO:0004222(metalloendopeptidase activity);G…	04141(Protein processing in endoplasmic reticulum)	K07765	EC:3.4.24.85	membrane bound transcription factor peptidase, site 2 [Source:HGNC Symbol;Acc:HGNC:15455]	1.49395	0.984915	0.993343	1.02597	2.06522	2.4513	2.56705	2.37254	3.18194	2.78017	2.63017	2.83257	4.39473	3.92666	4.54362	3.72108	3.96333
7685	0	chr1	+	119955574	119973810	ENSGALT00000086914	9	1573	MSTRG.3430	BCLAF3	NA	NA	NA	NA	BCLAF1 and THRAP3 family member 3 [Source:HGNC Symbol;Acc:HGNC:27413]	0.685276	0.517636	0.630527	0.709389	0.049124	0.643242	3.69225	0.823562	0.23181	4.3634	0.632384	4.44014	1.63671	3.49639	4.22764	2.12696	3.04989
7773	0	chr1	-	121281606	121375643	ENSGALT00000026696	18	5450	MSTRG.3462	REPS2	GO:0005509(calcium ion binding)	NA	NA	NA	RALBP1 associated Eps domain containing 2 [Source:HGNC Symbol;Acc:HGNC:9963]	0.730062	0.905505	0.425103	1.03982	0.827064	1.15823	1.24699	1.28304	1.17591	6.21604	2.18232	4.99828	2.56202	3.54118	4.92944	4.97823	4.686
7775	0	chr1	+	121402901	121411162	ENSGALT00000026698	12	1828	MSTRG.3463	RBBP7	GO:0035098(ESC/E(Z) complex);GO:0000122(negative regulation of transcription from RNA polymerase II promoter);GO:0045892(negative regulation of transcription, DNA-templated);GO:0006260(DNA replication);GO:0016569(covalent chromatin modification);GO:0005634(nucleus);GO:0006355(regulation of transcription, DNA-templated);GO:0006351(transcription, DNA-templated);GO:0003723(RNA binding);GO:0030308(ne…	NA	NA	NA	Histone-binding protein RBBP7 [Source:UniProtKB/Swiss-Prot;Acc:Q9I8G9]	0.900712	0.678684	0.860745	0.894619	0.624763	1.28189	1.01293	0.839081	0.77588	3.12758	3.07963	3.31662	1.94982	3.30089	6.98893	5.38686	5.52332
7857	0	chr1	+	122827173	122931852	ENSGALT00000051041	7	1086	MSTRG.3487	GPM6B	GO:0016021(integral component of membrane);GO:0016020(membrane);GO:0032956(regulation of actin cytoskeleton organization);GO:0030501(positive regulation of bone mineralization);GO:0051893(regulation of focal adhesion assembly);GO:0085029(extracellular matrix assembly)	NA	NA	NA	glycoprotein M6B [Source:HGNC Symbol;Acc:HGNC:4461]	1.13056	1.09825	1.9474	0.980583	1.18727	1.07894	3.74225	2.00164	1.78406	5.28974	2.57773	2.9121	7.0571	7.73464	16.0683	12.2466	13.5577
7883	0	chr1	-	123018708	123059075	ENSGALT00000026770	12	2311	MSTRG.3486	EGFL6	GO:0005604(basement membrane);GO:0005578(proteinaceous extracellular matrix);GO:0030198(extracellular matrix organization);GO:0010811(positive regulation of cell-substrate adhesion);GO:0005509(calcium ion binding);GO:0016020(membrane)	NA	NA	NA	EGF like domain multiple 6 [Source:HGNC Symbol;Acc:HGNC:3235]	1.30629	3.29024	1.89688	2.60404	2.52734	1.23822	4.38304	2.56854	3.46941	6.31453	8.17518	8.47818	29.3611	37.788	99.7903	125.931	102.879
7910	0	chr1	-	123420158	123444697	ENSGALT00000052147	7	1632	MSTRG.3509	PRPS2	GO:0009165(nucleotide biosynthetic process);GO:0070062(extracellular exosome);GO:0006015(5-phosphoribose 1-diphosphate biosynthetic process);GO:0042802(identical protein binding);GO:0004749(ribose phosphate diphosphokinase activity);GO:0044249(cellular biosynthetic process);GO:0009156(ribonucleoside monophosphate biosynthetic process);GO:0042803(protein homodimerization activity);GO:0009116(nucle…	01200(Carbon metabolism);01230(Biosynthesis of amino acids);00030(Pentose phosphate pathway);00230(Purine metabolism)	NA	NA	phosphoribosyl pyrophosphate synthetase 2 [Source:HGNC Symbol;Acc:HGNC:9465]	1.84296	2.42559	2.17978	1.9424	1.88135	1.14925	8.17193	4.09323	2.66018	14.6124	6.83232	16.9633	19.3791	26.9495	15.1739	4.86276	12.8113
7911	0	chr1	-	123420598	123444697	ENSGALT00000026780	8	1213	MSTRG.3509	PRPS2	GO:0009165(nucleotide biosynthetic process);GO:0070062(extracellular exosome);GO:0006015(5-phosphoribose 1-diphosphate biosynthetic process);GO:0042802(identical protein binding);GO:0004749(ribose phosphate diphosphokinase activity);GO:0044249(cellular biosynthetic process);GO:0009156(ribonucleoside monophosphate biosynthetic process);GO:0042803(protein homodimerization activity);GO:0009116(nucle…	01200(Carbon metabolism);01230(Biosynthesis of amino acids);00030(Pentose phosphate pathway);00230(Purine metabolism)	K00948	EC:2.7.6.1	phosphoribosyl pyrophosphate synthetase 2 [Source:HGNC Symbol;Acc:HGNC:9465]	0.929854	2.37734	1.64521	1.97652	2.21871	1.06388	6.52308	1.84517	4.25145	20.7089	26.5956	13.5101	22.7941	30.5673	15.3311	14.8951	15.6603
7991	0	chr1	-	125013959	125134159	ENSGALT00000071858	10	5268	MSTRG.3548	SHROOM2	GO:0070062(extracellular exosome);GO:0030864(cortical actin cytoskeleton)	NA	NA	NA	shroom family member 2 [Source:HGNC Symbol;Acc:HGNC:630]	0.010966	0.309215	0.354761	0.191804	0.379354	1.01328	0.026276	0.016954	0.698992	1.16362	0.887697	1.06044	2.14423	0.89221	4.36186	3.71517	3.72045
8004	0	chr1	+	125695764	125824428	ENSGALT00000076296	14	6352	MSTRG.3551	ANOS1	GO:0009986(cell surface);GO:0004867(serine-type endopeptidase inhibitor activity);GO:0030414(peptidase inhibitor activity);GO:0010466(negative regulation of peptidase activity);GO:0007155(cell adhesion);GO:0010951(negative regulation of endopeptidase activity);GO:0005576(extracellular region)	NA	NA	NA	Anosmin-1 [Source:UniProtKB/Swiss-Prot;Acc:P33005]	0.620177	0.701415	0.165179	0.763327	0.838692	0.48289	2.93352	1.83331	1.24203	1.8983	2.66027	2.85518	4.26758	4.02654	2.66536	3.89568	4.87364
8073	0	chr1	+	128366355	128384828	ENSGALT00000026856	7	8736	MSTRG.3596	MXRA5	GO:0070062(extracellular exosome);GO:0016021(integral component of membrane);GO:0016020(membrane);GO:0071559(response to transforming growth factor beta)	NA	NA	NA	matrix remodeling associated 5 [Source:HGNC Symbol;Acc:HGNC:7539]	8.22173	4.24821	7.81914	16.9655	5.50769	9.82561	9.70569	7.65512	6.41093	20.1442	25.2996	22.0472	75.9216	76.0396	61.6737	59.7072	48.8413
8094	0	chr1	-	128604508	128627813	ENSGALT00000041401	10	864	MSTRG.3609	CD99	GO:0005925(focal adhesion);GO:0016021(integral component of membrane);GO:0016020(membrane)	04514(Cell adhesion molecules (CAMs))	K06520	NA	CD99 molecule (Xg blood group) [Source:HGNC Symbol;Acc:HGNC:7082]	21.8979	9.5001	13.8274	22.5577	8.17688	18.2632	8.73541	7.96715	7.37994	21.4322	25.726	22.5558	37.4647	29.438	49.1284	48.2729	51.9979
8133	0	chr1	+	129193738	129197436	ENSGALT00000036604	4	1603	MSTRG.3630	ENSGALG00000016691	GO:0022857(transmembrane transporter activity);GO:0005743(mitochondrial inner membrane);GO:0006810(transport);GO:0055085(transmembrane transport);GO:0016021(integral component of membrane);GO:0016020(membrane)	04020(Calcium signaling pathway);04217(Necroptosis);04218(Cellular senescence);05164(Influenza A)	NA	NA	NA	15.6611	22.6808	33.7842	18.1287	13.4579	30.6568	26.7298	18.6968	25.9283	96.3733	81.1726	69.6316	56.1358	57.7868	105.736	112.043	112.047
8153	0	chr1	+	129990428	130041210	ENSGALT00000026955	15	2614	MSTRG.3647	PPP2R3B	GO:0005509(calcium ion binding)	03015(mRNA surveillance pathway);04261(Adrenergic signaling in cardiomyocytes)	K11583	NA	protein phosphatase 2 regulatory subunit B''beta [Source:HGNC Symbol;Acc:HGNC:13417]	0	0	0.032206	0.45684	0.465403	0.298188	0.649285	0.175262	0.050121	0.653625	1.88288	0.104157	1.19541	0.964009	2.20183	2.56483	2.83851
8191	0	chr1	-	130179595	130223708	ENSGALT00000026992	11	2533	MSTRG.3654	JADE3	GO:0000123(histone acetyltransferase complex);GO:0043983(histone H4-K12 acetylation);GO:0043982(histone H4-K8 acetylation);GO:0043981(histone H4-K5 acetylation);GO:0043966(histone H3 acetylation);GO:0046872(metal ion binding)	NA	NA	NA	jade family PHD finger 3 [Source:HGNC Symbol;Acc:HGNC:22982]	1.91001	1.10781	0.85474	0.246127	0.278342	0.803661	1.79496	1.27079	1.59761	1.02521	1.70022	1.78785	3.52084	4.68644	4.64598	2.60786	3.67365
8222	0	chr1	-	130488456	130492404	ENSGALT00000047061	5	1086	MSTRG.3663	NIPA2	GO:1903830(magnesium ion transmembrane transport);GO:0015693(magnesium ion transport);GO:0015095(magnesium ion transmembrane transporter activity);GO:0016020(membrane);GO:0016021(integral component of membrane);GO:0005769(early endosome);GO:0005886(plasma membrane)	NA	NA	NA	non imprinted in Prader-Willi/Angelman syndrome 2 [Source:HGNC Symbol;Acc:HGNC:17044]	0.054986	0.054068	0.04566	0.011955	0.4911	0.107704	0.114373	0	0.080112	0	1.1307	0	1.34953	2.59536	1.6599	2.54755	3.11888
8284	0	chr1	+	132129193	132220694	ENSGALT00000084342	41	6443	MSTRG.3705	TMEM131	NA	NA	NA	NA	transmembrane protein 131 [Source:HGNC Symbol;Acc:HGNC:30366]	4.40816	2.99811	2.10445	4.73184	2.0648	4.56074	6.21842	4.27797	2.66342	6.7568	7.72326	6.71334	10.9362	11.6736	36.1635	14.6646	21.0515
8327	0	chr1	+	132558671	132560991	ENSGALT00000075538	2	1175	MSTRG.3686	ENSGALG00000043257	NA	NA	NA	NA	NA	0.411442	0.703973	0.308398	0.789687	0.942308	0.335955	0.382308	0.860907	0.540803	2.2444	1.23517	1.3792	2.43765	3.26573	2.813	1.3351	2.74415
8375	0	chr1	-	133160108	133175882	ENSGALT00000044322	6	2117	MSTRG.3721	CHST10	GO:0005975(carbohydrate metabolic process);GO:0016051(carbohydrate biosynthetic process);GO:0008146(sulfotransferase activity);GO:0005794(Golgi apparatus);GO:0000139(Golgi membrane);GO:0016740(transferase activity);GO:0016021(integral component of membrane);GO:0016020(membrane)	00515(Mannose type O-glycan biosyntheis)	NA	NA	Carbohydrate sulfotransferase 10 [Source:UniProtKB/Swiss-Prot;Acc:Q5ZIE4]	0.674542	0.213453	0.452103	1.18337	0.168024	1.57654	0.360304	0.958596	0.222147	2.33182	2.24203	2.78346	7.11873	7.09489	4.30808	3.16998	2.53535
8481	0	chr1	+	134124670	134148896	ENSGALT00000064494	5	2097	MSTRG.3756	TMEM182	NA	NA	NA	NA	transmembrane protein 182 [Source:HGNC Symbol;Acc:HGNC:26391]	20.9027	15.0206	12.5222	21.4488	21.8407	9.23941	22.6884	20.0337	12.6891	169.48	89.1247	111.932	16.2506	85.0796	17.3398	111.356	21.2464
8502	0	chr1	+	135215430	135252869	ENSGALT00000027117	5	4213	MSTRG.3764	C2orf49	GO:0072669(tRNA-splicing ligase complex);GO:0048598(embryonic morphogenesis)	NA	NA	NA	chromosome 2 open reading frame 49 [Source:HGNC Symbol;Acc:HGNC:28772]	2.40507	2.09448	0.845824	3.33918	2.6831	2.00725	2.89047	2.49386	1.34983	3.58775	2.24659	2.5108	3.18006	2.96076	6.04382	6.57047	6.59194
8508	0	chr1	-	135229984	135255715	ENSGALT00000061172	6	1724	MSTRG.3765	FHL2	GO:0005925(focal adhesion);GO:0005634(nucleus);GO:0060347(heart trabecula formation);GO:0055015(ventricular cardiac muscle cell development);GO:0055014(atrial cardiac muscle cell development);GO:0045892(negative regulation of transcription, DNA-templated);GO:0043066(negative regulation of apoptotic process);GO:0009725(response to hormone);GO:0006357(regulation of transcription from RNA polymerase…	NA	NA	NA	four and a half LIM domains 2 [Source:HGNC Symbol;Acc:HGNC:3703]	0	0.254288	0.204358	0.294391	0	0.469669	0.131164	0.117328	0.277754	0.617635	0.328419	1.45323	1.46257	2.21814	7.85149	16.2136	7.4148
8524	0	chr1	+	135506245	135509365	ENSGALT00000047217	4	727	MSTRG.3770	C2orf40	NA	NA	NA	NA	chromosome 2 open reading frame 40 [Source:HGNC Symbol;Acc:HGNC:24642]	0.412612	1.15006	0.917677	1.94032	2.19541	1.35741	1.59422	1.45546	1.54224	4.56989	0.580421	8.71924	11.4049	14.0353	17.6217	3.82053	13.8238
8525	0	chr1	+	135506370	135509378	ENSGALT00000087003	4	615	MSTRG.3770	C2orf40	NA	NA	NA	NA	chromosome 2 open reading frame 40 [Source:HGNC Symbol;Acc:HGNC:24642]	0.384293	1.16929	1.0848	2.01686	1.95837	1.37667	1.68489	1.3598	1.61565	5.36095	10.4244	7.57051	11.6417	14.1134	16.7884	29.9831	16.3198
8685	0	chr1	+	137546378	137560132	ENSGALT00000027172	15	2122	MSTRG.3824	PCID2	GO:0070390(transcription export complex 2);GO:2000117(negative regulation of cysteine-type endopeptidase activity);GO:0090267(positive regulation of mitotic cell cycle spindle assembly checkpoint);GO:0071033(nuclear retention of pre-mRNA at the site of transcription);GO:0048536(spleen development);GO:0045893(positive regulation of transcription, DNA-templated);GO:0045579(positive regulation of B …	NA	NA	NA	PCI domain containing 2 [Source:HGNC Symbol;Acc:HGNC:25653]	3.45091	2.89488	0.207649	2.46584	2.47283	1.59447	1.88448	2.141	2.28507	3.41012	1.59395	4.09608	1.36961	3.26344	7.49168	5.12135	5.40369
8887	0	chr1	+	142793488	142804098	ENSGALT00000027240	10	1739	MSTRG.3916	KDELC1	GO:0005788(endoplasmic reticulum lumen);GO:0006664(glycolipid metabolic process);GO:0046527(glucosyltransferase activity)	NA	NA	NA	KDEL motif containing 1 [Source:HGNC Symbol;Acc:HGNC:19350]	1.76121	2.88028	1.97712	2.28868	2.36145	2.87535	1.62316	2.70247	2.71382	7.30945	4.01901	5.61828	10.9137	9.01492	21.8489	17.0455	15.0877
8977	0	chr1	-	144599676	144621535	ENSGALT00000052850	3	297	MSTRG.3961	ENSGALG00000043463	NA	NA	NA	NA	NA	1.57635	0.934758	0.944563	1.11941	0.556044	1.86782	1.11657	1.043	0.902643	2.60328	2.06991	2.10286	3.56855	2.54663	3.89727	3.62602	2.91817
8978	0	chr1	+	144625392	144630634	ENSGALT00000036524	2	1377	MSTRG.3963	GPR18	GO:0032720(negative regulation of tumor necrosis factor production);GO:0030217(T cell differentiation);GO:0002689(negative regulation of leukocyte chemotaxis);GO:0002305(CD8-positive, gamma-delta intraepithelial T cell differentiation);GO:0002300(CD8-positive, alpha-beta intraepithelial T cell differentiation);GO:0051482(positive regulation of cytosolic calcium ion concentration involved in phosp…	NA	NA	NA	G protein-coupled receptor 18 [Source:HGNC Symbol;Acc:HGNC:4472]	2.79395	1.96263	1.22484	1.5257	1.5971	2.49764	2.92443	1.47388	1.66931	5.25907	5.01228	6.27197	10.0287	6.18822	7.46558	7.57726	9.40135
9021	0	chr1	-	144903819	145084130	ENSGALT00000027285	27	3250	MSTRG.3979	FARP1	GO:0005856(cytoskeleton);GO:0008092(cytoskeletal protein binding);GO:0035023(regulation of Rho protein signal transduction);GO:0005089(Rho guanyl-nucleotide exchange factor activity);GO:0065009(regulation of molecular function)	NA	NA	NA	FERM, ARH/RhoGEF and pleckstrin domain protein 1 [Source:HGNC Symbol;Acc:HGNC:3591]	0.396262	1.23131	0.128225	0.317846	0.249868	0.607599	0.696425	0.979528	0.03475	0.474933	0.581566	0.007381	1.02728	0.326754	3.89407	3.20936	3.86579
9074	0	chr1	+	145871889	145950703	ENSGALT00000027298	39	6242	MSTRG.3989	ENSGALG00000016893	GO:0071712(ER-associated misfolded protein catabolic process);GO:0051082(unfolded protein binding);GO:0018279(protein N-linked glycosylation via asparagine);GO:0030968(endoplasmic reticulum unfolded protein response);GO:0097359(UDP-glucosylation);GO:0006486(protein glycosylation);GO:0003980(UDP-glucose:glycoprotein glucosyltransferase activity);GO:0005783(endoplasmic reticulum);GO:0016757(transfe…	04141(Protein processing in endoplasmic reticulum)	NA	NA	NA	2.60928	2.02993	0.924918	3.62736	2.57908	1.68713	3.9493	3.74096	1.44411	4.52365	3.8629	6.4908	5.97576	6.37552	7.92346	7.79723	7.2289
9259	0	chr1	+	153111618	153161927	ENSGALT00000061543	22	6063	MSTRG.4112	RBM26	GO:0006397(mRNA processing);GO:0003723(RNA binding);GO:0003676(nucleic acid binding);GO:0046872(metal ion binding)	NA	NA	NA	RNA binding motif protein 26 [Source:HGNC Symbol;Acc:HGNC:20327]	1.93212	1.38575	0.651037	0.502771	0.480123	0.92374	0.52901	1.60673	0.845718	1.83618	2.58682	1.03322	4.08227	3.31191	4.768	5.36874	6.58292
9300	0	chr1	-	154285916	154287150	ENSGALT00000078149	2	522	MSTRG.4122	ENSGALG00000029637	NA	NA	NA	NA	NA	0.546588	0.176083	0.083823	0.334116	0.003611	0.476657	0.175698	0.180041	0.03165	0.424103	0.513515	0.831498	1.31259	1.30493	1.83774	1.29305	2.20904
9452	0	chr1	+	156229893	156250669	ENSGALT00000027368	21	2994	MSTRG.4169	DIS3	GO:0016020(membrane);GO:0005829(cytosol);GO:0005654(nucleoplasm);GO:0005634(nucleus);GO:0000178(exosome (RNase complex));GO:0000176(nuclear exosome (RNase complex));GO:0071034(CUT catabolic process);GO:0016075(rRNA catabolic process);GO:0006401(RNA catabolic process);GO:0005085(guanyl-nucleotide exchange factor activity);GO:0004519(endonuclease activity);GO:0000175(3'-5'-exoribonuclease activity)…	03018(RNA degradation)	NA	NA	DIS3 homolog, exosome endoribonuclease and 3'-5' exoribonuclease [Source:HGNC Symbol;Acc:HGNC:20604]	1.3838	1.19205	0.714495	1.64402	1.65755	1.62189	2.54733	1.49982	1.64312	6.7889	5.42097	2.84486	2.43036	2.21178	7.46313	7.06519	3.96861
9461	0	chr1	+	156279566	156284724	ENSGALT00000027372	3	1291	MSTRG.4172	MZT1	GO:0031021(interphase microtubule organizing center);GO:0008274(gamma-tubulin ring complex);GO:0005819(spindle);GO:0005813(centrosome);GO:0033566(gamma-tubulin complex localization);GO:0000923(equatorial microtubule organizing center);GO:0090307(mitotic spindle assembly);GO:0051415(interphase microtubule nucleation by interphase microtubule organizing center);GO:0043015(gamma-tubulin binding)	NA	NA	NA	mitotic spindle organizing protein 1 [Source:HGNC Symbol;Acc:HGNC:33830]	1.23961	0.675727	0.549371	0.960169	3.70874	0.531832	0.832577	0.682089	0.49222	5.08293	4.53157	4.12615	0.95188	5.03587	1.74093	6.74833	6.61197
9465	0	chr1	+	156676089	157009667	ENSGALT00000047645	11	2012	MSTRG.4174	DACH1	GO:0005634(nucleus);GO:0005737(cytoplasm);GO:0000122(negative regulation of transcription from RNA polymerase II promoter);GO:0006355(regulation of transcription, DNA-templated);GO:0005667(transcription factor complex);GO:0003700(transcription factor activity, sequence-specific DNA binding);GO:0001967(suckling behavior);GO:0010944(negative regulation of transcription by competitive promoter bindi…	NA	NA	NA	dachshund family transcription factor 1 [Source:HGNC Symbol;Acc:HGNC:2663]	0	0.09576	0.222239	0	0	0.285478	0.383244	0	0.180035	1.74799	0.864124	1.86933	1.89422	2.68268	0.983562	2.60608	0.779739
9566	0	chr1	+	165707166	165718950	ENSGALT00000027389	7	2780	MSTRG.4228	CNMD	GO:0016525(negative regulation of angiogenesis);GO:0016021(integral component of membrane);GO:0016020(membrane)	NA	NA	NA	chondromodulin [Source:HGNC Symbol;Acc:HGNC:17005]	0.485273	0.42808	0.2656	0.136705	0.469496	0.29655	0.622076	0.425205	0.365077	0.881812	2.26322	1.2362	6.24137	8.91843	26.4963	25.6305	23.5363
9576	0	chr1	-	165748041	165834895	ENSGALT00000027391	9	3231	MSTRG.4230	ELF1	GO:0005634(nucleus);GO:0050860(negative regulation of T cell receptor signaling pathway);GO:0045944(positive regulation of transcription from RNA polymerase II promoter);GO:0045893(positive regulation of transcription, DNA-templated);GO:0001817(regulation of cytokine production);GO:0003700(transcription factor activity, sequence-specific DNA binding);GO:0001077(transcriptional activator activity,…	NA	NA	NA	E74 like ETS transcription factor 1 [Source:HGNC Symbol;Acc:HGNC:3316]	0.28172	0.225397	0.968243	0	0.356035	0.294114	0.473685	0.893612	1.07421	0.673805	4.05009	0.618261	0.088996	3.34156	1.98158	2.58904	1.64535
9578	0	chr1	+	165835026	165856943	ENSGALT00000027397	10	4841	MSTRG.4232	WBP4	GO:0016607(nuclear speck);GO:0005681(spliceosomal complex);GO:0045292(mRNA cis splicing, via spliceosome);GO:0070064(proline-rich region binding);GO:0003676(nucleic acid binding);GO:0046872(metal ion binding);GO:0008270(zinc ion binding);GO:0005634(nucleus)	NA	NA	NA	WW domain binding protein 4 [Source:HGNC Symbol;Acc:HGNC:12739]	2.95573	2.68927	1.86168	1.47113	1.61986	1.71247	3.70788	3.99803	1.8587	6.39428	5.97297	7.57118	4.44903	5.88971	5.8776	6.95134	6.56155
9669	0	chr1	-	167481571	167484223	ENSGALT00000036492	2	2538	MSTRG.4267	TSC22D1	GO:0003700(transcription factor activity, sequence-specific DNA binding);GO:0006355(regulation of transcription, DNA-templated)	NA	NA	NA	TSC22 domain family protein 1 isoform 1 [Source:RefSeq peptide;Acc:NP_001012778]	0.524883	0.591385	0.878872	0.538787	0	0	0.235231	0.438017	0.808431	0.914098	2.96357	2.27964	1.93925	1.65352	9.61261	8.88689	4.39952
9682	0	chr1	+	167616594	167631380	ENSGALT00000071429	8	1860	MSTRG.4273	GPALPP1	NA	NA	NA	NA	GPALPP motifs containing 1 [Source:HGNC Symbol;Acc:HGNC:20298]	1.16138	1.19664	0.862731	1.00558	1.34585	1.35519	1.23071	1.31285	0.862263	1.96933	1.41132	1.97514	2.234	2.01558	4.40499	2.46084	2.8497
9771	0	chr1	-	168675482	168684566	ENSGALT00000027455	7	1372	MSTRG.4311	MED4	GO:0016592(mediator complex);GO:0016020(membrane);GO:0005654(nucleoplasm);GO:0005634(nucleus);GO:0045893(positive regulation of transcription, DNA-templated);GO:0030521(androgen receptor signaling pathway);GO:0030518(intracellular steroid hormone receptor signaling pathway);GO:0006367(transcription initiation from RNA polymerase II promoter);GO:0006366(transcription from RNA polymerase II promote…	NA	NA	NA	mediator complex subunit 4 [Source:HGNC Symbol;Acc:HGNC:17903]	0.891032	0.910584	0.433053	0.419692	0.948979	1.10237	0.677118	0.495198	0.651433	0.664317	0.549544	1.78672	2.14672	2.5458	3.60179	3.0151	5.35677
9774	0	chr1	+	168710780	168736807	ENSGALT00000030149	6	1573	MSTRG.4313	ITM2B	GO:0070062(extracellular exosome);GO:0043231(intracellular membrane-bounded organelle);GO:0031301(integral component of organelle membrane);GO:0030660(Golgi-associated vesicle membrane);GO:0016020(membrane);GO:0005886(plasma membrane);GO:0005794(Golgi apparatus);GO:0005615(extracellular space);GO:0005524(ATP binding);GO:0042985(negative regulation of amyloid precursor protein biosynthetic process…	NA	NA	NA	integral membrane protein 2B [Source:HGNC Symbol;Acc:HGNC:6174]	10.1694	17.1967	25.2525	17.9752	12.8908	17.1827	12.8941	12.4893	13.9108	21.9307	25.2682	23.489	36.9852	34.4129	27.0219	37.2571	43.1102
9836	0	chr1	+	169372228	169377659	ENSGALT00000027478	4	2143	MSTRG.4332	TRIM13	GO:0097038(perinuclear endoplasmic reticulum);GO:0005789(endoplasmic reticulum membrane);GO:0005737(cytoplasm);GO:1902187(negative regulation of viral release from host cell);GO:0051865(protein autoubiquitination);GO:0051092(positive regulation of NF-kappaB transcription factor activity);GO:0045087(innate immune response);GO:0043161(proteasome-mediated ubiquitin-dependent protein catabolic proces…	NA	NA	NA	tripartite motif containing 13 [Source:HGNC Symbol;Acc:HGNC:9976]	1.2513	2.29426	0.927671	1.48203	1.53709	1.89492	1.89442	2.10088	1.19108	0.565505	2.40741	2.20643	4.98791	5.28174	6.40068	5.02387	7.02364
[truncated: 1,649 more rows]
