# Supplementary material for: Transcriptome Analysis Reveals the Profile of Long Non-coding RNAs During Chicken Muscle Development
Source: Front Physiol. 2021 May 10;12:660370. doi: 10.3389/fphys.2021.660370 (PMC8141850; doi:10.3389/fphys.2021.660370)
Supplement: Supplementary Table 7 — Potential trans-target genes of DE-lncRNAs in profile 4 (XLSX). [file Table_7.XLSX]

## Sheet: Sheet1
Table S7 Potential cis- and trans-target genes of DE-lncRNAs in profile 4
mRNA	lncRNA_transcript	cis/trans	Pearson Correlation Coefficient
ENSGALT00000075097	MSTRG.10003.1	trans	0.832314
ENSGALT00000050474	MSTRG.10003.1	trans	0.82207
ENSGALT00000080406	MSTRG.10003.1	trans	0.821465
ENSGALT00000079941	MSTRG.10003.1	trans	0.91587
ENSGALT00000012992	MSTRG.10003.1	trans	0.849972
ENSGALT00000010889	MSTRG.10003.1	trans	0.819231
ENSGALT00000070427	MSTRG.10003.1	trans	0.833902
ENSGALT00000022573	MSTRG.10003.1	trans	0.861596
ENSGALT00000010596	MSTRG.10003.1	trans	0.850675
ENSGALT00000013655	MSTRG.10003.1	trans	0.8016
ENSGALT00000039460	MSTRG.10003.1	trans	0.825203
ENSGALT00000089520	MSTRG.10003.1	trans	0.914109
ENSGALT00000007817	MSTRG.10003.1	trans	0.867475
ENSGALT00000073403	MSTRG.10003.1	trans	0.842
ENSGALT00000014027	MSTRG.10003.1	trans	0.826156
ENSGALT00000067030	MSTRG.10003.1	trans	0.847528
ENSGALT00000071534	MSTRG.10003.1	trans	0.800385
ENSGALT00000052324	MSTRG.10003.1	trans	0.890938
ENSGALT00000015558	MSTRG.10003.1	trans	0.893974
ENSGALT00000038787	MSTRG.10003.1	trans	0.84404
ENSGALT00000015872	MSTRG.10003.1	trans	0.82994
ENSGALT00000015981	MSTRG.10003.1	trans	0.817712
ENSGALT00000059869	MSTRG.10003.1	trans	0.826623
ENSGALT00000046957	MSTRG.10003.1	trans	0.869336
ENSGALT00000087269	MSTRG.10003.1	trans	0.869591
ENSGALT00000059750	MSTRG.10003.1	trans	0.850744
ENSGALT00000080508	MSTRG.10003.1	trans	0.839554
ENSGALT00000080099	MSTRG.10003.1	trans	0.837169
ENSGALT00000018392	MSTRG.10003.1	trans	0.842957
ENSGALT00000048581	MSTRG.10003.1	trans	0.841715
ENSGALT00000038256	MSTRG.10003.1	trans	0.817778
ENSGALT00000044088	MSTRG.10003.1	trans	0.920742
ENSGALT00000056622	MSTRG.10003.1	trans	0.889332
ENSGALT00000054819	MSTRG.10003.1	trans	0.815217
ENSGALT00000042655	MSTRG.10003.1	trans	0.895089
ENSGALT00000019330	MSTRG.10003.1	trans	0.881228
ENSGALT00000085212	MSTRG.10003.1	trans	0.801354
ENSGALT00000020490	MSTRG.10003.1	trans	0.896061
ENSGALT00000020663	MSTRG.10003.1	trans	0.864107
ENSGALT00000046214	MSTRG.10003.1	trans	0.893455
ENSGALT00000044719	MSTRG.10003.1	trans	0.808039
ENSGALT00000020816	MSTRG.10003.1	trans	0.859022
ENSGALT00000020934	MSTRG.10003.1	trans	0.833492
ENSGALT00000043379	MSTRG.10003.1	trans	0.898556
ENSGALT00000053619	MSTRG.10003.1	trans	0.902493
ENSGALT00000021583	MSTRG.10003.1	trans	0.857864
ENSGALT00000063299	MSTRG.10003.1	trans	0.80071
ENSGALT00000050156	MSTRG.10003.1	trans	0.839094
ENSGALT00000027945	MSTRG.10003.1	trans	0.807272
ENSGALT00000021680	MSTRG.10003.1	trans	0.841877
ENSGALT00000069178	MSTRG.10003.1	trans	0.809008
ENSGALT00000023070	MSTRG.10003.1	trans	0.922144
ENSGALT00000023343	MSTRG.10003.1	trans	0.838345
ENSGALT00000075517	MSTRG.10003.1	trans	0.810794
ENSGALT00000023673	MSTRG.10003.1	trans	0.837641
ENSGALT00000024146	MSTRG.10003.1	trans	0.84842
ENSGALT00000024217	MSTRG.10003.1	trans	0.870212
ENSGALT00000075315	MSTRG.10003.1	trans	0.826607
ENSGALT00000024321	MSTRG.10003.1	trans	0.858155
ENSGALT00000024512	MSTRG.10003.1	trans	0.848824
ENSGALT00000024744	MSTRG.10003.1	trans	0.83116
ENSGALT00000080238	MSTRG.10003.1	trans	0.869212
ENSGALT00000024793	MSTRG.10003.1	trans	0.828493
ENSGALT00000024926	MSTRG.10003.1	trans	0.816891
ENSGALT00000024967	MSTRG.10003.1	trans	0.850687
ENSGALT00000054880	MSTRG.10003.1	trans	0.872535
ENSGALT00000001896	MSTRG.10003.1	trans	0.847729
ENSGALT00000036803	MSTRG.10003.1	trans	0.822152
ENSGALT00000025441	MSTRG.10003.1	trans	0.894608
ENSGALT00000025470	MSTRG.10003.1	trans	0.863959
ENSGALT00000068186	MSTRG.10003.1	trans	0.838299
ENSGALT00000026316	MSTRG.10003.1	trans	0.827693
ENSGALT00000026698	MSTRG.10003.1	trans	0.939186
ENSGALT00000051041	MSTRG.10003.1	trans	0.87343
ENSGALT00000026770	MSTRG.10003.1	trans	0.820134
ENSGALT00000071858	MSTRG.10003.1	trans	0.849076
ENSGALT00000036604	MSTRG.10003.1	trans	0.838724
ENSGALT00000084342	MSTRG.10003.1	trans	0.888578
ENSGALT00000087003	MSTRG.10003.1	trans	0.843255
ENSGALT00000052850	MSTRG.10003.1	trans	0.804405
ENSGALT00000027368	MSTRG.10003.1	trans	0.812176
ENSGALT00000027389	MSTRG.10003.1	trans	0.855117
ENSGALT00000036492	MSTRG.10003.1	trans	0.919039
ENSGALT00000071429	MSTRG.10003.1	trans	0.879654
ENSGALT00000027490	MSTRG.10003.1	trans	0.806992
ENSGALT00000027505	MSTRG.10003.1	trans	0.829237
ENSGALT00000036466	MSTRG.10003.1	trans	0.871331
ENSGALT00000027546	MSTRG.10003.1	trans	0.915789
ENSGALT00000027564	MSTRG.10003.1	trans	0.85937
ENSGALT00000027576	MSTRG.10003.1	trans	0.842793
ENSGALT00000027584	MSTRG.10003.1	trans	0.844982
ENSGALT00000075072	MSTRG.10003.1	trans	0.844203
ENSGALT00000027604	MSTRG.10003.1	trans	0.862688
ENSGALT00000027647	MSTRG.10003.1	trans	0.868733
ENSGALT00000027657	MSTRG.10003.1	trans	0.848805
ENSGALT00000089023	MSTRG.10003.1	trans	0.80038
ENSGALT00000027693	MSTRG.10003.1	trans	0.802789
ENSGALT00000027709	MSTRG.10003.1	trans	0.88099
ENSGALT00000030073	MSTRG.10003.1	trans	0.809031
ENSGALT00000081130	MSTRG.10003.1	trans	0.873238
ENSGALT00000027762	MSTRG.10003.1	trans	0.877769
ENSGALT00000058242	MSTRG.10003.1	trans	0.851188
ENSGALT00000027794	MSTRG.10003.1	trans	0.824801
ENSGALT00000027799	MSTRG.10003.1	trans	0.853126
ENSGALT00000062863	MSTRG.10003.1	trans	0.816877
ENSGALT00000031356	MSTRG.10003.1	trans	0.855982
ENSGALT00000035290	MSTRG.10003.1	trans	0.859371
ENSGALT00000028034	MSTRG.10003.1	trans	0.862448
ENSGALT00000027999	MSTRG.10003.1	trans	0.891525
ENSGALT00000084986	MSTRG.10003.1	trans	0.804967
ENSGALT00000027987	MSTRG.10003.1	trans	0.841216
ENSGALT00000027978	MSTRG.10003.1	trans	0.887766
ENSGALT00000064544	MSTRG.10003.1	trans	0.873083
ENSGALT00000047348	MSTRG.10003.1	trans	0.802835
ENSGALT00000084287	MSTRG.10003.1	trans	0.826923
ENSGALT00000002757	MSTRG.10003.1	trans	0.814885
ENSGALT00000090001	MSTRG.10003.1	trans	0.832899
ENSGALT00000078651	MSTRG.10003.1	trans	0.839834
ENSGALT00000006519	MSTRG.10003.1	trans	0.882834
ENSGALT00000006616	MSTRG.10003.1	trans	0.824026
ENSGALT00000006698	MSTRG.10003.1	trans	0.878967
ENSGALT00000084591	MSTRG.10003.1	trans	0.807182
ENSGALT00000085813	MSTRG.10003.1	trans	0.84174
ENSGALT00000007504	MSTRG.10003.1	trans	0.843361
ENSGALT00000009738	MSTRG.10003.1	trans	0.900653
ENSGALT00000009815	MSTRG.10003.1	trans	0.879886
ENSGALT00000070321	MSTRG.10003.1	trans	0.815675
ENSGALT00000010770	MSTRG.10003.1	trans	0.868204
ENSGALT00000010881	MSTRG.10003.1	trans	0.892147
ENSGALT00000075661	MSTRG.10003.1	trans	0.936995
ENSGALT00000011754	MSTRG.10003.1	trans	0.858997
ENSGALT00000011893	MSTRG.10003.1	trans	0.802039
ENSGALT00000012111	MSTRG.10003.1	trans	0.804889
ENSGALT00000012883	MSTRG.10003.1	trans	0.868976
ENSGALT00000061991	MSTRG.10003.1	trans	0.802655
ENSGALT00000013068	MSTRG.10003.1	trans	0.873778
ENSGALT00000074830	MSTRG.10003.1	trans	0.869644
ENSGALT00000079070	MSTRG.10003.1	trans	0.87017
ENSGALT00000090095	MSTRG.10003.1	trans	0.800524
ENSGALT00000066690	MSTRG.10003.1	trans	0.833067
ENSGALT00000004428	MSTRG.10003.1	trans	0.852994
ENSGALT00000070636	MSTRG.10003.1	trans	0.876713
ENSGALT00000004875	MSTRG.10003.1	trans	0.872006
ENSGALT00000061335	MSTRG.10003.1	trans	0.81423
ENSGALT00000005637	MSTRG.10003.1	trans	0.868339
ENSGALT00000006188	MSTRG.10003.1	trans	0.810285
ENSGALT00000054769	MSTRG.10003.1	trans	0.825289
ENSGALT00000052441	MSTRG.10003.1	trans	0.872317
ENSGALT00000007256	MSTRG.10003.1	trans	0.906418
ENSGALT00000007588	MSTRG.10003.1	trans	0.8091
ENSGALT00000083446	MSTRG.10003.1	trans	0.838161
ENSGALT00000008241	MSTRG.10003.1	trans	0.860342
ENSGALT00000008376	MSTRG.10003.1	trans	0.959336
ENSGALT00000008452	MSTRG.10003.1	trans	0.837129
ENSGALT00000056787	MSTRG.10003.1	trans	0.913797
ENSGALT00000021603	MSTRG.10003.1	trans	0.890345
ENSGALT00000068424	MSTRG.10003.1	trans	0.908523
ENSGALT00000077387	MSTRG.10003.1	trans	0.882165
ENSGALT00000089332	MSTRG.10003.1	trans	0.879933
ENSGALT00000070930	MSTRG.10003.1	trans	0.811932
ENSGALT00000060301	MSTRG.10003.1	trans	0.861589
ENSGALT00000086230	MSTRG.10003.1	trans	0.829945
ENSGALT00000060683	MSTRG.10003.1	trans	0.837993
ENSGALT00000000705	MSTRG.10003.1	trans	0.831972
ENSGALT00000000745	MSTRG.10003.1	trans	0.843552
ENSGALT00000000923	MSTRG.10003.1	trans	0.839134
ENSGALT00000069630	MSTRG.10003.1	trans	0.827478
ENSGALT00000079627	MSTRG.10003.1	trans	0.815136
ENSGALT00000003943	MSTRG.10003.1	trans	0.806414
ENSGALT00000070275	MSTRG.10003.1	trans	0.897011
ENSGALT00000089943	MSTRG.10003.1	trans	0.872227
ENSGALT00000076311	MSTRG.10003.1	trans	0.885566
ENSGALT00000007902	MSTRG.10003.1	trans	0.82453
ENSGALT00000007907	MSTRG.10003.1	trans	0.81953
ENSGALT00000036271	MSTRG.10003.1	trans	0.860981
ENSGALT00000044551	MSTRG.10003.1	trans	0.869193
ENSGALT00000070747	MSTRG.10003.1	trans	0.935306
ENSGALT00000009076	MSTRG.10003.1	trans	0.854577
ENSGALT00000009542	MSTRG.10003.1	trans	0.805482
ENSGALT00000010255	MSTRG.10003.1	trans	0.834194
ENSGALT00000010758	MSTRG.10003.1	trans	0.852179
ENSGALT00000044814	MSTRG.10003.1	trans	0.877691
ENSGALT00000069987	MSTRG.10003.1	trans	0.840515
ENSGALT00000036226	MSTRG.10003.1	trans	0.898525
ENSGALT00000049841	MSTRG.10003.1	trans	0.803154
ENSGALT00000012660	MSTRG.10003.1	trans	0.896346
ENSGALT00000074360	MSTRG.10003.1	trans	0.836068
ENSGALT00000073093	MSTRG.10003.1	trans	0.843819
ENSGALT00000089096	MSTRG.10003.1	trans	0.818726
ENSGALT00000047889	MSTRG.10003.1	trans	0.801521
ENSGALT00000002291	MSTRG.10003.1	trans	0.868078
ENSGALT00000074749	MSTRG.10003.1	trans	0.879355
ENSGALT00000004489	MSTRG.10003.1	trans	0.822408
ENSGALT00000059685	MSTRG.10003.1	trans	0.848164
ENSGALT00000064188	MSTRG.10003.1	trans	0.855665
ENSGALT00000029074	MSTRG.10003.1	trans	0.885546
ENSGALT00000005867	MSTRG.10003.1	trans	0.817187
ENSGALT00000052675	MSTRG.10003.1	trans	0.841953
ENSGALT00000010437	MSTRG.10003.1	trans	0.836647
ENSGALT00000057543	MSTRG.10003.1	trans	0.865989
ENSGALT00000061503	MSTRG.10003.1	trans	0.868233
ENSGALT00000063194	MSTRG.10003.1	trans	0.801763
ENSGALT00000005824	MSTRG.10003.1	trans	0.87703
ENSGALT00000017094	MSTRG.10003.1	trans	0.813215
ENSGALT00000089197	MSTRG.10003.1	trans	0.841102
ENSGALT00000034001	MSTRG.10003.1	trans	0.83379
ENSGALT00000007838	MSTRG.10003.1	trans	0.852942
ENSGALT00000008119	MSTRG.10003.1	trans	0.832204
ENSGALT00000009821	MSTRG.10003.1	trans	0.833948
ENSGALT00000053767	MSTRG.10003.1	trans	0.804655
ENSGALT00000089798	MSTRG.10003.1	trans	0.809054
ENSGALT00000046055	MSTRG.10003.1	trans	0.905828
ENSGALT00000011552	MSTRG.10003.1	trans	0.855345
ENSGALT00000089577	MSTRG.10003.1	trans	0.801978
ENSGALT00000075828	MSTRG.10003.1	trans	0.928456
ENSGALT00000055006	MSTRG.10003.1	trans	0.833733
ENSGALT00000003090	MSTRG.10003.1	trans	0.806759
ENSGALT00000074393	MSTRG.10003.1	trans	0.820843
ENSGALT00000003504	MSTRG.10003.1	trans	0.828848
ENSGALT00000049257	MSTRG.10003.1	trans	0.833706
ENSGALT00000003289	MSTRG.10003.1	trans	0.834448
ENSGALT00000003564	MSTRG.10003.1	trans	0.831883
ENSGALT00000004041	MSTRG.10003.1	trans	0.842285
ENSGALT00000004281	MSTRG.10003.1	trans	0.83876
ENSGALT00000075601	MSTRG.10003.1	trans	0.841368
ENSGALT00000006126	MSTRG.10003.1	trans	0.854849
ENSGALT00000035085	MSTRG.10003.1	trans	0.896576
ENSGALT00000009622	MSTRG.10003.1	trans	0.849181
ENSGALT00000010703	MSTRG.10003.1	trans	0.880785
ENSGALT00000010819	MSTRG.10003.1	trans	0.811182
ENSGALT00000011276	MSTRG.10003.1	trans	0.803142
ENSGALT00000011895	MSTRG.10003.1	trans	0.860611
ENSGALT00000052868	MSTRG.10003.1	trans	0.914721
ENSGALT00000050962	MSTRG.10003.1	trans	0.91092
ENSGALT00000047256	MSTRG.10003.1	trans	0.872064
ENSGALT00000080650	MSTRG.10003.1	trans	0.902448
ENSGALT00000051833	MSTRG.10003.1	trans	0.922157
ENSGALT00000067248	MSTRG.10003.1	trans	0.831024
ENSGALT00000040353	MSTRG.10003.1	trans	0.857016
ENSGALT00000014401	MSTRG.10003.1	trans	0.811322
ENSGALT00000011395	MSTRG.10003.1	trans	0.913302
ENSGALT00000082769	MSTRG.10003.1	trans	0.807384
ENSGALT00000007750	MSTRG.10003.1	trans	0.827283
ENSGALT00000007603	MSTRG.10003.1	trans	0.840873
ENSGALT00000042831	MSTRG.10003.1	trans	0.819772
ENSGALT00000020749	MSTRG.10003.1	trans	0.840488
ENSGALT00000005834	MSTRG.10003.1	trans	0.855375
ENSGALT00000079382	MSTRG.10003.1	trans	0.813214
ENSGALT00000004189	MSTRG.10003.1	trans	0.849954
ENSGALT00000073323	MSTRG.10003.1	trans	0.833565
ENSGALT00000048791	MSTRG.10003.1	trans	0.879986
ENSGALT00000001687	MSTRG.10003.1	trans	0.832858
ENSGALT00000083445	MSTRG.10003.1	trans	0.839068
ENSGALT00000087493	MSTRG.10003.1	trans	0.801113
ENSGALT00000003887	MSTRG.10003.1	trans	0.861052
ENSGALT00000004011	MSTRG.10003.1	trans	0.863847
ENSGALT00000087235	MSTRG.10003.1	trans	0.84856
ENSGALT00000004146	MSTRG.10003.1	trans	0.837467
ENSGALT00000085543	MSTRG.10003.1	trans	0.908374
ENSGALT00000084451	MSTRG.10003.1	trans	0.869254
ENSGALT00000006350	MSTRG.10003.1	trans	0.83308
ENSGALT00000081750	MSTRG.10003.1	trans	0.856521
ENSGALT00000039049	MSTRG.10003.1	trans	0.846891
ENSGALT00000065809	MSTRG.10003.1	trans	0.924853
ENSGALT00000087792	MSTRG.10003.1	trans	0.823058
ENSGALT00000086153	MSTRG.10003.1	trans	0.845768
ENSGALT00000009671	MSTRG.10003.1	trans	0.824
ENSGALT00000081713	MSTRG.10003.1	trans	0.868902
ENSGALT00000054085	MSTRG.10003.1	trans	0.937656
ENSGALT00000008796	MSTRG.10003.1	trans	0.894148
ENSGALT00000084155	MSTRG.10003.1	trans	0.812762
ENSGALT00000009321	MSTRG.10003.1	trans	0.881876
ENSGALT00000071092	MSTRG.10003.1	trans	0.843401
ENSGALT00000050924	MSTRG.10003.1	trans	0.867219
ENSGALT00000071478	MSTRG.10003.1	trans	0.856357
ENSGALT00000038545	MSTRG.10003.1	trans	0.881828
ENSGALT00000067041	MSTRG.10003.1	trans	0.802486
ENSGALT00000056719	MSTRG.10003.1	trans	0.845493
ENSGALT00000012017	MSTRG.10003.1	trans	0.868769
ENSGALT00000052805	MSTRG.10003.1	trans	0.824363
ENSGALT00000090282	MSTRG.10003.1	trans	0.850451
ENSGALT00000014236	MSTRG.10003.1	trans	0.88889
ENSGALT00000014256	MSTRG.10003.1	trans	0.892563
ENSGALT00000014723	MSTRG.10003.1	trans	0.899468
ENSGALT00000015310	MSTRG.10003.1	trans	0.836773
ENSGALT00000015719	MSTRG.10003.1	trans	0.886023
ENSGALT00000071457	MSTRG.10003.1	trans	0.850084
ENSGALT00000049055	MSTRG.10003.1	trans	0.842694
ENSGALT00000017555	MSTRG.10003.1	trans	0.924534
ENSGALT00000074546	MSTRG.10003.1	trans	0.869551
ENSGALT00000064064	MSTRG.10003.1	trans	0.846795
ENSGALT00000018231	MSTRG.10003.1	trans	0.802125
ENSGALT00000063503	MSTRG.10003.1	trans	0.866649
ENSGALT00000018407	MSTRG.10003.1	trans	0.86484
ENSGALT00000018432	MSTRG.10003.1	trans	0.829813
ENSGALT00000062180	MSTRG.10003.1	trans	0.861758
ENSGALT00000088085	MSTRG.10003.1	trans	0.876484
ENSGALT00000089494	MSTRG.10003.1	trans	0.870314
ENSGALT00000077329	MSTRG.10003.1	trans	0.814019
ENSGALT00000060717	MSTRG.10003.1	trans	0.834775
ENSGALT00000063458	MSTRG.10003.1	trans	0.801147
ENSGALT00000052723	MSTRG.10003.1	trans	0.879352
ENSGALT00000049670	MSTRG.10003.1	trans	0.92366
ENSGALT00000074181	MSTRG.10003.1	trans	0.890633
ENSGALT00000052026	MSTRG.10003.1	trans	0.816503
ENSGALT00000062173	MSTRG.10003.1	trans	0.920041
ENSGALT00000068549	MSTRG.10003.1	trans	0.896513
ENSGALT00000078762	MSTRG.10003.1	trans	0.820924
ENSGALT00000090074	MSTRG.10003.1	trans	0.855572
ENSGALT00000020734	MSTRG.10003.1	trans	0.805062
ENSGALT00000020914	MSTRG.10003.1	trans	0.806311
ENSGALT00000037175	MSTRG.10003.1	trans	0.881409
ENSGALT00000021019	MSTRG.10003.1	trans	0.804147
ENSGALT00000076723	MSTRG.10003.1	trans	0.837104
ENSGALT00000089756	MSTRG.10003.1	trans	0.845723
ENSGALT00000021488	MSTRG.10003.1	trans	0.855777
ENSGALT00000021930	MSTRG.10003.1	trans	0.878554
ENSGALT00000022120	MSTRG.10003.1	trans	0.806183
ENSGALT00000043443	MSTRG.10003.1	trans	0.838717
ENSGALT00000022344	MSTRG.10003.1	trans	0.938283
ENSGALT00000022497	MSTRG.10003.1	trans	0.839776
ENSGALT00000087098	MSTRG.10003.1	trans	0.852581
ENSGALT00000074135	MSTRG.10003.1	trans	0.845344
ENSGALT00000033559	MSTRG.10003.1	trans	0.813425
ENSGALT00000059775	MSTRG.10003.1	trans	0.843708
ENSGALT00000083523	MSTRG.10003.1	trans	0.811392
ENSGALT00000013684	MSTRG.10003.1	trans	0.804487
ENSGALT00000023897	MSTRG.10003.1	trans	0.904355
ENSGALT00000023980	MSTRG.10003.1	trans	0.878559
ENSGALT00000024169	MSTRG.10003.1	trans	0.845313
ENSGALT00000056828	MSTRG.10003.1	trans	0.814836
ENSGALT00000024447	MSTRG.10003.1	trans	0.869168
ENSGALT00000061521	MSTRG.10003.1	trans	0.81442
ENSGALT00000024516	MSTRG.10003.1	trans	0.908836
ENSGALT00000056075	MSTRG.10003.1	trans	0.845203
ENSGALT00000070165	MSTRG.10003.1	trans	0.836773
ENSGALT00000024757	MSTRG.10003.1	trans	0.868759
ENSGALT00000046248	MSTRG.10003.1	trans	0.882999
ENSGALT00000077751	MSTRG.10003.1	trans	0.836016
ENSGALT00000065508	MSTRG.10003.1	trans	0.828175
ENSGALT00000076275	MSTRG.10003.1	trans	0.803876
ENSGALT00000063593	MSTRG.10003.1	trans	0.838686
ENSGALT00000079069	MSTRG.10003.1	trans	0.820544
ENSGALT00000073829	MSTRG.10003.1	trans	0.883219
ENSGALT00000086942	MSTRG.10003.1	trans	0.94135
ENSGALT00000055417	MSTRG.10003.1	trans	0.908053
ENSGALT00000057104	MSTRG.10003.1	trans	0.813723
ENSGALT00000050090	MSTRG.10003.1	trans	0.864554
ENSGALT00000079087	MSTRG.10003.1	trans	0.935617
ENSGALT00000062717	MSTRG.10003.1	trans	0.931277
ENSGALT00000053186	MSTRG.10003.1	trans	0.845713
ENSGALT00000082785	MSTRG.10003.1	trans	0.840404
ENSGALT00000066923	MSTRG.10003.1	trans	0.889168
ENSGALT00000072778	MSTRG.10003.1	trans	0.850954
ENSGALT00000067339	MSTRG.10003.1	trans	0.807723
ENSGALT00000073355	MSTRG.10003.1	trans	0.872139
ENSGALT00000068981	MSTRG.10003.1	trans	0.820576
ENSGALT00000084352	MSTRG.10003.1	trans	0.806524
ENSGALT00000050630	MSTRG.10003.1	trans	0.892265
ENSGALT00000066837	MSTRG.10003.1	trans	0.862456
ENSGALT00000001589	MSTRG.10003.1	trans	0.822888
ENSGALT00000057267	MSTRG.10003.1	trans	0.864792
ENSGALT00000057521	MSTRG.10003.1	trans	0.878359
ENSGALT00000005189	MSTRG.10003.1	trans	0.813888
ENSGALT00000085976	MSTRG.10003.1	trans	0.878957
ENSGALT00000005954	MSTRG.10003.1	trans	0.803602
ENSGALT00000006098	MSTRG.10003.1	trans	0.861138
ENSGALT00000072864	MSTRG.10003.1	trans	0.819248
ENSGALT00000006749	MSTRG.10003.1	trans	0.87851
ENSGALT00000047847	MSTRG.10003.1	trans	0.807091
ENSGALT00000033989	MSTRG.10003.1	trans	0.864914
ENSGALT00000009316	MSTRG.10003.1	trans	0.844643
ENSGALT00000010129	MSTRG.10003.1	trans	0.909095
ENSGALT00000089290	MSTRG.10003.1	trans	0.851545
ENSGALT00000010979	MSTRG.10003.1	trans	0.821218
ENSGALT00000013007	MSTRG.10003.1	trans	0.843839
ENSGALT00000086870	MSTRG.10003.1	trans	0.866975
ENSGALT00000084892	MSTRG.10003.1	trans	0.875951
ENSGALT00000001015	MSTRG.10003.1	trans	0.824083
ENSGALT00000001830	MSTRG.10003.1	trans	0.905
ENSGALT00000001855	MSTRG.10003.1	trans	0.860352
ENSGALT00000004104	MSTRG.10003.1	trans	0.90179
ENSGALT00000004153	MSTRG.10003.1	trans	0.824617
ENSGALT00000004476	MSTRG.10003.1	trans	0.800245
ENSGALT00000084055	MSTRG.10003.1	trans	0.84172
ENSGALT00000051793	MSTRG.10003.1	trans	0.896323
ENSGALT00000089880	MSTRG.10003.1	trans	0.814834
ENSGALT00000007553	MSTRG.10003.1	trans	0.894111
ENSGALT00000060180	MSTRG.10003.1	trans	0.849243
ENSGALT00000016382	MSTRG.10003.1	trans	0.873161
ENSGALT00000084524	MSTRG.10003.1	trans	0.809622
ENSGALT00000039102	MSTRG.10003.1	trans	0.80848
ENSGALT00000062293	MSTRG.10003.1	trans	0.819411
ENSGALT00000000305	MSTRG.10003.1	trans	0.848031
ENSGALT00000000321	MSTRG.10003.1	trans	0.907623
ENSGALT00000089017	MSTRG.10003.1	trans	0.814034
ENSGALT00000081722	MSTRG.10003.1	trans	0.917024
ENSGALT00000089330	MSTRG.10003.1	trans	0.834352
ENSGALT00000079214	MSTRG.10003.1	trans	0.917736
ENSGALT00000049116	MSTRG.10003.1	trans	0.813997
ENSGALT00000077544	MSTRG.10003.1	trans	0.877653
ENSGALT00000043867	MSTRG.10003.1	trans	0.82075
ENSGALT00000077166	MSTRG.10003.1	trans	0.841961
ENSGALT00000062681	MSTRG.10003.1	trans	0.857814
ENSGALT00000087554	MSTRG.10003.1	trans	0.849466
ENSGALT00000001916	MSTRG.10003.1	trans	0.866076
ENSGALT00000075185	MSTRG.10003.1	trans	0.894014
ENSGALT00000068880	MSTRG.10003.1	trans	0.839331
ENSGALT00000003698	MSTRG.10003.1	trans	0.937121
ENSGALT00000071165	MSTRG.10003.1	trans	0.876747
ENSGALT00000071991	MSTRG.10003.1	trans	0.874748
ENSGALT00000067813	MSTRG.10003.1	trans	0.805455
ENSGALT00000005650	MSTRG.10003.1	trans	0.879699
ENSGALT00000077386	MSTRG.10003.1	trans	0.909621
ENSGALT00000076800	MSTRG.10003.1	trans	0.870707
ENSGALT00000055715	MSTRG.10003.1	trans	0.846558
ENSGALT00000010518	MSTRG.10003.1	trans	0.823846
ENSGALT00000076950	MSTRG.10003.1	trans	0.823397
ENSGALT00000045373	MSTRG.10003.1	trans	0.8189
ENSGALT00000060905	MSTRG.10003.1	trans	0.870702
ENSGALT00000012745	MSTRG.10003.1	trans	0.834883
ENSGALT00000051767	MSTRG.10003.1	trans	0.815182
ENSGALT00000045442	MSTRG.10003.1	trans	0.857521
ENSGALT00000088846	MSTRG.10003.1	trans	0.87114
ENSGALT00000077354	MSTRG.10003.1	trans	0.822107
ENSGALT00000089799	MSTRG.10003.1	trans	0.875122
ENSGALT00000072081	MSTRG.10003.1	trans	0.840655
ENSGALT00000044961	MSTRG.10003.1	trans	0.91258
ENSGALT00000083701	MSTRG.10003.1	trans	0.815364
ENSGALT00000085513	MSTRG.10003.1	trans	0.803361
ENSGALT00000085954	MSTRG.10003.1	trans	0.865731
ENSGALT00000000450	MSTRG.10003.1	trans	0.840491
ENSGALT00000084315	MSTRG.10003.1	trans	0.856686
ENSGALT00000084136	MSTRG.10003.1	trans	0.865318
ENSGALT00000000735	MSTRG.10003.1	trans	0.816347
ENSGALT00000000190	MSTRG.10003.1	trans	0.835683
ENSGALT00000001004	MSTRG.10003.1	trans	0.863322
ENSGALT00000004046	MSTRG.10003.1	trans	0.80053
ENSGALT00000004168	MSTRG.10003.1	trans	0.802045
ENSGALT00000048785	MSTRG.10003.1	trans	0.88635
ENSGALT00000072103	MSTRG.10003.1	trans	0.84789
ENSGALT00000065551	MSTRG.10003.1	trans	0.833478
ENSGALT00000074146	MSTRG.10003.1	trans	0.921614
ENSGALT00000052497	MSTRG.10003.1	trans	0.853856
ENSGALT00000058059	MSTRG.10003.1	trans	0.800401
ENSGALT00000065627	MSTRG.10003.1	trans	0.868277
ENSGALT00000002623	MSTRG.10003.1	trans	0.843163
ENSGALT00000021997	MSTRG.10003.1	trans	0.91305
ENSGALT00000068153	MSTRG.10003.1	trans	0.800554
ENSGALT00000087879	MSTRG.10003.1	trans	0.838609
ENSGALT00000046092	MSTRG.10003.1	trans	0.802631
ENSGALT00000004939	MSTRG.10003.1	trans	0.827863
ENSGALT00000060944	MSTRG.10003.1	trans	0.857195
ENSGALT00000004437	MSTRG.10003.1	trans	0.912822
ENSGALT00000000640	MSTRG.10003.1	trans	0.861549
ENSGALT00000000877	MSTRG.10003.1	trans	0.803127
ENSGALT00000041273	MSTRG.10003.1	trans	0.841636
ENSGALT00000043407	MSTRG.10003.1	trans	0.848605
ENSGALT00000005124	MSTRG.10003.1	trans	0.882365
ENSGALT00000049298	MSTRG.10003.1	trans	0.903857
ENSGALT00000090004	MSTRG.10003.1	trans	0.835334
ENSGALT00000089925	MSTRG.10003.1	trans	0.81372
ENSGALT00000075258	MSTRG.10003.1	trans	0.896637
ENSGALT00000072134	MSTRG.10003.1	trans	0.83527
ENSGALT00000061731	MSTRG.10003.1	trans	0.817416
ENSGALT00000006783	MSTRG.10003.1	trans	0.900315
ENSGALT00000057119	MSTRG.10003.1	trans	0.852993
ENSGALT00000067764	MSTRG.10003.1	trans	0.949495
ENSGALT00000055846	MSTRG.10003.1	trans	0.80202
ENSGALT00000043204	MSTRG.10003.1	trans	0.858767
ENSGALT00000056298	MSTRG.10003.1	trans	0.864922
ENSGALT00000014515	MSTRG.10003.1	trans	0.845827
ENSGALT00000014402	MSTRG.10003.1	trans	0.83411
ENSGALT00000014347	MSTRG.10003.1	trans	0.813877
ENSGALT00000067005	MSTRG.10003.1	trans	0.85088
ENSGALT00000014499	MSTRG.10003.1	trans	0.839009
ENSGALT00000044628	MSTRG.10003.1	trans	0.842651
ENSGALT00000013930	MSTRG.10003.1	trans	0.896269
ENSGALT00000015148	MSTRG.10003.1	trans	0.857295
ENSGALT00000038630	MSTRG.10003.1	trans	0.920729
ENSGALT00000031945	MSTRG.10003.1	trans	0.901381
ENSGALT00000015679	MSTRG.10003.1	trans	0.811825
ENSGALT00000015990	MSTRG.10003.1	trans	0.887832
ENSGALT00000016003	MSTRG.10003.1	trans	0.809808
ENSGALT00000088167	MSTRG.10003.1	trans	0.86667
ENSGALT00000061391	MSTRG.10003.1	trans	0.810886
ENSGALT00000047174	MSTRG.10003.1	trans	0.927345
ENSGALT00000017012	MSTRG.10003.1	trans	0.829893
ENSGALT00000056778	MSTRG.10003.1	trans	0.826246
ENSGALT00000017350	MSTRG.10003.1	trans	0.885788
ENSGALT00000017430	MSTRG.10003.1	trans	0.842304
ENSGALT00000075302	MSTRG.10003.1	trans	0.803292
ENSGALT00000037704	MSTRG.10003.1	trans	0.816631
ENSGALT00000018261	MSTRG.10003.1	trans	0.825289
ENSGALT00000020225	MSTRG.10003.1	trans	0.822808
ENSGALT00000031799	MSTRG.10003.1	trans	0.833003
ENSGALT00000073491	MSTRG.10003.1	trans	0.836333
ENSGALT00000043188	MSTRG.10003.1	trans	0.860865
ENSGALT00000055895	MSTRG.10003.1	trans	0.853145
ENSGALT00000073609	MSTRG.10003.1	trans	0.883733
ENSGALT00000024587	MSTRG.10003.1	trans	0.929273
ENSGALT00000024710	MSTRG.10003.1	trans	0.884034
ENSGALT00000024849	MSTRG.10003.1	trans	0.861118
ENSGALT00000037233	MSTRG.10003.1	trans	0.849658
ENSGALT00000025012	MSTRG.10003.1	trans	0.802443
ENSGALT00000086191	MSTRG.10003.1	trans	0.817819
ENSGALT00000071026	MSTRG.10003.1	trans	0.882406
ENSGALT00000048718	MSTRG.10003.1	trans	0.820909
ENSGALT00000085911	MSTRG.10003.1	trans	0.863615
ENSGALT00000026373	MSTRG.10003.1	trans	0.815623
ENSGALT00000045991	MSTRG.10003.1	trans	0.891023
ENSGALT00000036909	MSTRG.10003.1	trans	0.811045
ENSGALT00000026525	MSTRG.10003.1	trans	0.811468
ENSGALT00000026527	MSTRG.10003.1	trans	0.828284
ENSGALT00000031597	MSTRG.10003.1	trans	0.882873
ENSGALT00000026632	MSTRG.10003.1	trans	0.868509
ENSGALT00000087598	MSTRG.10003.1	trans	0.897356
ENSGALT00000045844	MSTRG.10003.1	trans	0.925264
ENSGALT00000070540	MSTRG.10003.1	trans	0.933109
ENSGALT00000026872	MSTRG.10003.1	trans	0.867055
ENSGALT00000026905	MSTRG.10003.1	trans	0.871329
ENSGALT00000026906	MSTRG.10003.1	trans	0.842679
ENSGALT00000026909	MSTRG.10003.1	trans	0.853632
ENSGALT00000036701	MSTRG.10003.1	trans	0.860858
ENSGALT00000085757	MSTRG.10003.1	trans	0.912128
ENSGALT00000053181	MSTRG.10003.1	trans	0.840122
ENSGALT00000048105	MSTRG.10003.1	trans	0.886457
ENSGALT00000079418	MSTRG.10003.1	trans	0.815219
ENSGALT00000055115	MSTRG.10003.1	trans	0.849146
ENSGALT00000051936	MSTRG.10003.1	trans	0.921187
ENSGALT00000045328	MSTRG.10003.1	trans	0.841675
ENSGALT00000040650	MSTRG.10003.1	trans	0.809477
ENSGALT00000006172	MSTRG.10003.1	trans	0.836571
ENSGALT00000053963	MSTRG.10003.1	trans	0.849713
ENSGALT00000009540	MSTRG.10003.1	trans	0.804085
ENSGALT00000032393	MSTRG.10003.1	trans	0.836331
ENSGALT00000087889	MSTRG.10003.1	trans	0.82932
ENSGALT00000055134	MSTRG.10003.1	trans	0.840357
ENSGALT00000080817	MSTRG.10003.1	trans	0.845231
ENSGALT00000012454	MSTRG.10003.1	trans	0.870385
ENSGALT00000012561	MSTRG.10003.1	trans	0.935694
ENSGALT00000012977	MSTRG.10003.1	trans	0.892426
ENSGALT00000089383	MSTRG.10003.1	trans	0.892587
ENSGALT00000013105	MSTRG.10003.1	trans	0.869326
ENSGALT00000014121	MSTRG.10003.1	trans	0.823705
ENSGALT00000050002	MSTRG.10003.1	trans	0.854304
ENSGALT00000015275	MSTRG.10003.1	trans	0.881296
ENSGALT00000083348	MSTRG.10003.1	trans	0.817639
ENSGALT00000015464	MSTRG.10003.1	trans	0.825796
ENSGALT00000046144	MSTRG.10003.1	trans	0.811195
ENSGALT00000073698	MSTRG.10003.1	trans	0.952104
ENSGALT00000015841	MSTRG.10003.1	trans	0.830934
ENSGALT00000062895	MSTRG.10003.1	trans	0.823206
ENSGALT00000062629	MSTRG.10003.1	trans	0.845821
ENSGALT00000016121	MSTRG.10003.1	trans	0.855696
ENSGALT00000016263	MSTRG.10003.1	trans	0.928918
ENSGALT00000075193	MSTRG.10003.1	trans	0.888154
ENSGALT00000087579	MSTRG.10003.1	trans	0.807504
ENSGALT00000016572	MSTRG.10003.1	trans	0.842012
ENSGALT00000050685	MSTRG.10003.1	trans	0.830757
ENSGALT00000016708	MSTRG.10003.1	trans	0.850623
ENSGALT00000054579	MSTRG.10003.1	trans	0.880047
ENSGALT00000017483	MSTRG.10003.1	trans	0.931709
ENSGALT00000077480	MSTRG.10003.1	trans	0.806605
ENSGALT00000055938	MSTRG.10003.1	trans	0.901395
ENSGALT00000076827	MSTRG.10003.1	trans	0.842618
ENSGALT00000089401	MSTRG.10003.1	trans	0.859121
ENSGALT00000057780	MSTRG.10003.1	trans	0.825735
ENSGALT00000080400	MSTRG.10003.1	trans	0.858478
ENSGALT00000018826	MSTRG.10003.1	trans	0.807859
ENSGALT00000018879	MSTRG.10003.1	trans	0.847924
ENSGALT00000018988	MSTRG.10003.1	trans	0.835618
ENSGALT00000044834	MSTRG.10003.1	trans	0.832405
ENSGALT00000019387	MSTRG.10003.1	trans	0.818693
ENSGALT00000086663	MSTRG.10003.1	trans	0.825301
ENSGALT00000019584	MSTRG.10003.1	trans	0.813828
ENSGALT00000019591	MSTRG.10003.1	trans	0.843023
ENSGALT00000019679	MSTRG.10003.1	trans	0.835139
ENSGALT00000019819	MSTRG.10003.1	trans	0.86701
ENSGALT00000019958	MSTRG.10003.1	trans	0.822355
ENSGALT00000019968	MSTRG.10003.1	trans	0.914945
ENSGALT00000022719	MSTRG.10003.1	trans	0.854181
ENSGALT00000021577	MSTRG.10003.1	trans	0.856048
ENSGALT00000009189	MSTRG.10003.1	trans	0.869824
ENSGALT00000022604	MSTRG.10003.1	trans	0.946244
ENSGALT00000088976	MSTRG.10003.1	trans	0.83997
ENSGALT00000067693	MSTRG.10003.1	trans	0.812164
ENSGALT00000024191	MSTRG.10003.1	trans	0.808128
ENSGALT00000037262	MSTRG.10003.1	trans	0.908607
ENSGALT00000024255	MSTRG.10003.1	trans	0.900492
ENSGALT00000025319	MSTRG.10003.1	trans	0.850959
ENSGALT00000066643	MSTRG.10003.1	trans	0.833867
ENSGALT00000082980	MSTRG.10003.1	trans	0.895875
ENSGALT00000055374	MSTRG.10003.1	trans	0.804672
ENSGALT00000006762	MSTRG.10003.1	trans	0.836284
ENSGALT00000021741	MSTRG.10003.1	trans	0.846836
ENSGALT00000019104	MSTRG.10003.1	trans	0.822826
ENSGALT00000008962	MSTRG.10003.1	trans	0.812832
ENSGALT00000044761	MSTRG.10003.1	trans	0.861226
ENSGALT00000087610	MSTRG.10003.1	trans	0.839868
ENSGALT00000010998	MSTRG.10003.1	trans	0.806562
ENSGALT00000078084	MSTRG.10003.1	trans	0.863428
ENSGALT00000012217	MSTRG.10003.1	trans	0.804817
ENSGALT00000069744	MSTRG.10003.1	trans	0.822178
ENSGALT00000030003	MSTRG.10003.1	trans	0.839341
ENSGALT00000013673	MSTRG.10003.1	trans	0.876873
ENSGALT00000013750	MSTRG.10003.1	trans	0.847307
ENSGALT00000013978	MSTRG.10003.1	trans	0.812484
ENSGALT00000084517	MSTRG.10003.1	trans	0.871775
ENSGALT00000015480	MSTRG.10003.1	trans	0.830429
ENSGALT00000015838	MSTRG.10003.1	trans	0.803656
ENSGALT00000016420	MSTRG.10003.1	trans	0.818926
ENSGALT00000017099	MSTRG.10003.1	trans	0.817125
ENSGALT00000017187	MSTRG.10003.1	trans	0.927838
ENSGALT00000017348	MSTRG.10003.1	trans	0.953452
ENSGALT00000086129	MSTRG.10003.1	trans	0.847976
ENSGALT00000062171	MSTRG.10003.1	trans	0.802126
ENSGALT00000018836	MSTRG.10003.1	trans	0.925972
ENSGALT00000018906	MSTRG.10003.1	trans	0.869234
ENSGALT00000037443	MSTRG.10003.1	trans	0.831504
ENSGALT00000037416	MSTRG.10003.1	trans	0.827176
ENSGALT00000019249	MSTRG.10003.1	trans	0.857139
ENSGALT00000019349	MSTRG.10003.1	trans	0.845571
ENSGALT00000019608	MSTRG.10003.1	trans	0.873533
ENSGALT00000019620	MSTRG.10003.1	trans	0.896805
ENSGALT00000019869	MSTRG.10003.1	trans	0.853919
ENSGALT00000019970	MSTRG.10003.1	trans	0.828028
ENSGALT00000019973	MSTRG.10003.1	trans	0.824356
ENSGALT00000064280	MSTRG.10003.1	trans	0.909402
ENSGALT00000066343	MSTRG.10003.1	trans	0.810445
ENSGALT00000020164	MSTRG.10003.1	trans	0.836353
ENSGALT00000020241	MSTRG.10003.1	trans	0.847406
ENSGALT00000037204	MSTRG.10003.1	trans	0.81002
ENSGALT00000067499	MSTRG.10003.1	trans	0.825414
ENSGALT00000052159	MSTRG.10003.1	trans	0.895459
ENSGALT00000062466	MSTRG.10003.1	trans	0.87813
ENSGALT00000003816	MSTRG.10003.1	trans	0.802928
ENSGALT00000041145	MSTRG.10003.1	trans	0.806739
ENSGALT00000072851	MSTRG.10003.1	trans	0.895786
ENSGALT00000075752	MSTRG.10003.1	trans	0.855247
ENSGALT00000043639	MSTRG.10003.1	trans	0.86296
ENSGALT00000004876	MSTRG.10003.1	trans	0.863469
ENSGALT00000085394	MSTRG.10003.1	trans	0.816179
ENSGALT00000006896	MSTRG.10003.1	trans	0.880051
ENSGALT00000045018	MSTRG.10003.1	trans	0.804446
ENSGALT00000063525	MSTRG.10003.1	trans	0.90257
ENSGALT00000008787	MSTRG.10003.1	trans	0.872193
ENSGALT00000010253	MSTRG.10003.1	trans	0.859597
ENSGALT00000066995	MSTRG.10003.1	trans	0.809831
ENSGALT00000048977	MSTRG.10003.1	trans	0.847304
ENSGALT00000074219	MSTRG.10003.1	trans	0.847181
ENSGALT00000072356	MSTRG.10003.1	trans	0.862922
ENSGALT00000012181	MSTRG.10003.1	trans	0.830458
ENSGALT00000012719	MSTRG.10003.1	trans	0.835513
ENSGALT00000013142	MSTRG.10003.1	trans	0.83388
ENSGALT00000033172	MSTRG.10003.1	trans	0.864551
ENSGALT00000033097	MSTRG.10003.1	trans	0.817143
ENSGALT00000014609	MSTRG.10003.1	trans	0.818044
ENSGALT00000014943	MSTRG.10003.1	trans	0.873527
ENSGALT00000015047	MSTRG.10003.1	trans	0.850343
ENSGALT00000080706	MSTRG.10003.1	trans	0.846396
ENSGALT00000032966	MSTRG.10003.1	trans	0.871588
ENSGALT00000017125	MSTRG.10003.1	trans	0.811468
ENSGALT00000004979	MSTRG.10003.1	trans	0.875647
ENSGALT00000005512	MSTRG.10003.1	trans	0.809457
ENSGALT00000006545	MSTRG.10003.1	trans	0.854999
ENSGALT00000085684	MSTRG.10003.1	trans	0.811286
ENSGALT00000013401	MSTRG.10003.1	trans	0.843936
ENSGALT00000013848	MSTRG.10003.1	trans	0.895135
ENSGALT00000014333	MSTRG.10003.1	trans	0.833979
ENSGALT00000014468	MSTRG.10003.1	trans	0.804399
ENSGALT00000084180	MSTRG.10003.1	trans	0.807272
ENSGALT00000048883	MSTRG.10003.1	trans	0.878629
ENSGALT00000015119	MSTRG.10003.1	trans	0.846027
ENSGALT00000081971	MSTRG.10003.1	trans	0.854265
ENSGALT00000055980	MSTRG.10003.1	trans	0.8127
ENSGALT00000053170	MSTRG.10003.1	trans	0.807388
ENSGALT00000057481	MSTRG.10003.1	trans	0.913575
ENSGALT00000060385	MSTRG.10003.1	trans	0.808647
ENSGALT00000081935	MSTRG.10003.1	trans	0.93906
ENSGALT00000017723	MSTRG.10003.1	trans	0.811289
ENSGALT00000017724	MSTRG.10003.1	trans	0.886733
ENSGALT00000017873	MSTRG.10003.1	trans	0.803174
ENSGALT00000018729	MSTRG.10003.1	trans	0.835263
ENSGALT00000083093	MSTRG.10003.1	trans	0.850386
ENSGALT00000019110	MSTRG.10003.1	trans	0.807662
ENSGALT00000019704	MSTRG.10003.1	trans	0.866592
ENSGALT00000019743	MSTRG.10003.1	trans	0.835486
ENSGALT00000087229	MSTRG.10003.1	trans	0.82295
ENSGALT00000037806	MSTRG.10003.1	trans	0.808495
ENSGALT00000083433	MSTRG.10003.1	trans	0.839819
ENSGALT00000020476	MSTRG.10003.1	trans	0.937512
ENSGALT00000088067	MSTRG.10003.1	trans	0.817587
ENSGALT00000053716	MSTRG.10003.1	trans	0.87239
ENSGALT00000003408	MSTRG.10003.1	trans	0.832299
ENSGALT00000003977	MSTRG.10003.1	trans	0.857504
ENSGALT00000005139	MSTRG.10003.1	trans	0.913783
ENSGALT00000006824	MSTRG.10003.1	trans	0.840383
ENSGALT00000007530	MSTRG.10003.1	trans	0.818973
ENSGALT00000073213	MSTRG.10003.1	trans	0.895165
ENSGALT00000064776	MSTRG.10003.1	trans	0.950031
ENSGALT00000007683	MSTRG.10003.1	trans	0.917145
ENSGALT00000008503	MSTRG.10003.1	trans	0.847096
ENSGALT00000008801	MSTRG.10003.1	trans	0.925334
ENSGALT00000009401	MSTRG.10003.1	trans	0.872204
ENSGALT00000009749	MSTRG.10003.1	trans	0.822104
ENSGALT00000044254	MSTRG.10003.1	trans	0.841626
ENSGALT00000048337	MSTRG.10003.1	trans	0.857766
ENSGALT00000014698	MSTRG.10003.1	trans	0.826383
ENSGALT00000038354	MSTRG.10003.1	trans	0.823042
ENSGALT00000062080	MSTRG.10003.1	trans	0.896338
ENSGALT00000017177	MSTRG.10003.1	trans	0.84138
ENSGALT00000017302	MSTRG.10003.1	trans	0.850874
ENSGALT00000038017	MSTRG.10003.1	trans	0.851067
ENSGALT00000089894	MSTRG.10003.1	trans	0.853625
ENSGALT00000082578	MSTRG.10003.1	trans	0.864787
ENSGALT00000078804	MSTRG.10003.1	trans	0.880281
ENSGALT00000051196	MSTRG.10003.1	trans	0.880154
ENSGALT00000009680	MSTRG.10003.1	trans	0.827147
ENSGALT00000049937	MSTRG.10003.1	trans	0.938296
ENSGALT00000008592	MSTRG.10003.1	trans	0.859553
ENSGALT00000049594	MSTRG.10003.1	trans	0.906681
ENSGALT00000008137	MSTRG.10003.1	trans	0.84607
ENSGALT00000004678	MSTRG.10003.1	trans	0.880343
ENSGALT00000010972	MSTRG.10003.1	trans	0.851746
ENSGALT00000033368	MSTRG.10003.1	trans	0.840332
ENSGALT00000012259	MSTRG.10003.1	trans	0.879993
ENSGALT00000058391	MSTRG.10003.1	trans	0.858657
ENSGALT00000059427	MSTRG.10003.1	trans	0.904676
ENSGALT00000079098	MSTRG.10003.1	trans	0.832703
ENSGALT00000088052	MSTRG.10003.1	trans	0.830823
ENSGALT00000039316	MSTRG.10003.1	trans	0.856953
ENSGALT00000085879	MSTRG.10003.1	trans	0.820388
ENSGALT00000015394	MSTRG.10003.1	trans	0.826804
ENSGALT00000043771	MSTRG.10003.1	trans	0.831467
ENSGALT00000016857	MSTRG.10003.1	trans	0.912427
ENSGALT00000016905	MSTRG.10003.1	trans	0.83204
ENSGALT00000089189	MSTRG.10003.1	trans	0.817046
ENSGALT00000078888	MSTRG.10003.1	trans	0.810495
ENSGALT00000068063	MSTRG.10003.1	trans	0.885276
ENSGALT00000060444	MSTRG.10003.1	trans	0.843183
ENSGALT00000061384	MSTRG.10003.1	trans	0.833334
ENSGALT00000062999	MSTRG.10003.1	trans	0.872191
ENSGALT00000053719	MSTRG.10003.1	trans	0.820145
ENSGALT00000079326	MSTRG.10003.1	trans	0.811237
ENSGALT00000064862	MSTRG.10003.1	trans	0.871774
ENSGALT00000050026	MSTRG.10003.1	trans	0.801846
ENSGALT00000075753	MSTRG.10003.1	trans	0.806889
ENSGALT00000004088	MSTRG.10003.1	trans	0.87603
ENSGALT00000043835	MSTRG.10003.1	trans	0.836924
ENSGALT00000005332	MSTRG.10003.1	trans	0.808837
ENSGALT00000032852	MSTRG.10003.1	trans	0.88564
ENSGALT00000023752	MSTRG.10003.1	trans	0.823307
ENSGALT00000047115	MSTRG.10003.1	trans	0.829178
ENSGALT00000060109	MSTRG.10003.1	trans	0.801694
ENSGALT00000023780	MSTRG.10003.1	trans	0.802483
ENSGALT00000023799	MSTRG.10003.1	trans	0.845474
ENSGALT00000023900	MSTRG.10003.1	trans	0.842473
ENSGALT00000007061	MSTRG.10003.1	trans	0.854818
ENSGALT00000085782	MSTRG.10003.1	trans	0.863456
ENSGALT00000007047	MSTRG.10003.1	trans	0.821317
ENSGALT00000006998	MSTRG.10003.1	trans	0.811455
ENSGALT00000058162	MSTRG.10003.1	trans	0.850515
ENSGALT00000020615	MSTRG.10003.1	trans	0.933731
ENSGALT00000000294	MSTRG.10003.1	trans	0.839896
ENSGALT00000024669	MSTRG.10003.1	trans	0.812433
ENSGALT00000044387	MSTRG.10003.1	trans	0.846756
ENSGALT00000023681	MSTRG.10003.1	trans	0.854467
ENSGALT00000023631	MSTRG.10003.1	trans	0.9107
ENSGALT00000033927	MSTRG.10003.1	trans	0.883406
ENSGALT00000043880	MSTRG.10003.1	trans	0.8184
ENSGALT00000044321	MSTRG.10003.1	trans	0.803688
ENSGALT00000025296	MSTRG.10003.1	trans	0.803205
ENSGALT00000037609	MSTRG.10003.1	trans	0.865238
ENSGALT00000025326	MSTRG.10003.1	trans	0.815968
ENSGALT00000078336	MSTRG.10003.1	trans	0.826688
ENSGALT00000026517	MSTRG.10003.1	trans	0.828325
ENSGALT00000075097	MSTRG.10117.1	trans	0.848981
ENSGALT00000056542	MSTRG.10117.1	trans	0.879235
ENSGALT00000080406	MSTRG.10117.1	trans	0.80475
ENSGALT00000079941	MSTRG.10117.1	trans	0.841463
ENSGALT00000022417	MSTRG.10117.1	trans	0.832087
ENSGALT00000012992	MSTRG.10117.1	trans	0.81838
ENSGALT00000040237	MSTRG.10117.1	trans	0.865375
ENSGALT00000078403	MSTRG.10117.1	trans	0.817774
ENSGALT00000022732	MSTRG.10117.1	trans	0.908843
ENSGALT00000065648	MSTRG.10117.1	trans	0.889445
ENSGALT00000022573	MSTRG.10117.1	trans	0.869096
ENSGALT00000010596	MSTRG.10117.1	trans	0.843289
ENSGALT00000066806	MSTRG.10117.1	trans	0.911511
ENSGALT00000013655	MSTRG.10117.1	trans	0.903898
ENSGALT00000013487	MSTRG.10117.1	trans	0.934924
ENSGALT00000070013	MSTRG.10117.1	trans	0.899548
ENSGALT00000089520	MSTRG.10117.1	trans	0.82518
ENSGALT00000007817	MSTRG.10117.1	trans	0.896411
ENSGALT00000053602	MSTRG.10117.1	trans	0.877335
ENSGALT00000073403	MSTRG.10117.1	trans	0.807572
ENSGALT00000014027	MSTRG.10117.1	trans	0.840569
ENSGALT00000067030	MSTRG.10117.1	trans	0.857955
ENSGALT00000071534	MSTRG.10117.1	trans	0.891183
ENSGALT00000014601	MSTRG.10117.1	trans	0.824796
ENSGALT00000014681	MSTRG.10117.1	trans	0.926372
ENSGALT00000069750	MSTRG.10117.1	trans	0.878135
ENSGALT00000038899	MSTRG.10117.1	trans	0.838764
ENSGALT00000075780	MSTRG.10117.1	trans	0.869937
ENSGALT00000015558	MSTRG.10117.1	trans	0.848258
ENSGALT00000038787	MSTRG.10117.1	trans	0.811793
ENSGALT00000015872	MSTRG.10117.1	trans	0.888487
ENSGALT00000059869	MSTRG.10117.1	trans	0.914283
ENSGALT00000016160	MSTRG.10117.1	trans	0.845616
ENSGALT00000016192	MSTRG.10117.1	trans	0.877405
ENSGALT00000016200	MSTRG.10117.1	trans	0.891896
ENSGALT00000016314	MSTRG.10117.1	trans	0.842754
ENSGALT00000016526	MSTRG.10117.1	trans	0.878786
ENSGALT00000016642	MSTRG.10117.1	trans	0.882639
ENSGALT00000059750	MSTRG.10117.1	trans	0.849825
ENSGALT00000080508	MSTRG.10117.1	trans	0.919398
ENSGALT00000080099	MSTRG.10117.1	trans	0.807648
ENSGALT00000018392	MSTRG.10117.1	trans	0.894021
ENSGALT00000086829	MSTRG.10117.1	trans	0.83437
ENSGALT00000084682	MSTRG.10117.1	trans	0.915893
ENSGALT00000018395	MSTRG.10117.1	trans	0.894138
ENSGALT00000038256	MSTRG.10117.1	trans	0.914137
ENSGALT00000056622	MSTRG.10117.1	trans	0.828824
ENSGALT00000042655	MSTRG.10117.1	trans	0.891176
ENSGALT00000052453	MSTRG.10117.1	trans	0.810726
ENSGALT00000019330	MSTRG.10117.1	trans	0.889782
ENSGALT00000019431	MSTRG.10117.1	trans	0.875935
ENSGALT00000019440	MSTRG.10117.1	trans	0.902475
ENSGALT00000085212	MSTRG.10117.1	trans	0.925267
ENSGALT00000067504	MSTRG.10117.1	trans	0.830305
ENSGALT00000020663	MSTRG.10117.1	trans	0.917659
ENSGALT00000020714	MSTRG.10117.1	trans	0.891087
ENSGALT00000088935	MSTRG.10117.1	trans	0.841362
ENSGALT00000052099	MSTRG.10117.1	trans	0.905265
ENSGALT00000020816	MSTRG.10117.1	trans	0.883697
ENSGALT00000020916	MSTRG.10117.1	trans	0.930293
ENSGALT00000020977	MSTRG.10117.1	trans	0.893393
ENSGALT00000043379	MSTRG.10117.1	trans	0.866945
ENSGALT00000053619	MSTRG.10117.1	trans	0.878264
ENSGALT00000063299	MSTRG.10117.1	trans	0.90577
ENSGALT00000022912	MSTRG.10117.1	trans	0.804529
ENSGALT00000022984	MSTRG.10117.1	trans	0.936034
ENSGALT00000023014	MSTRG.10117.1	trans	0.880674
ENSGALT00000027945	MSTRG.10117.1	trans	0.906447
ENSGALT00000069178	MSTRG.10117.1	trans	0.90323
ENSGALT00000023070	MSTRG.10117.1	trans	0.871824
ENSGALT00000023343	MSTRG.10117.1	trans	0.911822
ENSGALT00000075517	MSTRG.10117.1	trans	0.846975
ENSGALT00000023425	MSTRG.10117.1	trans	0.93028
ENSGALT00000023646	MSTRG.10117.1	trans	0.921746
ENSGALT00000023656	MSTRG.10117.1	trans	0.870881
ENSGALT00000023673	MSTRG.10117.1	trans	0.882063
ENSGALT00000024146	MSTRG.10117.1	trans	0.838865
ENSGALT00000075315	MSTRG.10117.1	trans	0.886145
ENSGALT00000024321	MSTRG.10117.1	trans	0.889308
ENSGALT00000024512	MSTRG.10117.1	trans	0.858787
ENSGALT00000024530	MSTRG.10117.1	trans	0.827701
ENSGALT00000036922	MSTRG.10117.1	trans	0.883191
ENSGALT00000024670	MSTRG.10117.1	trans	0.834028
ENSGALT00000080238	MSTRG.10117.1	trans	0.87716
ENSGALT00000024793	MSTRG.10117.1	trans	0.91447
ENSGALT00000024844	MSTRG.10117.1	trans	0.930583
ENSGALT00000088454	MSTRG.10117.1	trans	0.87453
ENSGALT00000024926	MSTRG.10117.1	trans	0.896621
ENSGALT00000049190	MSTRG.10117.1	trans	0.84084
ENSGALT00000024991	MSTRG.10117.1	trans	0.879875
ENSGALT00000001896	MSTRG.10117.1	trans	0.88189
ENSGALT00000036803	MSTRG.10117.1	trans	0.901594
ENSGALT00000025441	MSTRG.10117.1	trans	0.853778
ENSGALT00000025470	MSTRG.10117.1	trans	0.910012
ENSGALT00000025518	MSTRG.10117.1	trans	0.835759
ENSGALT00000068186	MSTRG.10117.1	trans	0.908475
ENSGALT00000059575	MSTRG.10117.1	trans	0.885983
ENSGALT00000080819	MSTRG.10117.1	trans	0.881096
ENSGALT00000026316	MSTRG.10117.1	trans	0.886369
ENSGALT00000026698	MSTRG.10117.1	trans	0.843938
ENSGALT00000051041	MSTRG.10117.1	trans	0.931428
ENSGALT00000026770	MSTRG.10117.1	trans	0.858156
ENSGALT00000071858	MSTRG.10117.1	trans	0.891083
ENSGALT00000041401	MSTRG.10117.1	trans	0.889993
ENSGALT00000036604	MSTRG.10117.1	trans	0.805445
ENSGALT00000047061	MSTRG.10117.1	trans	0.802339
ENSGALT00000084342	MSTRG.10117.1	trans	0.831602
ENSGALT00000027117	MSTRG.10117.1	trans	0.84835
ENSGALT00000047217	MSTRG.10117.1	trans	0.810571
ENSGALT00000027240	MSTRG.10117.1	trans	0.896203
ENSGALT00000052850	MSTRG.10117.1	trans	0.846057
ENSGALT00000027285	MSTRG.10117.1	trans	0.832707
ENSGALT00000061543	MSTRG.10117.1	trans	0.920395
ENSGALT00000078149	MSTRG.10117.1	trans	0.938723
ENSGALT00000027389	MSTRG.10117.1	trans	0.871614
ENSGALT00000071429	MSTRG.10117.1	trans	0.852098
ENSGALT00000027455	MSTRG.10117.1	trans	0.932375
ENSGALT00000027478	MSTRG.10117.1	trans	0.863813
ENSGALT00000027490	MSTRG.10117.1	trans	0.819768
ENSGALT00000027505	MSTRG.10117.1	trans	0.84071
ENSGALT00000027509	MSTRG.10117.1	trans	0.926707
ENSGALT00000027564	MSTRG.10117.1	trans	0.893671
ENSGALT00000027576	MSTRG.10117.1	trans	0.858335
ENSGALT00000027604	MSTRG.10117.1	trans	0.8285
ENSGALT00000047717	MSTRG.10117.1	trans	0.82319
ENSGALT00000088625	MSTRG.10117.1	trans	0.933965
ENSGALT00000089023	MSTRG.10117.1	trans	0.860678
ENSGALT00000027693	MSTRG.10117.1	trans	0.952473
ENSGALT00000027735	MSTRG.10117.1	trans	0.852935
ENSGALT00000030073	MSTRG.10117.1	trans	0.882115
ENSGALT00000081130	MSTRG.10117.1	trans	0.847252
ENSGALT00000058242	MSTRG.10117.1	trans	0.946357
ENSGALT00000027794	MSTRG.10117.1	trans	0.852506
ENSGALT00000027799	MSTRG.10117.1	trans	0.917831
ENSGALT00000087046	MSTRG.10117.1	trans	0.914464
ENSGALT00000070354	MSTRG.10117.1	trans	0.808983
ENSGALT00000030044	MSTRG.10117.1	trans	0.81702
ENSGALT00000073257	MSTRG.10117.1	trans	0.924602
ENSGALT00000028034	MSTRG.10117.1	trans	0.849049
ENSGALT00000027999	MSTRG.10117.1	trans	0.800346
ENSGALT00000027987	MSTRG.10117.1	trans	0.841036
ENSGALT00000027978	MSTRG.10117.1	trans	0.888374
ENSGALT00000064544	MSTRG.10117.1	trans	0.880373
ENSGALT00000027966	MSTRG.10117.1	trans	0.811136
ENSGALT00000047348	MSTRG.10117.1	trans	0.819402
ENSGALT00000070067	MSTRG.10117.1	trans	0.845937
ENSGALT00000002757	MSTRG.10117.1	trans	0.818256
ENSGALT00000090001	MSTRG.10117.1	trans	0.868425
ENSGALT00000039969	MSTRG.10117.1	trans	0.870971
ENSGALT00000078651	MSTRG.10117.1	trans	0.870335
ENSGALT00000006519	MSTRG.10117.1	trans	0.846986
ENSGALT00000006616	MSTRG.10117.1	trans	0.865444
ENSGALT00000089586	MSTRG.10117.1	trans	0.925056
ENSGALT00000084591	MSTRG.10117.1	trans	0.895179
ENSGALT00000085813	MSTRG.10117.1	trans	0.922936
ENSGALT00000007504	MSTRG.10117.1	trans	0.925532
ENSGALT00000009738	MSTRG.10117.1	trans	0.881659
ENSGALT00000009815	MSTRG.10117.1	trans	0.845395
ENSGALT00000070321	MSTRG.10117.1	trans	0.891845
ENSGALT00000010711	MSTRG.10117.1	trans	0.813939
ENSGALT00000010770	MSTRG.10117.1	trans	0.902837
ENSGALT00000011148	MSTRG.10117.1	trans	0.876457
ENSGALT00000011156	MSTRG.10117.1	trans	0.888936
ENSGALT00000075661	MSTRG.10117.1	trans	0.830704
ENSGALT00000062948	MSTRG.10117.1	trans	0.920692
ENSGALT00000045614	MSTRG.10117.1	trans	0.913196
ENSGALT00000043680	MSTRG.10117.1	trans	0.960193
ENSGALT00000011893	MSTRG.10117.1	trans	0.81633
ENSGALT00000012111	MSTRG.10117.1	trans	0.897287
ENSGALT00000085532	MSTRG.10117.1	trans	0.804195
ENSGALT00000028529	MSTRG.10117.1	trans	0.904384
ENSGALT00000012808	MSTRG.10117.1	trans	0.857913
ENSGALT00000012883	MSTRG.10117.1	trans	0.887502
ENSGALT00000061991	MSTRG.10117.1	trans	0.823893
ENSGALT00000079070	MSTRG.10117.1	trans	0.867809
ENSGALT00000040402	MSTRG.10117.1	trans	0.814098
ENSGALT00000043964	MSTRG.10117.1	trans	0.803843
ENSGALT00000090095	MSTRG.10117.1	trans	0.933761
ENSGALT00000003878	MSTRG.10117.1	trans	0.887903
ENSGALT00000066690	MSTRG.10117.1	trans	0.910223
ENSGALT00000070636	MSTRG.10117.1	trans	0.859269
ENSGALT00000004875	MSTRG.10117.1	trans	0.854864
ENSGALT00000068955	MSTRG.10117.1	trans	0.83325
ENSGALT00000061335	MSTRG.10117.1	trans	0.816591
ENSGALT00000005637	MSTRG.10117.1	trans	0.822973
ENSGALT00000067822	MSTRG.10117.1	trans	0.898458
ENSGALT00000006188	MSTRG.10117.1	trans	0.925108
ENSGALT00000086809	MSTRG.10117.1	trans	0.866636
ENSGALT00000052441	MSTRG.10117.1	trans	0.868413
ENSGALT00000007178	MSTRG.10117.1	trans	0.892764
ENSGALT00000007256	MSTRG.10117.1	trans	0.818953
ENSGALT00000007450	MSTRG.10117.1	trans	0.838505
ENSGALT00000007588	MSTRG.10117.1	trans	0.822751
ENSGALT00000008241	MSTRG.10117.1	trans	0.8436
ENSGALT00000008376	MSTRG.10117.1	trans	0.807491
ENSGALT00000039221	MSTRG.10117.1	trans	0.831343
ENSGALT00000008452	MSTRG.10117.1	trans	0.918137
ENSGALT00000063435	MSTRG.10117.1	trans	0.824125
ENSGALT00000068424	MSTRG.10117.1	trans	0.813171
ENSGALT00000077387	MSTRG.10117.1	trans	0.852675
ENSGALT00000089332	MSTRG.10117.1	trans	0.84087
ENSGALT00000070497	MSTRG.10117.1	trans	0.832972
ENSGALT00000070930	MSTRG.10117.1	trans	0.809907
ENSGALT00000060301	MSTRG.10117.1	trans	0.864366
ENSGALT00000086230	MSTRG.10117.1	trans	0.866142
ENSGALT00000060683	MSTRG.10117.1	trans	0.8514
ENSGALT00000038833	MSTRG.10117.1	trans	0.898444
ENSGALT00000085961	MSTRG.10117.1	trans	0.840033
ENSGALT00000000705	MSTRG.10117.1	trans	0.893114
ENSGALT00000000745	MSTRG.10117.1	trans	0.836264
ENSGALT00000000923	MSTRG.10117.1	trans	0.873969
ENSGALT00000069630	MSTRG.10117.1	trans	0.835942
ENSGALT00000079627	MSTRG.10117.1	trans	0.801547
ENSGALT00000003943	MSTRG.10117.1	trans	0.907309
ENSGALT00000070275	MSTRG.10117.1	trans	0.878063
ENSGALT00000083257	MSTRG.10117.1	trans	0.931169
ENSGALT00000089943	MSTRG.10117.1	trans	0.863527
ENSGALT00000045074	MSTRG.10117.1	trans	0.849286
ENSGALT00000007996	MSTRG.10117.1	trans	0.885683
ENSGALT00000036271	MSTRG.10117.1	trans	0.819558
ENSGALT00000044551	MSTRG.10117.1	trans	0.829445
ENSGALT00000070747	MSTRG.10117.1	trans	0.805231
ENSGALT00000008837	MSTRG.10117.1	trans	0.946498
ENSGALT00000009076	MSTRG.10117.1	trans	0.806333
ENSGALT00000076775	MSTRG.10117.1	trans	0.937944
ENSGALT00000009542	MSTRG.10117.1	trans	0.843053
ENSGALT00000010255	MSTRG.10117.1	trans	0.831162
ENSGALT00000056234	MSTRG.10117.1	trans	0.911607
ENSGALT00000069987	MSTRG.10117.1	trans	0.833951
ENSGALT00000011817	MSTRG.10117.1	trans	0.828475
ENSGALT00000012029	MSTRG.10117.1	trans	0.947505
ENSGALT00000036226	MSTRG.10117.1	trans	0.905645
ENSGALT00000049841	MSTRG.10117.1	trans	0.896464
ENSGALT00000012660	MSTRG.10117.1	trans	0.903347
ENSGALT00000085716	MSTRG.10117.1	trans	0.876322
ENSGALT00000066744	MSTRG.10117.1	trans	0.826672
ENSGALT00000074360	MSTRG.10117.1	trans	0.885568
ENSGALT00000078457	MSTRG.10117.1	trans	0.814743
ENSGALT00000073093	MSTRG.10117.1	trans	0.883774
ENSGALT00000089096	MSTRG.10117.1	trans	0.916935
ENSGALT00000047889	MSTRG.10117.1	trans	0.892241
ENSGALT00000073298	MSTRG.10117.1	trans	0.817887
ENSGALT00000002291	MSTRG.10117.1	trans	0.874641
ENSGALT00000059685	MSTRG.10117.1	trans	0.897319
ENSGALT00000078180	MSTRG.10117.1	trans	0.834386
ENSGALT00000004733	MSTRG.10117.1	trans	0.890697
ENSGALT00000029074	MSTRG.10117.1	trans	0.887241
ENSGALT00000005867	MSTRG.10117.1	trans	0.884047
ENSGALT00000009585	MSTRG.10117.1	trans	0.929104
ENSGALT00000071618	MSTRG.10117.1	trans	0.822157
ENSGALT00000009806	MSTRG.10117.1	trans	0.916014
ENSGALT00000023233	MSTRG.10117.1	trans	0.911034
ENSGALT00000086452	MSTRG.10117.1	trans	0.810509
ENSGALT00000069960	MSTRG.10117.1	trans	0.823365
ENSGALT00000010437	MSTRG.10117.1	trans	0.838843
ENSGALT00000081675	MSTRG.10117.1	trans	0.87866
ENSGALT00000057543	MSTRG.10117.1	trans	0.900402
ENSGALT00000061503	MSTRG.10117.1	trans	0.840739
ENSGALT00000070058	MSTRG.10117.1	trans	0.804028
ENSGALT00000076593	MSTRG.10117.1	trans	0.920993
ENSGALT00000063194	MSTRG.10117.1	trans	0.893595
ENSGALT00000088782	MSTRG.10117.1	trans	0.803162
ENSGALT00000004886	MSTRG.10117.1	trans	0.925848
ENSGALT00000034318	MSTRG.10117.1	trans	0.864906
ENSGALT00000005824	MSTRG.10117.1	trans	0.921913
ENSGALT00000089197	MSTRG.10117.1	trans	0.854994
ENSGALT00000034001	MSTRG.10117.1	trans	0.882759
ENSGALT00000007838	MSTRG.10117.1	trans	0.803655
ENSGALT00000008119	MSTRG.10117.1	trans	0.904831
ENSGALT00000008918	MSTRG.10117.1	trans	0.886492
ENSGALT00000033712	MSTRG.10117.1	trans	0.90347
ENSGALT00000053767	MSTRG.10117.1	trans	0.937143
ENSGALT00000060227	MSTRG.10117.1	trans	0.87448
ENSGALT00000089577	MSTRG.10117.1	trans	0.855674
ENSGALT00000075828	MSTRG.10117.1	trans	0.80768
ENSGALT00000044955	MSTRG.10117.1	trans	0.834557
ENSGALT00000085631	MSTRG.10117.1	trans	0.951915
ENSGALT00000055006	MSTRG.10117.1	trans	0.91933
ENSGALT00000003090	MSTRG.10117.1	trans	0.917138
ENSGALT00000075861	MSTRG.10117.1	trans	0.861538
ENSGALT00000003504	MSTRG.10117.1	trans	0.92505
ENSGALT00000062571	MSTRG.10117.1	trans	0.853024
ENSGALT00000049257	MSTRG.10117.1	trans	0.874819
ENSGALT00000003289	MSTRG.10117.1	trans	0.888274
ENSGALT00000004041	MSTRG.10117.1	trans	0.881668
ENSGALT00000078399	MSTRG.10117.1	trans	0.903174
ENSGALT00000004281	MSTRG.10117.1	trans	0.924022
ENSGALT00000072278	MSTRG.10117.1	trans	0.844828
ENSGALT00000075601	MSTRG.10117.1	trans	0.84419
ENSGALT00000084096	MSTRG.10117.1	trans	0.848082
ENSGALT00000087059	MSTRG.10117.1	trans	0.930145
ENSGALT00000006126	MSTRG.10117.1	trans	0.865115
ENSGALT00000039252	MSTRG.10117.1	trans	0.904904
ENSGALT00000039230	MSTRG.10117.1	trans	0.921809
ENSGALT00000007277	MSTRG.10117.1	trans	0.928737
ENSGALT00000035085	MSTRG.10117.1	trans	0.860737
ENSGALT00000008976	MSTRG.10117.1	trans	0.946457
ENSGALT00000009622	MSTRG.10117.1	trans	0.907217
ENSGALT00000010637	MSTRG.10117.1	trans	0.863707
ENSGALT00000010703	MSTRG.10117.1	trans	0.867094
ENSGALT00000011276	MSTRG.10117.1	trans	0.87698
ENSGALT00000050962	MSTRG.10117.1	trans	0.832169
ENSGALT00000080650	MSTRG.10117.1	trans	0.804601
ENSGALT00000069999	MSTRG.10117.1	trans	0.811526
ENSGALT00000088262	MSTRG.10117.1	trans	0.819864
ENSGALT00000051833	MSTRG.10117.1	trans	0.885264
ENSGALT00000079538	MSTRG.10117.1	trans	0.804363
ENSGALT00000053789	MSTRG.10117.1	trans	0.86271
ENSGALT00000040353	MSTRG.10117.1	trans	0.937069
ENSGALT00000056925	MSTRG.10117.1	trans	0.907989
ENSGALT00000011395	MSTRG.10117.1	trans	0.838737
ENSGALT00000082769	MSTRG.10117.1	trans	0.849321
ENSGALT00000007750	MSTRG.10117.1	trans	0.873825
ENSGALT00000007603	MSTRG.10117.1	trans	0.940926
ENSGALT00000007488	MSTRG.10117.1	trans	0.846036
ENSGALT00000042831	MSTRG.10117.1	trans	0.816293
ENSGALT00000006449	MSTRG.10117.1	trans	0.909391
ENSGALT00000020749	MSTRG.10117.1	trans	0.841459
ENSGALT00000006164	MSTRG.10117.1	trans	0.821457
ENSGALT00000079382	MSTRG.10117.1	trans	0.903352
ENSGALT00000005397	MSTRG.10117.1	trans	0.85124
ENSGALT00000048338	MSTRG.10117.1	trans	0.818321
ENSGALT00000034784	MSTRG.10117.1	trans	0.823683
ENSGALT00000004255	MSTRG.10117.1	trans	0.811005
ENSGALT00000049092	MSTRG.10117.1	trans	0.802183
ENSGALT00000073323	MSTRG.10117.1	trans	0.862943
ENSGALT00000088261	MSTRG.10117.1	trans	0.879356
ENSGALT00000048791	MSTRG.10117.1	trans	0.817704
ENSGALT00000001687	MSTRG.10117.1	trans	0.839428
ENSGALT00000052915	MSTRG.10117.1	trans	0.826693
ENSGALT00000083445	MSTRG.10117.1	trans	0.855922
ENSGALT00000073675	MSTRG.10117.1	trans	0.851423
ENSGALT00000083394	MSTRG.10117.1	trans	0.87164
ENSGALT00000001524	MSTRG.10117.1	trans	0.909097
ENSGALT00000003204	MSTRG.10117.1	trans	0.883992
ENSGALT00000004146	MSTRG.10117.1	trans	0.919443
ENSGALT00000004180	MSTRG.10117.1	trans	0.859696
ENSGALT00000039926	MSTRG.10117.1	trans	0.844996
ENSGALT00000085543	MSTRG.10117.1	trans	0.806524
ENSGALT00000084451	MSTRG.10117.1	trans	0.806198
ENSGALT00000004849	MSTRG.10117.1	trans	0.876354
ENSGALT00000005809	MSTRG.10117.1	trans	0.850305
ENSGALT00000081750	MSTRG.10117.1	trans	0.88605
ENSGALT00000089233	MSTRG.10117.1	trans	0.829946
ENSGALT00000008678	MSTRG.10117.1	trans	0.800474
ENSGALT00000087366	MSTRG.10117.1	trans	0.863673
ENSGALT00000086153	MSTRG.10117.1	trans	0.840717
ENSGALT00000009671	MSTRG.10117.1	trans	0.856811
ENSGALT00000081713	MSTRG.10117.1	trans	0.847801
ENSGALT00000008364	MSTRG.10117.1	trans	0.827562
ENSGALT00000008796	MSTRG.10117.1	trans	0.847118
ENSGALT00000084155	MSTRG.10117.1	trans	0.915568
ENSGALT00000009321	MSTRG.10117.1	trans	0.884973
ENSGALT00000047893	MSTRG.10117.1	trans	0.826847
ENSGALT00000050924	MSTRG.10117.1	trans	0.802996
ENSGALT00000058038	MSTRG.10117.1	trans	0.803909
ENSGALT00000012133	MSTRG.10117.1	trans	0.886826
ENSGALT00000038352	MSTRG.10117.1	trans	0.955295
ENSGALT00000087655	MSTRG.10117.1	trans	0.836576
ENSGALT00000083582	MSTRG.10117.1	trans	0.838251
ENSGALT00000089288	MSTRG.10117.1	trans	0.921274
ENSGALT00000014137	MSTRG.10117.1	trans	0.830418
ENSGALT00000090282	MSTRG.10117.1	trans	0.933143
ENSGALT00000014221	MSTRG.10117.1	trans	0.890258
ENSGALT00000048340	MSTRG.10117.1	trans	0.865774
ENSGALT00000014723	MSTRG.10117.1	trans	0.81353
ENSGALT00000015310	MSTRG.10117.1	trans	0.858976
ENSGALT00000015719	MSTRG.10117.1	trans	0.823302
ENSGALT00000084512	MSTRG.10117.1	trans	0.807255
ENSGALT00000071457	MSTRG.10117.1	trans	0.829017
ENSGALT00000046369	MSTRG.10117.1	trans	0.909162
ENSGALT00000049055	MSTRG.10117.1	trans	0.908075
ENSGALT00000017661	MSTRG.10117.1	trans	0.884393
ENSGALT00000074546	MSTRG.10117.1	trans	0.828987
ENSGALT00000017975	MSTRG.10117.1	trans	0.802642
ENSGALT00000043274	MSTRG.10117.1	trans	0.83625
ENSGALT00000064064	MSTRG.10117.1	trans	0.887261
ENSGALT00000018238	MSTRG.10117.1	trans	0.930008
ENSGALT00000037767	MSTRG.10117.1	trans	0.886162
ENSGALT00000063503	MSTRG.10117.1	trans	0.815109
ENSGALT00000018407	MSTRG.10117.1	trans	0.842345
ENSGALT00000073854	MSTRG.10117.1	trans	0.839482
ENSGALT00000074489	MSTRG.10117.1	trans	0.867174
ENSGALT00000058182	MSTRG.10117.1	trans	0.822154
ENSGALT00000062180	MSTRG.10117.1	trans	0.913815
ENSGALT00000089987	MSTRG.10117.1	trans	0.874285
ENSGALT00000088085	MSTRG.10117.1	trans	0.84615
ENSGALT00000060717	MSTRG.10117.1	trans	0.844617
ENSGALT00000063458	MSTRG.10117.1	trans	0.867027
ENSGALT00000052723	MSTRG.10117.1	trans	0.871214
ENSGALT00000049670	MSTRG.10117.1	trans	0.814501
ENSGALT00000064440	MSTRG.10117.1	trans	0.860575
ENSGALT00000074371	MSTRG.10117.1	trans	0.880498
ENSGALT00000074181	MSTRG.10117.1	trans	0.827455
ENSGALT00000052026	MSTRG.10117.1	trans	0.895888
ENSGALT00000080275	MSTRG.10117.1	trans	0.825666
ENSGALT00000057176	MSTRG.10117.1	trans	0.930332
ENSGALT00000078762	MSTRG.10117.1	trans	0.913019
ENSGALT00000079713	MSTRG.10117.1	trans	0.801759
ENSGALT00000090074	MSTRG.10117.1	trans	0.914352
ENSGALT00000047776	MSTRG.10117.1	trans	0.890449
ENSGALT00000020734	MSTRG.10117.1	trans	0.819523
ENSGALT00000088363	MSTRG.10117.1	trans	0.850931
ENSGALT00000020798	MSTRG.10117.1	trans	0.891828
ENSGALT00000020914	MSTRG.10117.1	trans	0.821055
ENSGALT00000037211	MSTRG.10117.1	trans	0.801371
ENSGALT00000037175	MSTRG.10117.1	trans	0.890628
ENSGALT00000021019	MSTRG.10117.1	trans	0.924373
ENSGALT00000065466	MSTRG.10117.1	trans	0.851525
ENSGALT00000021325	MSTRG.10117.1	trans	0.880031
ENSGALT00000089756	MSTRG.10117.1	trans	0.86667
ENSGALT00000021488	MSTRG.10117.1	trans	0.8737
ENSGALT00000021930	MSTRG.10117.1	trans	0.839723
ENSGALT00000022120	MSTRG.10117.1	trans	0.925576
ENSGALT00000043443	MSTRG.10117.1	trans	0.865742
ENSGALT00000022336	MSTRG.10117.1	trans	0.825825
ENSGALT00000022344	MSTRG.10117.1	trans	0.870781
ENSGALT00000088927	MSTRG.10117.1	trans	0.867861
ENSGALT00000022497	MSTRG.10117.1	trans	0.824796
ENSGALT00000062984	MSTRG.10117.1	trans	0.811396
ENSGALT00000074135	MSTRG.10117.1	trans	0.84145
ENSGALT00000033559	MSTRG.10117.1	trans	0.86137
ENSGALT00000059775	MSTRG.10117.1	trans	0.825709
ENSGALT00000013684	MSTRG.10117.1	trans	0.874977
ENSGALT00000023805	MSTRG.10117.1	trans	0.807489
ENSGALT00000058834	MSTRG.10117.1	trans	0.83495
ENSGALT00000023980	MSTRG.10117.1	trans	0.920459
ENSGALT00000024028	MSTRG.10117.1	trans	0.910912
ENSGALT00000030930	MSTRG.10117.1	trans	0.830982
ENSGALT00000036842	MSTRG.10117.1	trans	0.861318
ENSGALT00000024304	MSTRG.10117.1	trans	0.909446
ENSGALT00000066032	MSTRG.10117.1	trans	0.86453
ENSGALT00000024398	MSTRG.10117.1	trans	0.868451
ENSGALT00000056828	MSTRG.10117.1	trans	0.894188
ENSGALT00000024447	MSTRG.10117.1	trans	0.852812
ENSGALT00000061521	MSTRG.10117.1	trans	0.918586
ENSGALT00000024516	MSTRG.10117.1	trans	0.909764
ENSGALT00000056075	MSTRG.10117.1	trans	0.834945
ENSGALT00000070165	MSTRG.10117.1	trans	0.939026
ENSGALT00000024757	MSTRG.10117.1	trans	0.869106
ENSGALT00000077725	MSTRG.10117.1	trans	0.90466
ENSGALT00000086297	MSTRG.10117.1	trans	0.822291
ENSGALT00000078564	MSTRG.10117.1	trans	0.916518
ENSGALT00000047715	MSTRG.10117.1	trans	0.902944
ENSGALT00000074711	MSTRG.10117.1	trans	0.806858
ENSGALT00000046248	MSTRG.10117.1	trans	0.85406
ENSGALT00000054535	MSTRG.10117.1	trans	0.816524
ENSGALT00000065508	MSTRG.10117.1	trans	0.912243
ENSGALT00000076275	MSTRG.10117.1	trans	0.960508
ENSGALT00000083374	MSTRG.10117.1	trans	0.853591
ENSGALT00000063593	MSTRG.10117.1	trans	0.822146
ENSGALT00000079069	MSTRG.10117.1	trans	0.91664
ENSGALT00000056858	MSTRG.10117.1	trans	0.896894
ENSGALT00000055417	MSTRG.10117.1	trans	0.85319
ENSGALT00000079087	MSTRG.10117.1	trans	0.801495
ENSGALT00000082785	MSTRG.10117.1	trans	0.812275
ENSGALT00000066923	MSTRG.10117.1	trans	0.872013
ENSGALT00000072778	MSTRG.10117.1	trans	0.831178
ENSGALT00000077854	MSTRG.10117.1	trans	0.82273
ENSGALT00000059730	MSTRG.10117.1	trans	0.918421
ENSGALT00000058959	MSTRG.10117.1	trans	0.898055
ENSGALT00000073355	MSTRG.10117.1	trans	0.884648
ENSGALT00000073058	MSTRG.10117.1	trans	0.848497
ENSGALT00000080514	MSTRG.10117.1	trans	0.896961
ENSGALT00000001589	MSTRG.10117.1	trans	0.871153
ENSGALT00000001850	MSTRG.10117.1	trans	0.878407
ENSGALT00000048919	MSTRG.10117.1	trans	0.923001
ENSGALT00000057521	MSTRG.10117.1	trans	0.922916
ENSGALT00000074779	MSTRG.10117.1	trans	0.901737
ENSGALT00000005189	MSTRG.10117.1	trans	0.871775
ENSGALT00000005954	MSTRG.10117.1	trans	0.858314
ENSGALT00000006098	MSTRG.10117.1	trans	0.844322
ENSGALT00000084821	MSTRG.10117.1	trans	0.842546
ENSGALT00000044506	MSTRG.10117.1	trans	0.840173
ENSGALT00000006749	MSTRG.10117.1	trans	0.909826
ENSGALT00000047847	MSTRG.10117.1	trans	0.86236
ENSGALT00000009067	MSTRG.10117.1	trans	0.896898
ENSGALT00000033989	MSTRG.10117.1	trans	0.825984
ENSGALT00000009316	MSTRG.10117.1	trans	0.905595
ENSGALT00000086677	MSTRG.10117.1	trans	0.866977
ENSGALT00000082031	MSTRG.10117.1	trans	0.895097
ENSGALT00000084713	MSTRG.10117.1	trans	0.839688
ENSGALT00000010129	MSTRG.10117.1	trans	0.836154
ENSGALT00000054629	MSTRG.10117.1	trans	0.856341
ENSGALT00000010979	MSTRG.10117.1	trans	0.800506
ENSGALT00000063653	MSTRG.10117.1	trans	0.878184
ENSGALT00000051401	MSTRG.10117.1	trans	0.889646
ENSGALT00000013007	MSTRG.10117.1	trans	0.848248
ENSGALT00000089761	MSTRG.10117.1	trans	0.931045
ENSGALT00000082524	MSTRG.10117.1	trans	0.818534
ENSGALT00000059985	MSTRG.10117.1	trans	0.925268
ENSGALT00000001830	MSTRG.10117.1	trans	0.872874
ENSGALT00000001855	MSTRG.10117.1	trans	0.856133
ENSGALT00000077442	MSTRG.10117.1	trans	0.840744
ENSGALT00000001864	MSTRG.10117.1	trans	0.888049
ENSGALT00000002040	MSTRG.10117.1	trans	0.859023
ENSGALT00000040296	MSTRG.10117.1	trans	0.843545
ENSGALT00000004104	MSTRG.10117.1	trans	0.903534
ENSGALT00000004153	MSTRG.10117.1	trans	0.860994
ENSGALT00000083249	MSTRG.10117.1	trans	0.866392
ENSGALT00000058629	MSTRG.10117.1	trans	0.801512
ENSGALT00000089880	MSTRG.10117.1	trans	0.830004
ENSGALT00000007392	MSTRG.10117.1	trans	0.851925
ENSGALT00000007553	MSTRG.10117.1	trans	0.889202
ENSGALT00000060180	MSTRG.10117.1	trans	0.853948
ENSGALT00000084524	MSTRG.10117.1	trans	0.851401
ENSGALT00000039102	MSTRG.10117.1	trans	0.84692
ENSGALT00000073921	MSTRG.10117.1	trans	0.88828
ENSGALT00000062293	MSTRG.10117.1	trans	0.904162
ENSGALT00000000305	MSTRG.10117.1	trans	0.897902
ENSGALT00000000321	MSTRG.10117.1	trans	0.887235
ENSGALT00000000366	MSTRG.10117.1	trans	0.879479
ENSGALT00000070374	MSTRG.10117.1	trans	0.831385
ENSGALT00000089017	MSTRG.10117.1	trans	0.80916
ENSGALT00000089330	MSTRG.10117.1	trans	0.879151
ENSGALT00000079214	MSTRG.10117.1	trans	0.814865
ENSGALT00000049116	MSTRG.10117.1	trans	0.868104
ENSGALT00000044106	MSTRG.10117.1	trans	0.865308
ENSGALT00000043867	MSTRG.10117.1	trans	0.918344
ENSGALT00000001295	MSTRG.10117.1	trans	0.89736
ENSGALT00000062681	MSTRG.10117.1	trans	0.826254
ENSGALT00000087554	MSTRG.10117.1	trans	0.894107
ENSGALT00000001916	MSTRG.10117.1	trans	0.890201
ENSGALT00000089287	MSTRG.10117.1	trans	0.85549
ENSGALT00000068880	MSTRG.10117.1	trans	0.814405
ENSGALT00000062100	MSTRG.10117.1	trans	0.908335
ENSGALT00000003362	MSTRG.10117.1	trans	0.856483
ENSGALT00000071165	MSTRG.10117.1	trans	0.892565
ENSGALT00000082963	MSTRG.10117.1	trans	0.890263
ENSGALT00000005175	MSTRG.10117.1	trans	0.886616
ENSGALT00000084433	MSTRG.10117.1	trans	0.87166
ENSGALT00000005575	MSTRG.10117.1	trans	0.910243
ENSGALT00000005650	MSTRG.10117.1	trans	0.842863
ENSGALT00000006576	MSTRG.10117.1	trans	0.881627
ENSGALT00000076549	MSTRG.10117.1	trans	0.915715
ENSGALT00000055715	MSTRG.10117.1	trans	0.931689
ENSGALT00000010518	MSTRG.10117.1	trans	0.910112
ENSGALT00000076950	MSTRG.10117.1	trans	0.887814
ENSGALT00000010633	MSTRG.10117.1	trans	0.880953
ENSGALT00000045373	MSTRG.10117.1	trans	0.864719
ENSGALT00000060905	MSTRG.10117.1	trans	0.919458
ENSGALT00000057839	MSTRG.10117.1	trans	0.801229
ENSGALT00000066785	MSTRG.10117.1	trans	0.867161
ENSGALT00000012021	MSTRG.10117.1	trans	0.85882
ENSGALT00000012745	MSTRG.10117.1	trans	0.921406
ENSGALT00000051767	MSTRG.10117.1	trans	0.820205
ENSGALT00000072324	MSTRG.10117.1	trans	0.923851
ENSGALT00000075671	MSTRG.10117.1	trans	0.854378
ENSGALT00000080077	MSTRG.10117.1	trans	0.89672
ENSGALT00000072558	MSTRG.10117.1	trans	0.810978
ENSGALT00000045442	MSTRG.10117.1	trans	0.833555
ENSGALT00000088846	MSTRG.10117.1	trans	0.853422
ENSGALT00000077354	MSTRG.10117.1	trans	0.909696
ENSGALT00000050437	MSTRG.10117.1	trans	0.849721
ENSGALT00000072081	MSTRG.10117.1	trans	0.933689
ENSGALT00000023607	MSTRG.10117.1	trans	0.890269
ENSGALT00000085513	MSTRG.10117.1	trans	0.869695
ENSGALT00000001354	MSTRG.10117.1	trans	0.804239
ENSGALT00000085640	MSTRG.10117.1	trans	0.879211
ENSGALT00000085954	MSTRG.10117.1	trans	0.803244
ENSGALT00000000450	MSTRG.10117.1	trans	0.879199
ENSGALT00000070446	MSTRG.10117.1	trans	0.862021
ENSGALT00000000735	MSTRG.10117.1	trans	0.91662
ENSGALT00000055723	MSTRG.10117.1	trans	0.905104
ENSGALT00000001004	MSTRG.10117.1	trans	0.92133
ENSGALT00000061750	MSTRG.10117.1	trans	0.897548
ENSGALT00000059836	MSTRG.10117.1	trans	0.852379
ENSGALT00000004168	MSTRG.10117.1	trans	0.804819
ENSGALT00000004432	MSTRG.10117.1	trans	0.849055
ENSGALT00000072103	MSTRG.10117.1	trans	0.881698
ENSGALT00000065551	MSTRG.10117.1	trans	0.900372
ENSGALT00000000811	MSTRG.10117.1	trans	0.919437
ENSGALT00000046359	MSTRG.10117.1	trans	0.902644
ENSGALT00000074146	MSTRG.10117.1	trans	0.808137
ENSGALT00000078023	MSTRG.10117.1	trans	0.885298
ENSGALT00000065627	MSTRG.10117.1	trans	0.874251
ENSGALT00000002623	MSTRG.10117.1	trans	0.844915
ENSGALT00000053578	MSTRG.10117.1	trans	0.916221
ENSGALT00000068153	MSTRG.10117.1	trans	0.861469
ENSGALT00000087879	MSTRG.10117.1	trans	0.80021
ENSGALT00000045048	MSTRG.10117.1	trans	0.881929
ENSGALT00000086442	MSTRG.10117.1	trans	0.873072
ENSGALT00000004939	MSTRG.10117.1	trans	0.905879
ENSGALT00000004437	MSTRG.10117.1	trans	0.883939
ENSGALT00000004392	MSTRG.10117.1	trans	0.821379
ENSGALT00000000640	MSTRG.10117.1	trans	0.906456
ENSGALT00000000866	MSTRG.10117.1	trans	0.846669
ENSGALT00000000877	MSTRG.10117.1	trans	0.879593
ENSGALT00000041273	MSTRG.10117.1	trans	0.902507
ENSGALT00000043407	MSTRG.10117.1	trans	0.867509
ENSGALT00000005124	MSTRG.10117.1	trans	0.882439
ENSGALT00000001637	MSTRG.10117.1	trans	0.888094
ENSGALT00000001690	MSTRG.10117.1	trans	0.843442
ENSGALT00000001695	MSTRG.10117.1	trans	0.89726
ENSGALT00000089925	MSTRG.10117.1	trans	0.908368
ENSGALT00000078827	MSTRG.10117.1	trans	0.845298
ENSGALT00000075258	MSTRG.10117.1	trans	0.858403
ENSGALT00000004991	MSTRG.10117.1	trans	0.837018
ENSGALT00000061731	MSTRG.10117.1	trans	0.82667
ENSGALT00000062472	MSTRG.10117.1	trans	0.868501
ENSGALT00000006783	MSTRG.10117.1	trans	0.880934
ENSGALT00000082645	MSTRG.10117.1	trans	0.940386
ENSGALT00000057119	MSTRG.10117.1	trans	0.915974
ENSGALT00000066000	MSTRG.10117.1	trans	0.929212
ENSGALT00000055846	MSTRG.10117.1	trans	0.845175
ENSGALT00000043204	MSTRG.10117.1	trans	0.907193
ENSGALT00000013400	MSTRG.10117.1	trans	0.907862
ENSGALT00000060314	MSTRG.10117.1	trans	0.851305
ENSGALT00000056298	MSTRG.10117.1	trans	0.822985
ENSGALT00000062299	MSTRG.10117.1	trans	0.842143
ENSGALT00000014573	MSTRG.10117.1	trans	0.83491
ENSGALT00000014402	MSTRG.10117.1	trans	0.908137
ENSGALT00000067005	MSTRG.10117.1	trans	0.8678
ENSGALT00000044009	MSTRG.10117.1	trans	0.921715
ENSGALT00000014668	MSTRG.10117.1	trans	0.916188
ENSGALT00000014499	MSTRG.10117.1	trans	0.833342
ENSGALT00000044628	MSTRG.10117.1	trans	0.820375
ENSGALT00000033264	MSTRG.10117.1	trans	0.919487
ENSGALT00000014113	MSTRG.10117.1	trans	0.897804
ENSGALT00000014091	MSTRG.10117.1	trans	0.915831
ENSGALT00000081919	MSTRG.10117.1	trans	0.922869
ENSGALT00000084958	MSTRG.10117.1	trans	0.925901
ENSGALT00000084038	MSTRG.10117.1	trans	0.826666
ENSGALT00000015667	MSTRG.10117.1	trans	0.926232
ENSGALT00000015679	MSTRG.10117.1	trans	0.903735
ENSGALT00000015916	MSTRG.10117.1	trans	0.856672
ENSGALT00000015990	MSTRG.10117.1	trans	0.896514
ENSGALT00000016003	MSTRG.10117.1	trans	0.937917
ENSGALT00000016049	MSTRG.10117.1	trans	0.85236
ENSGALT00000061391	MSTRG.10117.1	trans	0.814572
ENSGALT00000088294	MSTRG.10117.1	trans	0.848551
ENSGALT00000047174	MSTRG.10117.1	trans	0.817049
ENSGALT00000017012	MSTRG.10117.1	trans	0.906401
ENSGALT00000017153	MSTRG.10117.1	trans	0.858958
ENSGALT00000056778	MSTRG.10117.1	trans	0.877373
ENSGALT00000017350	MSTRG.10117.1	trans	0.897742
ENSGALT00000017913	MSTRG.10117.1	trans	0.851717
ENSGALT00000045254	MSTRG.10117.1	trans	0.924354
ENSGALT00000075302	MSTRG.10117.1	trans	0.88547
ENSGALT00000037704	MSTRG.10117.1	trans	0.850288
ENSGALT00000018261	MSTRG.10117.1	trans	0.80129
ENSGALT00000057441	MSTRG.10117.1	trans	0.899096
ENSGALT00000061540	MSTRG.10117.1	trans	0.850061
ENSGALT00000057936	MSTRG.10117.1	trans	0.922543
ENSGALT00000082024	MSTRG.10117.1	trans	0.89751
ENSGALT00000073491	MSTRG.10117.1	trans	0.89472
ENSGALT00000043188	MSTRG.10117.1	trans	0.820269
ENSGALT00000024100	MSTRG.10117.1	trans	0.801486
ENSGALT00000055895	MSTRG.10117.1	trans	0.890875
ENSGALT00000024279	MSTRG.10117.1	trans	0.834605
ENSGALT00000024587	MSTRG.10117.1	trans	0.801293
ENSGALT00000024710	MSTRG.10117.1	trans	0.857677
ENSGALT00000024849	MSTRG.10117.1	trans	0.908071
ENSGALT00000024978	MSTRG.10117.1	trans	0.876813
ENSGALT00000025012	MSTRG.10117.1	trans	0.92403
ENSGALT00000025123	MSTRG.10117.1	trans	0.905583
ENSGALT00000051989	MSTRG.10117.1	trans	0.824045
ENSGALT00000025144	MSTRG.10117.1	trans	0.891024
ENSGALT00000025559	MSTRG.10117.1	trans	0.8268
ENSGALT00000025651	MSTRG.10117.1	trans	0.816335
ENSGALT00000086191	MSTRG.10117.1	trans	0.856188
ENSGALT00000071026	MSTRG.10117.1	trans	0.802727
ENSGALT00000048718	MSTRG.10117.1	trans	0.911293
ENSGALT00000085911	MSTRG.10117.1	trans	0.893957
ENSGALT00000085328	MSTRG.10117.1	trans	0.900578
ENSGALT00000080360	MSTRG.10117.1	trans	0.813844
ENSGALT00000083985	MSTRG.10117.1	trans	0.813844
ENSGALT00000036909	MSTRG.10117.1	trans	0.921614
ENSGALT00000026525	MSTRG.10117.1	trans	0.904505
ENSGALT00000063322	MSTRG.10117.1	trans	0.813237
ENSGALT00000026528	MSTRG.10117.1	trans	0.880946
ENSGALT00000031597	MSTRG.10117.1	trans	0.822931
ENSGALT00000026569	MSTRG.10117.1	trans	0.88444
ENSGALT00000087598	MSTRG.10117.1	trans	0.844439
ENSGALT00000045844	MSTRG.10117.1	trans	0.811406
ENSGALT00000070540	MSTRG.10117.1	trans	0.817972
ENSGALT00000026905	MSTRG.10117.1	trans	0.871537
ENSGALT00000026906	MSTRG.10117.1	trans	0.81711
ENSGALT00000026909	MSTRG.10117.1	trans	0.824426
ENSGALT00000076315	MSTRG.10117.1	trans	0.830705
ENSGALT00000053181	MSTRG.10117.1	trans	0.869591
ENSGALT00000078946	MSTRG.10117.1	trans	0.801039
ENSGALT00000055441	MSTRG.10117.1	trans	0.875856
ENSGALT00000056511	MSTRG.10117.1	trans	0.867476
ENSGALT00000048105	MSTRG.10117.1	trans	0.88627
ENSGALT00000055115	MSTRG.10117.1	trans	0.858824
ENSGALT00000088354	MSTRG.10117.1	trans	0.800034
ENSGALT00000061061	MSTRG.10117.1	trans	0.917673
ENSGALT00000051936	MSTRG.10117.1	trans	0.801052
ENSGALT00000056170	MSTRG.10117.1	trans	0.900052
ENSGALT00000054616	MSTRG.10117.1	trans	0.846936
ENSGALT00000040650	MSTRG.10117.1	trans	0.813019
ENSGALT00000087673	MSTRG.10117.1	trans	0.932753
ENSGALT00000006172	MSTRG.10117.1	trans	0.890454
ENSGALT00000089403	MSTRG.10117.1	trans	0.939661
ENSGALT00000053963	MSTRG.10117.1	trans	0.88895
ENSGALT00000087023	MSTRG.10117.1	trans	0.881051
ENSGALT00000009540	MSTRG.10117.1	trans	0.871291
ENSGALT00000072838	MSTRG.10117.1	trans	0.914246
ENSGALT00000032393	MSTRG.10117.1	trans	0.939203
ENSGALT00000087889	MSTRG.10117.1	trans	0.943214
ENSGALT00000070754	MSTRG.10117.1	trans	0.89384
ENSGALT00000052828	MSTRG.10117.1	trans	0.824557
ENSGALT00000032361	MSTRG.10117.1	trans	0.914275
ENSGALT00000055134	MSTRG.10117.1	trans	0.838873
ENSGALT00000011553	MSTRG.10117.1	trans	0.879479
ENSGALT00000080817	MSTRG.10117.1	trans	0.847492
ENSGALT00000012561	MSTRG.10117.1	trans	0.85067
ENSGALT00000012977	MSTRG.10117.1	trans	0.863375
ENSGALT00000051753	MSTRG.10117.1	trans	0.855842
ENSGALT00000014414	MSTRG.10117.1	trans	0.824035
ENSGALT00000014763	MSTRG.10117.1	trans	0.818058
ENSGALT00000014782	MSTRG.10117.1	trans	0.955598
ENSGALT00000050002	MSTRG.10117.1	trans	0.823065
ENSGALT00000062836	MSTRG.10117.1	trans	0.818777
ENSGALT00000015275	MSTRG.10117.1	trans	0.871106
ENSGALT00000038789	MSTRG.10117.1	trans	0.865504
ENSGALT00000083348	MSTRG.10117.1	trans	0.892428
ENSGALT00000015464	MSTRG.10117.1	trans	0.868851
ENSGALT00000015511	MSTRG.10117.1	trans	0.948093
ENSGALT00000046144	MSTRG.10117.1	trans	0.891344
ENSGALT00000015738	MSTRG.10117.1	trans	0.897666
ENSGALT00000016121	MSTRG.10117.1	trans	0.825872
ENSGALT00000072894	MSTRG.10117.1	trans	0.835129
ENSGALT00000075193	MSTRG.10117.1	trans	0.807756
ENSGALT00000087579	MSTRG.10117.1	trans	0.864968
ENSGALT00000016572	MSTRG.10117.1	trans	0.900791
ENSGALT00000016602	MSTRG.10117.1	trans	0.924608
ENSGALT00000050685	MSTRG.10117.1	trans	0.842937
ENSGALT00000087431	MSTRG.10117.1	trans	0.819768
ENSGALT00000064155	MSTRG.10117.1	trans	0.819301
ENSGALT00000016708	MSTRG.10117.1	trans	0.831987
ENSGALT00000054579	MSTRG.10117.1	trans	0.876842
ENSGALT00000067710	MSTRG.10117.1	trans	0.814469
ENSGALT00000048635	MSTRG.10117.1	trans	0.858065
ENSGALT00000017483	MSTRG.10117.1	trans	0.834661
ENSGALT00000017693	MSTRG.10117.1	trans	0.852011
ENSGALT00000055938	MSTRG.10117.1	trans	0.885653
ENSGALT00000076827	MSTRG.10117.1	trans	0.877066
ENSGALT00000089401	MSTRG.10117.1	trans	0.841284
ENSGALT00000057780	MSTRG.10117.1	trans	0.915791
ENSGALT00000018281	MSTRG.10117.1	trans	0.919548
ENSGALT00000089140	MSTRG.10117.1	trans	0.941792
ENSGALT00000080400	MSTRG.10117.1	trans	0.840598
ENSGALT00000062888	MSTRG.10117.1	trans	0.865803
ENSGALT00000074102	MSTRG.10117.1	trans	0.885735
ENSGALT00000018826	MSTRG.10117.1	trans	0.859728
ENSGALT00000018879	MSTRG.10117.1	trans	0.869094
ENSGALT00000044834	MSTRG.10117.1	trans	0.93401
ENSGALT00000019387	MSTRG.10117.1	trans	0.891052
ENSGALT00000047393	MSTRG.10117.1	trans	0.874299
ENSGALT00000019584	MSTRG.10117.1	trans	0.866016
ENSGALT00000019591	MSTRG.10117.1	trans	0.892936
ENSGALT00000019679	MSTRG.10117.1	trans	0.900258
ENSGALT00000019912	MSTRG.10117.1	trans	0.934438
ENSGALT00000019958	MSTRG.10117.1	trans	0.814658
ENSGALT00000088734	MSTRG.10117.1	trans	0.911663
ENSGALT00000019968	MSTRG.10117.1	trans	0.873127
ENSGALT00000022719	MSTRG.10117.1	trans	0.812517
ENSGALT00000021577	MSTRG.10117.1	trans	0.915955
ENSGALT00000045222	MSTRG.10117.1	trans	0.898091
ENSGALT00000009189	MSTRG.10117.1	trans	0.829738
ENSGALT00000068370	MSTRG.10117.1	trans	0.876018
ENSGALT00000046555	MSTRG.10117.1	trans	0.926912
ENSGALT00000088976	MSTRG.10117.1	trans	0.855563
ENSGALT00000023302	MSTRG.10117.1	trans	0.862224
ENSGALT00000024191	MSTRG.10117.1	trans	0.822082
ENSGALT00000037262	MSTRG.10117.1	trans	0.846067
ENSGALT00000068803	MSTRG.10117.1	trans	0.841725
ENSGALT00000083812	MSTRG.10117.1	trans	0.85724
ENSGALT00000025338	MSTRG.10117.1	trans	0.921628
ENSGALT00000054838	MSTRG.10117.1	trans	0.837341
ENSGALT00000072661	MSTRG.10117.1	trans	0.827987
ENSGALT00000025934	MSTRG.10117.1	trans	0.869556
ENSGALT00000065146	MSTRG.10117.1	trans	0.820368
ENSGALT00000052077	MSTRG.10117.1	trans	0.920239
ENSGALT00000070280	MSTRG.10117.1	trans	0.900357
ENSGALT00000047988	MSTRG.10117.1	trans	0.870285
ENSGALT00000006762	MSTRG.10117.1	trans	0.857342
ENSGALT00000006659	MSTRG.10117.1	trans	0.840102
ENSGALT00000021741	MSTRG.10117.1	trans	0.895377
ENSGALT00000040104	MSTRG.10117.1	trans	0.86071
ENSGALT00000008962	MSTRG.10117.1	trans	0.912146
ENSGALT00000044761	MSTRG.10117.1	trans	0.845927
ENSGALT00000087610	MSTRG.10117.1	trans	0.865298
ENSGALT00000088605	MSTRG.10117.1	trans	0.942119
ENSGALT00000010251	MSTRG.10117.1	trans	0.928918
ENSGALT00000010376	MSTRG.10117.1	trans	0.83521
ENSGALT00000010998	MSTRG.10117.1	trans	0.831241
ENSGALT00000068536	MSTRG.10117.1	trans	0.805863
ENSGALT00000078084	MSTRG.10117.1	trans	0.898333
ENSGALT00000012217	MSTRG.10117.1	trans	0.931751
ENSGALT00000073006	MSTRG.10117.1	trans	0.837022
ENSGALT00000069744	MSTRG.10117.1	trans	0.89871
ENSGALT00000030003	MSTRG.10117.1	trans	0.90988
ENSGALT00000013622	MSTRG.10117.1	trans	0.872988
ENSGALT00000013673	MSTRG.10117.1	trans	0.819558
ENSGALT00000013750	MSTRG.10117.1	trans	0.876355
ENSGALT00000028069	MSTRG.10117.1	trans	0.832164
ENSGALT00000015480	MSTRG.10117.1	trans	0.904439
ENSGALT00000015838	MSTRG.10117.1	trans	0.859567
ENSGALT00000015856	MSTRG.10117.1	trans	0.892128
ENSGALT00000079778	MSTRG.10117.1	trans	0.881541
ENSGALT00000016285	MSTRG.10117.1	trans	0.810958
ENSGALT00000089487	MSTRG.10117.1	trans	0.903838
ENSGALT00000016420	MSTRG.10117.1	trans	0.905779
ENSGALT00000048369	MSTRG.10117.1	trans	0.868026
ENSGALT00000017099	MSTRG.10117.1	trans	0.86573
ENSGALT00000059499	MSTRG.10117.1	trans	0.936841
ENSGALT00000017187	MSTRG.10117.1	trans	0.881719
ENSGALT00000017348	MSTRG.10117.1	trans	0.808982
ENSGALT00000086129	MSTRG.10117.1	trans	0.874744
ENSGALT00000018551	MSTRG.10117.1	trans	0.945281
ENSGALT00000018644	MSTRG.10117.1	trans	0.826207
ENSGALT00000018759	MSTRG.10117.1	trans	0.894671
ENSGALT00000018805	MSTRG.10117.1	trans	0.89721
ENSGALT00000018906	MSTRG.10117.1	trans	0.885299
ENSGALT00000037443	MSTRG.10117.1	trans	0.918235
ENSGALT00000037416	MSTRG.10117.1	trans	0.904265
ENSGALT00000019249	MSTRG.10117.1	trans	0.825848
ENSGALT00000019349	MSTRG.10117.1	trans	0.906724
ENSGALT00000019608	MSTRG.10117.1	trans	0.815804
ENSGALT00000019620	MSTRG.10117.1	trans	0.852228
ENSGALT00000019806	MSTRG.10117.1	trans	0.929691
ENSGALT00000019956	MSTRG.10117.1	trans	0.87034
ENSGALT00000019970	MSTRG.10117.1	trans	0.811351
ENSGALT00000019973	MSTRG.10117.1	trans	0.834152
ENSGALT00000064280	MSTRG.10117.1	trans	0.881629
ENSGALT00000066343	MSTRG.10117.1	trans	0.908882
ENSGALT00000020164	MSTRG.10117.1	trans	0.860446
ENSGALT00000073937	MSTRG.10117.1	trans	0.84568
ENSGALT00000020241	MSTRG.10117.1	trans	0.88982
ENSGALT00000037204	MSTRG.10117.1	trans	0.817598
ENSGALT00000062466	MSTRG.10117.1	trans	0.8707
ENSGALT00000003735	MSTRG.10117.1	trans	0.918646
ENSGALT00000041145	MSTRG.10117.1	trans	0.87428
ENSGALT00000004133	MSTRG.10117.1	trans	0.849945
ENSGALT00000072851	MSTRG.10117.1	trans	0.889015
ENSGALT00000004583	MSTRG.10117.1	trans	0.808119
ENSGALT00000043639	MSTRG.10117.1	trans	0.857426
ENSGALT00000004876	MSTRG.10117.1	trans	0.850023
ENSGALT00000085394	MSTRG.10117.1	trans	0.863523
ENSGALT00000006896	MSTRG.10117.1	trans	0.868778
ENSGALT00000045018	MSTRG.10117.1	trans	0.90443
ENSGALT00000076547	MSTRG.10117.1	trans	0.842361
ENSGALT00000063525	MSTRG.10117.1	trans	0.843008
ENSGALT00000008787	MSTRG.10117.1	trans	0.8658
ENSGALT00000009008	MSTRG.10117.1	trans	0.847691
ENSGALT00000009968	MSTRG.10117.1	trans	0.936778
ENSGALT00000010253	MSTRG.10117.1	trans	0.852099
ENSGALT00000066995	MSTRG.10117.1	trans	0.938609
ENSGALT00000048977	MSTRG.10117.1	trans	0.83825
ENSGALT00000074219	MSTRG.10117.1	trans	0.874042
ENSGALT00000064835	MSTRG.10117.1	trans	0.906954
ENSGALT00000072356	MSTRG.10117.1	trans	0.879905
ENSGALT00000011413	MSTRG.10117.1	trans	0.80016
ENSGALT00000033235	MSTRG.10117.1	trans	0.905896
ENSGALT00000012719	MSTRG.10117.1	trans	0.925259
ENSGALT00000053195	MSTRG.10117.1	trans	0.903499
ENSGALT00000013061	MSTRG.10117.1	trans	0.835066
ENSGALT00000033172	MSTRG.10117.1	trans	0.873511
ENSGALT00000082742	MSTRG.10117.1	trans	0.894495
ENSGALT00000013979	MSTRG.10117.1	trans	0.860274
ENSGALT00000014436	MSTRG.10117.1	trans	0.912549
ENSGALT00000033097	MSTRG.10117.1	trans	0.913452
ENSGALT00000015047	MSTRG.10117.1	trans	0.842641
ENSGALT00000063442	MSTRG.10117.1	trans	0.913393
ENSGALT00000032966	MSTRG.10117.1	trans	0.870906
ENSGALT00000075704	MSTRG.10117.1	trans	0.937214
ENSGALT00000017125	MSTRG.10117.1	trans	0.86871
ENSGALT00000088583	MSTRG.10117.1	trans	0.878134
ENSGALT00000004344	MSTRG.10117.1	trans	0.911605
ENSGALT00000004407	MSTRG.10117.1	trans	0.854995
ENSGALT00000004979	MSTRG.10117.1	trans	0.903723
ENSGALT00000005512	MSTRG.10117.1	trans	0.893287
ENSGALT00000005664	MSTRG.10117.1	trans	0.86024
ENSGALT00000006798	MSTRG.10117.1	trans	0.867144
ENSGALT00000085684	MSTRG.10117.1	trans	0.879262
ENSGALT00000013401	MSTRG.10117.1	trans	0.917213
ENSGALT00000013803	MSTRG.10117.1	trans	0.896612
ENSGALT00000014182	MSTRG.10117.1	trans	0.834888
ENSGALT00000014207	MSTRG.10117.1	trans	0.841937
ENSGALT00000014333	MSTRG.10117.1	trans	0.843346
ENSGALT00000014643	MSTRG.10117.1	trans	0.913787
ENSGALT00000014894	MSTRG.10117.1	trans	0.895357
ENSGALT00000014983	MSTRG.10117.1	trans	0.89801
ENSGALT00000084180	MSTRG.10117.1	trans	0.835988
ENSGALT00000015119	MSTRG.10117.1	trans	0.948576
ENSGALT00000081971	MSTRG.10117.1	trans	0.860702
ENSGALT00000015138	MSTRG.10117.1	trans	0.858221
ENSGALT00000053170	MSTRG.10117.1	trans	0.919632
ENSGALT00000060385	MSTRG.10117.1	trans	0.835917
ENSGALT00000081935	MSTRG.10117.1	trans	0.814744
ENSGALT00000017723	MSTRG.10117.1	trans	0.846998
ENSGALT00000017873	MSTRG.10117.1	trans	0.91447
ENSGALT00000082188	MSTRG.10117.1	trans	0.877959
ENSGALT00000018480	MSTRG.10117.1	trans	0.854923
ENSGALT00000018729	MSTRG.10117.1	trans	0.915839
ENSGALT00000083093	MSTRG.10117.1	trans	0.815361
ENSGALT00000019110	MSTRG.10117.1	trans	0.929935
ENSGALT00000019704	MSTRG.10117.1	trans	0.889306
ENSGALT00000019743	MSTRG.10117.1	trans	0.826712
ENSGALT00000053358	MSTRG.10117.1	trans	0.841694
ENSGALT00000019931	MSTRG.10117.1	trans	0.858278
ENSGALT00000083433	MSTRG.10117.1	trans	0.83203
ENSGALT00000045484	MSTRG.10117.1	trans	0.895518
ENSGALT00000037786	MSTRG.10117.1	trans	0.880954
ENSGALT00000070221	MSTRG.10117.1	trans	0.927601
ENSGALT00000088067	MSTRG.10117.1	trans	0.811241
ENSGALT00000003030	MSTRG.10117.1	trans	0.938057
ENSGALT00000003408	MSTRG.10117.1	trans	0.834292
ENSGALT00000048677	MSTRG.10117.1	trans	0.921019
ENSGALT00000003977	MSTRG.10117.1	trans	0.913471
ENSGALT00000039783	MSTRG.10117.1	trans	0.884015
ENSGALT00000005458	MSTRG.10117.1	trans	0.886002
ENSGALT00000006703	MSTRG.10117.1	trans	0.871235
ENSGALT00000006824	MSTRG.10117.1	trans	0.912164
ENSGALT00000007683	MSTRG.10117.1	trans	0.850188
ENSGALT00000008503	MSTRG.10117.1	trans	0.817356
ENSGALT00000008801	MSTRG.10117.1	trans	0.8009
ENSGALT00000087195	MSTRG.10117.1	trans	0.898632
ENSGALT00000066257	MSTRG.10117.1	trans	0.93316
ENSGALT00000084402	MSTRG.10117.1	trans	0.954871
ENSGALT00000009749	MSTRG.10117.1	trans	0.845525
ENSGALT00000044504	MSTRG.10117.1	trans	0.898414
ENSGALT00000044254	MSTRG.10117.1	trans	0.91661
ENSGALT00000014679	MSTRG.10117.1	trans	0.803848
ENSGALT00000048337	MSTRG.10117.1	trans	0.905434
ENSGALT00000014698	MSTRG.10117.1	trans	0.821303
ENSGALT00000070119	MSTRG.10117.1	trans	0.816221
ENSGALT00000016418	MSTRG.10117.1	trans	0.876646
ENSGALT00000082874	MSTRG.10117.1	trans	0.864298
ENSGALT00000033168	MSTRG.10117.1	trans	0.854851
ENSGALT00000016462	MSTRG.10117.1	trans	0.873719
ENSGALT00000055820	MSTRG.10117.1	trans	0.849843
ENSGALT00000038354	MSTRG.10117.1	trans	0.915896
ENSGALT00000017177	MSTRG.10117.1	trans	0.90314
ENSGALT00000017200	MSTRG.10117.1	trans	0.879375
ENSGALT00000017302	MSTRG.10117.1	trans	0.845169
ENSGALT00000017699	MSTRG.10117.1	trans	0.941069
ENSGALT00000038017	MSTRG.10117.1	trans	0.913072
ENSGALT00000089894	MSTRG.10117.1	trans	0.871271
ENSGALT00000089933	MSTRG.10117.1	trans	0.902275
ENSGALT00000061165	MSTRG.10117.1	trans	0.939898
ENSGALT00000082578	MSTRG.10117.1	trans	0.849193
ENSGALT00000018398	MSTRG.10117.1	trans	0.870769
ENSGALT00000018492	MSTRG.10117.1	trans	0.881783
ENSGALT00000050233	MSTRG.10117.1	trans	0.904436
ENSGALT00000078804	MSTRG.10117.1	trans	0.895839
ENSGALT00000051196	MSTRG.10117.1	trans	0.824742
ENSGALT00000009680	MSTRG.10117.1	trans	0.903608
ENSGALT00000084015	MSTRG.10117.1	trans	0.855599
ENSGALT00000009265	MSTRG.10117.1	trans	0.839125
ENSGALT00000008592	MSTRG.10117.1	trans	0.895719
ENSGALT00000008282	MSTRG.10117.1	trans	0.83187
ENSGALT00000008137	MSTRG.10117.1	trans	0.929314
ENSGALT00000004678	MSTRG.10117.1	trans	0.816309
ENSGALT00000004494	MSTRG.10117.1	trans	0.805022
ENSGALT00000079075	MSTRG.10117.1	trans	0.851832
ENSGALT00000033368	MSTRG.10117.1	trans	0.863601
ENSGALT00000012307	MSTRG.10117.1	trans	0.810799
ENSGALT00000058391	MSTRG.10117.1	trans	0.885689
ENSGALT00000079098	MSTRG.10117.1	trans	0.835397
ENSGALT00000088052	MSTRG.10117.1	trans	0.891112
ENSGALT00000039568	MSTRG.10117.1	trans	0.924561
ENSGALT00000039316	MSTRG.10117.1	trans	0.871562
ENSGALT00000015394	MSTRG.10117.1	trans	0.846272
ENSGALT00000043771	MSTRG.10117.1	trans	0.847964
ENSGALT00000032974	MSTRG.10117.1	trans	0.901063
ENSGALT00000083979	MSTRG.10117.1	trans	0.812169
ENSGALT00000016784	MSTRG.10117.1	trans	0.819312
ENSGALT00000016905	MSTRG.10117.1	trans	0.917575
ENSGALT00000089189	MSTRG.10117.1	trans	0.848554
ENSGALT00000068063	MSTRG.10117.1	trans	0.890271
ENSGALT00000060444	MSTRG.10117.1	trans	0.802781
ENSGALT00000061384	MSTRG.10117.1	trans	0.847857
ENSGALT00000077692	MSTRG.10117.1	trans	0.890028
ENSGALT00000087589	MSTRG.10117.1	trans	0.903017
ENSGALT00000062999	MSTRG.10117.1	trans	0.889702
ENSGALT00000064862	MSTRG.10117.1	trans	0.887224
ENSGALT00000050026	MSTRG.10117.1	trans	0.818915
ENSGALT00000003394	MSTRG.10117.1	trans	0.860836
ENSGALT00000075753	MSTRG.10117.1	trans	0.926184
ENSGALT00000004088	MSTRG.10117.1	trans	0.887353
ENSGALT00000043835	MSTRG.10117.1	trans	0.855862
ENSGALT00000005332	MSTRG.10117.1	trans	0.893317
ENSGALT00000023979	MSTRG.10117.1	trans	0.898915
ENSGALT00000032852	MSTRG.10117.1	trans	0.874717
ENSGALT00000023752	MSTRG.10117.1	trans	0.922578
ENSGALT00000047115	MSTRG.10117.1	trans	0.891422
ENSGALT00000023799	MSTRG.10117.1	trans	0.900872
ENSGALT00000007194	MSTRG.10117.1	trans	0.866091
ENSGALT00000007061	MSTRG.10117.1	trans	0.910522
ENSGALT00000085782	MSTRG.10117.1	trans	0.891203
ENSGALT00000007047	MSTRG.10117.1	trans	0.921953
ENSGALT00000006998	MSTRG.10117.1	trans	0.877316
ENSGALT00000035832	MSTRG.10117.1	trans	0.879454
ENSGALT00000024368	MSTRG.10117.1	trans	0.895193
ENSGALT00000024394	MSTRG.10117.1	trans	0.803622
ENSGALT00000058162	MSTRG.10117.1	trans	0.890667
ENSGALT00000020615	MSTRG.10117.1	trans	0.862945
ENSGALT00000082908	MSTRG.10117.1	trans	0.876896
ENSGALT00000024669	MSTRG.10117.1	trans	0.882201
ENSGALT00000024737	MSTRG.10117.1	trans	0.887859
ENSGALT00000044387	MSTRG.10117.1	trans	0.867335
ENSGALT00000023681	MSTRG.10117.1	trans	0.852625
ENSGALT00000023631	MSTRG.10117.1	trans	0.897979
ENSGALT00000033927	MSTRG.10117.1	trans	0.879899
ENSGALT00000025213	MSTRG.10117.1	trans	0.867786
ENSGALT00000025190	MSTRG.10117.1	trans	0.859312
ENSGALT00000044321	MSTRG.10117.1	trans	0.877837
ENSGALT00000025119	MSTRG.10117.1	trans	0.873688
ENSGALT00000084006	MSTRG.10117.1	trans	0.839075
ENSGALT00000037609	MSTRG.10117.1	trans	0.904467
ENSGALT00000002709	MSTRG.10117.1	trans	0.867415
ENSGALT00000082049	MSTRG.10117.1	trans	0.903737
ENSGALT00000078336	MSTRG.10117.1	trans	0.816605
ENSGALT00000013337	MSTRG.10117.1	trans	0.823549
ENSGALT00000008519	MSTRG.10117.1	trans	0.884288
ENSGALT00000008552	MSTRG.10117.1	trans	0.890428
ENSGALT00000086636	MSTRG.10117.1	trans	0.873026
ENSGALT00000026517	MSTRG.10117.1	trans	0.902575
ENSGALT00000075097	MSTRG.10118.1	trans	0.852469
ENSGALT00000080406	MSTRG.10118.1	trans	0.844783
ENSGALT00000079941	MSTRG.10118.1	trans	0.8679
ENSGALT00000022417	MSTRG.10118.1	trans	0.868085
ENSGALT00000022732	MSTRG.10118.1	trans	0.843242
ENSGALT00000022573	MSTRG.10118.1	trans	0.90244
ENSGALT00000010596	MSTRG.10118.1	trans	0.806368
ENSGALT00000066806	MSTRG.10118.1	trans	0.828149
ENSGALT00000013487	MSTRG.10118.1	trans	0.829341
ENSGALT00000070013	MSTRG.10118.1	trans	0.80157
ENSGALT00000007817	MSTRG.10118.1	trans	0.854854
ENSGALT00000014027	MSTRG.10118.1	trans	0.808116
ENSGALT00000067030	MSTRG.10118.1	trans	0.885997
ENSGALT00000071534	MSTRG.10118.1	trans	0.911978
ENSGALT00000014681	MSTRG.10118.1	trans	0.901176
ENSGALT00000014690	MSTRG.10118.1	trans	0.833683
ENSGALT00000038899	MSTRG.10118.1	trans	0.808609
ENSGALT00000015558	MSTRG.10118.1	trans	0.825987
ENSGALT00000015872	MSTRG.10118.1	trans	0.800854
ENSGALT00000015981	MSTRG.10118.1	trans	0.813624
ENSGALT00000059869	MSTRG.10118.1	trans	0.85645
ENSGALT00000016160	MSTRG.10118.1	trans	0.806261
ENSGALT00000016192	MSTRG.10118.1	trans	0.861723
ENSGALT00000016526	MSTRG.10118.1	trans	0.821833
ENSGALT00000046957	MSTRG.10118.1	trans	0.82215
ENSGALT00000087269	MSTRG.10118.1	trans	0.82217
ENSGALT00000059750	MSTRG.10118.1	trans	0.881955
ENSGALT00000080508	MSTRG.10118.1	trans	0.888212
ENSGALT00000018392	MSTRG.10118.1	trans	0.893555
ENSGALT00000086829	MSTRG.10118.1	trans	0.827895
ENSGALT00000084682	MSTRG.10118.1	trans	0.854798
ENSGALT00000018395	MSTRG.10118.1	trans	0.92616
ENSGALT00000030640	MSTRG.10118.1	trans	0.889465
ENSGALT00000038256	MSTRG.10118.1	trans	0.84104
ENSGALT00000044088	MSTRG.10118.1	trans	0.842359
ENSGALT00000019185	MSTRG.10118.1	trans	0.854647
ENSGALT00000058977	MSTRG.10118.1	trans	0.812939
ENSGALT00000073766	MSTRG.10118.1	trans	0.830943
ENSGALT00000056622	MSTRG.10118.1	trans	0.870002
ENSGALT00000054819	MSTRG.10118.1	trans	0.811746
ENSGALT00000042655	MSTRG.10118.1	trans	0.88499
ENSGALT00000019330	MSTRG.10118.1	trans	0.884285
ENSGALT00000019431	MSTRG.10118.1	trans	0.80518
ENSGALT00000085212	MSTRG.10118.1	trans	0.848656
ENSGALT00000052184	MSTRG.10118.1	trans	0.809915
ENSGALT00000020663	MSTRG.10118.1	trans	0.924433
ENSGALT00000046214	MSTRG.10118.1	trans	0.884769
ENSGALT00000044719	MSTRG.10118.1	trans	0.806224
ENSGALT00000020714	MSTRG.10118.1	trans	0.870411
ENSGALT00000088935	MSTRG.10118.1	trans	0.889764
ENSGALT00000020816	MSTRG.10118.1	trans	0.830352
ENSGALT00000020822	MSTRG.10118.1	trans	0.81055
ENSGALT00000020916	MSTRG.10118.1	trans	0.844952
ENSGALT00000020934	MSTRG.10118.1	trans	0.82288
ENSGALT00000020977	MSTRG.10118.1	trans	0.899493
ENSGALT00000043379	MSTRG.10118.1	trans	0.842865
ENSGALT00000021059	MSTRG.10118.1	trans	0.889508
ENSGALT00000053619	MSTRG.10118.1	trans	0.898316
ENSGALT00000037438	MSTRG.10118.1	trans	0.828738
ENSGALT00000049266	MSTRG.10118.1	trans	0.800996
ENSGALT00000063299	MSTRG.10118.1	trans	0.81162
ENSGALT00000022984	MSTRG.10118.1	trans	0.820059
ENSGALT00000023014	MSTRG.10118.1	trans	0.836129
ENSGALT00000021680	MSTRG.10118.1	trans	0.857695
ENSGALT00000069178	MSTRG.10118.1	trans	0.893127
ENSGALT00000023070	MSTRG.10118.1	trans	0.912257
ENSGALT00000023343	MSTRG.10118.1	trans	0.911114
ENSGALT00000023632	MSTRG.10118.1	trans	0.842485
ENSGALT00000023646	MSTRG.10118.1	trans	0.896617
ENSGALT00000023656	MSTRG.10118.1	trans	0.849995
ENSGALT00000023673	MSTRG.10118.1	trans	0.820035
ENSGALT00000075315	MSTRG.10118.1	trans	0.872662
ENSGALT00000024321	MSTRG.10118.1	trans	0.94687
ENSGALT00000070123	MSTRG.10118.1	trans	0.86839
ENSGALT00000024512	MSTRG.10118.1	trans	0.879117
ENSGALT00000024670	MSTRG.10118.1	trans	0.893139
ENSGALT00000024744	MSTRG.10118.1	trans	0.840597
ENSGALT00000024781	MSTRG.10118.1	trans	0.870281
ENSGALT00000080238	MSTRG.10118.1	trans	0.826059
ENSGALT00000024793	MSTRG.10118.1	trans	0.826268
ENSGALT00000024844	MSTRG.10118.1	trans	0.929705
ENSGALT00000024926	MSTRG.10118.1	trans	0.939093
ENSGALT00000024991	MSTRG.10118.1	trans	0.851698
ENSGALT00000001896	MSTRG.10118.1	trans	0.886036
ENSGALT00000036803	MSTRG.10118.1	trans	0.901853
ENSGALT00000025441	MSTRG.10118.1	trans	0.84342
ENSGALT00000025470	MSTRG.10118.1	trans	0.84187
ENSGALT00000068186	MSTRG.10118.1	trans	0.806663
ENSGALT00000059575	MSTRG.10118.1	trans	0.876188
ENSGALT00000026316	MSTRG.10118.1	trans	0.803999
ENSGALT00000026423	MSTRG.10118.1	trans	0.862001
ENSGALT00000026698	MSTRG.10118.1	trans	0.814274
ENSGALT00000051041	MSTRG.10118.1	trans	0.874374
ENSGALT00000026770	MSTRG.10118.1	trans	0.837885
ENSGALT00000071858	MSTRG.10118.1	trans	0.890175
ENSGALT00000026856	MSTRG.10118.1	trans	0.911825
ENSGALT00000041401	MSTRG.10118.1	trans	0.873316
ENSGALT00000047061	MSTRG.10118.1	trans	0.829749
ENSGALT00000044322	MSTRG.10118.1	trans	0.80285
ENSGALT00000087003	MSTRG.10118.1	trans	0.874239
ENSGALT00000027240	MSTRG.10118.1	trans	0.911977
ENSGALT00000052850	MSTRG.10118.1	trans	0.929348
ENSGALT00000027298	MSTRG.10118.1	trans	0.804283
ENSGALT00000061543	MSTRG.10118.1	trans	0.864148
ENSGALT00000078149	MSTRG.10118.1	trans	0.876755
ENSGALT00000027389	MSTRG.10118.1	trans	0.838692
ENSGALT00000071429	MSTRG.10118.1	trans	0.827507
ENSGALT00000027455	MSTRG.10118.1	trans	0.825072
ENSGALT00000030149	MSTRG.10118.1	trans	0.842146
ENSGALT00000027478	MSTRG.10118.1	trans	0.87889
ENSGALT00000027490	MSTRG.10118.1	trans	0.836324
ENSGALT00000027505	MSTRG.10118.1	trans	0.967207
ENSGALT00000027509	MSTRG.10118.1	trans	0.80998
ENSGALT00000036466	MSTRG.10118.1	trans	0.814789
ENSGALT00000027546	MSTRG.10118.1	trans	0.835809
ENSGALT00000027564	MSTRG.10118.1	trans	0.822473
ENSGALT00000027576	MSTRG.10118.1	trans	0.898325
ENSGALT00000027584	MSTRG.10118.1	trans	0.879931
ENSGALT00000027604	MSTRG.10118.1	trans	0.961623
ENSGALT00000047717	MSTRG.10118.1	trans	0.866022
ENSGALT00000027693	MSTRG.10118.1	trans	0.822404
ENSGALT00000030073	MSTRG.10118.1	trans	0.862563
ENSGALT00000058242	MSTRG.10118.1	trans	0.877894
ENSGALT00000027794	MSTRG.10118.1	trans	0.854776
ENSGALT00000027799	MSTRG.10118.1	trans	0.874763
ENSGALT00000062863	MSTRG.10118.1	trans	0.837285
ENSGALT00000027882	MSTRG.10118.1	trans	0.82418
ENSGALT00000028006	MSTRG.10118.1	trans	0.855183
ENSGALT00000027999	MSTRG.10118.1	trans	0.884918
ENSGALT00000084986	MSTRG.10118.1	trans	0.847302
ENSGALT00000027987	MSTRG.10118.1	trans	0.819903
ENSGALT00000027978	MSTRG.10118.1	trans	0.903422
ENSGALT00000064544	MSTRG.10118.1	trans	0.872593
ENSGALT00000070067	MSTRG.10118.1	trans	0.820707
ENSGALT00000002757	MSTRG.10118.1	trans	0.834082
ENSGALT00000090001	MSTRG.10118.1	trans	0.848731
ENSGALT00000078651	MSTRG.10118.1	trans	0.824699
ENSGALT00000006457	MSTRG.10118.1	trans	0.855438
ENSGALT00000006519	MSTRG.10118.1	trans	0.815515
ENSGALT00000006599	MSTRG.10118.1	trans	0.86283
ENSGALT00000084591	MSTRG.10118.1	trans	0.815143
ENSGALT00000085813	MSTRG.10118.1	trans	0.9293
ENSGALT00000057270	MSTRG.10118.1	trans	0.850025
ENSGALT00000007504	MSTRG.10118.1	trans	0.866672
ENSGALT00000009738	MSTRG.10118.1	trans	0.907482
ENSGALT00000009815	MSTRG.10118.1	trans	0.89105
ENSGALT00000070321	MSTRG.10118.1	trans	0.865512
ENSGALT00000010711	MSTRG.10118.1	trans	0.837386
ENSGALT00000010770	MSTRG.10118.1	trans	0.822566
ENSGALT00000010881	MSTRG.10118.1	trans	0.812066
ENSGALT00000011148	MSTRG.10118.1	trans	0.825794
ENSGALT00000011156	MSTRG.10118.1	trans	0.902095
ENSGALT00000075661	MSTRG.10118.1	trans	0.856527
ENSGALT00000062948	MSTRG.10118.1	trans	0.917159
ENSGALT00000045614	MSTRG.10118.1	trans	0.896831
ENSGALT00000043680	MSTRG.10118.1	trans	0.824097
ENSGALT00000012111	MSTRG.10118.1	trans	0.817303
ENSGALT00000028529	MSTRG.10118.1	trans	0.808573
ENSGALT00000012808	MSTRG.10118.1	trans	0.827711
ENSGALT00000012883	MSTRG.10118.1	trans	0.92469
ENSGALT00000013051	MSTRG.10118.1	trans	0.815476
ENSGALT00000013464	MSTRG.10118.1	trans	0.851985
ENSGALT00000079070	MSTRG.10118.1	trans	0.902217
ENSGALT00000070388	MSTRG.10118.1	trans	0.823068
ENSGALT00000043964	MSTRG.10118.1	trans	0.925941
ENSGALT00000090095	MSTRG.10118.1	trans	0.801484
ENSGALT00000003878	MSTRG.10118.1	trans	0.855137
ENSGALT00000066690	MSTRG.10118.1	trans	0.918894
ENSGALT00000004428	MSTRG.10118.1	trans	0.862324
ENSGALT00000004875	MSTRG.10118.1	trans	0.846737
ENSGALT00000005977	MSTRG.10118.1	trans	0.95703
ENSGALT00000067822	MSTRG.10118.1	trans	0.849964
ENSGALT00000006188	MSTRG.10118.1	trans	0.896916
ENSGALT00000054769	MSTRG.10118.1	trans	0.833805
ENSGALT00000052441	MSTRG.10118.1	trans	0.837097
ENSGALT00000007256	MSTRG.10118.1	trans	0.854152
ENSGALT00000083446	MSTRG.10118.1	trans	0.898616
ENSGALT00000008241	MSTRG.10118.1	trans	0.877119
ENSGALT00000039221	MSTRG.10118.1	trans	0.84858
ENSGALT00000008452	MSTRG.10118.1	trans	0.859959
ENSGALT00000021603	MSTRG.10118.1	trans	0.837208
ENSGALT00000070930	MSTRG.10118.1	trans	0.872417
ENSGALT00000060683	MSTRG.10118.1	trans	0.923746
ENSGALT00000038833	MSTRG.10118.1	trans	0.901403
ENSGALT00000085961	MSTRG.10118.1	trans	0.824782
ENSGALT00000000705	MSTRG.10118.1	trans	0.867863
ENSGALT00000000745	MSTRG.10118.1	trans	0.816821
ENSGALT00000000923	MSTRG.10118.1	trans	0.812253
ENSGALT00000085820	MSTRG.10118.1	trans	0.846847
ENSGALT00000069630	MSTRG.10118.1	trans	0.832487
ENSGALT00000079627	MSTRG.10118.1	trans	0.845671
ENSGALT00000057979	MSTRG.10118.1	trans	0.822681
ENSGALT00000003943	MSTRG.10118.1	trans	0.913698
ENSGALT00000070275	MSTRG.10118.1	trans	0.906635
ENSGALT00000089943	MSTRG.10118.1	trans	0.82957
ENSGALT00000045074	MSTRG.10118.1	trans	0.918289
ENSGALT00000007902	MSTRG.10118.1	trans	0.886033
ENSGALT00000007996	MSTRG.10118.1	trans	0.82869
ENSGALT00000089893	MSTRG.10118.1	trans	0.857833
[truncated: 890,339+ more rows]
