# Supplementary material for: Transcriptome Analysis Reveals the Profile of Long Non-coding RNAs During Chicken Muscle Development
Source: Front Physiol. 2021 May 10;12:660370. doi: 10.3389/fphys.2021.660370 (PMC8141850; doi:10.3389/fphys.2021.660370)
Supplement: Supplementary Table 8 — Potential trans-target genes of DE-lncRNAs in profile 21 (XLSX). [file Table_8.XLSX]

## Sheet: Sheet2
Table S8 Potential cis- and trans-target genes of DE-lncRNAs in profile 21
mRNA	lncRNA	function
transcript_name	transcript_name	cis/trans	cis location	trans energy(The free energy predicted by for the RIsearch software)	Pearson Correlation Coefficient
ENSGALT00000000132	MSTRG.24896.1	trans	NA	-49.65	0.80125
ENSGALT00000001001	MSTRG.10414.2	trans	NA	-65.87	0.833676
ENSGALT00000001001	MSTRG.23802.1	trans	NA	-53.31	0.806689
ENSGALT00000001001	MSTRG.31664.1	trans	NA	-45.95	0.829632
ENSGALT00000001001	MSTRG.34606.1	trans	NA	-28.59	0.823766
ENSGALT00000001001	MSTRG.34607.1	trans	NA	-27.84	0.860982
ENSGALT00000001001	MSTRG.36759.1	trans	NA	-43.37	0.913693
ENSGALT00000001001	MSTRG.37511.1	trans	NA	-30.51	0.803799
ENSGALT00000001001	MSTRG.3913.1	trans	NA	-30.93	0.896556
ENSGALT00000001401	MSTRG.30672.1	trans	NA	-39.88	0.811867
ENSGALT00000001401	MSTRG.38715.1	trans	NA	-45.18	0.814142
ENSGALT00000001502	MSTRG.24896.1	trans	NA	-50.73	0.89213
ENSGALT00000001502	MSTRG.35386.1	trans	NA	-48.96	0.938841
ENSGALT00000001781	MSTRG.34607.1	trans	NA	-40.70	0.821868
ENSGALT00000001797	MSTRG.34175.1	trans	NA	-54.82	0.8367
ENSGALT00000001797	MSTRG.34606.1	trans	NA	-29.71	0.901151
ENSGALT00000001797	MSTRG.34607.1	trans	NA	-38.40	0.884077
ENSGALT00000001797	MSTRG.36759.1	trans	NA	-36.71	0.857034
ENSGALT00000001871	MSTRG.30672.1	trans	NA	-38.01	0.809386
ENSGALT00000001871	MSTRG.31694.1	trans	NA	-39.96	0.840301
ENSGALT00000001871	MSTRG.32329.1	trans	NA	-38.03	0.819273
ENSGALT00000001871	MSTRG.34911.1	trans	NA	-43.06	0.933758
ENSGALT00000001871	MSTRG.36104.1	trans	NA	-46.41	0.809624
ENSGALT00000001871	MSTRG.38142.1	trans	NA	-40.41	0.844242
ENSGALT00000002199	MSTRG.10414.2	trans	NA	-37.38	0.898052
ENSGALT00000002199	MSTRG.30605.1	trans	NA	-34.02	0.812943
ENSGALT00000002199	MSTRG.31694.1	trans	NA	-23.50	0.809197
ENSGALT00000002199	MSTRG.32189.1	trans	NA	-48.15	0.829631
ENSGALT00000002199	MSTRG.33991.1	trans	NA	-39.06	0.88026
ENSGALT00000002199	MSTRG.34175.1	trans	NA	-39.05	0.89958
ENSGALT00000002199	MSTRG.36033.1	trans	NA	-42.41	0.804075
ENSGALT00000002235	MSTRG.24896.1	trans	NA	-51.78	0.832744
ENSGALT00000002235	MSTRG.30672.1	trans	NA	-47.10	0.801535
ENSGALT00000002235	MSTRG.33991.1	trans	NA	-56.10	0.820989
ENSGALT00000002235	MSTRG.34606.1	trans	NA	-32.16	0.830725
ENSGALT00000002235	MSTRG.34607.1	trans	NA	-25.61	0.833413
ENSGALT00000002235	MSTRG.36552.1	trans	NA	-20.16	0.850587
ENSGALT00000002385	MSTRG.24896.1	trans	NA	-40.33	0.821855
ENSGALT00000002385	MSTRG.35386.1	trans	NA	-50.93	0.811745
ENSGALT00000002440	MSTRG.10414.2	trans	NA	-34.72	0.800461
ENSGALT00000002440	MSTRG.24896.1	trans	NA	-37.24	0.822725
ENSGALT00000002440	MSTRG.30597.1	trans	NA	-65.63	0.81697
ENSGALT00000002440	MSTRG.30605.1	trans	NA	-54.48	0.895844
ENSGALT00000002440	MSTRG.30672.1	trans	NA	-22.98	0.881115
ENSGALT00000002440	MSTRG.31694.1	trans	NA	-57.77	0.872059
ENSGALT00000002440	MSTRG.32189.1	trans	NA	-33.51	0.850004
ENSGALT00000002440	MSTRG.32355.1	trans	NA	-44.95	0.806541
ENSGALT00000002440	MSTRG.33991.1	trans	NA	-51.79	0.908648
ENSGALT00000002440	MSTRG.34175.1	trans	NA	-63.85	0.830169
ENSGALT00000002440	MSTRG.36033.1	trans	NA	-33.45	0.865886
ENSGALT00000002784	MSTRG.30672.1	trans	NA	-36.94	0.841878
ENSGALT00000002784	MSTRG.31694.1	trans	NA	-63.72	0.847901
ENSGALT00000002784	MSTRG.32189.1	trans	NA	-32.18	0.821235
ENSGALT00000002784	MSTRG.33991.1	trans	NA	-57.39	0.891158
ENSGALT00000002784	MSTRG.36033.1	trans	NA	-42.19	0.817314
ENSGALT00000002784	MSTRG.36104.1	trans	NA	-46.77	0.836333
ENSGALT00000003100	MSTRG.17611.1	trans	NA	-48.06	0.843199
ENSGALT00000003100	MSTRG.30672.1	trans	NA	-48.59	0.803114
ENSGALT00000003100	MSTRG.34175.1	trans	NA	-38.20	0.878815
ENSGALT00000003100	MSTRG.34606.1	trans	NA	-38.40	0.847859
ENSGALT00000003100	MSTRG.34607.1	trans	NA	-42.09	0.831781
ENSGALT00000003100	MSTRG.36759.1	trans	NA	-40.12	0.825631
ENSGALT00000003868	MSTRG.30424.1	trans	NA	-42.30	0.849665
ENSGALT00000003868	MSTRG.30597.1	trans	NA	-42.99	0.875315
ENSGALT00000003868	MSTRG.30605.1	trans	NA	-34.47	0.953371
ENSGALT00000003868	MSTRG.30672.1	trans	NA	-49.00	0.890302
ENSGALT00000003868	MSTRG.31694.1	trans	NA	-38.87	0.937406
ENSGALT00000003868	MSTRG.32189.1	trans	NA	-40.00	0.869809
ENSGALT00000003868	MSTRG.32329.1	trans	NA	-51.98	0.927621
ENSGALT00000003868	MSTRG.32355.1	trans	NA	-30.57	0.862711
ENSGALT00000003868	MSTRG.33418.1	trans	NA	-44.00	0.831068
ENSGALT00000003868	MSTRG.33991.1	trans	NA	-40.40	0.910054
ENSGALT00000003868	MSTRG.34175.1	trans	NA	-22.03	0.805637
ENSGALT00000003868	MSTRG.34911.1	trans	NA	-34.19	0.88341
ENSGALT00000003868	MSTRG.36033.1	trans	NA	-42.30	0.935036
ENSGALT00000003868	MSTRG.38142.1	trans	NA	-42.24	0.912737
ENSGALT00000003916	MSTRG.34606.1	trans	NA	-28.45	0.822801
ENSGALT00000003916	MSTRG.34607.1	trans	NA	-25.51	0.817894
ENSGALT00000004067	MSTRG.34175.1	trans	NA	-46.10	0.910981
ENSGALT00000004067	MSTRG.34606.1	trans	NA	-35.78	0.801333
ENSGALT00000004086	MSTRG.37511.1	trans	NA	-36.19	0.816791
ENSGALT00000004154	MSTRG.31664.1	trans	NA	-25.10	0.849819
ENSGALT00000004154	MSTRG.34607.1	trans	NA	-42.77	0.854172
ENSGALT00000004154	MSTRG.36759.1	trans	NA	-31.09	0.894845
ENSGALT00000004154	MSTRG.3913.1	trans	NA	-37.38	0.887715
ENSGALT00000004596	MSTRG.10414.2	trans	NA	-45.46	0.806879
ENSGALT00000004596	MSTRG.24896.1	trans	NA	-38.67	0.802488
ENSGALT00000004596	MSTRG.33991.1	trans	NA	-48.97	0.888557
ENSGALT00000004906	MSTRG.10414.2	trans	NA	-55.96	0.804409
ENSGALT00000004906	MSTRG.30605.1	trans	NA	-44.65	0.862585
ENSGALT00000004906	MSTRG.30672.1	trans	NA	-47.01	0.924882
ENSGALT00000004906	MSTRG.31694.1	trans	NA	-53.52	0.887851
ENSGALT00000004906	MSTRG.32189.1	trans	NA	-34.26	0.834293
ENSGALT00000004906	MSTRG.32329.1	trans	NA	-34.42	0.802782
ENSGALT00000004906	MSTRG.33991.1	trans	NA	-51.64	0.836823
ENSGALT00000004906	MSTRG.34175.1	trans	NA	-40.86	0.822146
ENSGALT00000004906	MSTRG.34911.1	trans	NA	-32.71	0.84679
ENSGALT00000004906	MSTRG.36033.1	trans	NA	-34.10	0.85887
ENSGALT00000004906	MSTRG.38142.1	trans	NA	-25.24	0.818503
ENSGALT00000005276	MSTRG.30672.1	trans	NA	-39.18	0.812518
ENSGALT00000005276	MSTRG.34606.1	trans	NA	-34.68	0.819439
ENSGALT00000005572	MSTRG.10414.2	trans	NA	-60.83	0.858324
ENSGALT00000005572	MSTRG.24338.1	trans	NA	-42.53	0.80776
ENSGALT00000005572	MSTRG.34606.1	trans	NA	-50.35	0.862449
ENSGALT00000005572	MSTRG.34607.1	trans	NA	-43.22	0.875689
ENSGALT00000005572	MSTRG.36759.1	trans	NA	-46.14	0.829801
ENSGALT00000006182	MSTRG.34606.1	trans	NA	-39.71	0.862841
ENSGALT00000006182	MSTRG.34607.1	trans	NA	-43.11	0.87746
ENSGALT00000006182	MSTRG.36759.1	trans	NA	-45.92	0.866338
ENSGALT00000006444	MSTRG.36759.1	trans	NA	-46.90	0.88395
ENSGALT00000006444	MSTRG.37511.1	trans	NA	-21.81	0.809895
ENSGALT00000006701	MSTRG.34175.1	trans	NA	-57.76	0.8779
ENSGALT00000006701	MSTRG.34606.1	trans	NA	-39.02	0.853585
ENSGALT00000006701	MSTRG.34607.1	trans	NA	-23.34	0.842689
ENSGALT00000006701	MSTRG.36759.1	trans	NA	-42.57	0.865176
ENSGALT00000007345	MSTRG.30424.1	trans	NA	-28.36	0.826491
ENSGALT00000007345	MSTRG.35189.1	trans	NA	-34.43	0.952957
ENSGALT00000007523	MSTRG.30605.1	trans	NA	-52.93	0.806168
ENSGALT00000007523	MSTRG.30672.1	trans	NA	-45.93	0.832086
ENSGALT00000007523	MSTRG.31694.1	trans	NA	-52.23	0.852635
ENSGALT00000007523	MSTRG.33991.1	trans	NA	-42.58	0.815603
ENSGALT00000007523	MSTRG.34911.1	trans	NA	-47.46	0.868743
ENSGALT00000007523	MSTRG.36033.1	trans	NA	-40.84	0.838054
ENSGALT00000007663	MSTRG.23802.1	trans	NA	-42.33	0.820234
ENSGALT00000007663	MSTRG.36759.1	trans	NA	-50.28	0.846642
ENSGALT00000007783	MSTRG.30672.1	trans	NA	-41.36	0.81313
ENSGALT00000007783	MSTRG.34606.1	trans	NA	-38.81	0.832174
ENSGALT00000007783	MSTRG.34607.1	trans	NA	-46.48	0.827899
ENSGALT00000007783	MSTRG.36759.1	trans	NA	-44.11	0.809693
ENSGALT00000007948	MSTRG.34175.1	trans	NA	-49.07	0.812374
ENSGALT00000007948	MSTRG.36759.1	trans	NA	-48.00	0.828908
ENSGALT00000007980	MSTRG.24338.1	trans	NA	-45.91	0.823855
ENSGALT00000007980	MSTRG.30672.1	trans	NA	-25.75	0.894762
ENSGALT00000007980	MSTRG.31694.1	trans	NA	-44.23	0.82355
ENSGALT00000007980	MSTRG.34175.1	trans	NA	-32.01	0.825398
ENSGALT00000007980	MSTRG.34606.1	trans	NA	-42.90	0.824038
ENSGALT00000007980	MSTRG.34607.1	trans	NA	-42.99	0.837178
ENSGALT00000007980	MSTRG.34911.1	trans	NA	-28.00	0.825283
ENSGALT00000007980	MSTRG.36033.1	trans	NA	-29.24	0.81194
ENSGALT00000007980	MSTRG.36759.1	trans	NA	-42.84	0.861833
ENSGALT00000007980	MSTRG.3913.1	trans	NA	-44.51	0.802926
ENSGALT00000008036	MSTRG.34606.1	trans	NA	-29.19	0.884661
ENSGALT00000008036	MSTRG.34607.1	trans	NA	-25.51	0.885237
ENSGALT00000008036	MSTRG.36759.1	trans	NA	-49.16	0.88521
ENSGALT00000008115	MSTRG.34606.1	trans	NA	-31.31	0.819185
ENSGALT00000008397	MSTRG.34175.1	trans	NA	-41.86	0.841337
ENSGALT00000008397	MSTRG.34606.1	trans	NA	-22.26	0.850299
ENSGALT00000008397	MSTRG.34607.1	trans	NA	-39.25	0.848032
ENSGALT00000008397	MSTRG.36759.1	trans	NA	-32.56	0.894328
ENSGALT00000008397	MSTRG.3913.1	trans	NA	-41.03	0.805017
ENSGALT00000008401	MSTRG.31664.1	trans	NA	-34.45	0.883686
ENSGALT00000008401	MSTRG.36759.1	trans	NA	-38.41	0.859083
ENSGALT00000008401	MSTRG.37511.1	trans	NA	-31.12	0.837519
ENSGALT00000008401	MSTRG.3913.1	trans	NA	-37.54	0.916143
ENSGALT00000008777	MSTRG.34606.1	trans	NA	-30.06	0.910227
ENSGALT00000008777	MSTRG.34607.1	trans	NA	-36.01	0.922591
ENSGALT00000008777	MSTRG.36759.1	trans	NA	-26.38	0.860928
ENSGALT00000008808	MSTRG.31664.1	trans	NA	-33.11	0.853458
ENSGALT00000008808	MSTRG.34607.1	trans	NA	-36.97	0.837062
ENSGALT00000008808	MSTRG.36759.1	trans	NA	-48.28	0.850427
ENSGALT00000008808	MSTRG.3913.1	trans	NA	-22.63	0.898351
ENSGALT00000009141	MSTRG.30597.1	trans	NA	-73.34	0.800175
ENSGALT00000009141	MSTRG.30605.1	trans	NA	-67.21	0.848604
ENSGALT00000009141	MSTRG.30672.1	trans	NA	-40.02	0.878852
ENSGALT00000009141	MSTRG.31694.1	trans	NA	-63.03	0.856459
ENSGALT00000009141	MSTRG.32189.1	trans	NA	-40.67	0.806909
ENSGALT00000009141	MSTRG.32355.1	trans	NA	-26.87	0.82545
ENSGALT00000009141	MSTRG.33991.1	trans	NA	-53.86	0.902229
ENSGALT00000009141	MSTRG.34911.1	trans	NA	-40.67	0.821087
ENSGALT00000009141	MSTRG.36033.1	trans	NA	-34.31	0.853248
ENSGALT00000009924	MSTRG.24896.1	trans	NA	-47.26	0.869791
ENSGALT00000009924	MSTRG.33991.1	trans	NA	-44.43	0.811335
ENSGALT00000009924	MSTRG.34218.1	trans	NA	-39.43	0.825905
ENSGALT00000009924	MSTRG.35189.1	trans	NA	-42.13	0.817736
ENSGALT00000010230	MSTRG.36552.1	trans	NA	-57.45	0.870039
ENSGALT00000010365	MSTRG.24338.1	trans	NA	-30.56	0.806706
ENSGALT00000010365	MSTRG.34607.1	trans	NA	-38.87	0.804317
ENSGALT00000010365	MSTRG.36759.1	trans	NA	-48.41	0.822775
ENSGALT00000010491	MSTRG.30424.1	trans	NA	-28.58	0.850074
ENSGALT00000010491	MSTRG.33991.1	trans	NA	-32.53	0.813415
ENSGALT00000010491	MSTRG.34218.1	trans	NA	-41.62	0.87318
ENSGALT00000010491	MSTRG.35189.1	trans	NA	-25.11	0.922378
ENSGALT00000010641	MSTRG.17611.1	trans	NA	-44.35	0.803286
ENSGALT00000010641	MSTRG.34175.1	trans	NA	-44.55	0.871945
ENSGALT00000010641	MSTRG.34606.1	trans	NA	-37.01	0.859576
ENSGALT00000010641	MSTRG.34607.1	trans	NA	-28.41	0.874032
ENSGALT00000010641	MSTRG.36759.1	trans	NA	-52.25	0.901309
ENSGALT00000010641	MSTRG.3913.1	trans	NA	-27.16	0.831505
ENSGALT00000010834	MSTRG.31772.1	trans	NA	-37.79	0.815939
ENSGALT00000010834	MSTRG.32355.1	trans	NA	-41.59	0.827244
ENSGALT00000010834	MSTRG.33418.1	trans	NA	-56.24	0.844366
ENSGALT00000011071	MSTRG.31772.1	trans	NA	-28.62	0.838475
ENSGALT00000011071	MSTRG.32329.1	trans	NA	-47.94	0.863762
ENSGALT00000011071	MSTRG.33418.1	trans	NA	-28.62	0.851113
ENSGALT00000011071	MSTRG.38142.1	trans	NA	-38.82	0.844252
ENSGALT00000011269	MSTRG.3913.1	trans	NA	-32.95	0.814485
ENSGALT00000011432	MSTRG.30672.1	trans	NA	-31.12	0.810706
ENSGALT00000011432	MSTRG.34607.1	trans	NA	-42.01	0.810699
ENSGALT00000011432	MSTRG.36552.1	trans	NA	-36.31	0.843297
ENSGALT00000011432	MSTRG.36759.1	trans	NA	-33.89	0.819792
ENSGALT00000011938	MSTRG.30424.1	trans	NA	-37.83	0.80931
ENSGALT00000011938	MSTRG.33991.1	trans	NA	-51.26	0.818461
ENSGALT00000011938	MSTRG.34218.1	trans	NA	-44.92	0.866803
ENSGALT00000011938	MSTRG.35189.1	trans	NA	-29.43	0.844795
ENSGALT00000012184	MSTRG.10414.2	trans	NA	-43.02	0.800403
ENSGALT00000012184	MSTRG.30672.1	trans	NA	-30.38	0.87197
ENSGALT00000012184	MSTRG.31694.1	trans	NA	-51.58	0.882827
ENSGALT00000012184	MSTRG.32329.1	trans	NA	-52.12	0.844345
ENSGALT00000012184	MSTRG.33991.1	trans	NA	-39.30	0.824419
ENSGALT00000012184	MSTRG.34175.1	trans	NA	-22.10	0.802956
ENSGALT00000012184	MSTRG.34911.1	trans	NA	-29.91	0.854648
ENSGALT00000012184	MSTRG.36033.1	trans	NA	-42.53	0.868929
ENSGALT00000012184	MSTRG.38142.1	trans	NA	-46.08	0.856849
ENSGALT00000012572	MSTRG.10414.2	trans	NA	-43.81	0.85567
ENSGALT00000012572	MSTRG.24896.1	trans	NA	-45.94	0.805094
ENSGALT00000012572	MSTRG.33991.1	trans	NA	-48.63	0.849192
ENSGALT00000012578	MSTRG.17611.1	trans	NA	-32.88	0.866404
ENSGALT00000012893	MSTRG.34175.1	trans	NA	-46.18	0.870166
ENSGALT00000012893	MSTRG.34606.1	trans	NA	-22.36	0.819938
ENSGALT00000012893	MSTRG.34607.1	trans	NA	-38.65	0.843239
ENSGALT00000012893	MSTRG.36759.1	trans	NA	-42.44	0.897851
ENSGALT00000012893	MSTRG.3913.1	trans	NA	-32.26	0.878863
ENSGALT00000013062	MSTRG.35189.1	trans	NA	-39.25	0.904181
ENSGALT00000013062	MSTRG.36552.1	trans	NA	-52.32	0.810235
ENSGALT00000013109	MSTRG.30424.1	trans	NA	-41.25	0.940908
ENSGALT00000013109	MSTRG.31694.1	trans	NA	-22.75	0.839515
ENSGALT00000013109	MSTRG.32329.1	trans	NA	-44.56	0.849682
ENSGALT00000013109	MSTRG.32355.1	trans	NA	-48.31	0.883952
ENSGALT00000013109	MSTRG.33991.1	trans	NA	-43.84	0.836724
ENSGALT00000013109	MSTRG.34911.1	trans	NA	-29.97	0.807762
ENSGALT00000013109	MSTRG.35189.1	trans	NA	-22.80	0.875834
ENSGALT00000013109	MSTRG.36033.1	trans	NA	-42.36	0.808521
ENSGALT00000013109	MSTRG.36104.1	trans	NA	-45.87	0.889847
ENSGALT00000013109	MSTRG.38142.1	trans	NA	-39.98	0.826501
ENSGALT00000013144	MSTRG.34606.1	trans	NA	-21.41	0.817927
ENSGALT00000013144	MSTRG.34607.1	trans	NA	-41.42	0.871435
ENSGALT00000013144	MSTRG.36759.1	trans	NA	-54.25	0.808429
ENSGALT00000013482	MSTRG.24338.1	trans	NA	-45.89	0.802997
ENSGALT00000013716	MSTRG.34175.1	trans	NA	-28.34	0.882023
ENSGALT00000013716	MSTRG.34606.1	trans	NA	-42.60	0.90166
ENSGALT00000013716	MSTRG.34607.1	trans	NA	-33.84	0.894426
ENSGALT00000013716	MSTRG.35386.1	trans	NA	-39.62	0.807679
ENSGALT00000013716	MSTRG.36759.1	trans	NA	-48.38	0.890106
ENSGALT00000014012	MSTRG.34606.1	trans	NA	-31.81	0.812596
ENSGALT00000014012	MSTRG.34607.1	trans	NA	-32.19	0.87439
ENSGALT00000014012	MSTRG.36759.1	trans	NA	-50.61	0.825497
ENSGALT00000014392	MSTRG.32355.1	trans	NA	-40.59	0.815922
ENSGALT00000014392	MSTRG.33991.1	trans	NA	-46.66	0.868933
ENSGALT00000014392	MSTRG.35189.1	trans	NA	-44.64	0.931035
ENSGALT00000014392	MSTRG.36552.1	trans	NA	-31.72	0.823731
ENSGALT00000014708	MSTRG.31664.1	trans	NA	-39.85	0.872692
ENSGALT00000014708	MSTRG.34607.1	trans	NA	-35.23	0.850435
ENSGALT00000014708	MSTRG.36759.1	trans	NA	-51.34	0.932176
ENSGALT00000014708	MSTRG.37511.1	trans	NA	-28.21	0.832596
ENSGALT00000014708	MSTRG.3913.1	trans	NA	-40.70	0.9089
ENSGALT00000014716	MSTRG.24338.1	trans	NA	-46.03	0.83041
ENSGALT00000014716	MSTRG.30672.1	trans	NA	-40.01	0.851412
ENSGALT00000014716	MSTRG.34175.1	trans	NA	-34.52	0.844771
ENSGALT00000014716	MSTRG.34606.1	trans	NA	-39.83	0.825229
ENSGALT00000014716	MSTRG.34607.1	trans	NA	-34.11	0.856781
ENSGALT00000014716	MSTRG.34911.1	trans	NA	-31.71	0.844449
ENSGALT00000014716	MSTRG.36759.1	trans	NA	-48.08	0.814527
ENSGALT00000014960	MSTRG.34606.1	trans	NA	-31.60	0.815979
ENSGALT00000014960	MSTRG.34607.1	trans	NA	-43.04	0.866166
ENSGALT00000014960	MSTRG.36759.1	trans	NA	-38.77	0.871795
ENSGALT00000014960	MSTRG.37510.1	trans	NA	-25.35	0.858559
ENSGALT00000014960	MSTRG.38715.1	trans	NA	-37.77	0.84673
ENSGALT00000014960	MSTRG.3913.1	trans	NA	-31.75	0.800885
ENSGALT00000015206	MSTRG.30672.1	trans	NA	-43.68	0.822193
ENSGALT00000015206	MSTRG.34175.1	trans	NA	-61.61	0.851491
ENSGALT00000015206	MSTRG.34606.1	trans	NA	-43.23	0.888986
ENSGALT00000015206	MSTRG.34607.1	trans	NA	-45.15	0.872647
ENSGALT00000015358	MSTRG.32355.1	trans	NA	-29.80	0.801793
ENSGALT00000015358	MSTRG.33991.1	trans	NA	-31.56	0.836482
ENSGALT00000015358	MSTRG.34218.1	trans	NA	-32.86	0.812722
ENSGALT00000015358	MSTRG.35189.1	trans	NA	-20.96	0.894812
ENSGALT00000015772	MSTRG.34607.1	trans	NA	-27.60	0.822587
ENSGALT00000015772	MSTRG.36759.1	trans	NA	-52.09	0.841184
ENSGALT00000016260	MSTRG.31664.1	trans	NA	-38.60	0.839858
ENSGALT00000016260	MSTRG.34607.1	trans	NA	-32.68	0.802042
ENSGALT00000016260	MSTRG.36759.1	trans	NA	-45.63	0.873266
ENSGALT00000016260	MSTRG.37511.1	trans	NA	-23.54	0.810422
ENSGALT00000016260	MSTRG.3913.1	trans	NA	-30.76	0.911437
ENSGALT00000016762	MSTRG.35386.1	trans	NA	-43.95	0.817572
ENSGALT00000017192	MSTRG.24338.1	trans	NA	-33.71	0.832763
ENSGALT00000017192	MSTRG.34606.1	trans	NA	-30.26	0.888762
ENSGALT00000017192	MSTRG.34607.1	trans	NA	-38.62	0.909105
ENSGALT00000017192	MSTRG.36759.1	trans	NA	-40.43	0.882238
ENSGALT00000017192	MSTRG.3913.1	trans	NA	-38.08	0.806947
ENSGALT00000017222	MSTRG.24338.1	trans	NA	-40.76	0.926914
ENSGALT00000017222	MSTRG.34606.1	trans	NA	-34.78	0.871558
ENSGALT00000017222	MSTRG.34607.1	trans	NA	-41.41	0.908162
ENSGALT00000017288	MSTRG.34175.1	trans	NA	-53.38	0.828146
ENSGALT00000017288	MSTRG.36759.1	trans	NA	-38.90	0.810901
ENSGALT00000017288	MSTRG.3913.1	trans	NA	-32.13	0.867142
ENSGALT00000017568	MSTRG.34606.1	trans	NA	-49.72	0.925205
ENSGALT00000017568	MSTRG.34607.1	trans	NA	-40.75	0.924528
ENSGALT00000017568	MSTRG.36552.1	trans	NA	-28.85	0.821037
ENSGALT00000017568	MSTRG.36759.1	trans	NA	-39.39	0.850258
ENSGALT00000017601	MSTRG.30672.1	trans	NA	-39.95	0.804786
ENSGALT00000017601	MSTRG.31694.1	trans	NA	-40.58	0.867814
ENSGALT00000017601	MSTRG.32189.1	trans	NA	-41.49	0.841774
ENSGALT00000017601	MSTRG.32329.1	trans	NA	-50.52	0.851123
ENSGALT00000017601	MSTRG.36033.1	trans	NA	-41.14	0.824693
ENSGALT00000017601	MSTRG.36104.1	trans	NA	-47.87	0.816585
ENSGALT00000017601	MSTRG.38142.1	trans	NA	-24.68	0.860007
ENSGALT00000017687	MSTRG.36552.1	trans	NA	-26.36	0.835549
ENSGALT00000017947	MSTRG.30605.1	trans	NA	-21.01	0.859802
ENSGALT00000017947	MSTRG.31694.1	trans	NA	-28.02	0.829061
ENSGALT00000017947	MSTRG.33991.1	trans	NA	-54.95	0.805899
ENSGALT00000017947	MSTRG.34911.1	trans	NA	-20.24	0.809058
ENSGALT00000017947	MSTRG.36033.1	trans	NA	-47.27	0.837317
ENSGALT00000018018	MSTRG.36759.1	trans	NA	-33.29	0.82162
ENSGALT00000018018	MSTRG.3913.1	trans	NA	-46.66	0.833763
ENSGALT00000018187	MSTRG.35189.1	trans	NA	-48.41	0.864635
ENSGALT00000018402	MSTRG.24338.1	trans	NA	-40.92	0.871277
ENSGALT00000018402	MSTRG.34607.1	trans	NA	-41.25	0.824384
ENSGALT00000018402	MSTRG.36552.1	trans	NA	-57.20	0.826245
ENSGALT00000018402	MSTRG.36759.1	trans	NA	-31.99	0.860649
ENSGALT00000018402	MSTRG.3913.1	trans	NA	-30.75	0.830668
ENSGALT00000018446	MSTRG.33991.1	trans	NA	-65.62	0.866579
ENSGALT00000018983	MSTRG.34606.1	trans	NA	-41.98	0.849455
ENSGALT00000018983	MSTRG.34607.1	trans	NA	-35.17	0.907021
ENSGALT00000018983	MSTRG.36759.1	trans	NA	-20.01	0.901196
ENSGALT00000018983	MSTRG.37511.1	trans	NA	-35.24	0.803375
ENSGALT00000018983	MSTRG.3913.1	trans	NA	-36.70	0.853644
ENSGALT00000018992	MSTRG.30672.1	trans	NA	-39.59	0.876838
ENSGALT00000018992	MSTRG.34606.1	trans	NA	-32.43	0.90839
ENSGALT00000018992	MSTRG.34607.1	trans	NA	-36.70	0.879972
ENSGALT00000018992	MSTRG.35386.1	trans	NA	-40.62	0.810926
ENSGALT00000019443	MSTRG.35189.1	trans	NA	-41.91	0.839955
ENSGALT00000019842	MSTRG.30605.1	trans	NA	-62.99	0.838021
ENSGALT00000019842	MSTRG.30672.1	trans	NA	-26.40	0.874303
ENSGALT00000019842	MSTRG.31694.1	trans	NA	-65.15	0.800887
ENSGALT00000019842	MSTRG.32355.1	trans	NA	-39.41	0.800238
ENSGALT00000019842	MSTRG.33991.1	trans	NA	-55.84	0.845333
ENSGALT00000019842	MSTRG.34175.1	trans	NA	-58.03	0.908255
ENSGALT00000019842	MSTRG.34606.1	trans	NA	-39.54	0.851303
ENSGALT00000019842	MSTRG.34607.1	trans	NA	-20.56	0.817866
ENSGALT00000019842	MSTRG.36033.1	trans	NA	-49.52	0.806687
ENSGALT00000020381	MSTRG.33991.1	trans	NA	-42.01	0.825528
ENSGALT00000020549	MSTRG.35189.1	trans	NA	-31.15	0.806491
ENSGALT00000020591	MSTRG.31664.1	trans	NA	-42.57	0.860444
ENSGALT00000020591	MSTRG.34607.1	trans	NA	-25.68	0.851273
ENSGALT00000020591	MSTRG.36759.1	trans	NA	-27.08	0.912046
ENSGALT00000020591	MSTRG.3913.1	trans	NA	-37.18	0.902393
ENSGALT00000020600	MSTRG.30605.1	trans	NA	-29.38	0.817173
ENSGALT00000020600	MSTRG.30672.1	trans	NA	-47.79	0.857738
ENSGALT00000020600	MSTRG.31694.1	trans	NA	-44.16	0.863197
ENSGALT00000020600	MSTRG.32355.1	trans	NA	-43.82	0.843764
ENSGALT00000020600	MSTRG.33991.1	trans	NA	-37.83	0.840313
ENSGALT00000020600	MSTRG.34911.1	trans	NA	-32.11	0.809046
ENSGALT00000020600	MSTRG.35189.1	trans	NA	-33.89	0.802974
ENSGALT00000020600	MSTRG.36033.1	trans	NA	-32.11	0.876861
ENSGALT00000020600	MSTRG.36104.1	trans	NA	-27.06	0.825545
ENSGALT00000020873	MSTRG.10414.2	trans	NA	-51.72	0.853704
ENSGALT00000021282	MSTRG.34175.1	trans	NA	-38.37	0.848021
ENSGALT00000021282	MSTRG.34606.1	trans	NA	-28.51	0.814557
ENSGALT00000021282	MSTRG.34607.1	trans	NA	-35.86	0.834724
ENSGALT00000021282	MSTRG.36759.1	trans	NA	-46.79	0.811813
ENSGALT00000021340	MSTRG.24338.1	trans	NA	-43.83	0.804689
ENSGALT00000021340	MSTRG.31664.1	trans	NA	-38.13	0.804182
ENSGALT00000021340	MSTRG.34606.1	trans	NA	-27.31	0.839541
ENSGALT00000021340	MSTRG.34607.1	trans	NA	-38.61	0.891193
ENSGALT00000021340	MSTRG.36759.1	trans	NA	-52.29	0.901908
ENSGALT00000021448	MSTRG.24338.1	trans	NA	-38.13	0.830123
ENSGALT00000021448	MSTRG.30672.1	trans	NA	-52.17	0.801618
ENSGALT00000021448	MSTRG.31664.1	trans	NA	-42.51	0.801546
ENSGALT00000021448	MSTRG.34175.1	trans	NA	-49.07	0.840174
ENSGALT00000021448	MSTRG.34606.1	trans	NA	-38.45	0.835347
ENSGALT00000021448	MSTRG.34607.1	trans	NA	-37.06	0.867632
ENSGALT00000021448	MSTRG.36552.1	trans	NA	-47.57	0.828204
ENSGALT00000021448	MSTRG.36759.1	trans	NA	-55.67	0.88102
ENSGALT00000021448	MSTRG.3913.1	trans	NA	-28.91	0.861542
ENSGALT00000021887	MSTRG.34175.1	trans	NA	-58.86	0.815885
ENSGALT00000022653	MSTRG.34606.1	trans	NA	-34.78	0.814757
ENSGALT00000022653	MSTRG.34607.1	trans	NA	-22.26	0.846506
ENSGALT00000022653	MSTRG.36759.1	trans	NA	-40.61	0.815972
ENSGALT00000022828	MSTRG.35189.1	trans	NA	-32.31	0.830232
ENSGALT00000022828	MSTRG.36552.1	trans	NA	-42.54	0.826929
ENSGALT00000023307	MSTRG.10414.2	trans	NA	-40.74	0.834643
ENSGALT00000023442	MSTRG.31664.1	trans	NA	-35.36	0.837223
ENSGALT00000023442	MSTRG.34607.1	trans	NA	-34.83	0.804476
ENSGALT00000023442	MSTRG.36759.1	trans	NA	-44.94	0.82077
ENSGALT00000024895	MSTRG.24338.1	trans	NA	-46.79	0.838106
ENSGALT00000024895	MSTRG.34607.1	trans	NA	-42.64	0.802401
ENSGALT00000024895	MSTRG.36759.1	trans	NA	-44.75	0.818416
ENSGALT00000025160	MSTRG.30597.1	trans	NA	-45.79	0.870631
ENSGALT00000025160	MSTRG.30605.1	trans	NA	-44.18	0.828128
ENSGALT00000025160	MSTRG.31772.1	trans	NA	-31.69	0.903292
ENSGALT00000025160	MSTRG.32355.1	trans	NA	-23.97	0.815026
ENSGALT00000025160	MSTRG.33418.1	trans	NA	-31.87	0.91083
ENSGALT00000025160	MSTRG.33991.1	trans	NA	-44.18	0.800302
ENSGALT00000025309	MSTRG.35189.1	trans	NA	-24.70	0.831244
ENSGALT00000025484	MSTRG.24338.1	trans	NA	-47.26	0.835926
ENSGALT00000025484	MSTRG.31664.1	trans	NA	-39.11	0.849715
ENSGALT00000025484	MSTRG.34606.1	trans	NA	-38.01	0.8394
ENSGALT00000025484	MSTRG.34607.1	trans	NA	-33.43	0.895853
ENSGALT00000025484	MSTRG.36759.1	trans	NA	-43.21	0.91467
ENSGALT00000025484	MSTRG.3913.1	trans	NA	-31.76	0.884213
ENSGALT00000025976	MSTRG.34607.1	trans	NA	-25.77	0.831536
ENSGALT00000025976	MSTRG.36759.1	trans	NA	-52.73	0.80395
ENSGALT00000026015	MSTRG.35189.1	trans	NA	-38.61	0.889357
ENSGALT00000026171	MSTRG.30424.1	trans	NA	-31.24	0.900964
ENSGALT00000026171	MSTRG.32355.1	trans	NA	-32.55	0.892357
ENSGALT00000026171	MSTRG.33991.1	trans	NA	-48.56	0.863083
ENSGALT00000026171	MSTRG.35189.1	trans	NA	-41.06	0.954277
ENSGALT00000026171	MSTRG.36033.1	trans	NA	-28.25	0.802891
ENSGALT00000026171	MSTRG.36104.1	trans	NA	-53.52	0.803963
ENSGALT00000026982	MSTRG.33991.1	trans	NA	-34.80	0.837962
ENSGALT00000026982	MSTRG.34218.1	trans	NA	-39.63	0.850284
ENSGALT00000026982	MSTRG.35189.1	trans	NA	-32.86	0.92107
ENSGALT00000027680	MSTRG.34606.1	trans	NA	-29.86	0.838241
ENSGALT00000027680	MSTRG.34607.1	trans	NA	-41.01	0.880582
ENSGALT00000027680	MSTRG.36759.1	trans	NA	-47.51	0.888153
ENSGALT00000029889	MSTRG.30605.1	trans	NA	-47.40	0.846635
ENSGALT00000029889	MSTRG.30672.1	trans	NA	-30.38	0.811403
ENSGALT00000029889	MSTRG.31694.1	trans	NA	-56.51	0.808463
ENSGALT00000029889	MSTRG.32355.1	trans	NA	-38.18	0.849105
ENSGALT00000029889	MSTRG.33991.1	trans	NA	-27.03	0.858706
ENSGALT00000029889	MSTRG.35189.1	trans	NA	-38.99	0.845997
ENSGALT00000029889	MSTRG.36033.1	trans	NA	-36.87	0.821199
ENSGALT00000030399	MSTRG.17611.1	trans	NA	-38.82	0.834045
ENSGALT00000030399	MSTRG.34175.1	trans	NA	-46.08	0.848807
ENSGALT00000030475	MSTRG.30597.1	trans	NA	-50.00	0.909609
ENSGALT00000030475	MSTRG.30672.1	trans	NA	-35.75	0.812211
ENSGALT00000030475	MSTRG.32189.1	trans	NA	-34.43	0.81723
ENSGALT00000030475	MSTRG.33991.1	trans	NA	-47.16	0.804913
ENSGALT00000034473	MSTRG.30605.1	trans	NA	-36.53	0.812999
ENSGALT00000034473	MSTRG.30672.1	trans	NA	-39.98	0.824729
ENSGALT00000034473	MSTRG.33991.1	trans	NA	-48.24	0.824689
ENSGALT00000034473	MSTRG.34175.1	trans	NA	-43.82	0.825781
ENSGALT00000034473	MSTRG.36033.1	trans	NA	-47.55	0.828432
ENSGALT00000036253	MSTRG.34175.1	trans	NA	-35.75	0.872261
ENSGALT00000036353	MSTRG.30605.1	trans	NA	-38.34	0.895049
ENSGALT00000036353	MSTRG.30672.1	trans	NA	-37.54	0.902617
ENSGALT00000036353	MSTRG.31694.1	trans	NA	-23.95	0.897234
ENSGALT00000036353	MSTRG.32329.1	trans	NA	-26.69	0.80901
ENSGALT00000036353	MSTRG.32355.1	trans	NA	-42.56	0.8213
ENSGALT00000036353	MSTRG.34175.1	trans	NA	-51.08	0.905683
ENSGALT00000036353	MSTRG.38142.1	trans	NA	-42.87	0.806807
ENSGALT00000036952	MSTRG.17611.1	trans	NA	-41.61	0.810051
ENSGALT00000036952	MSTRG.23802.1	trans	NA	-39.45	0.810358
ENSGALT00000036952	MSTRG.31664.1	trans	NA	-38.51	0.804481
ENSGALT00000036952	MSTRG.34175.1	trans	NA	-39.61	0.838619
ENSGALT00000036952	MSTRG.34607.1	trans	NA	-39.44	0.812564
ENSGALT00000036952	MSTRG.36759.1	trans	NA	-44.95	0.863324
ENSGALT00000037249	MSTRG.10414.2	trans	NA	-40.96	0.830446
ENSGALT00000037259	MSTRG.30597.1	trans	NA	-43.99	0.842393
ENSGALT00000037259	MSTRG.30605.1	trans	NA	-45.01	0.935817
ENSGALT00000037259	MSTRG.30672.1	trans	NA	-28.31	0.949424
ENSGALT00000037259	MSTRG.31694.1	trans	NA	-41.51	0.93245
ENSGALT00000037259	MSTRG.31772.1	trans	NA	-30.88	0.820601
ENSGALT00000037259	MSTRG.32189.1	trans	NA	-43.25	0.832709
ENSGALT00000037259	MSTRG.32329.1	trans	NA	-32.40	0.877364
ENSGALT00000037259	MSTRG.32355.1	trans	NA	-33.52	0.857036
ENSGALT00000037259	MSTRG.33991.1	trans	NA	-38.84	0.866911
ENSGALT00000037259	MSTRG.34175.1	trans	NA	-44.85	0.838541
ENSGALT00000037259	MSTRG.34911.1	trans	NA	-44.33	0.886911
ENSGALT00000037259	MSTRG.36033.1	trans	NA	-44.33	0.909222
ENSGALT00000037259	MSTRG.36104.1	trans	NA	-40.87	0.858682
ENSGALT00000037259	MSTRG.38142.1	trans	NA	-36.18	0.888432
ENSGALT00000037566	MSTRG.34607.1	trans	NA	-27.01	0.826428
ENSGALT00000037566	MSTRG.36759.1	trans	NA	-33.80	0.80159
ENSGALT00000037907	MSTRG.36552.1	trans	NA	-34.63	0.808887
ENSGALT00000039415	MSTRG.3913.1	trans	NA	-28.06	0.835553
ENSGALT00000039466	MSTRG.34175.1	trans	NA	-57.94	0.82839
ENSGALT00000039466	MSTRG.34606.1	trans	NA	-50.20	0.805381
ENSGALT00000039466	MSTRG.36759.1	trans	NA	-47.85	0.802704
ENSGALT00000039622	MSTRG.10414.2	trans	NA	-33.20	0.822828
ENSGALT00000039622	MSTRG.17611.1	trans	NA	-39.41	0.814793
ENSGALT00000039622	MSTRG.30605.1	trans	NA	-36.20	0.889808
ENSGALT00000039622	MSTRG.30672.1	trans	NA	-45.18	0.825405
ENSGALT00000039622	MSTRG.31694.1	trans	NA	-27.01	0.875701
ENSGALT00000039622	MSTRG.32329.1	trans	NA	-40.14	0.814267
ENSGALT00000039622	MSTRG.32355.1	trans	NA	-43.66	0.812032
ENSGALT00000039622	MSTRG.33991.1	trans	NA	-28.66	0.905384
ENSGALT00000039622	MSTRG.34175.1	trans	NA	-42.33	0.864332
ENSGALT00000039622	MSTRG.36033.1	trans	NA	-44.37	0.862552
ENSGALT00000039622	MSTRG.36104.1	trans	NA	-44.85	0.82804
ENSGALT00000040054	MSTRG.17611.1	trans	NA	-29.01	0.834593
ENSGALT00000040054	MSTRG.34175.1	trans	NA	-42.80	0.88873
ENSGALT00000040054	MSTRG.34606.1	trans	NA	-41.94	0.869714
ENSGALT00000040054	MSTRG.34607.1	trans	NA	-26.06	0.872622
ENSGALT00000040054	MSTRG.36759.1	trans	NA	-48.18	0.84567
ENSGALT00000040255	MSTRG.10414.2	trans	NA	-48.79	0.871525
ENSGALT00000040662	MSTRG.24896.1	trans	NA	-49.97	0.88354
ENSGALT00000040662	MSTRG.30597.1	trans	NA	-60.06	0.856015
ENSGALT00000040662	MSTRG.30605.1	trans	NA	-52.47	0.826153
ENSGALT00000040662	MSTRG.32189.1	trans	NA	-44.73	0.801435
ENSGALT00000040662	MSTRG.33991.1	trans	NA	-46.56	0.878644
ENSGALT00000040662	MSTRG.35386.1	trans	NA	-38.69	0.820908
ENSGALT00000042907	MSTRG.14215.1	trans	NA	-40.67	0.801818
ENSGALT00000042934	MSTRG.35189.1	trans	NA	-39.17	0.897484
ENSGALT00000042974	MSTRG.10414.2	trans	NA	-39.23	0.830811
ENSGALT00000042974	MSTRG.30672.1	trans	NA	-38.80	0.823102
ENSGALT00000042974	MSTRG.34175.1	trans	NA	-32.64	0.819932
ENSGALT00000042974	MSTRG.34606.1	trans	NA	-36.10	0.908224
ENSGALT00000042974	MSTRG.34607.1	trans	NA	-42.58	0.904186
ENSGALT00000042974	MSTRG.36759.1	trans	NA	-51.06	0.849726
ENSGALT00000043729	MSTRG.35189.1	trans	NA	-40.42	0.916446
ENSGALT00000043760	MSTRG.34175.1	trans	NA	-28.49	0.816056
ENSGALT00000043760	MSTRG.38715.1	trans	NA	-27.02	0.812843
ENSGALT00000044027	MSTRG.23802.1	trans	NA	-47.79	0.819514
ENSGALT00000044027	MSTRG.34606.1	trans	NA	-33.19	0.804285
ENSGALT00000044027	MSTRG.34607.1	trans	NA	-39.00	0.848293
ENSGALT00000044027	MSTRG.36759.1	trans	NA	-30.13	0.801738
ENSGALT00000044527	MSTRG.34607.1	trans	NA	-30.10	0.816016
ENSGALT00000044994	MSTRG.30424.1	trans	NA	-22.03	0.808112
ENSGALT00000044994	MSTRG.30605.1	trans	NA	-42.96	0.886053
ENSGALT00000044994	MSTRG.31694.1	trans	NA	-48.39	0.894457
ENSGALT00000044994	MSTRG.31772.1	trans	NA	-22.71	0.806642
ENSGALT00000044994	MSTRG.32189.1	trans	NA	-53.34	0.816151
ENSGALT00000044994	MSTRG.32329.1	trans	NA	-37.68	0.87102
ENSGALT00000044994	MSTRG.33991.1	trans	NA	-44.26	0.83905
ENSGALT00000044994	MSTRG.34911.1	trans	NA	-53.34	0.888692
ENSGALT00000044994	MSTRG.36033.1	trans	NA	-37.98	0.898856
ENSGALT00000044994	MSTRG.36104.1	trans	NA	-32.59	0.863502
ENSGALT00000044994	MSTRG.38142.1	trans	NA	-37.34	0.830145
ENSGALT00000045861	MSTRG.24338.1	trans	NA	-36.56	0.821275
ENSGALT00000046049	MSTRG.10414.2	trans	NA	-45.91	0.840595
ENSGALT00000046049	MSTRG.17611.1	trans	NA	-48.19	0.847423
ENSGALT00000046049	MSTRG.24896.1	trans	NA	-28.63	0.832307
ENSGALT00000046049	MSTRG.33991.1	trans	NA	-46.80	0.8377
ENSGALT00000046049	MSTRG.34175.1	trans	NA	-33.53	0.835726
ENSGALT00000046049	MSTRG.4872.1	trans	NA	-47.72	0.825332
ENSGALT00000046363	MSTRG.24338.1	trans	NA	-50.60	0.86414
ENSGALT00000046363	MSTRG.34607.1	trans	NA	-36.16	0.827177
ENSGALT00000046363	MSTRG.36759.1	trans	NA	-42.03	0.802527
ENSGALT00000046363	MSTRG.3913.1	trans	NA	-32.02	0.821396
ENSGALT00000047727	MSTRG.34175.1	trans	NA	-51.72	0.848141
ENSGALT00000048207	MSTRG.30672.1	trans	NA	-30.79	0.805851
ENSGALT00000048241	MSTRG.24896.1	trans	NA	-40.15	0.800882
ENSGALT00000049198	MSTRG.35189.1	trans	NA	-33.66	0.808208
ENSGALT00000049250	MSTRG.24338.1	trans	NA	-25.57	0.85261
ENSGALT00000049250	MSTRG.34175.1	trans	NA	-57.19	0.803832
ENSGALT00000049250	MSTRG.34606.1	trans	NA	-41.03	0.828121
ENSGALT00000049250	MSTRG.34607.1	trans	NA	-52.31	0.857703
ENSGALT00000049250	MSTRG.36552.1	trans	NA	-38.83	0.836701
ENSGALT00000049250	MSTRG.36759.1	trans	NA	-44.88	0.855287
ENSGALT00000049250	MSTRG.3913.1	trans	NA	-43.51	0.819596
ENSGALT00000049952	MSTRG.35189.1	trans	NA	-33.94	0.928741
ENSGALT00000049952	MSTRG.36552.1	trans	NA	-49.64	0.814768
ENSGALT00000050442	MSTRG.14215.1	trans	NA	-57.97	0.81487
ENSGALT00000050442	MSTRG.34607.1	trans	NA	-43.05	0.81493
ENSGALT00000050649	MSTRG.23802.1	trans	NA	-50.39	0.911811
ENSGALT00000050649	MSTRG.36759.1	trans	NA	-41.61	0.821364
ENSGALT00000050649	MSTRG.37510.1	trans	NA	-44.72	0.816021
ENSGALT00000050649	MSTRG.38715.1	trans	NA	-51.24	0.807469
ENSGALT00000050988	MSTRG.30597.1	trans	NA	-54.22	0.815455
ENSGALT00000050988	MSTRG.30605.1	trans	NA	-36.31	0.84431
ENSGALT00000050988	MSTRG.30672.1	trans	NA	-38.14	0.903197
ENSGALT00000050988	MSTRG.31694.1	trans	NA	-51.37	0.857435
ENSGALT00000050988	MSTRG.33991.1	trans	NA	-37.16	0.800565
ENSGALT00000050988	MSTRG.38142.1	trans	NA	-36.38	0.81556
ENSGALT00000051205	MSTRG.30605.1	trans	NA	-47.18	0.808389
ENSGALT00000051205	MSTRG.30672.1	trans	NA	-48.84	0.811973
ENSGALT00000051205	MSTRG.34175.1	trans	NA	-33.03	0.895265
ENSGALT00000051205	MSTRG.36759.1	trans	NA	-48.29	0.802216
ENSGALT00000051478	MSTRG.17611.1	trans	NA	-38.82	0.833024
ENSGALT00000051478	MSTRG.30672.1	trans	NA	-28.18	0.802101
ENSGALT00000051478	MSTRG.34175.1	trans	NA	-32.17	0.912782
ENSGALT00000051478	MSTRG.34606.1	trans	NA	-25.61	0.801334
ENSGALT00000051478	MSTRG.34607.1	trans	NA	-44.51	0.81037
ENSGALT00000051478	MSTRG.36759.1	trans	NA	-37.99	0.840526
ENSGALT00000051478	MSTRG.3913.1	trans	NA	-42.67	0.822688
ENSGALT00000052667	MSTRG.10414.2	trans	NA	-33.74	0.820339
ENSGALT00000052667	MSTRG.17611.1	trans	NA	-36.80	0.819446
ENSGALT00000052667	MSTRG.30672.1	trans	NA	-40.76	0.831557
ENSGALT00000052667	MSTRG.34175.1	trans	NA	-37.27	0.916065
ENSGALT00000052667	MSTRG.34606.1	trans	NA	-35.01	0.828479
ENSGALT00000052667	MSTRG.34607.1	trans	NA	-30.53	0.82508
ENSGALT00000052667	MSTRG.36759.1	trans	NA	-30.50	0.866131
ENSGALT00000052667	MSTRG.3913.1	trans	NA	-35.91	0.819697
ENSGALT00000052958	MSTRG.32355.1	trans	NA	-45.74	0.815037
ENSGALT00000052958	MSTRG.33991.1	trans	NA	-49.77	0.806437
ENSGALT00000052958	MSTRG.34175.1	trans	NA	-66.92	0.826756
ENSGALT00000052958	MSTRG.35189.1	trans	NA	-51.56	0.880328
ENSGALT00000053036	MSTRG.24896.1	trans	NA	-45.20	0.830369
ENSGALT00000053036	MSTRG.30597.1	trans	NA	-50.85	0.839141
ENSGALT00000053036	MSTRG.30605.1	trans	NA	-35.01	0.891798
ENSGALT00000053036	MSTRG.30672.1	trans	NA	-31.91	0.959138
ENSGALT00000053036	MSTRG.31694.1	trans	NA	-38.70	0.911736
ENSGALT00000053036	MSTRG.32189.1	trans	NA	-46.49	0.851452
ENSGALT00000053036	MSTRG.32329.1	trans	NA	-34.51	0.81672
ENSGALT00000053036	MSTRG.32355.1	trans	NA	-49.16	0.812918
ENSGALT00000053036	MSTRG.33991.1	trans	NA	-38.92	0.907578
ENSGALT00000053036	MSTRG.34175.1	trans	NA	-48.02	0.805324
ENSGALT00000053036	MSTRG.34911.1	trans	NA	-54.14	0.862038
ENSGALT00000053036	MSTRG.36033.1	trans	NA	-49.14	0.891204
ENSGALT00000053036	MSTRG.36104.1	trans	NA	-34.66	0.833592
ENSGALT00000053036	MSTRG.38142.1	trans	NA	-42.17	0.824254
ENSGALT00000053737	MSTRG.34218.1	trans	NA	-34.10	0.807136
ENSGALT00000053737	MSTRG.35189.1	trans	NA	-23.81	0.944635
ENSGALT00000053768	MSTRG.34606.1	trans	NA	-37.16	0.859804
ENSGALT00000053768	MSTRG.34607.1	trans	NA	-28.28	0.85042
ENSGALT00000053768	MSTRG.35386.1	trans	NA	-53.45	0.875312
ENSGALT00000053768	MSTRG.36759.1	trans	NA	-51.36	0.814249
ENSGALT00000053768	MSTRG.4872.1	trans	NA	-60.04	0.840615
ENSGALT00000053885	MSTRG.32355.1	trans	NA	-38.31	0.823102
ENSGALT00000053885	MSTRG.35189.1	trans	NA	-34.32	0.981582
ENSGALT00000054344	MSTRG.30672.1	trans	NA	-37.44	0.862294
ENSGALT00000054344	MSTRG.31694.1	trans	NA	-25.98	0.859646
ENSGALT00000054344	MSTRG.33991.1	trans	NA	-35.81	0.813045
ENSGALT00000054344	MSTRG.34911.1	trans	NA	-46.10	0.868533
ENSGALT00000054344	MSTRG.36033.1	trans	NA	-21.71	0.84609
ENSGALT00000054344	MSTRG.36104.1	trans	NA	-42.51	0.802224
ENSGALT00000054344	MSTRG.38142.1	trans	NA	-45.23	0.80495
ENSGALT00000055864	MSTRG.35189.1	trans	NA	-26.10	0.813395
ENSGALT00000055864	MSTRG.36552.1	trans	NA	-38.36	0.841177
ENSGALT00000056288	MSTRG.36552.1	trans	NA	-49.52	0.869367
ENSGALT00000057262	MSTRG.36759.1	trans	NA	-50.28	0.823866
ENSGALT00000058643	MSTRG.30605.1	trans	NA	-47.77	0.851516
ENSGALT00000058643	MSTRG.30672.1	trans	NA	-37.28	0.812781
ENSGALT00000058801	MSTRG.10414.2	trans	NA	-45.04	0.87358
ENSGALT00000059857	MSTRG.24896.1	trans	NA	-43.85	0.8615
ENSGALT00000059857	MSTRG.34606.1	trans	NA	-39.45	0.81371
ENSGALT00000060535	MSTRG.30424.1	trans	NA	-35.41	0.826998
ENSGALT00000060535	MSTRG.32355.1	trans	NA	-37.20	0.821384
ENSGALT00000060535	MSTRG.35189.1	trans	NA	-20.16	0.959348
ENSGALT00000061193	MSTRG.17611.1	trans	NA	-43.19	0.871471
ENSGALT00000061193	MSTRG.34606.1	trans	NA	-31.34	0.854644
ENSGALT00000061193	MSTRG.34607.1	trans	NA	-37.83	0.880167
ENSGALT00000061193	MSTRG.36759.1	trans	NA	-44.86	0.861814
ENSGALT00000061711	MSTRG.36552.1	trans	NA	-42.85	0.853022
ENSGALT00000061752	MSTRG.24896.1	trans	NA	-43.76	0.804341
ENSGALT00000061752	MSTRG.33991.1	trans	NA	-58.41	0.812044
ENSGALT00000061752	MSTRG.34175.1	trans	NA	-49.02	0.846288
ENSGALT00000061752	MSTRG.34606.1	trans	NA	-47.81	0.832532
ENSGALT00000062757	MSTRG.24896.1	trans	NA	-39.10	0.871552
ENSGALT00000062757	MSTRG.33991.1	trans	NA	-46.40	0.908402
ENSGALT00000062757	MSTRG.34218.1	trans	NA	-35.73	0.816787
ENSGALT00000062983	MSTRG.24896.1	trans	NA	-42.56	0.802215
ENSGALT00000062983	MSTRG.30605.1	trans	NA	-54.95	0.810219
ENSGALT00000062983	MSTRG.32355.1	trans	NA	-50.77	0.82296
ENSGALT00000062983	MSTRG.33991.1	trans	NA	-45.70	0.884347
ENSGALT00000063134	MSTRG.24338.1	trans	NA	-47.86	0.826861
ENSGALT00000063134	MSTRG.24896.1	trans	NA	-29.25	0.849658
ENSGALT00000063134	MSTRG.34606.1	trans	NA	-44.67	0.854487
ENSGALT00000063134	MSTRG.34607.1	trans	NA	-39.76	0.855971
ENSGALT00000063134	MSTRG.35386.1	trans	NA	-40.06	0.841395
ENSGALT00000063134	MSTRG.36552.1	trans	NA	-38.85	0.83897
ENSGALT00000063134	MSTRG.36759.1	trans	NA	-39.06	0.842023
ENSGALT00000064524	MSTRG.35189.1	trans	NA	-20.16	0.896099
ENSGALT00000064853	MSTRG.30424.1	trans	NA	-33.68	0.800111
ENSGALT00000064853	MSTRG.34218.1	trans	NA	-36.89	0.885056
ENSGALT00000064853	MSTRG.35189.1	trans	NA	-37.26	0.836201
ENSGALT00000065874	MSTRG.30424.1	trans	NA	-41.00	0.827595
ENSGALT00000066783	MSTRG.10414.2	trans	NA	-40.03	0.807388
ENSGALT00000066783	MSTRG.31694.1	trans	NA	-48.72	0.813448
ENSGALT00000066952	MSTRG.34606.1	trans	NA	-26.76	0.863826
ENSGALT00000066952	MSTRG.34607.1	trans	NA	-25.21	0.884892
ENSGALT00000066952	MSTRG.36552.1	trans	NA	-41.29	0.855546
ENSGALT00000066952	MSTRG.36759.1	trans	NA	-36.13	0.80057
ENSGALT00000067267	MSTRG.34175.1	trans	NA	-52.55	0.800268
ENSGALT00000067267	MSTRG.34607.1	trans	NA	-34.83	0.815967
ENSGALT00000067267	MSTRG.36759.1	trans	NA	-39.04	0.813161
ENSGALT00000067627	MSTRG.24338.1	trans	NA	-50.71	0.867014
ENSGALT00000067627	MSTRG.34606.1	trans	NA	-33.51	0.836262
ENSGALT00000067627	MSTRG.34607.1	trans	NA	-40.21	0.841441
ENSGALT00000067627	MSTRG.36552.1	trans	NA	-60.94	0.898095
ENSGALT00000067879	MSTRG.10414.2	trans	NA	-36.56	0.885166
ENSGALT00000067879	MSTRG.32189.1	trans	NA	-43.25	0.801435
ENSGALT00000067879	MSTRG.33991.1	trans	NA	-50.88	0.820995
ENSGALT00000068361	MSTRG.24896.1	trans	NA	-32.80	0.847473
ENSGALT00000068361	MSTRG.35386.1	trans	NA	-47.02	0.832001
ENSGALT00000068361	MSTRG.4872.1	trans	NA	-62.16	0.81538
ENSGALT00000068468	MSTRG.35386.1	trans	NA	-36.75	0.80693
ENSGALT00000068993	MSTRG.30424.1	trans	NA	-39.01	0.843915
ENSGALT00000068993	MSTRG.30597.1	trans	NA	-34.25	0.825613
ENSGALT00000068993	MSTRG.30605.1	trans	NA	-50.30	0.952476
ENSGALT00000068993	MSTRG.30672.1	trans	NA	-45.18	0.879638
ENSGALT00000068993	MSTRG.31694.1	trans	NA	-41.59	0.947487
ENSGALT00000068993	MSTRG.31772.1	trans	NA	-46.76	0.822362
ENSGALT00000068993	MSTRG.32189.1	trans	NA	-37.42	0.823692
ENSGALT00000068993	MSTRG.32329.1	trans	NA	-40.14	0.90906
ENSGALT00000068993	MSTRG.32355.1	trans	NA	-39.37	0.922058
ENSGALT00000068993	MSTRG.33991.1	trans	NA	-51.58	0.91271
ENSGALT00000068993	MSTRG.34911.1	trans	NA	-44.37	0.860544
ENSGALT00000068993	MSTRG.36033.1	trans	NA	-44.37	0.938318
ENSGALT00000068993	MSTRG.36104.1	trans	NA	-59.07	0.912701
ENSGALT00000068993	MSTRG.38142.1	trans	NA	-40.57	0.87029
ENSGALT00000069270	MSTRG.10414.2	trans	NA	-56.89	0.831389
ENSGALT00000069270	MSTRG.24896.1	trans	NA	-46.26	0.807579
ENSGALT00000069270	MSTRG.32189.1	trans	NA	-32.47	0.814373
ENSGALT00000069270	MSTRG.33991.1	trans	NA	-41.94	0.853787
ENSGALT00000070703	MSTRG.33991.1	trans	NA	-45.63	0.802323
ENSGALT00000071190	MSTRG.35189.1	trans	NA	-30.71	0.923701
ENSGALT00000071524	MSTRG.30672.1	trans	NA	-31.74	0.893152
ENSGALT00000071524	MSTRG.31694.1	trans	NA	-32.00	0.893717
ENSGALT00000071524	MSTRG.32329.1	trans	NA	-46.36	0.830162
ENSGALT00000071524	MSTRG.32355.1	trans	NA	-26.09	0.863559
ENSGALT00000071524	MSTRG.33991.1	trans	NA	-30.92	0.88179
ENSGALT00000071524	MSTRG.34175.1	trans	NA	-44.73	0.812974
ENSGALT00000071524	MSTRG.34911.1	trans	NA	-38.54	0.849098
ENSGALT00000071524	MSTRG.36033.1	trans	NA	-32.11	0.882175
ENSGALT00000071524	MSTRG.36104.1	trans	NA	-49.03	0.845241
ENSGALT00000071524	MSTRG.38142.1	trans	NA	-33.46	0.817554
ENSGALT00000071646	MSTRG.34607.1	trans	NA	-41.16	0.802902
ENSGALT00000071646	MSTRG.35386.1	trans	NA	-31.99	0.826473
ENSGALT00000071692	MSTRG.34607.1	trans	NA	-33.55	0.805119
ENSGALT00000071768	MSTRG.17611.1	trans	NA	-38.41	0.864186
ENSGALT00000071768	MSTRG.34175.1	trans	NA	-46.13	0.815147
ENSGALT00000071768	MSTRG.34606.1	trans	NA	-39.40	0.839357
ENSGALT00000071768	MSTRG.34607.1	trans	NA	-34.83	0.855387
ENSGALT00000071768	MSTRG.36759.1	trans	NA	-55.39	0.827805
ENSGALT00000072743	MSTRG.31664.1	trans	NA	-45.86	0.817481
ENSGALT00000072743	MSTRG.34175.1	trans	NA	-55.46	0.807041
ENSGALT00000072743	MSTRG.36759.1	trans	NA	-53.93	0.825162
ENSGALT00000072743	MSTRG.3913.1	trans	NA	-29.71	0.874233
ENSGALT00000073277	MSTRG.30672.1	trans	NA	-43.16	0.824042
ENSGALT00000073277	MSTRG.34175.1	trans	NA	-49.52	0.849323
ENSGALT00000073277	MSTRG.34606.1	trans	NA	-30.94	0.819944
ENSGALT00000073277	MSTRG.38715.1	trans	NA	-36.75	0.835996
ENSGALT00000073343	MSTRG.31664.1	trans	NA	-31.05	0.867278
ENSGALT00000073343	MSTRG.36552.1	trans	NA	-38.61	0.811403
ENSGALT00000073343	MSTRG.36759.1	trans	NA	-39.63	0.894429
ENSGALT00000073343	MSTRG.3913.1	trans	NA	-27.06	0.844926
ENSGALT00000074237	MSTRG.23802.1	trans	NA	-41.66	0.807915
ENSGALT00000074237	MSTRG.37510.1	trans	NA	-30.87	0.933746
ENSGALT00000074237	MSTRG.37511.1	trans	NA	-21.01	0.917594
ENSGALT00000074316	MSTRG.3913.1	trans	NA	-36.46	0.817086
ENSGALT00000075450	MSTRG.35189.1	trans	NA	-36.81	0.877433
ENSGALT00000075597	MSTRG.24338.1	trans	NA	-42.08	0.84609
ENSGALT00000075597	MSTRG.34606.1	trans	NA	-38.96	0.876722
ENSGALT00000075597	MSTRG.34607.1	trans	NA	-25.81	0.926538
ENSGALT00000075597	MSTRG.36552.1	trans	NA	-39.61	0.828385
ENSGALT00000075597	MSTRG.36759.1	trans	NA	-51.07	0.862125
ENSGALT00000075597	MSTRG.3913.1	trans	NA	-26.73	0.844346
ENSGALT00000075597	MSTRG.4872.1	trans	NA	-32.15	0.810183
ENSGALT00000075820	MSTRG.10414.2	trans	NA	-56.75	0.816736
ENSGALT00000076281	MSTRG.23802.1	trans	NA	-41.16	0.903912
ENSGALT00000076281	MSTRG.34606.1	trans	NA	-39.90	0.823625
ENSGALT00000076281	MSTRG.34607.1	trans	NA	-43.58	0.868451
ENSGALT00000076281	MSTRG.36759.1	trans	NA	-30.61	0.887755
ENSGALT00000076281	MSTRG.37510.1	trans	NA	-24.70	0.843551
ENSGALT00000076281	MSTRG.37511.1	trans	NA	-28.24	0.844827
ENSGALT00000076281	MSTRG.3913.1	trans	NA	-41.70	0.832758
ENSGALT00000076460	MSTRG.10414.2	trans	NA	-45.50	0.802515
ENSGALT00000076460	MSTRG.30672.1	trans	NA	-45.82	0.80171
ENSGALT00000076460	MSTRG.33991.1	trans	NA	-43.00	0.845078
ENSGALT00000076689	MSTRG.24338.1	trans	NA	-49.25	0.812422
ENSGALT00000076689	MSTRG.34175.1	trans	NA	-47.57	0.846558
ENSGALT00000076689	MSTRG.34606.1	trans	NA	-37.64	0.883497
ENSGALT00000076689	MSTRG.34607.1	trans	NA	-35.52	0.908562
ENSGALT00000076689	MSTRG.35386.1	trans	NA	-39.03	0.813361
ENSGALT00000076689	MSTRG.36759.1	trans	NA	-45.35	0.846571
ENSGALT00000077336	MSTRG.30597.1	trans	NA	-56.18	0.876723
ENSGALT00000077336	MSTRG.30605.1	trans	NA	-58.30	0.813475
ENSGALT00000077336	MSTRG.30672.1	trans	NA	-44.48	0.837343
ENSGALT00000077336	MSTRG.33418.1	trans	NA	-27.01	0.816807
ENSGALT00000078057	MSTRG.24896.1	trans	NA	-37.29	0.893108
ENSGALT00000078057	MSTRG.35386.1	trans	NA	-24.69	0.819965
ENSGALT00000078625	MSTRG.31694.1	trans	NA	-50.90	0.817009
ENSGALT00000078625	MSTRG.32189.1	trans	NA	-47.24	0.841401
ENSGALT00000078625	MSTRG.32329.1	trans	NA	-41.20	0.813043
ENSGALT00000078625	MSTRG.33991.1	trans	NA	-46.96	0.844279
ENSGALT00000078625	MSTRG.36104.1	trans	NA	-39.46	0.825907
ENSGALT00000078625	MSTRG.38142.1	trans	NA	-47.73	0.804479
ENSGALT00000079363	MSTRG.35189.1	trans	NA	-32.61	0.838393
ENSGALT00000079363	MSTRG.36552.1	trans	NA	-50.24	0.828003
ENSGALT00000079946	MSTRG.24896.1	trans	NA	-41.25	0.838755
ENSGALT00000079946	MSTRG.34218.1	trans	NA	-44.75	0.806032
ENSGALT00000080001	MSTRG.35189.1	trans	NA	-40.77	0.851816
ENSGALT00000080001	MSTRG.36552.1	trans	NA	-53.40	0.896946
ENSGALT00000080013	MSTRG.10414.2	trans	NA	-40.71	0.86638
ENSGALT00000080013	MSTRG.30672.1	trans	NA	-37.92	0.869836
ENSGALT00000080013	MSTRG.34175.1	trans	NA	-32.20	0.829649
ENSGALT00000080013	MSTRG.34606.1	trans	NA	-33.26	0.861158
ENSGALT00000080013	MSTRG.34607.1	trans	NA	-35.70	0.855693
ENSGALT00000080013	MSTRG.36759.1	trans	NA	-55.40	0.82469
ENSGALT00000080781	MSTRG.10414.2	trans	NA	-25.26	0.825096
ENSGALT00000080781	MSTRG.32189.1	trans	NA	-29.73	0.853364
ENSGALT00000080781	MSTRG.33991.1	trans	NA	-44.14	0.823504
ENSGALT00000081254	MSTRG.23802.1	trans	NA	-45.44	0.837011
ENSGALT00000081254	MSTRG.37510.1	trans	NA	-35.69	0.832005
ENSGALT00000081254	MSTRG.37511.1	trans	NA	-22.21	0.811821
ENSGALT00000081254	MSTRG.3913.1	trans	NA	-41.38	0.833905
ENSGALT00000081537	MSTRG.30424.1	trans	NA	-32.51	0.823837
ENSGALT00000081537	MSTRG.30605.1	trans	NA	-26.01	0.824362
ENSGALT00000081537	MSTRG.33991.1	trans	NA	-38.55	0.802125
ENSGALT00000081537	MSTRG.34218.1	trans	NA	-43.93	0.812083
ENSGALT00000081836	MSTRG.23802.1	trans	NA	-35.73	0.933025
ENSGALT00000081836	MSTRG.34607.1	trans	NA	-32.19	0.827837
ENSGALT00000081836	MSTRG.36759.1	trans	NA	-32.62	0.868014
ENSGALT00000081836	MSTRG.37510.1	trans	NA	-34.64	0.845907
ENSGALT00000081836	MSTRG.37511.1	trans	NA	-24.49	0.821018
ENSGALT00000081930	MSTRG.31664.1	trans	NA	-47.35	0.817438
ENSGALT00000081930	MSTRG.3913.1	trans	NA	-41.09	0.840545
ENSGALT00000081964	MSTRG.33991.1	trans	NA	-35.10	0.839167
ENSGALT00000081964	MSTRG.35189.1	trans	NA	-33.85	0.835468
ENSGALT00000082151	MSTRG.35189.1	trans	NA	-51.35	0.837248
ENSGALT00000082236	MSTRG.30672.1	trans	NA	-45.31	0.88311
ENSGALT00000082236	MSTRG.31694.1	trans	NA	-39.44	0.81946
ENSGALT00000083042	MSTRG.35189.1	trans	NA	-33.94	0.935812
ENSGALT00000083042	MSTRG.36552.1	trans	NA	-49.64	0.817375
ENSGALT00000083827	MSTRG.17611.1	trans	NA	-43.64	0.83334
ENSGALT00000083827	MSTRG.30605.1	trans	NA	-22.36	0.832474
ENSGALT00000083827	MSTRG.31694.1	trans	NA	-40.32	0.820138
ENSGALT00000083827	MSTRG.34175.1	trans	NA	-42.02	0.862675
ENSGALT00000083827	MSTRG.34911.1	trans	NA	-32.65	0.84772
ENSGALT00000083827	MSTRG.36033.1	trans	NA	-35.29	0.801542
ENSGALT00000083846	MSTRG.24338.1	trans	NA	-30.16	0.819536
ENSGALT00000083846	MSTRG.30672.1	trans	NA	-39.58	0.809449
ENSGALT00000083846	MSTRG.34606.1	trans	NA	-34.14	0.828817
ENSGALT00000083846	MSTRG.34607.1	trans	NA	-35.56	0.852902
ENSGALT00000083846	MSTRG.36759.1	trans	NA	-27.99	0.900969
ENSGALT00000083846	MSTRG.3913.1	trans	NA	-30.73	0.827458
ENSGALT00000083849	MSTRG.34175.1	trans	NA	-43.24	0.847951
ENSGALT00000083849	MSTRG.34606.1	trans	NA	-50.20	0.807847
ENSGALT00000084241	MSTRG.31664.1	trans	NA	-37.11	0.841915
ENSGALT00000084241	MSTRG.36759.1	trans	NA	-46.14	0.877028
ENSGALT00000084241	MSTRG.3913.1	trans	NA	-21.81	0.866331
ENSGALT00000084636	MSTRG.34607.1	trans	NA	-44.61	0.80492
ENSGALT00000084636	MSTRG.36759.1	trans	NA	-50.72	0.812002
ENSGALT00000084636	MSTRG.3913.1	trans	NA	-41.92	0.825304
ENSGALT00000084651	MSTRG.10414.2	trans	NA	-33.74	0.823465
ENSGALT00000084651	MSTRG.17611.1	trans	NA	-36.80	0.888253
ENSGALT00000084651	MSTRG.34175.1	trans	NA	-37.21	0.803937
ENSGALT00000084651	MSTRG.36759.1	trans	NA	-30.50	0.833237
ENSGALT00000084651	MSTRG.3913.1	trans	NA	-35.91	0.860899
ENSGALT00000084746	MSTRG.30672.1	trans	NA	-45.31	0.884491
ENSGALT00000084746	MSTRG.31694.1	trans	NA	-39.44	0.820278
ENSGALT00000084795	MSTRG.34175.1	trans	NA	-46.74	0.863144
ENSGALT00000084795	MSTRG.35386.1	trans	NA	-46.28	0.820007
ENSGALT00000084795	MSTRG.38715.1	trans	NA	-46.74	0.843231
ENSGALT00000084875	MSTRG.17611.1	trans	NA	-43.00	0.831066
ENSGALT00000084875	MSTRG.34175.1	trans	NA	-44.01	0.894311
ENSGALT00000084875	MSTRG.36759.1	trans	NA	-41.95	0.835104
ENSGALT00000084875	MSTRG.3913.1	trans	NA	-32.26	0.883254
ENSGALT00000085037	MSTRG.34175.1	trans	NA	-39.52	0.851409
ENSGALT00000085273	MSTRG.10414.2	trans	NA	-40.71	0.870504
ENSGALT00000085273	MSTRG.30672.1	trans	NA	-37.92	0.871209
ENSGALT00000085273	MSTRG.34175.1	trans	NA	-32.20	0.831136
ENSGALT00000085273	MSTRG.34606.1	trans	NA	-33.26	0.86197
ENSGALT00000085273	MSTRG.34607.1	trans	NA	-35.70	0.855268
ENSGALT00000085273	MSTRG.36759.1	trans	NA	-55.40	0.820964
ENSGALT00000085277	MSTRG.17611.1	trans	NA	-55.47	0.82469
ENSGALT00000085277	MSTRG.34175.1	trans	NA	-45.96	0.827081
ENSGALT00000085277	MSTRG.34606.1	trans	NA	-41.48	0.852767
ENSGALT00000085277	MSTRG.34607.1	trans	NA	-47.01	0.87491
ENSGALT00000085277	MSTRG.36759.1	trans	NA	-51.43	0.871908
ENSGALT00000085277	MSTRG.3913.1	trans	NA	-26.11	0.81253
ENSGALT00000085569	MSTRG.17611.1	trans	NA	-37.22	0.821253
ENSGALT00000085569	MSTRG.34606.1	trans	NA	-40.46	0.825726
ENSGALT00000085569	MSTRG.34607.1	trans	NA	-39.79	0.835623
ENSGALT00000085671	MSTRG.10414.2	trans	NA	-41.99	0.860076
ENSGALT00000086172	MSTRG.30424.1	trans	NA	-33.36	0.836184
ENSGALT00000086172	MSTRG.30605.1	trans	NA	-49.59	0.826501
ENSGALT00000086172	MSTRG.30672.1	trans	NA	-45.84	0.807793
ENSGALT00000086172	MSTRG.31694.1	trans	NA	-50.32	0.862335
ENSGALT00000086172	MSTRG.32189.1	trans	NA	-45.25	0.82512
ENSGALT00000086172	MSTRG.32329.1	trans	NA	-40.60	0.837407
ENSGALT00000086172	MSTRG.32355.1	trans	NA	-42.22	0.85551
ENSGALT00000086172	MSTRG.33991.1	trans	NA	-40.88	0.917407
ENSGALT00000086172	MSTRG.35189.1	trans	NA	-47.22	0.822103
ENSGALT00000086172	MSTRG.36033.1	trans	NA	-34.71	0.829798
ENSGALT00000086172	MSTRG.36104.1	trans	NA	-50.25	0.882535
ENSGALT00000086174	MSTRG.34607.1	trans	NA	-25.77	0.81004
ENSGALT00000086833	MSTRG.37510.1	trans	NA	-30.87	0.843727
ENSGALT00000086833	MSTRG.37511.1	trans	NA	-21.01	0.829951
ENSGALT00000088084	MSTRG.10414.2	trans	NA	-50.60	0.85587
ENSGALT00000088084	MSTRG.34606.1	trans	NA	-26.94	0.889308
ENSGALT00000088084	MSTRG.34607.1	trans	NA	-28.76	0.912459
ENSGALT00000088084	MSTRG.36759.1	trans	NA	-36.74	0.87022
ENSGALT00000088658	MSTRG.32355.1	trans	NA	-29.80	0.801854
ENSGALT00000088658	MSTRG.33991.1	trans	NA	-31.56	0.836617
ENSGALT00000088658	MSTRG.34218.1	trans	NA	-32.86	0.812839
ENSGALT00000088658	MSTRG.35189.1	trans	NA	-20.96	0.894747
ENSGALT00000088724	MSTRG.34175.1	trans	NA	-47.27	0.920344
ENSGALT00000088724	MSTRG.34606.1	trans	NA	-35.93	0.858578
ENSGALT00000088724	MSTRG.34607.1	trans	NA	-36.07	0.849479
ENSGALT00000088724	MSTRG.36759.1	trans	NA	-38.09	0.843816
ENSGALT00000089661	MSTRG.17611.1	trans	NA	-38.10	0.803142
ENSGALT00000089964	MSTRG.31772.1	trans	NA	-20.45	0.801871
ENSGALT00000089964	MSTRG.33418.1	trans	NA	-48.87	0.83846
ENSGALT00000089968	MSTRG.23802.1	trans	NA	-38.85	0.80827
ENSGALT00000089968	MSTRG.34175.1	trans	NA	-42.80	0.847184
ENSGALT00000089968	MSTRG.34606.1	trans	NA	-41.94	0.896144
ENSGALT00000089968	MSTRG.34607.1	trans	NA	-26.06	0.900697
ENSGALT00000089968	MSTRG.36759.1	trans	NA	-48.18	0.892
ENSGALT00000089968	MSTRG.3913.1	trans	NA	-26.52	0.802949
ENSGALT00000090121	MSTRG.34606.1	trans	NA	-32.07	0.850979
ENSGALT00000090121	MSTRG.34607.1	trans	NA	-38.65	0.832135
ENSGALT00000090208	MSTRG.37510.1	trans	NA	-30.87	0.832699
ENSGALT00000090208	MSTRG.37511.1	trans	NA	-21.01	0.832231
