# Supplementary material for: Transcriptome Analysis Reveals the Profile of Long Non-coding RNAs During Chicken Muscle Development
Source: Front Physiol. 2021 May 10;12:660370. doi: 10.3389/fphys.2021.660370 (PMC8141850; doi:10.3389/fphys.2021.660370)
Supplement: Supplementary Table 9 — Functional enrichment analysis of genes regulated by lncRNAs in profile 4 (XLSX). [file Table_9.XLSX]

## Sheet: profile 4_GO
Table S9 Functional enrichment analysis of lncRNA targets in profile 4(GO_Term)
GO_ID	GO_Term	GO_function	GO_class	Genes	S gene number(The number of significantly DEGs)	TS gene number	B gene number(The number of all genes annotated to a particular Go Trem )	TB gene number	pvalue
GO:0005814	centriole	cellular_component	6	ENSGALT00000086153;ENSGALT00000008503;ENSGALT00000082247;ENSGALT00000044834;ENSGALT00000048919;ENSGALT00000006306;ENSGALT00000080508;ENSGALT00000082645;ENSGALT00000060109;ENSGALT00000017430;ENSGALT00000016572;ENSGALT00000030640;ENSGALT00000079070;ENSGALT00000047115;ENSGALT00000084287;ENSGALT00000027693;ENSGALT00000007588;ENSGALT00000007603;ENSGALT00000053578;ENSGALT00000075861;ENSGALT00000087792;…	22	1487	25	3592	1.76514e-06
GO:0006260	DNA replication	biological_process	8	ENSGALT00000052074;ENSGALT00000023343;ENSGALT00000027564;ENSGALT00000004849;ENSGALT00000081919;ENSGALT00000026698;ENSGALT00000089894;ENSGALT00000038017;ENSGALT00000008735;ENSGALT00000015990;ENSGALT00000024072;ENSGALT00000089933;ENSGALT00000086056;ENSGALT00000010711;ENSGALT00000028034;ENSGALT00000013401;ENSGALT00000088052;ENSGALT00000089276;ENSGALT00000026909;ENSGALT00000020490;ENSGALT00000068186;…	25	1487	32	3592	2.40497e-05
GO:0036064	ciliary basal body	cellular_component	7	ENSGALT00000044834;ENSGALT00000019330;ENSGALT00000004189;ENSGALT00000038132;ENSGALT00000000745;ENSGALT00000024255;ENSGALT00000084287;ENSGALT00000082645;ENSGALT00000019608;ENSGALT00000087792;ENSGALT00000026634;ENSGALT00000024781;ENSGALT00000006126;ENSGALT00000079070;ENSGALT00000037443;ENSGALT00000086153;ENSGALT00000082247;ENSGALT00000022336	18	1487	21	3592	3.64449e-05
GO:0005813	centrosome	cellular_component	7	ENSGALT00000026909;ENSGALT00000050026;ENSGALT00000079326;ENSGALT00000019330;ENSGALT00000087554;ENSGALT00000077442;ENSGALT00000002781;ENSGALT00000084287;ENSGALT00000016572;ENSGALT00000007603;ENSGALT00000056051;ENSGALT00000027576;ENSGALT00000027693;ENSGALT00000048919;ENSGALT00000005602;ENSGALT00000047609;ENSGALT00000084666;ENSGALT00000038956;ENSGALT00000015990;ENSGALT00000053716;ENSGALT00000047608;…	72	1487	122	3592	4.98888e-05
GO:0007368	determination of left/right symmetry	biological_process	7	ENSGALT00000000745;ENSGALT00000027546;ENSGALT00000046722;ENSGALT00000022336;ENSGALT00000026634;ENSGALT00000037704;ENSGALT00000002781;ENSGALT00000013142;ENSGALT00000083433;ENSGALT00000037806;ENSGALT00000038132;ENSGALT00000052159;ENSGALT00000070747;ENSGALT00000009945	14	1487	16	3592	0.000190852
GO:0006310	DNA recombination	biological_process	8	ENSGALT00000018729;ENSGALT00000025179;ENSGALT00000009542;ENSGALT00000014698;ENSGALT00000053619;ENSGALT00000089233;ENSGALT00000004849;ENSGALT00000022573	8	1487	8	3592	0.000853087
GO:0003684	damaged DNA binding	molecular_function	7	ENSGALT00000075072;ENSGALT00000010758;ENSGALT00000017483;ENSGALT00000051753;ENSGALT00000031356;ENSGALT00000037980;ENSGALT00000004849;ENSGALT00000014573;ENSGALT00000028006;ENSGALT00000018729;ENSGALT00000024169	11	1487	13	3592	0.00181237
GO:0000724	double-strand break repair via homologous recombination	biological_process	10	ENSGALT00000039928;ENSGALT00000004392;ENSGALT00000001004;ENSGALT00000077386;ENSGALT00000089233;ENSGALT00000024394;ENSGALT00000053619;ENSGALT00000013979;ENSGALT00000038354;ENSGALT00000070280;ENSGALT00000024169;ENSGALT00000025012;ENSGALT00000026569;ENSGALT00000027945;ENSGALT00000007392;ENSGALT00000027576;ENSGALT00000085724;ENSGALT00000004849	18	1487	25	3592	0.00186752
GO:0006259	DNA metabolic process	biological_process	7	ENSGALT00000018432;ENSGALT00000053578;ENSGALT00000089140;ENSGALT00000082171;ENSGALT00000070280;ENSGALT00000054775;ENSGALT00000033097	7	1487	7	3592	0.00206643
GO:0045880	positive regulation of smoothened signaling pathway	biological_process	9	ENSGALT00000073093;ENSGALT00000089810;ENSGALT00000089330;ENSGALT00000024255;ENSGALT00000005264;ENSGALT00000045614;ENSGALT00000026634	7	1487	7	3592	0.00206643
GO:0032391	photoreceptor connecting cilium	cellular_component	6	ENSGALT00000086153;ENSGALT00000084287;ENSGALT00000073257;ENSGALT00000086129;ENSGALT00000087792;ENSGALT00000024781;ENSGALT00000017348	7	1487	7	3592	0.00206643
GO:0030992	intraciliary transport particle B	cellular_component	4	ENSGALT00000026634;ENSGALT00000086153;ENSGALT00000019330;ENSGALT00000006126;ENSGALT00000087792;ENSGALT00000002781;ENSGALT00000024781	7	1487	7	3592	0.00206643
GO:0005109	frizzled binding	molecular_function	7	ENSGALT00000001524;ENSGALT00000089330;ENSGALT00000056719;ENSGALT00000050156;ENSGALT00000080352;ENSGALT00000070747;ENSGALT00000079098;ENSGALT00000010488;ENSGALT00000071736	9	1487	10	3592	0.00221345
GO:1905515	non-motile cilium assembly	biological_process	8	ENSGALT00000007588;ENSGALT00000024781;ENSGALT00000048919;ENSGALT00000002781;ENSGALT00000084287;ENSGALT00000026634;ENSGALT00000086129;ENSGALT00000017348;ENSGALT00000038956	9	1487	10	3592	0.00221345
GO:0030198	extracellular matrix organization	biological_process	6	ENSGALT00000001896;ENSGALT00000023014;ENSGALT00000026770;ENSGALT00000027540;ENSGALT00000014236;ENSGALT00000036803;ENSGALT00000024512;ENSGALT00000036466;ENSGALT00000023900;ENSGALT00000065809;ENSGALT00000001570;ENSGALT00000018261;ENSGALT00000084352;ENSGALT00000040402;ENSGALT00000084705;ENSGALT00000009081;ENSGALT00000012719;ENSGALT00000009189	18	1487	26	3592	0.00373678
GO:0031514	motile cilium	cellular_component	5	ENSGALT00000007588;ENSGALT00000013347;ENSGALT00000038132;ENSGALT00000087792;ENSGALT00000000745;ENSGALT00000086153;ENSGALT00000019608;ENSGALT00000084287	8	1487	9	3592	0.00486145
GO:0007099	centriole replication	biological_process	5	ENSGALT00000082769;ENSGALT00000009671;ENSGALT00000008503;ENSGALT00000016572;ENSGALT00000027693;ENSGALT00000048105	6	1487	6	3592	0.00500352
GO:0003723	RNA binding	molecular_function	6	ENSGALT00000083872;ENSGALT00000079418;ENSGALT00000016642;ENSGALT00000061856;ENSGALT00000089910;ENSGALT00000083287;ENSGALT00000007996;ENSGALT00000034053;ENSGALT00000087201;ENSGALT00000002281;ENSGALT00000027172;ENSGALT00000009670;ENSGALT00000000811;ENSGALT00000028069;ENSGALT00000073093;ENSGALT00000073660;ENSGALT00000003977;ENSGALT00000010348;ENSGALT00000012454;ENSGALT00000060180;ENSGALT00000084444;…	188	1487	398	3592	0.00726225
GO:0030216	keratinocyte differentiation	biological_process	8	ENSGALT00000089287;ENSGALT00000087554;ENSGALT00000002623;ENSGALT00000020164;ENSGALT00000070747;ENSGALT00000061540;ENSGALT00000072864;ENSGALT00000058242;ENSGALT00000001916	9	1487	11	3592	0.00768023
GO:0016363	nuclear matrix	cellular_component	6	ENSGALT00000062472;ENSGALT00000017361;ENSGALT00000080819;ENSGALT00000013979;ENSGALT00000010758;ENSGALT00000023681;ENSGALT00000001916;ENSGALT00000089287;ENSGALT00000016285;ENSGALT00000006650;ENSGALT00000085344;ENSGALT00000087554;ENSGALT00000063127	13	1487	18	3592	0.00798074
GO:0007420	brain development	biological_process	6	ENSGALT00000065809;ENSGALT00000016418;ENSGALT00000002623;ENSGALT00000000305;ENSGALT00000026634;ENSGALT00000010819;ENSGALT00000066923;ENSGALT00000088454;ENSGALT00000054187;ENSGALT00000089383;ENSGALT00000082769;ENSGALT00000025144;ENSGALT00000009081;ENSGALT00000013737;ENSGALT00000000745;ENSGALT00000007553;ENSGALT00000012977;ENSGALT00000032155;ENSGALT00000015841;ENSGALT00000008837;ENSGALT00000081861	21	1487	33	3592	0.00799732
GO:0001934	positive regulation of protein phosphorylation	biological_process	10	ENSGALT00000007683;ENSGALT00000025144;ENSGALT00000027938;ENSGALT00000038956;ENSGALT00000012217;ENSGALT00000006519;ENSGALT00000019806;ENSGALT00000083433;ENSGALT00000037443;ENSGALT00000006164;ENSGALT00000084352;ENSGALT00000022984;ENSGALT00000064776;ENSGALT00000054713;ENSGALT00000070747;ENSGALT00000036803;ENSGALT00000001896;ENSGALT00000063533;ENSGALT00000011552;ENSGALT00000063299;ENSGALT00000079098;…	25	1487	41	3592	0.00863542
GO:0005634	nucleus	cellular_component	6	ENSGALT00000028006;ENSGALT00000040353;ENSGALT00000009265;ENSGALT00000023780;ENSGALT00000004876;ENSGALT00000077692;ENSGALT00000013803;ENSGALT00000083287;ENSGALT00000037609;ENSGALT00000043204;ENSGALT00000068981;ENSGALT00000002280;ENSGALT00000000813;ENSGALT00000088558;ENSGALT00000013288;ENSGALT00000068540;ENSGALT00000023897;ENSGALT00000005175;ENSGALT00000078023;ENSGALT00000039049;ENSGALT00000002623;…	465	1487	1046	3592	0.00954268
GO:0045444	fat cell differentiation	biological_process	6	ENSGALT00000008449;ENSGALT00000043839;ENSGALT00000086129;ENSGALT00000039230;ENSGALT00000002623;ENSGALT00000012217;ENSGALT00000014436;ENSGALT00000088454;ENSGALT00000084287;ENSGALT00000017348	10	1487	13	3592	0.0102362
GO:0015631	tubulin binding	molecular_function	6	ENSGALT00000082769;ENSGALT00000079087;ENSGALT00000068880;ENSGALT00000052744;ENSGALT00000028006;ENSGALT00000068150;ENSGALT00000027693;ENSGALT00000006126;ENSGALT00000004407;ENSGALT00000003408	10	1487	13	3592	0.0102362
GO:0010975	regulation of neuron projection development	biological_process	10	ENSGALT00000089330;ENSGALT00000000305;ENSGALT00000037443;ENSGALT00000063194;ENSGALT00000052324;ENSGALT00000020749;ENSGALT00000082645	7	1487	8	3592	0.0105598
GO:0004715	non-membrane spanning protein tyrosine kinase activity	molecular_function	9	ENSGALT00000006164;ENSGALT00000044761;ENSGALT00000087610;ENSGALT00000084821;ENSGALT00000026517;ENSGALT00000084352;ENSGALT00000023980	7	1487	8	3592	0.0105598
GO:0005819	spindle	cellular_component	6	ENSGALT00000008241;ENSGALT00000037786;ENSGALT00000078023;ENSGALT00000013978;ENSGALT00000009864;ENSGALT00000037443;ENSGALT00000059685;ENSGALT00000018703;ENSGALT00000012883;ENSGALT00000038956;ENSGALT00000010129;ENSGALT00000084713;ENSGALT00000007392;ENSGALT00000027372;ENSGALT00000081750;ENSGALT00000064835	16	1487	24	3592	0.0108003
GO:0000792	heterochromatin	cellular_component	7	ENSGALT00000013401;ENSGALT00000018432;ENSGALT00000063127;ENSGALT00000062472;ENSGALT00000049298	5	1487	5	3592	0.0121104
GO:0006275	regulation of DNA replication	biological_process	9	ENSGALT00000001004;ENSGALT00000024092;ENSGALT00000082645;ENSGALT00000013979;ENSGALT00000072778	5	1487	5	3592	0.0121104
GO:1901016	regulation of potassium ion transmembrane transporter activity	biological_process	8	ENSGALT00000009988;ENSGALT00000032974;ENSGALT00000039926;ENSGALT00000085543;ENSGALT00000084451	5	1487	5	3592	0.0121104
GO:0051225	spindle assembly	biological_process	9	ENSGALT00000028006;ENSGALT00000064835;ENSGALT00000054445;ENSGALT00000038956;ENSGALT00000079326	5	1487	5	3592	0.0121104
GO:0061351	neural precursor cell proliferation	biological_process	4	ENSGALT00000087792;ENSGALT00000026517;ENSGALT00000086153;ENSGALT00000078180;ENSGALT00000010668	5	1487	5	3592	0.0121104
GO:0008201	heparin binding	molecular_function	6	ENSGALT00000001897;ENSGALT00000025171;ENSGALT00000036466;ENSGALT00000059123;ENSGALT00000027540;ENSGALT00000061731;ENSGALT00000001896;ENSGALT00000025470;ENSGALT00000018261;ENSGALT00000024512;ENSGALT00000036803;ENSGALT00000089330;ENSGALT00000066237;ENSGALT00000032155;ENSGALT00000013622;ENSGALT00000046722;ENSGALT00000023900;ENSGALT00000071736;ENSGALT00000067693;ENSGALT00000047764	20	1487	32	3592	0.0126562
GO:0019904	protein domain specific binding	molecular_function	5	ENSGALT00000073937;ENSGALT00000019387;ENSGALT00000027693;ENSGALT00000080514;ENSGALT00000036909;ENSGALT00000039926;ENSGALT00000004011;ENSGALT00000001864;ENSGALT00000048919;ENSGALT00000044506;ENSGALT00000087235;ENSGALT00000084451;ENSGALT00000062681;ENSGALT00000017483;ENSGALT00000085543;ENSGALT00000005175;ENSGALT00000004004;ENSGALT00000071457;ENSGALT00000070747;ENSGALT00000073257;ENSGALT00000032974;…	28	1487	48	3592	0.0127699
GO:0000784	nuclear chromosome, telomeric region	cellular_component	8	ENSGALT00000013401;ENSGALT00000078023;ENSGALT00000007277;ENSGALT00000065146;ENSGALT00000026909;ENSGALT00000086056;ENSGALT00000014698;ENSGALT00000069960;ENSGALT00000037980;ENSGALT00000039928;ENSGALT00000077166;ENSGALT00000011817;ENSGALT00000018729;ENSGALT00000027576;ENSGALT00000004876;ENSGALT00000070280;ENSGALT00000086452;ENSGALT00000015508;ENSGALT00000014573;ENSGALT00000004849;ENSGALT00000020490	21	1487	34	3592	0.0128721
GO:0007264	small GTPase mediated signal transduction	biological_process	6	ENSGALT00000007530;ENSGALT00000004437;ENSGALT00000009806;ENSGALT00000011552;ENSGALT00000088743;ENSGALT00000088454;ENSGALT00000013061;ENSGALT00000083257;ENSGALT00000045484;ENSGALT00000019340;ENSGALT00000053195;ENSGALT00000071534;ENSGALT00000004854;ENSGALT00000005397;ENSGALT00000019958;ENSGALT00000024048;ENSGALT00000011341;ENSGALT00000036909;ENSGALT00000004255;ENSGALT00000024321;ENSGALT00000083523;…	23	1487	38	3592	0.0130889
GO:0007275	multicellular organism development	biological_process	4	ENSGALT00000058059;ENSGALT00000002623;ENSGALT00000046359;ENSGALT00000000321;ENSGALT00000073660;ENSGALT00000089810;ENSGALT00000025144;ENSGALT00000043274;ENSGALT00000087269;ENSGALT00000042831;ENSGALT00000089403;ENSGALT00000013142;ENSGALT00000005264;ENSGALT00000070747;ENSGALT00000046957;ENSGALT00000011155;ENSGALT00000009189;ENSGALT00000000366;ENSGALT00000060399;ENSGALT00000067005;ENSGALT00000065508;…	40	1487	73	3592	0.0134928
GO:0035145	exon-exon junction complex	cellular_component	4	ENSGALT00000003362;ENSGALT00000068540;ENSGALT00000085741;ENSGALT00000038969;ENSGALT00000087366;ENSGALT00000016532;ENSGALT00000084444;ENSGALT00000039052	8	1487	10	3592	0.0154535
GO:0007059	chromosome segregation	biological_process	4	ENSGALT00000067512;ENSGALT00000017724;ENSGALT00000053578;ENSGALT00000023897;ENSGALT00000001687;ENSGALT00000052077;ENSGALT00000002291;ENSGALT00000082769;ENSGALT00000084015;ENSGALT00000028006;ENSGALT00000089023;ENSGALT00000052915;ENSGALT00000008241	13	1487	19	3592	0.0157719
GO:0008380	RNA splicing	biological_process	10	ENSGALT00000084444;ENSGALT00000001458;ENSGALT00000087366;ENSGALT00000068540;ENSGALT00000072894;ENSGALT00000085741;ENSGALT00000089910;ENSGALT00000039052;ENSGALT00000060444;ENSGALT00000063653;ENSGALT00000003362;ENSGALT00000000190;ENSGALT00000073781;ENSGALT00000038969	14	1487	21	3592	0.0169694
GO:0003777	microtubule motor activity	molecular_function	10	ENSGALT00000059685;ENSGALT00000045844;ENSGALT00000017350;ENSGALT00000084287;ENSGALT00000016462;ENSGALT00000008419;ENSGALT00000050670;ENSGALT00000060109;ENSGALT00000003408;ENSGALT00000018906;ENSGALT00000047115;ENSGALT00000065551;ENSGALT00000018431;ENSGALT00000021577;ENSGALT00000044675	15	1487	23	3592	0.0179054
GO:0004672	protein kinase activity	molecular_function	7	ENSGALT00000037211;ENSGALT00000024844;ENSGALT00000074402;ENSGALT00000004876;ENSGALT00000039316;ENSGALT00000036842;ENSGALT00000060485;ENSGALT00000013400;ENSGALT00000052915;ENSGALT00000087610;ENSGALT00000014027;ENSGALT00000018703;ENSGALT00000007553;ENSGALT00000075193;ENSGALT00000018644;ENSGALT00000075753;ENSGALT00000083433;ENSGALT00000089427;ENSGALT00000016572;ENSGALT00000011895;ENSGALT00000023980;…	60	1487	117	3592	0.0179095
GO:0016592	mediator complex	cellular_component	4	ENSGALT00000002623;ENSGALT00000021997;ENSGALT00000027455;ENSGALT00000013406;ENSGALT00000037233;ENSGALT00000005834;ENSGALT00000003362;ENSGALT00000087046;ENSGALT00000044498	9	1487	12	3592	0.0194519
GO:0031901	early endosome membrane	cellular_component	9	ENSGALT00000051401;ENSGALT00000090314;ENSGALT00000001690;ENSGALT00000010668;ENSGALT00000017269;ENSGALT00000081675;ENSGALT00000014499;ENSGALT00000005312;ENSGALT00000033264	9	1487	12	3592	0.0194519
GO:0071364	cellular response to epidermal growth factor stimulus	biological_process	6	ENSGALT00000048718;ENSGALT00000071026;ENSGALT00000037443;ENSGALT00000005954;ENSGALT00000085911;ENSGALT00000086191;ENSGALT00000002623;ENSGALT00000085328;ENSGALT00000083872	9	1487	12	3592	0.0194519
GO:0000775	chromosome, centromeric region	cellular_component	7	ENSGALT00000083866;ENSGALT00000078023;ENSGALT00000083249;ENSGALT00000039783;ENSGALT00000067512;ENSGALT00000072778;ENSGALT00000008749;ENSGALT00000016462;ENSGALT00000019440;ENSGALT00000010437;ENSGALT00000003005;ENSGALT00000016043;ENSGALT00000016708;ENSGALT00000023897;ENSGALT00000063127;ENSGALT00000043964;ENSGALT00000037767;ENSGALT00000090095	18	1487	29	3592	0.0194959
GO:0003729	mRNA binding	molecular_function	7	ENSGALT00000019584;ENSGALT00000086757;ENSGALT00000073660;ENSGALT00000087366;ENSGALT00000012259;ENSGALT00000038969;ENSGALT00000086605;ENSGALT00000028006;ENSGALT00000079418;ENSGALT00000025338;ENSGALT00000085741;ENSGALT00000052497;ENSGALT00000004875;ENSGALT00000087104;ENSGALT00000084710;ENSGALT00000068540;ENSGALT00000016192;ENSGALT00000077480;ENSGALT00000084444;ENSGALT00000039052;ENSGALT00000083287;…	23	1487	39	3592	0.0196207
GO:0005929	cilium	cellular_component	4	ENSGALT00000038132;ENSGALT00000024781;ENSGALT00000024255;ENSGALT00000002781;ENSGALT00000084287;ENSGALT00000086153;ENSGALT00000037262;ENSGALT00000000745;ENSGALT00000058959;ENSGALT00000019330;ENSGALT00000017348;ENSGALT00000087792;ENSGALT00000088454;ENSGALT00000079070;ENSGALT00000026634;ENSGALT00000086129;ENSGALT00000007603;ENSGALT00000082247;ENSGALT00000006126;ENSGALT00000013142;ENSGALT00000044675	21	1487	35	3592	0.0198329
GO:0008542	visual learning	biological_process	5	ENSGALT00000087792;ENSGALT00000001896;ENSGALT00000036803;ENSGALT00000065809;ENSGALT00000006659;ENSGALT00000063299;ENSGALT00000054187;ENSGALT00000016418;ENSGALT00000086153;ENSGALT00000009081	10	1487	14	3592	0.0226049
GO:0030514	negative regulation of BMP signaling pathway	biological_process	11	ENSGALT00000070747;ENSGALT00000006164;ENSGALT00000001864;ENSGALT00000079331;ENSGALT00000013684;ENSGALT00000089330;ENSGALT00000073660;ENSGALT00000013105;ENSGALT00000074371;ENSGALT00000077442	10	1487	14	3592	0.0226049
GO:0043967	histone H4 acetylation	biological_process	11	ENSGALT00000027576;ENSGALT00000039568;ENSGALT00000015508;ENSGALT00000014681;ENSGALT00000009542;ENSGALT00000054579	6	1487	7	3592	0.0226261
GO:0034451	centriolar satellite	cellular_component	7	ENSGALT00000080508;ENSGALT00000009671;ENSGALT00000084287;ENSGALT00000003188;ENSGALT00000017430;ENSGALT00000011168	6	1487	7	3592	0.0226261
GO:0001736	establishment of planar polarity	biological_process	6	ENSGALT00000086153;ENSGALT00000070540;ENSGALT00000086129;ENSGALT00000017348;ENSGALT00000087792;ENSGALT00000070747	6	1487	7	3592	0.0226261
GO:0030488	tRNA methylation	biological_process	11	ENSGALT00000014137;ENSGALT00000018785;ENSGALT00000021325;ENSGALT00000090282;ENSGALT00000014935;ENSGALT00000017913	6	1487	7	3592	0.0226261
GO:0042073	intraciliary transport	biological_process	7	ENSGALT00000086153;ENSGALT00000019330;ENSGALT00000087792;ENSGALT00000024781;ENSGALT00000002781;ENSGALT00000006126	6	1487	7	3592	0.0226261
GO:0051276	chromosome organization	biological_process	6	ENSGALT00000038354;ENSGALT00000005139;ENSGALT00000002291;ENSGALT00000037609;ENSGALT00000013979;ENSGALT00000022573	6	1487	7	3592	0.0226261
GO:0030507	spectrin binding	molecular_function	6	ENSGALT00000073257;ENSGALT00000065466;ENSGALT00000053716;ENSGALT00000019661;ENSGALT00000015824;ENSGALT00000083812	6	1487	7	3592	0.0226261
GO:0006605	protein targeting	biological_process	11	ENSGALT00000085543;ENSGALT00000036909;ENSGALT00000044506;ENSGALT00000039926;ENSGALT00000084451;ENSGALT00000008976	6	1487	7	3592	0.0226261
GO:0009888	tissue development	biological_process	5	ENSGALT00000027540;ENSGALT00000049298;ENSGALT00000027657;ENSGALT00000036466;ENSGALT00000013684;ENSGALT00000049307	6	1487	7	3592	0.0226261
GO:0003697	single-stranded DNA binding	molecular_function	7	ENSGALT00000014573;ENSGALT00000003200;ENSGALT00000060180;ENSGALT00000004849;ENSGALT00000005427;ENSGALT00000086056;ENSGALT00000070280;ENSGALT00000017361;ENSGALT00000027576;ENSGALT00000027945;ENSGALT00000053619	11	1487	16	3592	0.0250325
GO:0045177	apical part of cell	cellular_component	4	ENSGALT00000089287;ENSGALT00000048369;ENSGALT00000023918;ENSGALT00000087554;ENSGALT00000039316;ENSGALT00000036803;ENSGALT00000001916;ENSGALT00000014236;ENSGALT00000070540;ENSGALT00000004678;ENSGALT00000018083;ENSGALT00000001896	12	1487	18	3592	0.0268592
GO:0008584	male gonad development	biological_process	7	ENSGALT00000008449;ENSGALT00000085961;ENSGALT00000081861;ENSGALT00000047776;ENSGALT00000089330;ENSGALT00000017483;ENSGALT00000083433;ENSGALT00000080352;ENSGALT00000014573;ENSGALT00000000705;ENSGALT00000070747;ENSGALT00000037806	12	1487	18	3592	0.0268592
GO:0060271	cilium assembly	biological_process	7	ENSGALT00000009401;ENSGALT00000004979;ENSGALT00000086129;ENSGALT00000026634;ENSGALT00000004189;ENSGALT00000079070;ENSGALT00000002781;ENSGALT00000017348;ENSGALT00000024781;ENSGALT00000019330;ENSGALT00000087792;ENSGALT00000084287;ENSGALT00000082247;ENSGALT00000006126;ENSGALT00000088454;ENSGALT00000076775;ENSGALT00000014402;ENSGALT00000011168;ENSGALT00000086153;ENSGALT00000080508;ENSGALT00000036271;…	23	1487	40	3592	0.0284309
GO:0000242	pericentriolar material	cellular_component	7	ENSGALT00000084287;ENSGALT00000084547;ENSGALT00000082769;ENSGALT00000084666	4	1487	4	3592	0.0293002
GO:0032924	activin receptor signaling pathway	biological_process	8	ENSGALT00000009945;ENSGALT00000047776;ENSGALT00000083433;ENSGALT00000037806	4	1487	4	3592	0.0293002
GO:0010765	positive regulation of sodium ion transport	biological_process	10	ENSGALT00000037443;ENSGALT00000075780;ENSGALT00000079075;ENSGALT00000084136	4	1487	4	3592	0.0293002
GO:2000052	positive regulation of non-canonical Wnt signaling pathway	biological_process	10	ENSGALT00000089330;ENSGALT00000038956;ENSGALT00000071736;ENSGALT00000070747	4	1487	4	3592	0.0293002
GO:0030901	midbrain development	biological_process	5	ENSGALT00000003977;ENSGALT00000070747;ENSGALT00000018328;ENSGALT00000070540	4	1487	4	3592	0.0293002
GO:0044877	protein-containing complex binding	molecular_function	4	ENSGALT00000017361;ENSGALT00000007553;ENSGALT00000018729;ENSGALT00000037980	4	1487	4	3592	0.0293002
GO:0008408	3'-5' exonuclease activity	molecular_function	8	ENSGALT00000089140;ENSGALT00000026316;ENSGALT00000039928;ENSGALT00000054775	4	1487	4	3592	0.0293002
GO:0007204	positive regulation of cytosolic calcium ion concentration	biological_process	13	ENSGALT00000079214;ENSGALT00000075072;ENSGALT00000009233;ENSGALT00000006164	4	1487	4	3592	0.0293002
GO:0003407	neural retina development	biological_process	5	ENSGALT00000005109;ENSGALT00000039568;ENSGALT00000032155;ENSGALT00000007553	4	1487	4	3592	0.0293002
GO:0072583	clathrin-dependent endocytosis	biological_process	9	ENSGALT00000009401;ENSGALT00000006449;ENSGALT00000024737;ENSGALT00000007750	4	1487	4	3592	0.0293002
GO:0072189	ureter development	biological_process	6	ENSGALT00000089933;ENSGALT00000089276;ENSGALT00000038017;ENSGALT00000089894	4	1487	4	3592	0.0293002
GO:0006335	DNA replication-dependent nucleosome assembly	biological_process	8	ENSGALT00000073491;ENSGALT00000005575;ENSGALT00000001695;ENSGALT00000015508	4	1487	4	3592	0.0293002
GO:0071679	commissural neuron axon guidance	biological_process	7	ENSGALT00000008735;ENSGALT00000070540;ENSGALT00000010488;ENSGALT00000007553	4	1487	4	3592	0.0293002
GO:0070419	nonhomologous end joining complex	cellular_component	5	ENSGALT00000022573;ENSGALT00000018729;ENSGALT00000025179;ENSGALT00000037980	4	1487	4	3592	0.0293002
GO:1904938	planar cell polarity pathway involved in axon guidance	biological_process	10	ENSGALT00000076775;ENSGALT00000070540;ENSGALT00000070747;ENSGALT00000010488	4	1487	4	3592	0.0293002
GO:0051315	attachment of mitotic spindle microtubules to kinetochore	biological_process	6	ENSGALT00000022497;ENSGALT00000023897;ENSGALT00000080701;ENSGALT00000088927	4	1487	4	3592	0.0293002
GO:0060074	synapse maturation	biological_process	5	ENSGALT00000038017;ENSGALT00000089894;ENSGALT00000089276;ENSGALT00000089933	4	1487	4	3592	0.0293002
GO:0021860	pyramidal neuron development	biological_process	9	ENSGALT00000075193;ENSGALT00000012977;ENSGALT00000074402;ENSGALT00000089383	4	1487	4	3592	0.0293002
GO:1902309	negative regulation of peptidyl-serine dephosphorylation	biological_process	11	ENSGALT00000085543;ENSGALT00000009233;ENSGALT00000084451;ENSGALT00000039926	4	1487	4	3592	0.0293002
GO:0021952	central nervous system projection neuron axonogenesis	biological_process	11	ENSGALT00000010668;ENSGALT00000012977;ENSGALT00000089383;ENSGALT00000007553	4	1487	4	3592	0.0293002
GO:0032964	collagen biosynthetic process	biological_process	5	ENSGALT00000018988;ENSGALT00000046092;ENSGALT00000059123;ENSGALT00000026905	4	1487	4	3592	0.0293002
GO:0030902	hindbrain development	biological_process	5	ENSGALT00000026276;ENSGALT00000018328;ENSGALT00000008735;ENSGALT00000084591	4	1487	4	3592	0.0293002
GO:0030071	regulation of mitotic metaphase/anaphase transition	biological_process	11	ENSGALT00000009864;ENSGALT00000001687;ENSGALT00000088782;ENSGALT00000052915	4	1487	4	3592	0.0293002
GO:0006479	protein methylation	biological_process	10	ENSGALT00000015856;ENSGALT00000033712;ENSGALT00000021680;ENSGALT00000057979	4	1487	4	3592	0.0293002
GO:0004707	MAP kinase activity	molecular_function	9	ENSGALT00000002280;ENSGALT00000014027;ENSGALT00000067030;ENSGALT00000060485	4	1487	4	3592	0.0293002
GO:0050815	phosphoserine residue binding	molecular_function	7	ENSGALT00000084451;ENSGALT00000039926;ENSGALT00000085543;ENSGALT00000044506	4	1487	4	3592	0.0293002
GO:0048147	negative regulation of fibroblast proliferation	biological_process	8	ENSGALT00000089330;ENSGALT00000065809;ENSGALT00000047645;ENSGALT00000009081	4	1487	4	3592	0.0293002
GO:0007049	cell cycle	biological_process	4	ENSGALT00000089586;ENSGALT00000007392;ENSGALT00000084821;ENSGALT00000027938;ENSGALT00000023343;ENSGALT00000023897;ENSGALT00000065551;ENSGALT00000043964;ENSGALT00000077692;ENSGALT00000037786;ENSGALT00000006616;ENSGALT00000083249;ENSGALT00000019956;ENSGALT00000003005;ENSGALT00000090095;ENSGALT00000022732;ENSGALT00000028069;ENSGALT00000077386;ENSGALT00000012217	19	1487	32	3592	0.0300378
GO:0003676	nucleic acid binding	molecular_function	5	ENSGALT00000086677;ENSGALT00000052497;ENSGALT00000084710;ENSGALT00000038969;ENSGALT00000013737;ENSGALT00000024072;ENSGALT00000088261;ENSGALT00000038026;ENSGALT00000089140;ENSGALT00000089268;ENSGALT00000026316;ENSGALT00000024926;ENSGALT00000089925;ENSGALT00000050924;ENSGALT00000050506;ENSGALT00000006188;ENSGALT00000023979;ENSGALT00000039216;ENSGALT00000073660;ENSGALT00000021019;ENSGALT00000077480;…	80	1487	164	3592	0.0303673
GO:0000228	nuclear chromosome	cellular_component	7	ENSGALT00000086452;ENSGALT00000053578;ENSGALT00000017361;ENSGALT00000009622;ENSGALT00000070280;ENSGALT00000037609;ENSGALT00000069960	7	1487	9	3592	0.0305042
GO:0007098	centrosome cycle	biological_process	5	ENSGALT00000017430;ENSGALT00000079326;ENSGALT00000084287;ENSGALT00000054445;ENSGALT00000089096;ENSGALT00000082769;ENSGALT00000009864	7	1487	9	3592	0.0305042
GO:0043966	histone H3 acetylation	biological_process	11	ENSGALT00000054579;ENSGALT00000004189;ENSGALT00000023343;ENSGALT00000026992;ENSGALT00000027576;ENSGALT00000016420;ENSGALT00000040353	7	1487	9	3592	0.0305042
GO:0001750	photoreceptor outer segment	cellular_component	5	ENSGALT00000086153;ENSGALT00000087792;ENSGALT00000005124;ENSGALT00000073257;ENSGALT00000002040;ENSGALT00000007450;ENSGALT00000084287	7	1487	9	3592	0.0305042
GO:0045600	positive regulation of fat cell differentiation	biological_process	8	ENSGALT00000063593;ENSGALT00000050090;ENSGALT00000037443;ENSGALT00000072864;ENSGALT00000020164;ENSGALT00000009404;ENSGALT00000089330	7	1487	9	3592	0.0305042
GO:0000723	telomere maintenance	biological_process	8	ENSGALT00000022573;ENSGALT00000037786;ENSGALT00000039928;ENSGALT00000004849;ENSGALT00000037980;ENSGALT00000014698;ENSGALT00000018729	7	1487	9	3592	0.0305042
GO:0045747	positive regulation of Notch signaling pathway	biological_process	9	ENSGALT00000074711;ENSGALT00000019968;ENSGALT00000017693;ENSGALT00000024967;ENSGALT00000028069;ENSGALT00000021553;ENSGALT00000037704	7	1487	9	3592	0.0305042
GO:0048701	embryonic cranial skeleton morphogenesis	biological_process	8	ENSGALT00000047776;ENSGALT00000038969;ENSGALT00000089810;ENSGALT00000068540;ENSGALT00000009189;ENSGALT00000085741;ENSGALT00000005264	7	1487	9	3592	0.0305042
GO:0030054	cell junction	cellular_component	3	ENSGALT00000016139;ENSGALT00000089276;ENSGALT00000070058;ENSGALT00000063435;ENSGALT00000050630;ENSGALT00000059750;ENSGALT00000073093;ENSGALT00000069750;ENSGALT00000002807;ENSGALT00000009316;ENSGALT00000084352;ENSGALT00000012029;ENSGALT00000055980;ENSGALT00000067041;ENSGALT00000089233;ENSGALT00000081675;ENSGALT00000015138;ENSGALT00000024394;ENSGALT00000084371;ENSGALT00000075861;ENSGALT00000001354;…	31	1487	57	3592	0.0314834
GO:0005102	signaling receptor binding	molecular_function	5	ENSGALT00000038068;ENSGALT00000001896;ENSGALT00000084352;ENSGALT00000038132;ENSGALT00000050156;ENSGALT00000004476;ENSGALT00000080352;ENSGALT00000006164;ENSGALT00000071736;ENSGALT00000018735;ENSGALT00000087428;ENSGALT00000070747;ENSGALT00000066785;ENSGALT00000079098;ENSGALT00000063435;ENSGALT00000062863;ENSGALT00000057839;ENSGALT00000004011;ENSGALT00000087196;ENSGALT00000023980;ENSGALT00000006824;…	28	1487	51	3592	0.0345874
GO:0010971	positive regulation of G2/M transition of mitotic cell cycle	biological_process	10	ENSGALT00000089233;ENSGALT00000012217;ENSGALT00000001896;ENSGALT00000009749;ENSGALT00000088167;ENSGALT00000015990;ENSGALT00000004876;ENSGALT00000036803	8	1487	11	3592	0.0361821
GO:0030512	negative regulation of transforming growth factor beta receptor signaling pathway	biological_process	10	ENSGALT00000056719;ENSGALT00000001864;ENSGALT00000079331;ENSGALT00000025644;ENSGALT00000077442;ENSGALT00000022604;ENSGALT00000051401;ENSGALT00000066690	8	1487	11	3592	0.0361821
GO:0021915	neural tube development	biological_process	6	ENSGALT00000026634;ENSGALT00000065809;ENSGALT00000070747;ENSGALT00000089330;ENSGALT00000084591;ENSGALT00000038132;ENSGALT00000009081;ENSGALT00000019620	8	1487	11	3592	0.0361821
GO:0051965	positive regulation of synapse assembly	biological_process	7	ENSGALT00000004104;ENSGALT00000023646;ENSGALT00000066744;ENSGALT00000007553;ENSGALT00000056594;ENSGALT00000010668;ENSGALT00000071491;ENSGALT00000043443	8	1487	11	3592	0.0361821
GO:0005694	chromosome	cellular_component	6	ENSGALT00000037786;ENSGALT00000083249;ENSGALT00000016708;ENSGALT00000067512;ENSGALT00000042805;ENSGALT00000019440;ENSGALT00000013979;ENSGALT00000069960;ENSGALT00000023897;ENSGALT00000015990;ENSGALT00000042655;ENSGALT00000014763;ENSGALT00000003005;ENSGALT00000084015;ENSGALT00000037609;ENSGALT00000016003;ENSGALT00000058977;ENSGALT00000075072;ENSGALT00000016382;ENSGALT00000088595;ENSGALT00000086452;…	26	1487	47	3592	0.036723
GO:0000049	tRNA binding	molecular_function	7	ENSGALT00000048718;ENSGALT00000085911;ENSGALT00000085328;ENSGALT00000083872;ENSGALT00000010376;ENSGALT00000071026;ENSGALT00000086191;ENSGALT00000053602;ENSGALT00000085716	9	1487	13	3592	0.0401871
GO:0031234	extrinsic component of cytoplasmic side of plasma membrane	cellular_component	6	ENSGALT00000006164;ENSGALT00000078946;ENSGALT00000083257;ENSGALT00000063299;ENSGALT00000032974;ENSGALT00000033264;ENSGALT00000084821;ENSGALT00000084352;ENSGALT00000089943;ENSGALT00000023980	10	1487	15	3592	0.0429409
GO:0021987	cerebral cortex development	biological_process	5	ENSGALT00000061731;ENSGALT00000084287;ENSGALT00000065809;ENSGALT00000009081;ENSGALT00000039926;ENSGALT00000013622;ENSGALT00000084451;ENSGALT00000081861;ENSGALT00000085543;ENSGALT00000003408	10	1487	15	3592	0.0429409
GO:0001501	skeletal system development	biological_process	6	ENSGALT00000061165;ENSGALT00000049525;ENSGALT00000004189;ENSGALT00000057050;ENSGALT00000047764;ENSGALT00000017833;ENSGALT00000008796;ENSGALT00000026276;ENSGALT00000009945;ENSGALT00000021553;ENSGALT00000047776	11	1487	17	3592	0.0447571
GO:0000922	spindle pole	cellular_component	6	ENSGALT00000017187;ENSGALT00000064835;ENSGALT00000026906;ENSGALT00000007588;ENSGALT00000005602;ENSGALT00000003005;ENSGALT00000082769;ENSGALT00000084713;ENSGALT00000010129;ENSGALT00000009864;ENSGALT00000061540;ENSGALT00000081861;ENSGALT00000016708;ENSGALT00000047115;ENSGALT00000082247;ENSGALT00000060109;ENSGALT00000015824	17	1487	29	3592	0.0454616
GO:0007219	Notch signaling pathway	biological_process	6	ENSGALT00000006698;ENSGALT00000073748;ENSGALT00000027799;ENSGALT00000088558;ENSGALT00000021553;ENSGALT00000026634;ENSGALT00000006188;ENSGALT00000037704;ENSGALT00000002781;ENSGALT00000013803;ENSGALT00000015954;ENSGALT00000054769	12	1487	19	3592	0.045866
GO:0021766	hippocampus development	biological_process	5	ENSGALT00000089383;ENSGALT00000054579;ENSGALT00000003408;ENSGALT00000085543;ENSGALT00000084451;ENSGALT00000084287;ENSGALT00000039926;ENSGALT00000012977;ENSGALT00000075193;ENSGALT00000061731;ENSGALT00000013622;ENSGALT00000074402	12	1487	19	3592	0.045866
GO:0031492	nucleosomal DNA binding	molecular_function	8	ENSGALT00000039568;ENSGALT00000069960;ENSGALT00000056521;ENSGALT00000042655;ENSGALT00000089372;ENSGALT00000049298;ENSGALT00000011553;ENSGALT00000085271;ENSGALT00000087879;ENSGALT00000089197;ENSGALT00000042805;ENSGALT00000086452;ENSGALT00000005575;ENSGALT00000084038;ENSGALT00000088595	15	1487	25	3592	0.046443
GO:0090263	positive regulation of canonical Wnt signaling pathway	biological_process	10	ENSGALT00000071736;ENSGALT00000081861;ENSGALT00000033168;ENSGALT00000070747;ENSGALT00000018328;ENSGALT00000056719;ENSGALT00000081521;ENSGALT00000038956;ENSGALT00000058242;ENSGALT00000050156;ENSGALT00000016526;ENSGALT00000032155;ENSGALT00000080352;ENSGALT00000089330	14	1487	23	3592	0.0465979
GO:0021510	spinal cord development	biological_process	6	ENSGALT00000009081;ENSGALT00000061731;ENSGALT00000037704;ENSGALT00000065809;ENSGALT00000038132	5	1487	6	3592	0.0476449
GO:0000722	telomere maintenance via recombination	biological_process	9	ENSGALT00000039928;ENSGALT00000024394;ENSGALT00000026569;ENSGALT00000070280;ENSGALT00000089233	5	1487	6	3592	0.0476449
GO:0045596	negative regulation of cell differentiation	biological_process	7	ENSGALT00000079331;ENSGALT00000037704;ENSGALT00000080352;ENSGALT00000002280;ENSGALT00000063299	5	1487	6	3592	0.0476449
GO:0022011	myelination in peripheral nervous system	biological_process	7	ENSGALT00000026373;ENSGALT00000056051;ENSGALT00000004939;ENSGALT00000009081;ENSGALT00000065809	5	1487	6	3592	0.0476449
GO:0019838	growth factor binding	molecular_function	5	ENSGALT00000047776;ENSGALT00000083433;ENSGALT00000037806;ENSGALT00000055115;ENSGALT00000009945	5	1487	6	3592	0.0476449
GO:0048844	artery morphogenesis	biological_process	7	ENSGALT00000047776;ENSGALT00000089810;ENSGALT00000009081;ENSGALT00000065809;ENSGALT00000005264	5	1487	6	3592	0.0476449
GO:0048593	camera-type eye morphogenesis	biological_process	8	ENSGALT00000065809;ENSGALT00000008364;ENSGALT00000009081;ENSGALT00000010668;ENSGALT00000007553	5	1487	6	3592	0.0476449
GO:0005720	nuclear heterochromatin	cellular_component	8	ENSGALT00000084547;ENSGALT00000084666;ENSGALT00000062472;ENSGALT00000063127;ENSGALT00000012444	5	1487	6	3592	0.0476449
GO:0120103	centriolar subdistal appendage	cellular_component	4	ENSGALT00000049092;ENSGALT00000047115;ENSGALT00000007603;ENSGALT00000060109;ENSGALT00000017187	5	1487	6	3592	0.0476449
GO:0008585	female gonad development	biological_process	7	ENSGALT00000009189;ENSGALT00000080352;ENSGALT00000085961;ENSGALT00000089330;ENSGALT00000000705	5	1487	6	3592	0.0476449
GO:0007498	mesoderm development	biological_process	6	ENSGALT00000009945;ENSGALT00000083433;ENSGALT00000010437;ENSGALT00000066923;ENSGALT00000037806	5	1487	6	3592	0.0476449
GO:0006303	double-strand break repair via nonhomologous end joining	biological_process	10	ENSGALT00000085724;ENSGALT00000025179;ENSGALT00000026316;ENSGALT00000018729;ENSGALT00000037980	5	1487	6	3592	0.0476449
GO:0005657	replication fork	cellular_component	6	ENSGALT00000077386;ENSGALT00000014698;ENSGALT00000089233;ENSGALT00000068186;ENSGALT00000062472	5	1487	6	3592	0.0476449
GO:0007051	spindle organization	biological_process	8	ENSGALT00000003289;ENSGALT00000052077;ENSGALT00000081861;ENSGALT00000064835;ENSGALT00000013337	5	1487	6	3592	0.0476449
GO:0042127	regulation of cell population proliferation	biological_process	6	ENSGALT00000084352;ENSGALT00000009081;ENSGALT00000038132;ENSGALT00000046359;ENSGALT00000077386;ENSGALT00000065809;ENSGALT00000053170;ENSGALT00000020164;ENSGALT00000021553;ENSGALT00000058242;ENSGALT00000066000;ENSGALT00000055115;ENSGALT00000067764;ENSGALT00000006650;ENSGALT00000004392;ENSGALT00000073093;ENSGALT00000084821;ENSGALT00000085961;ENSGALT00000090004;ENSGALT00000082645;ENSGALT00000000705;…	27	1487	50	3592	0.0476638
GO:0003924	GTPase activity	molecular_function	9	ENSGALT00000013655;ENSGALT00000016139;ENSGALT00000083872;ENSGALT00000089943;ENSGALT00000004854;ENSGALT00000040237;ENSGALT00000004437;ENSGALT00000003067;ENSGALT00000001458;ENSGALT00000033559;ENSGALT00000071026;ENSGALT00000061350;ENSGALT00000084986;ENSGALT00000086191;ENSGALT00000000866;ENSGALT00000085328;ENSGALT00000004133;ENSGALT00000085394;ENSGALT00000005124;ENSGALT00000045328;ENSGALT00000066806;…	40	1487	78	3592	0.0477071
GO:0018105	peptidyl-serine phosphorylation	biological_process	10	ENSGALT00000009864;ENSGALT00000009749;ENSGALT00000018703;ENSGALT00000032966;ENSGALT00000004876;ENSGALT00000075193;ENSGALT00000074402;ENSGALT00000001687;ENSGALT00000047776;ENSGALT00000003698;ENSGALT00000048105;ENSGALT00000002280;ENSGALT00000060485;ENSGALT00000038956;ENSGALT00000037443;ENSGALT00000059141;ENSGALT00000072864;ENSGALT00000061540;ENSGALT00000014027;ENSGALT00000039316;ENSGALT00000009020;…	22	1487	40	3592	0.0563352
GO:0016607	nuclear speck	cellular_component	8	ENSGALT00000085813;ENSGALT00000085344;ENSGALT00000038969;ENSGALT00000003362;ENSGALT00000089096;ENSGALT00000003200;ENSGALT00000015679;ENSGALT00000027397;ENSGALT00000073528;ENSGALT00000001637;ENSGALT00000000735;ENSGALT00000000811;ENSGALT00000038479;ENSGALT00000039052;ENSGALT00000016192;ENSGALT00000016003;ENSGALT00000010758;ENSGALT00000016382;ENSGALT00000016532;ENSGALT00000011817;ENSGALT00000015954;…	41	1487	81	3592	0.0567192
GO:0031572	G2 DNA damage checkpoint	biological_process	8	ENSGALT00000009864;ENSGALT00000018281;ENSGALT00000077386;ENSGALT00000024169;ENSGALT00000015990;ENSGALT00000003698	6	1487	8	3592	0.0588249
GO:0046875	ephrin receptor binding	molecular_function	6	ENSGALT00000071491;ENSGALT00000008364;ENSGALT00000015119;ENSGALT00000006164;ENSGALT00000075258;ENSGALT00000056170	6	1487	8	3592	0.0588249
GO:0008143	poly(A) binding	molecular_function	9	ENSGALT00000073660;ENSGALT00000017361;ENSGALT00000085741;ENSGALT00000068540;ENSGALT00000005175;ENSGALT00000038969	6	1487	8	3592	0.0588249
GO:0008301	DNA binding, bending	molecular_function	7	ENSGALT00000085637;ENSGALT00000054579;ENSGALT00000014763;ENSGALT00000075072;ENSGALT00000017483;ENSGALT00000053578	6	1487	8	3592	0.0588249
GO:1902043	positive regulation of extrinsic apoptotic signaling pathway via death domain receptors	biological_process	11	ENSGALT00000065809;ENSGALT00000089330;ENSGALT00000009081;ENSGALT00000072864;ENSGALT00000079331;ENSGALT00000050090	6	1487	8	3592	0.0588249
GO:0010862	positive regulation of pathway-restricted SMAD protein phosphorylation	biological_process	11	ENSGALT00000047776;ENSGALT00000073660;ENSGALT00000013684;ENSGALT00000026276;ENSGALT00000037806;ENSGALT00000083433	6	1487	8	3592	0.0588249
GO:0031290	retinal ganglion cell axon guidance	biological_process	7	ENSGALT00000071491;ENSGALT00000052324;ENSGALT00000007553;ENSGALT00000067693;ENSGALT00000025144;ENSGALT00000010668	6	1487	8	3592	0.0588249
GO:0051492	regulation of stress fiber assembly	biological_process	7	ENSGALT00000011552;ENSGALT00000086129;ENSGALT00000036842;ENSGALT00000084287;ENSGALT00000017348;ENSGALT00000005424	6	1487	8	3592	0.0588249
GO:0001656	metanephros development	biological_process	7	ENSGALT00000080352;ENSGALT00000074711;ENSGALT00000009081;ENSGALT00000014236;ENSGALT00000065809;ENSGALT00000062681	6	1487	8	3592	0.0588249
GO:0043240	Fanconi anaemia nuclear complex	cellular_component	4	ENSGALT00000057113;ENSGALT00000067764;ENSGALT00000083249;ENSGALT00000085961;ENSGALT00000000705;ENSGALT00000066000	6	1487	8	3592	0.0588249
GO:0030010	establishment of cell polarity	biological_process	5	ENSGALT00000010668;ENSGALT00000087610;ENSGALT00000044761;ENSGALT00000017430;ENSGALT00000017350;ENSGALT00000018759	6	1487	8	3592	0.0588249
GO:0003746	translation elongation factor activity	molecular_function	8	ENSGALT00000085911;ENSGALT00000048718;ENSGALT00000086191;ENSGALT00000085328;ENSGALT00000071026;ENSGALT00000083872	6	1487	8	3592	0.0588249
GO:0006367	transcription initiation from RNA polymerase II promoter	biological_process	9	ENSGALT00000002623;ENSGALT00000027455;ENSGALT00000087023;ENSGALT00000003200;ENSGALT00000003362;ENSGALT00000053963	6	1487	8	3592	0.0588249
GO:0000776	kinetochore	cellular_component	4	ENSGALT00000052077;ENSGALT00000023897;ENSGALT00000080701;ENSGALT00000089023;ENSGALT00000090095;ENSGALT00000009864;ENSGALT00000015824;ENSGALT00000086979;ENSGALT00000066237;ENSGALT00000043964;ENSGALT00000038479;ENSGALT00000020225;ENSGALT00000083249;ENSGALT00000055374;ENSGALT00000022497;ENSGALT00000017361;ENSGALT00000013400;ENSGALT00000003005;ENSGALT00000088927	19	1487	34	3592	0.0618173
GO:0006281	DNA repair	biological_process	8	ENSGALT00000028006;ENSGALT00000024394;ENSGALT00000067764;ENSGALT00000089233;ENSGALT00000070280;ENSGALT00000007392;ENSGALT00000089096;ENSGALT00000037786;ENSGALT00000009316;ENSGALT00000010758;ENSGALT00000004849;ENSGALT00000026569;ENSGALT00000066000;ENSGALT00000052099;ENSGALT00000009622;ENSGALT00000088052;ENSGALT00000027576;ENSGALT00000009542;ENSGALT00000012444;ENSGALT00000077386;ENSGALT00000014698;…	33	1487	64	3592	0.0628802
GO:0000400	four-way junction DNA binding	molecular_function	8	ENSGALT00000014763;ENSGALT00000085637;ENSGALT00000089233;ENSGALT00000014573;ENSGALT00000075072;ENSGALT00000070280;ENSGALT00000017483	7	1487	10	3592	0.0656224
GO:0051028	mRNA transport	biological_process	10	ENSGALT00000012259;ENSGALT00000052497;ENSGALT00000068540;ENSGALT00000038969;ENSGALT00000025338;ENSGALT00000085741;ENSGALT00000017840	7	1487	10	3592	0.0656224
GO:0000307	cyclin-dependent protein kinase holoenzyme complex	cellular_component	5	ENSGALT00000012217;ENSGALT00000027938;ENSGALT00000019387;ENSGALT00000019931;ENSGALT00000004876;ENSGALT00000048105;ENSGALT00000037233	7	1487	10	3592	0.0656224
GO:0003677	DNA binding	molecular_function	6	ENSGALT00000065146;ENSGALT00000053619;ENSGALT00000049298;ENSGALT00000025518;ENSGALT00000090095;ENSGALT00000084038;ENSGALT00000013673;ENSGALT00000027564;ENSGALT00000010758;ENSGALT00000011332;ENSGALT00000080706;ENSGALT00000089211;ENSGALT00000011553;ENSGALT00000071165;ENSGALT00000064280;ENSGALT00000060399;ENSGALT00000089810;ENSGALT00000004849;ENSGALT00000069960;ENSGALT00000014436;ENSGALT00000009622;…	111	1487	240	3592	0.0657243
GO:0005730	nucleolus	cellular_component	6	ENSGALT00000054775;ENSGALT00000016572;ENSGALT00000005332;ENSGALT00000069960;ENSGALT00000086605;ENSGALT00000086452;ENSGALT00000003816;ENSGALT00000017483;ENSGALT00000078827;ENSGALT00000018826;ENSGALT00000083519;ENSGALT00000019060;ENSGALT00000042994;ENSGALT00000015464;ENSGALT00000024329;ENSGALT00000085532;ENSGALT00000065466;ENSGALT00000085344;ENSGALT00000086191;ENSGALT00000088846;ENSGALT00000083287;…	90	1487	192	3592	0.0662327
GO:0009986	cell surface	cellular_component	4	ENSGALT00000047776;ENSGALT00000004004;ENSGALT00000089330;ENSGALT00000060385;ENSGALT00000005664;ENSGALT00000089287;ENSGALT00000054880;ENSGALT00000001916;ENSGALT00000070747;ENSGALT00000080352;ENSGALT00000010518;ENSGALT00000015138;ENSGALT00000073006;ENSGALT00000001896;ENSGALT00000083433;ENSGALT00000076296;ENSGALT00000004104;ENSGALT00000015275;ENSGALT00000057481;ENSGALT00000088558;ENSGALT00000014236;…	42	1487	84	3592	0.0665662
GO:0003774	motor activity	molecular_function	9	ENSGALT00000017350;ENSGALT00000012496;ENSGALT00000060109;ENSGALT00000021577;ENSGALT00000001354;ENSGALT00000006599;ENSGALT00000016462;ENSGALT00000003408;ENSGALT00000044675;ENSGALT00000018906;ENSGALT00000001424;ENSGALT00000059685;ENSGALT00000047115;ENSGALT00000018431;ENSGALT00000045844	15	1487	26	3592	0.0687288
GO:0000785	chromatin	cellular_component	6	ENSGALT00000056521;ENSGALT00000038256;ENSGALT00000013979;ENSGALT00000001004;ENSGALT00000011553;ENSGALT00000027938;ENSGALT00000009864;ENSGALT00000013401;ENSGALT00000078023;ENSGALT00000077386;ENSGALT00000049298;ENSGALT00000070280;ENSGALT00000024092;ENSGALT00000072778;ENSGALT00000054819	15	1487	26	3592	0.0687288
GO:0032508	DNA duplex unwinding	biological_process	9	ENSGALT00000018729;ENSGALT00000039928;ENSGALT00000020490;ENSGALT00000014698;ENSGALT00000086056;ENSGALT00000081919;ENSGALT00000037980;ENSGALT00000009542	8	1487	12	3592	0.0696426
GO:0006334	nucleosome assembly	biological_process	7	ENSGALT00000042805;ENSGALT00000073491;ENSGALT00000086452;ENSGALT00000073766;ENSGALT00000016121;ENSGALT00000088595;ENSGALT00000084038;ENSGALT00000042655;ENSGALT00000016642;ENSGALT00000089096;ENSGALT00000016382;ENSGALT00000069960;ENSGALT00000075671;ENSGALT00000007488	14	1487	24	3592	0.0701886
GO:0000800	lateral element	cellular_component	7	ENSGALT00000070280;ENSGALT00000027576;ENSGALT00000013979	3	1487	3	3592	0.0708615
GO:0032434	regulation of proteasomal ubiquitin-dependent protein catabolic process	biological_process	11	ENSGALT00000025123;ENSGALT00000014515;ENSGALT00000072558	3	1487	3	3592	0.0708615
GO:0034629	cellular protein-containing complex localization	biological_process	7	ENSGALT00000080701;ENSGALT00000088927;ENSGALT00000022497	3	1487	3	3592	0.0708615
GO:0005798	Golgi-associated vesicle	cellular_component	7	ENSGALT00000006698;ENSGALT00000088558;ENSGALT00000018480	3	1487	3	3592	0.0708615
GO:0006620	posttranslational protein targeting to endoplasmic reticulum membrane	biological_process	13	ENSGALT00000085879;ENSGALT00000024710;ENSGALT00000015276	3	1487	3	3592	0.0708615
GO:0046621	negative regulation of organ growth	biological_process	8	ENSGALT00000072864;ENSGALT00000084352;ENSGALT00000050090	3	1487	3	3592	0.0708615
GO:0045724	positive regulation of cilium assembly	biological_process	10	ENSGALT00000067504;ENSGALT00000084287;ENSGALT00000082645	3	1487	3	3592	0.0708615
GO:0006729	tetrahydrobiopterin biosynthetic process	biological_process	8	ENSGALT00000012745;ENSGALT00000044321;ENSGALT00000045018	3	1487	3	3592	0.0708615
GO:0034612	response to tumor necrosis factor	biological_process	7	ENSGALT00000037211;ENSGALT00000088558;ENSGALT00000006698	3	1487	3	3592	0.0708615
GO:0010839	negative regulation of keratinocyte proliferation	biological_process	9	ENSGALT00000025644;ENSGALT00000002623;ENSGALT00000080819	3	1487	3	3592	0.0708615
GO:1904263	positive regulation of TORC1 signaling	biological_process	11	ENSGALT00000088927;ENSGALT00000080701;ENSGALT00000022497	3	1487	3	3592	0.0708615
GO:0005892	acetylcholine-gated channel complex	cellular_component	7	ENSGALT00000009316;ENSGALT00000055980;ENSGALT00000015138	3	1487	3	3592	0.0708615
GO:0003691	double-stranded telomeric DNA binding	molecular_function	8	ENSGALT00000037980;ENSGALT00000039928;ENSGALT00000018729	3	1487	3	3592	0.0708615
GO:0006999	nuclear pore organization	biological_process	7	ENSGALT00000080701;ENSGALT00000022497;ENSGALT00000088927	3	1487	3	3592	0.0708615
GO:0048511	rhythmic process	biological_process	3	ENSGALT00000085344;ENSGALT00000060485;ENSGALT00000046359	3	1487	3	3592	0.0708615
GO:0050733	RS domain binding	molecular_function	6	ENSGALT00000087366;ENSGALT00000084444;ENSGALT00000039052	3	1487	3	3592	0.0708615
GO:0000014	single-stranded DNA endodeoxyribonuclease activity	molecular_function	9	ENSGALT00000022573;ENSGALT00000039928;ENSGALT00000024169	3	1487	3	3592	0.0708615
GO:0008173	RNA methyltransferase activity	molecular_function	7	ENSGALT00000003030;ENSGALT00000049257;ENSGALT00000017913	3	1487	3	3592	0.0708615
GO:0044292	dendrite terminus	cellular_component	5	ENSGALT00000087792;ENSGALT00000024781;ENSGALT00000086153	3	1487	3	3592	0.0708615
GO:0032211	negative regulation of telomere maintenance via telomerase	biological_process	12	ENSGALT00000067822;ENSGALT00000017361;ENSGALT00000014698	3	1487	3	3592	0.0708615
GO:0000812	Swr1 complex	cellular_component	8	ENSGALT00000075671;ENSGALT00000009542;ENSGALT00000014681	3	1487	3	3592	0.0708615
GO:0097472	cyclin-dependent protein kinase activity	molecular_function	8	ENSGALT00000048105;ENSGALT00000019387;ENSGALT00000004876	3	1487	3	3592	0.0708615
GO:0006166	purine ribonucleoside salvage	biological_process	9	ENSGALT00000008109;ENSGALT00000013288;ENSGALT00000076547	3	1487	3	3592	0.0708615
GO:0006336	DNA replication-independent nucleosome assembly	biological_process	8	ENSGALT00000015508;ENSGALT00000005575;ENSGALT00000073491	3	1487	3	3592	0.0708615
GO:0031262	Ndc80 complex	cellular_component	4	ENSGALT00000039783;ENSGALT00000023897;ENSGALT00000017724	3	1487	3	3592	0.0708615
GO:0051964	negative regulation of synapse assembly	biological_process	8	ENSGALT00000025144;ENSGALT00000084352;ENSGALT00000070747	3	1487	3	3592	0.0708615
GO:1901379	regulation of potassium ion transmembrane transport	biological_process	10	ENSGALT00000047893;ENSGALT00000032974;ENSGALT00000004004	3	1487	3	3592	0.0708615
GO:0031011	Ino80 complex	cellular_component	6	ENSGALT00000039568;ENSGALT00000003977;ENSGALT00000009542	3	1487	3	3592	0.0708615
GO:0042166	acetylcholine binding	molecular_function	5	ENSGALT00000055980;ENSGALT00000009316;ENSGALT00000015138	3	1487	3	3592	0.0708615
GO:0007406	negative regulation of neuroblast proliferation	biological_process	10	ENSGALT00000073093;ENSGALT00000065809;ENSGALT00000009081	3	1487	3	3592	0.0708615
GO:0032927	positive regulation of activin receptor signaling pathway	biological_process	10	ENSGALT00000083433;ENSGALT00000037806;ENSGALT00000009945	3	1487	3	3592	0.0708615
GO:1905913	negative regulation of calcium ion export across plasma membrane	biological_process	10	ENSGALT00000039926;ENSGALT00000084451;ENSGALT00000085543	3	1487	3	3592	0.0708615
GO:0046545	development of primary female sexual characteristics	biological_process	6	ENSGALT00000047645;ENSGALT00000007061;ENSGALT00000011155	3	1487	3	3592	0.0708615
GO:0022038	corpus callosum development	biological_process	5	ENSGALT00000061731;ENSGALT00000010488;ENSGALT00000007553	3	1487	3	3592	0.0708615
GO:0006909	phagocytosis	biological_process	7	ENSGALT00000073257;ENSGALT00000009749;ENSGALT00000006164	3	1487	3	3592	0.0708615
GO:0000778	condensed nuclear chromosome kinetochore	cellular_component	6	ENSGALT00000013400;ENSGALT00000055374;ENSGALT00000023897	3	1487	3	3592	0.0708615
GO:0010820	positive regulation of T cell chemotaxis	biological_process	10	ENSGALT00000070747;ENSGALT00000006698;ENSGALT00000088558	3	1487	3	3592	0.0708615
GO:0002534	cytokine production involved in inflammatory response	biological_process	5	ENSGALT00000022497;ENSGALT00000080701;ENSGALT00000088927	3	1487	3	3592	0.0708615
GO:0003323	type B pancreatic cell development	biological_process	9	ENSGALT00000037704;ENSGALT00000070747;ENSGALT00000026276	3	1487	3	3592	0.0708615
GO:0035845	photoreceptor cell outer segment organization	biological_process	5	ENSGALT00000084287;ENSGALT00000086153;ENSGALT00000087792	3	1487	3	3592	0.0708615
GO:0019800	peptide cross-linking via chondroitin 4-sulfate glycosaminoglycan	biological_process	10	ENSGALT00000073698;ENSGALT00000018395;ENSGALT00000084682	3	1487	3	3592	0.0708615
GO:0044547	DNA topoisomerase binding	molecular_function	6	ENSGALT00000039052;ENSGALT00000084444;ENSGALT00000087366	3	1487	3	3592	0.0708615
GO:0030506	ankyrin binding	molecular_function	6	ENSGALT00000011518;ENSGALT00000052324;ENSGALT00000026922	3	1487	3	3592	0.0708615
GO:0034067	protein localization to Golgi apparatus	biological_process	8	ENSGALT00000086153;ENSGALT00000087792;ENSGALT00000038956	3	1487	3	3592	0.0708615
GO:1900747	negative regulation of vascular endothelial growth factor signaling pathway	biological_process	9	ENSGALT00000018395;ENSGALT00000081722;ENSGALT00000084682	3	1487	3	3592	0.0708615
GO:0023052	signaling	biological_process	3	ENSGALT00000019869;ENSGALT00000066837;ENSGALT00000080514	3	1487	3	3592	0.0708615
GO:0042584	chromaffin granule membrane	cellular_component	8	ENSGALT00000059750;ENSGALT00000048340;ENSGALT00000008499	3	1487	3	3592	0.0708615
GO:0070531	BRCA1-A complex	cellular_component	4	ENSGALT00000004392;ENSGALT00000018281;ENSGALT00000005512	3	1487	3	3592	0.0708615
GO:0061053	somite development	biological_process	7	ENSGALT00000070747;ENSGALT00000017555;ENSGALT00000019249	3	1487	3	3592	0.0708615
GO:0021897	forebrain astrocyte development	biological_process	8	ENSGALT00000009081;ENSGALT00000063299;ENSGALT00000065809	3	1487	3	3592	0.0708615
GO:0034464	BBSome	cellular_component	4	ENSGALT00000084287;ENSGALT00000017348;ENSGALT00000086129	3	1487	3	3592	0.0708615
GO:0007271	synaptic transmission, cholinergic	biological_process	10	ENSGALT00000009316;ENSGALT00000009600;ENSGALT00000006519	3	1487	3	3592	0.0708615
GO:0016572	histone phosphorylation	biological_process	10	ENSGALT00000004876;ENSGALT00000048105;ENSGALT00000019387	3	1487	3	3592	0.0708615
GO:0008276	protein methyltransferase activity	molecular_function	7	ENSGALT00000033712;ENSGALT00000015856;ENSGALT00000057979	3	1487	3	3592	0.0708615
GO:0048660	regulation of smooth muscle cell proliferation	biological_process	7	ENSGALT00000018729;ENSGALT00000014436;ENSGALT00000037980	3	1487	3	3592	0.0708615
GO:1901020	negative regulation of calcium ion transmembrane transporter activity	biological_process	8	ENSGALT00000085543;ENSGALT00000039926;ENSGALT00000084451	3	1487	3	3592	0.0708615
GO:0048630	skeletal muscle tissue growth	biological_process	5	ENSGALT00000037704;ENSGALT00000055980;ENSGALT00000015138	3	1487	3	3592	0.0708615
GO:0035735	intraciliary transport involved in cilium assembly	biological_process	8	ENSGALT00000011168;ENSGALT00000002781;ENSGALT00000006126	3	1487	3	3592	0.0708615
GO:0006664	glycolipid metabolic process	biological_process	8	ENSGALT00000027240;ENSGALT00000024967;ENSGALT00000027711	3	1487	3	3592	0.0708615
GO:0009100	glycoprotein metabolic process	biological_process	7	ENSGALT00000021930;ENSGALT00000046722;ENSGALT00000048337	3	1487	3	3592	0.0708615
GO:0008046	axon guidance receptor activity	molecular_function	6	ENSGALT00000010668;ENSGALT00000025144;ENSGALT00000007553	3	1487	3	3592	0.0708615
GO:0000942	condensed nuclear chromosome outer kinetochore	cellular_component	5	ENSGALT00000023897;ENSGALT00000009864;ENSGALT00000013400	3	1487	3	3592	0.0708615
GO:0015464	acetylcholine receptor activity	molecular_function	6	ENSGALT00000015138;ENSGALT00000009316;ENSGALT00000055980	3	1487	3	3592	0.0708615
GO:0016055	Wnt signaling pathway	biological_process	7	ENSGALT00000088454;ENSGALT00000014436;ENSGALT00000050156;ENSGALT00000010488;ENSGALT00000080352;ENSGALT00000079098;ENSGALT00000089330;ENSGALT00000038956;ENSGALT00000054579;ENSGALT00000070747;ENSGALT00000018328;ENSGALT00000046144;ENSGALT00000012217	13	1487	22	3592	0.0714327
GO:0006487	protein N-linked glycosylation	biological_process	10	ENSGALT00000084524;ENSGALT00000048785;ENSGALT00000030044;ENSGALT00000027546;ENSGALT00000045222;ENSGALT00000073921;ENSGALT00000039102;ENSGALT00000025559;ENSGALT00000085747	9	1487	14	3592	0.0718351
GO:0000777	condensed chromosome kinetochore	cellular_component	5	ENSGALT00000017724;ENSGALT00000090095;ENSGALT00000043964;ENSGALT00000038479;ENSGALT00000083249;ENSGALT00000023897;ENSGALT00000003005;ENSGALT00000013400;ENSGALT00000055374	9	1487	14	3592	0.0718351
GO:0004674	protein serine/threonine kinase activity	molecular_function	8	ENSGALT00000089427;ENSGALT00000061540;ENSGALT00000039316;ENSGALT00000059141;ENSGALT00000012883;ENSGALT00000001687;ENSGALT00000062171;ENSGALT00000037211;ENSGALT00000009680;ENSGALT00000002280;ENSGALT00000026517;ENSGALT00000047776;ENSGALT00000018759;ENSGALT00000036842;ENSGALT00000018703;ENSGALT00000083433;ENSGALT00000009020;ENSGALT00000081521;ENSGALT00000017693;ENSGALT00000009945;ENSGALT00000018480;…	40	1487	80	3592	0.072191
GO:0005871	kinesin complex	cellular_component	5	ENSGALT00000016462;ENSGALT00000065551;ENSGALT00000018906;ENSGALT00000050670;ENSGALT00000045844;ENSGALT00000017350;ENSGALT00000003408;ENSGALT00000021577;ENSGALT00000044675;ENSGALT00000018431	10	1487	16	3592	0.0727883
GO:0007224	smoothened signaling pathway	biological_process	6	ENSGALT00000026634;ENSGALT00000086153;ENSGALT00000087792;ENSGALT00000024781;ENSGALT00000019330;ENSGALT00000088583;ENSGALT00000014402;ENSGALT00000037262;ENSGALT00000024255;ENSGALT00000036271;ENSGALT00000017125	11	1487	18	3592	0.0728824
GO:0001822	kidney development	biological_process	6	ENSGALT00000080352;ENSGALT00000086153;ENSGALT00000014236;ENSGALT00000073528;ENSGALT00000038132;ENSGALT00000014402;ENSGALT00000047776;ENSGALT00000026527;ENSGALT00000006599;ENSGALT00000009945;ENSGALT00000087792	11	1487	18	3592	0.0728824
GO:0000793	condensed chromosome	cellular_component	7	ENSGALT00000017483;ENSGALT00000048105;ENSGALT00000037609;ENSGALT00000069960;ENSGALT00000023302;ENSGALT00000086452;ENSGALT00000016121;ENSGALT00000070280;ENSGALT00000053578;ENSGALT00000075072;ENSGALT00000037786	11	1487	18	3592	0.0728824
GO:0007169	transmembrane receptor protein tyrosine kinase signaling pathway	biological_process	7	ENSGALT00000087428;ENSGALT00000009189;ENSGALT00000025144;ENSGALT00000016200;ENSGALT00000007553;ENSGALT00000023980;ENSGALT00000010668;ENSGALT00000006824;ENSGALT00000024844;ENSGALT00000056594;ENSGALT00000006164	11	1487	18	3592	0.0728824
GO:0060070	canonical Wnt signaling pathway	biological_process	8	ENSGALT00000017589;ENSGALT00000080352;ENSGALT00000089330;ENSGALT00000070540;ENSGALT00000075185;ENSGALT00000014436;ENSGALT00000079098;ENSGALT00000070747;ENSGALT00000012217;ENSGALT00000054579;ENSGALT00000050156	11	1487	18	3592	0.0728824
GO:0030424	axon	cellular_component	6	ENSGALT00000033172;ENSGALT00000016532;ENSGALT00000036803;ENSGALT00000073006;ENSGALT00000006519;ENSGALT00000020749;ENSGALT00000059750;ENSGALT00000023918;ENSGALT00000070540;ENSGALT00000065809;ENSGALT00000061731;ENSGALT00000012181;ENSGALT00000001896;ENSGALT00000075787;ENSGALT00000000366;ENSGALT00000008364;ENSGALT00000007553;ENSGALT00000000305;ENSGALT00000019591;ENSGALT00000010668;ENSGALT00000052324;…	22	1487	41	3592	0.0753192
GO:0005874	microtubule	cellular_component	7	ENSGALT00000003408;ENSGALT00000056511;ENSGALT00000068150;ENSGALT00000084547;ENSGALT00000084713;ENSGALT00000016462;ENSGALT00000033368;ENSGALT00000079070;ENSGALT00000074402;ENSGALT00000059685;ENSGALT00000082769;ENSGALT00000013978;ENSGALT00000084666;ENSGALT00000020914;ENSGALT00000044675;ENSGALT00000055441;ENSGALT00000065551;ENSGALT00000047115;ENSGALT00000000745;ENSGALT00000040237;ENSGALT00000068880;…	31	1487	61	3592	0.0851712
GO:0005525	GTP binding	molecular_function	8	ENSGALT00000004133;ENSGALT00000083872;ENSGALT00000048718;ENSGALT00000022604;ENSGALT00000003067;ENSGALT00000086191;ENSGALT00000085328;ENSGALT00000074135;ENSGALT00000006438;ENSGALT00000027882;ENSGALT00000053195;ENSGALT00000053789;ENSGALT00000000866;ENSGALT00000011552;ENSGALT00000085394;ENSGALT00000089943;ENSGALT00000080400;ENSGALT00000061350;ENSGALT00000013655;ENSGALT00000005312;ENSGALT00000016139;…	44	1487	90	3592	0.0886449
GO:0005911	cell-cell junction	cellular_component	4	ENSGALT00000089287;ENSGALT00000040650;ENSGALT00000073093;ENSGALT00000075185;ENSGALT00000002807;ENSGALT00000006599;ENSGALT00000021059;ENSGALT00000038132;ENSGALT00000001916;ENSGALT00000005954;ENSGALT00000036803;ENSGALT00000080819;ENSGALT00000034001;ENSGALT00000016139;ENSGALT00000078180;ENSGALT00000013347;ENSGALT00000063435;ENSGALT00000067041;ENSGALT00000037443;ENSGALT00000016532;ENSGALT00000016200;…	24	1487	46	3592	0.0904218
GO:0006397	mRNA processing	biological_process	10	ENSGALT00000085741;ENSGALT00000019104;ENSGALT00000060444;ENSGALT00000068540;ENSGALT00000089910;ENSGALT00000073781;ENSGALT00000011817;ENSGALT00000089925;ENSGALT00000038969;ENSGALT00000004875;ENSGALT00000016192;ENSGALT00000001458;ENSGALT00000063653;ENSGALT00000061543;ENSGALT00000072894;ENSGALT00000017975;ENSGALT00000000190	17	1487	31	3592	0.0905104
GO:0007411	axon guidance	biological_process	6	ENSGALT00000086129;ENSGALT00000017348;ENSGALT00000071491;ENSGALT00000007553;ENSGALT00000054880;ENSGALT00000010488;ENSGALT00000067693;ENSGALT00000070747;ENSGALT00000046359;ENSGALT00000000305;ENSGALT00000056170;ENSGALT00000082049;ENSGALT00000010668;ENSGALT00000066923;ENSGALT00000013848;ENSGALT00000046369;ENSGALT00000052324	17	1487	31	3592	0.0905104
GO:0006468	protein phosphorylation	biological_process	9	ENSGALT00000009749;ENSGALT00000081521;ENSGALT00000011895;ENSGALT00000081750;ENSGALT00000084821;ENSGALT00000018480;ENSGALT00000006698;ENSGALT00000039316;ENSGALT00000012883;ENSGALT00000018703;ENSGALT00000018759;ENSGALT00000010668;ENSGALT00000009864;ENSGALT00000060485;ENSGALT00000056594;ENSGALT00000001896;ENSGALT00000089427;ENSGALT00000026517;ENSGALT00000088558;ENSGALT00000016572;ENSGALT00000031945;…	66	1487	140	3592	0.0938301
GO:0060236	regulation of mitotic spindle organization	biological_process	8	ENSGALT00000013655;ENSGALT00000066806;ENSGALT00000084713;ENSGALT00000010129	4	1487	5	3592	0.0980593
GO:0051575	5'-deoxyribose-5-phosphate lyase activity	molecular_function	6	ENSGALT00000037980;ENSGALT00000024072;ENSGALT00000085724;ENSGALT00000018729	4	1487	5	3592	0.0980593
GO:0048333	mesodermal cell differentiation	biological_process	6	ENSGALT00000083433;ENSGALT00000009945;ENSGALT00000037806;ENSGALT00000014236	4	1487	5	3592	0.0980593
GO:0001953	negative regulation of cell-matrix adhesion	biological_process	8	ENSGALT00000009081;ENSGALT00000080819;ENSGALT00000065809;ENSGALT00000024328	4	1487	5	3592	0.0980593
GO:0002218	activation of innate immune response	biological_process	5	ENSGALT00000075072;ENSGALT00000085344;ENSGALT00000037980;ENSGALT00000018729	4	1487	5	3592	0.0980593
GO:0001510	RNA methylation	biological_process	10	ENSGALT00000049257;ENSGALT00000019584;ENSGALT00000024757;ENSGALT00000003030	4	1487	5	3592	0.0980593
GO:0022409	positive regulation of cell-cell adhesion	biological_process	7	ENSGALT00000057481;ENSGALT00000065466;ENSGALT00000060385;ENSGALT00000017350	4	1487	5	3592	0.0980593
GO:0006298	mismatch repair	biological_process	9	ENSGALT00000004849;ENSGALT00000005427;ENSGALT00000052099;ENSGALT00000014573	4	1487	5	3592	0.0980593
GO:2001240	negative regulation of extrinsic apoptotic signaling pathway in absence of ligand	biological_process	10	ENSGALT00000012992;ENSGALT00000074711;ENSGALT00000073093;ENSGALT00000037211	4	1487	5	3592	0.0980593
GO:0048813	dendrite morphogenesis	biological_process	9	ENSGALT00000012977;ENSGALT00000013848;ENSGALT00000089383;ENSGALT00000009020	4	1487	5	3592	0.0980593
GO:0042474	middle ear morphogenesis	biological_process	6	ENSGALT00000057050;ENSGALT00000074711;ENSGALT00000005264;ENSGALT00000089810	4	1487	5	3592	0.0980593
GO:0006614	SRP-dependent cotranslational protein targeting to membrane	biological_process	14	ENSGALT00000000294;ENSGALT00000043771;ENSGALT00000015631;ENSGALT00000024710	4	1487	5	3592	0.0980593
GO:2000146	negative regulation of cell motility	biological_process	7	ENSGALT00000073093;ENSGALT00000045568;ENSGALT00000023014;ENSGALT00000084705	4	1487	5	3592	0.0980593
GO:0005732	small nucleolar ribonucleoprotein complex	cellular_component	5	ENSGALT00000072894;ENSGALT00000083348;ENSGALT00000089910;ENSGALT00000038789	4	1487	5	3592	0.0980593
GO:0071897	DNA biosynthetic process	biological_process	8	ENSGALT00000024072;ENSGALT00000085724;ENSGALT00000026316;ENSGALT00000082171	4	1487	5	3592	0.0980593
GO:0007276	gamete generation	biological_process	5	ENSGALT00000067764;ENSGALT00000080352;ENSGALT00000077692;ENSGALT00000066000	4	1487	5	3592	0.0980593
GO:0005721	pericentric heterochromatin	cellular_component	8	ENSGALT00000069960;ENSGALT00000078023;ENSGALT00000086452;ENSGALT00000008749	4	1487	5	3592	0.0980593
GO:0034709	methylosome	cellular_component	6	ENSGALT00000074489;ENSGALT00000000190;ENSGALT00000063653;ENSGALT00000028069	4	1487	5	3592	0.0980593
GO:0022848	acetylcholine-gated cation-selective channel activity	molecular_function	10	ENSGALT00000055980;ENSGALT00000009316;ENSGALT00000015138;ENSGALT00000006519	4	1487	5	3592	0.0980593
GO:0045671	negative regulation of osteoclast differentiation	biological_process	10	ENSGALT00000065809;ENSGALT00000089330;ENSGALT00000009081;ENSGALT00000076950	4	1487	5	3592	0.0980593
GO:0009968	negative regulation of signal transduction	biological_process	8	ENSGALT00000018906;ENSGALT00000076950;ENSGALT00000007450;ENSGALT00000055115	4	1487	5	3592	0.0980593
GO:1900087	positive regulation of G1/S transition of mitotic cell cycle	biological_process	10	ENSGALT00000073854;ENSGALT00000052675;ENSGALT00000027938;ENSGALT00000051753	4	1487	5	3592	0.0980593
GO:0046622	positive regulation of organ growth	biological_process	8	ENSGALT00000058242;ENSGALT00000079627;ENSGALT00000049525;ENSGALT00000037443	4	1487	5	3592	0.0980593
GO:0005539	glycosaminoglycan binding	molecular_function	5	ENSGALT00000073698;ENSGALT00000084682;ENSGALT00000024512;ENSGALT00000018395	4	1487	5	3592	0.0980593
GO:0016602	CCAAT-binding factor complex	cellular_component	7	ENSGALT00000089211;ENSGALT00000053040;ENSGALT00000081077;ENSGALT00000088824	4	1487	5	3592	0.0980593
GO:0090201	negative regulation of release of cytochrome c from mitochondria	biological_process	10	ENSGALT00000020816;ENSGALT00000013485;ENSGALT00000004733;ENSGALT00000037443	4	1487	5	3592	0.0980593
GO:0048853	forebrain morphogenesis	biological_process	5	ENSGALT00000003977;ENSGALT00000008837;ENSGALT00000009081;ENSGALT00000065809	4	1487	5	3592	0.0980593
GO:0071339	MLL1 complex	cellular_component	8	ENSGALT00000009542;ENSGALT00000004189;ENSGALT00000087023;ENSGALT00000053963	4	1487	5	3592	0.0980593
GO:0003887	DNA-directed DNA polymerase activity	molecular_function	8	ENSGALT00000085724;ENSGALT00000026316;ENSGALT00000024072;ENSGALT00000064280	4	1487	5	3592	0.0980593
GO:0032392	DNA geometric change	biological_process	8	ENSGALT00000017483;ENSGALT00000014763;ENSGALT00000085637;ENSGALT00000075072	4	1487	5	3592	0.0980593
GO:0061299	retina vasculature morphogenesis in camera-type eye	biological_process	5	ENSGALT00000001916;ENSGALT00000087554;ENSGALT00000019340;ENSGALT00000089287	4	1487	5	3592	0.0980593
GO:0032008	positive regulation of TOR signaling	biological_process	10	ENSGALT00000022497;ENSGALT00000004428;ENSGALT00000088927;ENSGALT00000080701	4	1487	5	3592	0.0980593
GO:0000395	mRNA 5'-splice site recognition	biological_process	10	ENSGALT00000087366;ENSGALT00000039052;ENSGALT00000038309;ENSGALT00000084444	4	1487	5	3592	0.0980593
GO:0008017	microtubule binding	molecular_function	7	ENSGALT00000004476;ENSGALT00000065551;ENSGALT00000066237;ENSGALT00000017350;ENSGALT00000078946;ENSGALT00000045844;ENSGALT00000047115;ENSGALT00000053716;ENSGALT00000018431;ENSGALT00000006306;ENSGALT00000013978;ENSGALT00000017699;ENSGALT00000016124;ENSGALT00000026264;ENSGALT00000082769;ENSGALT00000028006;ENSGALT00000007750;ENSGALT00000082645;ENSGALT00000000305;ENSGALT00000021577;ENSGALT00000009864;…	32	1487	64	3592	0.100552
GO:0046982	protein heterodimerization activity	molecular_function	6	ENSGALT00000073766;ENSGALT00000018432;ENSGALT00000010437;ENSGALT00000021680;ENSGALT00000044961;ENSGALT00000090095;ENSGALT00000073093;ENSGALT00000039926;ENSGALT00000005512;ENSGALT00000008449;ENSGALT00000069960;ENSGALT00000089096;ENSGALT00000088824;ENSGALT00000081077;ENSGALT00000037609;ENSGALT00000019349;ENSGALT00000040353;ENSGALT00000069744;ENSGALT00000055115;ENSGALT00000083249;ENSGALT00000087023;…	52	1487	109	3592	0.104415
GO:0004713	protein tyrosine kinase activity	molecular_function	8	ENSGALT00000007553;ENSGALT00000044761;ENSGALT00000084352;ENSGALT00000010668;ENSGALT00000087610;ENSGALT00000006164;ENSGALT00000056594;ENSGALT00000084821;ENSGALT00000023980;ENSGALT00000025144;ENSGALT00000009189;ENSGALT00000024844	12	1487	21	3592	0.106952
GO:0072686	mitotic spindle	cellular_component	7	ENSGALT00000052077;ENSGALT00000017190;ENSGALT00000028006;ENSGALT00000052744;ENSGALT00000084713;ENSGALT00000010129;ENSGALT00000078946;ENSGALT00000026906;ENSGALT00000017361;ENSGALT00000038132;ENSGALT00000004876;ENSGALT00000009749	12	1487	21	3592	0.106952
GO:0090307	mitotic spindle assembly	biological_process	10	ENSGALT00000084713;ENSGALT00000026373;ENSGALT00000010129;ENSGALT00000027372;ENSGALT00000083257;ENSGALT00000047115;ENSGALT00000056051;ENSGALT00000060109;ENSGALT00000064835;ENSGALT00000066237;ENSGALT00000089943;ENSGALT00000044675	12	1487	21	3592	0.106952
GO:0001843	neural tube closure	biological_process	7	ENSGALT00000019249;ENSGALT00000026634;ENSGALT00000024781;ENSGALT00000006164;ENSGALT00000013142;ENSGALT00000084287;ENSGALT00000075619;ENSGALT00000070540;ENSGALT00000089330;ENSGALT00000070747;ENSGALT00000075787;ENSGALT00000015558	12	1487	21	3592	0.106952
GO:0006302	double-strand break repair	biological_process	9	ENSGALT00000014573;ENSGALT00000022573;ENSGALT00000027576;ENSGALT00000038354;ENSGALT00000007392;ENSGALT00000025179;ENSGALT00000018281;ENSGALT00000012444;ENSGALT00000024072;ENSGALT00000090074;ENSGALT00000018729;ENSGALT00000074711	12	1487	21	3592	0.106952
GO:0006364	rRNA processing	biological_process	11	ENSGALT00000050437;ENSGALT00000022196;ENSGALT00000072256;ENSGALT00000015667;ENSGALT00000003816;ENSGALT00000024329;ENSGALT00000084442;ENSGALT00000027368;ENSGALT00000013803;ENSGALT00000002281;ENSGALT00000086605;ENSGALT00000008918	12	1487	21	3592	0.106952
GO:0007165	signal transduction	biological_process	4	ENSGALT00000037211;ENSGALT00000025213;ENSGALT00000013142;ENSGALT00000009404;ENSGALT00000014468;ENSGALT00000037175;ENSGALT00000001830;ENSGALT00000044254;ENSGALT00000016905;ENSGALT00000001687;ENSGALT00000066806;ENSGALT00000006350;ENSGALT00000002040;ENSGALT00000008449;ENSGALT00000002807;ENSGALT00000036524;ENSGALT00000070058;ENSGALT00000016784;ENSGALT00000008137;ENSGALT00000020164;ENSGALT00000015119;…	73	1487	157	3592	0.107174
GO:0019901	protein kinase binding	molecular_function	7	ENSGALT00000067005;ENSGALT00000086191;ENSGALT00000001864;ENSGALT00000027938;ENSGALT00000069960;ENSGALT00000088558;ENSGALT00000083872;ENSGALT00000085911;ENSGALT00000064835;ENSGALT00000028006;ENSGALT00000007750;ENSGALT00000052915;ENSGALT00000089096;ENSGALT00000001687;ENSGALT00000009864;ENSGALT00000014573;ENSGALT00000011552;ENSGALT00000006350;ENSGALT00000048919;ENSGALT00000012217;ENSGALT00000059685;…	55	1487	116	3592	0.107625
GO:0045202	synapse	cellular_component	3	ENSGALT00000006519;ENSGALT00000009316;ENSGALT00000052324;ENSGALT00000040650;ENSGALT00000080819;ENSGALT00000019591;ENSGALT00000023607;ENSGALT00000020749;ENSGALT00000080514;ENSGALT00000001690;ENSGALT00000061731;ENSGALT00000081675;ENSGALT00000001896;ENSGALT00000000224;ENSGALT00000073257;ENSGALT00000059750;ENSGALT00000066837;ENSGALT00000082874;ENSGALT00000036803;ENSGALT00000055980;ENSGALT00000004432;…	25	1487	49	3592	0.109727
GO:0032993	protein-DNA complex	cellular_component	4	ENSGALT00000014436;ENSGALT00000089096;ENSGALT00000053619;ENSGALT00000081077;ENSGALT00000018729;ENSGALT00000074711;ENSGALT00000088824;ENSGALT00000054579;ENSGALT00000053040;ENSGALT00000089211;ENSGALT00000037980	11	1487	19	3592	0.11003
GO:0018108	peptidyl-tyrosine phosphorylation	biological_process	10	ENSGALT00000026517;ENSGALT00000009189;ENSGALT00000006164;ENSGALT00000056594;ENSGALT00000084352;ENSGALT00000024844;ENSGALT00000007553;ENSGALT00000044761;ENSGALT00000087610;ENSGALT00000010668;ENSGALT00000025144	11	1487	19	3592	0.11003
GO:0060021	roof of mouth development	biological_process	5	ENSGALT00000007553;ENSGALT00000009189;ENSGALT00000026634;ENSGALT00000005264;ENSGALT00000047776;ENSGALT00000017555;ENSGALT00000089810;ENSGALT00000054579;ENSGALT00000070747;ENSGALT00000014402;ENSGALT00000009945	11	1487	19	3592	0.11003
GO:0035861	site of double-strand break	cellular_component	7	ENSGALT00000037786;ENSGALT00000026569;ENSGALT00000024394;ENSGALT00000070280;ENSGALT00000039928	5	1487	7	3592	0.110192
GO:0007188	adenylate cyclase-modulating G protein-coupled receptor signaling pathway	biological_process	7	ENSGALT00000008796;ENSGALT00000013655;ENSGALT00000070557;ENSGALT00000083519;ENSGALT00000066806	5	1487	7	3592	0.110192
GO:0046540	U4/U6 x U5 tri-snRNP complex	cellular_component	9	ENSGALT00000001458;ENSGALT00000000190;ENSGALT00000063653;ENSGALT00000072894;ENSGALT00000089910	5	1487	7	3592	0.110192
GO:0001702	gastrulation with mouth forming second	biological_process	7	ENSGALT00000037806;ENSGALT00000017589;ENSGALT00000083433;ENSGALT00000009945;ENSGALT00000016200	5	1487	7	3592	0.110192
GO:0046966	thyroid hormone receptor binding	molecular_function	8	ENSGALT00000002623;ENSGALT00000027455;ENSGALT00000003362;ENSGALT00000087023;ENSGALT00000053963	5	1487	7	3592	0.110192
GO:0055038	recycling endosome membrane	cellular_component	9	ENSGALT00000005109;ENSGALT00000014499;ENSGALT00000081675;ENSGALT00000007047;ENSGALT00000000866	5	1487	7	3592	0.110192
GO:0070307	lens fiber cell development	biological_process	7	ENSGALT00000089288;ENSGALT00000087655;ENSGALT00000083582;ENSGALT00000016200;ENSGALT00000003322	5	1487	7	3592	0.110192
GO:0035904	aorta development	biological_process	7	ENSGALT00000015558;ENSGALT00000013142;ENSGALT00000009821;ENSGALT00000038132;ENSGALT00000017012	5	1487	7	3592	0.110192
GO:0009165	nucleotide biosynthetic process	biological_process	9	ENSGALT00000026780;ENSGALT00000052147;ENSGALT00000009585;ENSGALT00000044321;ENSGALT00000008119	5	1487	7	3592	0.110192
GO:0007052	mitotic spindle organization	biological_process	9	ENSGALT00000023897;ENSGALT00000017724;ENSGALT00000060109;ENSGALT00000026906;ENSGALT00000047115	5	1487	7	3592	0.110192
GO:0043525	positive regulation of neuron apoptotic process	biological_process	10	ENSGALT00000025144;ENSGALT00000009081;ENSGALT00000065809;ENSGALT00000031945;ENSGALT00000009945	5	1487	7	3592	0.110192
GO:0030686	90S preribosome	cellular_component	6	ENSGALT00000082200;ENSGALT00000088085;ENSGALT00000008519;ENSGALT00000089494;ENSGALT00000004133	5	1487	7	3592	0.110192
GO:0032588	trans-Golgi network membrane	cellular_component	8	ENSGALT00000045222;ENSGALT00000016526;ENSGALT00000012496;ENSGALT00000033559;ENSGALT00000087579	5	1487	7	3592	0.110192
GO:0014065	phosphatidylinositol 3-kinase signaling	biological_process	8	ENSGALT00000055115;ENSGALT00000020816;ENSGALT00000009081;ENSGALT00000037443;ENSGALT00000065809	5	1487	7	3592	0.110192
GO:0031080	nuclear pore outer ring	cellular_component	4	ENSGALT00000022497;ENSGALT00000088927;ENSGALT00000086979;ENSGALT00000080701;ENSGALT00000020225	5	1487	7	3592	0.110192
GO:0016773	phosphotransferase activity, alcohol group as acceptor	molecular_function	6	ENSGALT00000008109;ENSGALT00000090001;ENSGALT00000076547;ENSGALT00000002757;ENSGALT00000003634	5	1487	7	3592	0.110192
GO:0015459	potassium channel regulator activity	molecular_function	6	ENSGALT00000047893;ENSGALT00000085543;ENSGALT00000084451;ENSGALT00000039926;ENSGALT00000032974	5	1487	7	3592	0.110192
GO:0097730	non-motile cilium	cellular_component	5	ENSGALT00000001430;ENSGALT00000084287;ENSGALT00000038132;ENSGALT00000007588;ENSGALT00000073528	5	1487	7	3592	0.110192
GO:0004435	phosphatidylinositol phospholipase C activity	molecular_function	9	ENSGALT00000044628;ENSGALT00000009321;ENSGALT00000001830;ENSGALT00000005954;ENSGALT00000016784	5	1487	7	3592	0.110192
GO:0061512	protein localization to cilium	biological_process	8	ENSGALT00000084287;ENSGALT00000086153;ENSGALT00000088454;ENSGALT00000038956;ENSGALT00000087792	5	1487	7	3592	0.110192
GO:0060122	inner ear receptor cell stereocilium organization	biological_process	8	ENSGALT00000086153;ENSGALT00000017348;ENSGALT00000086129;ENSGALT00000087792;ENSGALT00000073257	5	1487	7	3592	0.110192
GO:0000028	ribosomal small subunit assembly	biological_process	9	ENSGALT00000087104;ENSGALT00000088085;ENSGALT00000082200;ENSGALT00000089494;ENSGALT00000072256	5	1487	7	3592	0.110192
GO:0008284	positive regulation of cell population proliferation	biological_process	7	ENSGALT00000010979;ENSGALT00000089403;ENSGALT00000011168;ENSGALT00000030073;ENSGALT00000009749;ENSGALT00000063299;ENSGALT00000006698;ENSGALT00000015275;ENSGALT00000056594;ENSGALT00000005664;ENSGALT00000021583;ENSGALT00000089798;ENSGALT00000026527;ENSGALT00000054579;ENSGALT00000015856;ENSGALT00000058242;ENSGALT00000027938;ENSGALT00000089330;ENSGALT00000024328;ENSGALT00000003408;ENSGALT00000020816;…	42	1487	87	3592	0.113856
GO:0031410	cytoplasmic vesicle	cellular_component	6	ENSGALT00000037704;ENSGALT00000012021;ENSGALT00000021097;ENSGALT00000044076;ENSGALT00000018328;ENSGALT00000024737;ENSGALT00000074464;ENSGALT00000059750;ENSGALT00000010998;ENSGALT00000059427;ENSGALT00000017269;ENSGALT00000009401;ENSGALT00000008592;ENSGALT00000004991;ENSGALT00000019591;ENSGALT00000067005;ENSGALT00000036803;ENSGALT00000050156;ENSGALT00000001896;ENSGALT00000082645;ENSGALT00000075671;…	24	1487	47	3592	0.11457
GO:0008104	protein localization	biological_process	5	ENSGALT00000052324;ENSGALT00000000811;ENSGALT00000017187;ENSGALT00000013930;ENSGALT00000007603;ENSGALT00000060944;ENSGALT00000089096;ENSGALT00000084287;ENSGALT00000048919	9	1487	15	3592	0.115176
GO:0000413	protein peptidyl-prolyl isomerization	biological_process	11	ENSGALT00000044106;ENSGALT00000045048;ENSGALT00000008572;ENSGALT00000020195;ENSGALT00000014894;ENSGALT00000018231;ENSGALT00000023780;ENSGALT00000023799;ENSGALT00000024587	9	1487	15	3592	0.115176
GO:0043621	protein self-association	molecular_function	5	ENSGALT00000008796;ENSGALT00000012181;ENSGALT00000037806;ENSGALT00000052099;ENSGALT00000010255;ENSGALT00000083433	6	1487	9	3592	0.115466
GO:0002376	immune system process	biological_process	3	ENSGALT00000085637;ENSGALT00000075072;ENSGALT00000014763;ENSGALT00000084821;ENSGALT00000041145;ENSGALT00000068531	6	1487	9	3592	0.115466
GO:0007080	mitotic metaphase plate congression	biological_process	9	ENSGALT00000022497;ENSGALT00000088782;ENSGALT00000080701;ENSGALT00000003005;ENSGALT00000003408;ENSGALT00000088927	6	1487	9	3592	0.115466
GO:0051233	spindle midzone	cellular_component	6	ENSGALT00000037786;ENSGALT00000003408;ENSGALT00000001896;ENSGALT00000036803;ENSGALT00000078946;ENSGALT00000009864	6	1487	9	3592	0.115466
GO:0060020	Bergmann glial cell differentiation	biological_process	8	ENSGALT00000087655;ENSGALT00000083582;ENSGALT00000089288;ENSGALT00000006164;ENSGALT00000002280;ENSGALT00000017589	6	1487	9	3592	0.115466
GO:0007162	negative regulation of cell adhesion	biological_process	6	ENSGALT00000057441;ENSGALT00000006698;ENSGALT00000055115;ENSGALT00000084705;ENSGALT00000023014;ENSGALT00000088558	6	1487	9	3592	0.115466
GO:0005516	calmodulin binding	molecular_function	5	ENSGALT00000046359;ENSGALT00000048718;ENSGALT00000047609;ENSGALT00000086191;ENSGALT00000083872;ENSGALT00000085328;ENSGALT00000066257;ENSGALT00000067813;ENSGALT00000084402;ENSGALT00000004004;ENSGALT00000081861;ENSGALT00000006599;ENSGALT00000082769;ENSGALT00000085911;ENSGALT00000073257;ENSGALT00000053716;ENSGALT00000071026;ENSGALT00000009020	18	1487	34	3592	0.115987
GO:0090305	nucleic acid phosphodiester bond hydrolysis	biological_process	8	ENSGALT00000039928;ENSGALT00000024169;ENSGALT00000026316;ENSGALT00000012444;ENSGALT00000027368;ENSGALT00000033097;ENSGALT00000065146;ENSGALT00000022573	8	1487	13	3592	0.116771
GO:0050680	negative regulation of epithelial cell proliferation	biological_process	8	ENSGALT00000002781;ENSGALT00000026634;ENSGALT00000070747;ENSGALT00000082908;ENSGALT00000031945;ENSGALT00000024781;ENSGALT00000089330;ENSGALT00000020164	8	1487	13	3592	0.116771
GO:0002181	cytoplasmic translation	biological_process	9	ENSGALT00000001015;ENSGALT00000085820;ENSGALT00000033073;ENSGALT00000012307;ENSGALT00000026174;ENSGALT00000086605;ENSGALT00000085532;ENSGALT00000028006	8	1487	13	3592	0.116771
GO:0051017	actin filament bundle assembly	biological_process	6	ENSGALT00000072838;ENSGALT00000012496;ENSGALT00000047609;ENSGALT00000083812;ENSGALT00000009233;ENSGALT00000034001;ENSGALT00000063194;ENSGALT00000009540	8	1487	13	3592	0.116771
GO:0001947	heart looping	biological_process	7	ENSGALT00000038132;ENSGALT00000026634;ENSGALT00000070747;ENSGALT00000013142;ENSGALT00000037704;ENSGALT00000084591;ENSGALT00000064440;ENSGALT00000024781	8	1487	13	3592	0.116771
GO:0000281	mitotic cytokinesis	biological_process	7	ENSGALT00000011895;ENSGALT00000026906;ENSGALT00000009864;ENSGALT00000013978;ENSGALT00000084287;ENSGALT00000078946;ENSGALT00000013337;ENSGALT00000059685	8	1487	13	3592	0.116771
GO:0005876	spindle microtubule	cellular_component	8	ENSGALT00000013978;ENSGALT00000038956;ENSGALT00000047115;ENSGALT00000089023;ENSGALT00000009864;ENSGALT00000004876;ENSGALT00000060109;ENSGALT00000064835	8	1487	13	3592	0.116771
GO:0014068	positive regulation of phosphatidylinositol 3-kinase signaling	biological_process	10	ENSGALT00000022984;ENSGALT00000030073;ENSGALT00000084682;ENSGALT00000031945;ENSGALT00000084352;ENSGALT00000018395;ENSGALT00000015275;ENSGALT00000020816	8	1487	13	3592	0.116771
GO:0034605	cellular response to heat	biological_process	6	ENSGALT00000084451;ENSGALT00000065809;ENSGALT00000009081;ENSGALT00000039926;ENSGALT00000085543;ENSGALT00000021583;ENSGALT00000004876	7	1487	11	3592	0.117143
GO:0030276	clathrin binding	molecular_function	5	ENSGALT00000019349;ENSGALT00000014347;ENSGALT00000023607;ENSGALT00000059750;ENSGALT00000007838;ENSGALT00000005867;ENSGALT00000079087	7	1487	11	3592	0.117143
GO:0031297	replication fork processing	biological_process	9	ENSGALT00000045755;ENSGALT00000012444;ENSGALT00000001004;ENSGALT00000057113;ENSGALT00000070280;ENSGALT00000025012;ENSGALT00000083249	7	1487	11	3592	0.117143
GO:0006890	retrograde vesicle-mediated transport, Golgi to endoplasmic reticulum	biological_process	8	ENSGALT00000012021;ENSGALT00000045328;ENSGALT00000084986;ENSGALT00000012849;ENSGALT00000008592;ENSGALT00000056542;ENSGALT00000004991	7	1487	11	3592	0.117143
GO:0043542	endothelial cell migration	biological_process	9	ENSGALT00000089943;ENSGALT00000084352;ENSGALT00000047776;ENSGALT00000018083;ENSGALT00000081722;ENSGALT00000006164;ENSGALT00000083257	7	1487	11	3592	0.117143
GO:0006897	endocytosis	biological_process	7	ENSGALT00000009738;ENSGALT00000054103;ENSGALT00000001896;ENSGALT00000008801;ENSGALT00000033264;ENSGALT00000001690;ENSGALT00000007750;ENSGALT00000036803;ENSGALT00000038956;ENSGALT00000012849;ENSGALT00000090314;ENSGALT00000009401;ENSGALT00000087195;ENSGALT00000084055;ENSGALT00000006599;ENSGALT00000006519;ENSGALT00000083523	17	1487	32	3592	0.120973
GO:0005622	intracellular	cellular_component	4	ENSGALT00000016139;ENSGALT00000013979;ENSGALT00000071026;ENSGALT00000085911;ENSGALT00000053195;ENSGALT00000085820;ENSGALT00000072256;ENSGALT00000023752;ENSGALT00000081510;ENSGALT00000009806;ENSGALT00000012307;ENSGALT00000070747;ENSGALT00000024321;ENSGALT00000014113;ENSGALT00000048718;ENSGALT00000079418;ENSGALT00000011552;ENSGALT00000071529;ENSGALT00000038630;ENSGALT00000005397;ENSGALT00000084055;…	101	1487	223	3592	0.125514
GO:0003682	chromatin binding	molecular_function	4	ENSGALT00000020916;ENSGALT00000013979;ENSGALT00000089276;ENSGALT00000086452;ENSGALT00000089933;ENSGALT00000018432;ENSGALT00000070280;ENSGALT00000077166;ENSGALT00000089894;ENSGALT00000039568;ENSGALT00000000321;ENSGALT00000049298;ENSGALT00000017361;ENSGALT00000076311;ENSGALT00000038017;ENSGALT00000073491;ENSGALT00000008837;ENSGALT00000060180;ENSGALT00000069960;ENSGALT00000063127;ENSGALT00000001004;…	42	1487	88	3592	0.133517
GO:0046777	protein autophosphorylation	biological_process	10	ENSGALT00000037211;ENSGALT00000009680;ENSGALT00000001687;ENSGALT00000009189;ENSGALT00000009020;ENSGALT00000006164;ENSGALT00000026517;ENSGALT00000072864;ENSGALT00000081521;ENSGALT00000018480;ENSGALT00000020916;ENSGALT00000052915;ENSGALT00000010668;ENSGALT00000084352	14	1487	26	3592	0.137372
GO:0000166	nucleotide binding	molecular_function	5	ENSGALT00000066343;ENSGALT00000018703;ENSGALT00000044675;ENSGALT00000008678;ENSGALT00000060485;ENSGALT00000005124;ENSGALT00000025144;ENSGALT00000085394;ENSGALT00000001424;ENSGALT00000083979;ENSGALT00000003908;ENSGALT00000039316;ENSGALT00000066806;ENSGALT00000086056;ENSGALT00000005824;ENSGALT00000044761;ENSGALT00000013655;ENSGALT00000016462;ENSGALT00000036842;ENSGALT00000060109;ENSGALT00000012883;…	138	1487	311	3592	0.145901
GO:0004930	G protein-coupled receptor activity	molecular_function	6	ENSGALT00000016263;ENSGALT00000000224;ENSGALT00000009404;ENSGALT00000008796;ENSGALT00000036524;ENSGALT00000079214;ENSGALT00000081722;ENSGALT00000016905;ENSGALT00000011413;ENSGALT00000016526;ENSGALT00000072356;ENSGALT00000004041	12	1487	22	3592	0.149574
GO:0007018	microtubule-based movement	biological_process	5	ENSGALT00000060109;ENSGALT00000008419;ENSGALT00000003408;ENSGALT00000044675;ENSGALT00000059685;ENSGALT00000018431;ENSGALT00000016462;ENSGALT00000021577;ENSGALT00000015824;ENSGALT00000045844;ENSGALT00000065551;ENSGALT00000047115	12	1487	22	3592	0.149574
GO:0001933	negative regulation of protein phosphorylation	biological_process	10	ENSGALT00000007553;ENSGALT00000056594;ENSGALT00000050156;ENSGALT00000064776;ENSGALT00000084705;ENSGALT00000023014;ENSGALT00000067693;ENSGALT00000089427;ENSGALT00000007683;ENSGALT00000017589;ENSGALT00000006519;ENSGALT00000025644	12	1487	22	3592	0.149574
GO:0032259	methylation	biological_process	4	ENSGALT00000090282;ENSGALT00000014137;ENSGALT00000024028;ENSGALT00000038899;ENSGALT00000033712;ENSGALT00000057979;ENSGALT00000009670;ENSGALT00000013288;ENSGALT00000049257;ENSGALT00000022196;ENSGALT00000018785;ENSGALT00000039216;ENSGALT00000072661;ENSGALT00000021680;ENSGALT00000003030;ENSGALT00000007194;ENSGALT00000021325	17	1487	33	3592	0.156742
GO:0006357	regulation of transcription by RNA polymerase II	biological_process	9	ENSGALT00000044498;ENSGALT00000009622;ENSGALT00000024991;ENSGALT00000009265;ENSGALT00000087046;ENSGALT00000011332;ENSGALT00000083374;ENSGALT00000055715;ENSGALT00000087023;ENSGALT00000060444;ENSGALT00000017483;ENSGALT00000044955;ENSGALT00000065295;ENSGALT00000009542;ENSGALT00000035832;ENSGALT00000002623;ENSGALT00000054579;ENSGALT00000067248;ENSGALT00000017099;ENSGALT00000027455;ENSGALT00000061172;…	34	1487	71	3592	0.158715
GO:0016525	negative regulation of angiogenesis	biological_process	8	ENSGALT00000023900;ENSGALT00000018261;ENSGALT00000065809;ENSGALT00000084682;ENSGALT00000036842;ENSGALT00000027389;ENSGALT00000006650;ENSGALT00000018395;ENSGALT00000048369;ENSGALT00000009081	10	1487	18	3592	0.162771
GO:0005089	Rho guanyl-nucleotide exchange factor activity	molecular_function	9	ENSGALT00000027999;ENSGALT00000056051;ENSGALT00000004255;ENSGALT00000027285;ENSGALT00000016857;ENSGALT00000004088;ENSGALT00000010819;ENSGALT00000001585;ENSGALT00000026373	9	1487	16	3592	0.169676
GO:0051219	phosphoprotein binding	molecular_function	5	ENSGALT00000085543;ENSGALT00000038132;ENSGALT00000007178;ENSGALT00000084451;ENSGALT00000076950;ENSGALT00000044506;ENSGALT00000003362;ENSGALT00000031799;ENSGALT00000039926	9	1487	16	3592	0.169676
GO:0030199	collagen fibril organization	biological_process	7	ENSGALT00000046092;ENSGALT00000065809;ENSGALT00000018392;ENSGALT00000009081;ENSGALT00000006896;ENSGALT00000086829;ENSGALT00000047776;ENSGALT00000059123;ENSGALT00000031945	9	1487	16	3592	0.169676
GO:0016569	covalent chromatin modification	biological_process	6	ENSGALT00000014681;ENSGALT00000023343;ENSGALT00000086452;ENSGALT00000069960;ENSGALT00000075671;ENSGALT00000016121;ENSGALT00000026698;ENSGALT00000013737;ENSGALT00000073491	9	1487	16	3592	0.169676
GO:0003755	peptidyl-prolyl cis-trans isomerase activity	molecular_function	6	ENSGALT00000045048;ENSGALT00000008572;ENSGALT00000023799;ENSGALT00000018231;ENSGALT00000044106;ENSGALT00000020195;ENSGALT00000014894;ENSGALT00000024587;ENSGALT00000023780	9	1487	16	3592	0.169676
GO:0000786	nucleosome	cellular_component	5	ENSGALT00000088595;ENSGALT00000042655;ENSGALT00000042805;ENSGALT00000069960;ENSGALT00000073766;ENSGALT00000084038;ENSGALT00000086452;ENSGALT00000016382;ENSGALT00000058977	9	1487	16	3592	0.169676
GO:0000381	regulation of alternative mRNA splicing, via spliceosome	biological_process	10	ENSGALT00000089268;ENSGALT00000038969;ENSGALT00000017361;ENSGALT00000003362;ENSGALT00000068540;ENSGALT00000089925;ENSGALT00000086757;ENSGALT00000085741;ENSGALT00000085757	9	1487	16	3592	0.169676
GO:0042472	inner ear morphogenesis	biological_process	6	ENSGALT00000005264;ENSGALT00000089810;ENSGALT00000070747;ENSGALT00000070540;ENSGALT00000014236;ENSGALT00000073257;ENSGALT00000010819;ENSGALT00000007553;ENSGALT00000074711	9	1487	16	3592	0.169676
GO:0016757	transferase activity, transferring glycosyl groups	molecular_function	5	ENSGALT00000011148;ENSGALT00000089290;ENSGALT00000027584;ENSGALT00000027298;ENSGALT00000013288;ENSGALT00000012660;ENSGALT00000088248;ENSGALT00000021583;ENSGALT00000045614;ENSGALT00000001706;ENSGALT00000069744;ENSGALT00000016418;ENSGALT00000054187;ENSGALT00000039102;ENSGALT00000066923;ENSGALT00000048337;ENSGALT00000008962;ENSGALT00000084524;ENSGALT00000024447;ENSGALT00000030044	20	1487	40	3592	0.171007
GO:0030496	midbody	cellular_component	4	ENSGALT00000059685;ENSGALT00000003408;ENSGALT00000001916;ENSGALT00000083519;ENSGALT00000078946;ENSGALT00000004876;ENSGALT00000028069;ENSGALT00000017190;ENSGALT00000009864;ENSGALT00000013655;ENSGALT00000089287;ENSGALT00000017313;ENSGALT00000066806;ENSGALT00000005109;ENSGALT00000080275;ENSGALT00000052744;ENSGALT00000016043;ENSGALT00000081861;ENSGALT00000087554;ENSGALT00000017361	20	1487	40	3592	0.171007
GO:0044321	response to leptin	biological_process	6	ENSGALT00000012217;ENSGALT00000084287	2	1487	2	3592	0.171308
GO:0070562	regulation of vitamin D receptor signaling pathway	biological_process	8	ENSGALT00000002623;ENSGALT00000020916	2	1487	2	3592	0.171308
GO:1903251	multi-ciliated epithelial cell differentiation	biological_process	7	ENSGALT00000017348;ENSGALT00000086129	2	1487	2	3592	0.171308
GO:0045143	homologous chromosome segregation	biological_process	7	ENSGALT00000002291;ENSGALT00000009864	2	1487	2	3592	0.171308
GO:0050771	negative regulation of axonogenesis	biological_process	10	ENSGALT00000007553;ENSGALT00000084352	2	1487	2	3592	0.171308
GO:0032009	early phagosome	cellular_component	9	ENSGALT00000023607;ENSGALT00000003394	2	1487	2	3592	0.171308
GO:0000127	transcription factor TFIIIC complex	cellular_component	7	ENSGALT00000079382;ENSGALT00000073609	2	1487	2	3592	0.171308
GO:0035115	embryonic forelimb morphogenesis	biological_process	8	ENSGALT00000045442;ENSGALT00000084591	2	1487	2	3592	0.171308
GO:2000726	negative regulation of cardiac muscle cell differentiation	biological_process	10	ENSGALT00000016200;ENSGALT00000037704	2	1487	2	3592	0.171308
GO:0046686	response to cadmium ion	biological_process	7	ENSGALT00000005189;ENSGALT00000060485	2	1487	2	3592	0.171308
GO:0060117	auditory receptor cell development	biological_process	8	ENSGALT00000089520;ENSGALT00000070013	2	1487	2	3592	0.171308
GO:0071569	protein ufmylation	biological_process	11	ENSGALT00000066702;ENSGALT00000025123	2	1487	2	3592	0.171308
GO:0031954	positive regulation of protein autophosphorylation	biological_process	11	ENSGALT00000030073;ENSGALT00000015275	2	1487	2	3592	0.171308
GO:0006282	regulation of DNA repair	biological_process	9	ENSGALT00000017833;ENSGALT00000061165	2	1487	2	3592	0.171308
GO:0032991	protein-containing complex	cellular_component	3	ENSGALT00000017361;ENSGALT00000007719	2	1487	2	3592	0.171308
GO:0070300	phosphatidic acid binding	molecular_function	6	ENSGALT00000014515;ENSGALT00000009321	2	1487	2	3592	0.171308
GO:0005761	mitochondrial ribosome	cellular_component	8	ENSGALT00000088625;ENSGALT00000067339	2	1487	2	3592	0.171308
GO:0060252	positive regulation of glial cell proliferation	biological_process	8	ENSGALT00000039316;ENSGALT00000025123	2	1487	2	3592	0.171308
GO:0051568	histone H3-K4 methylation	biological_process	13	ENSGALT00000004189;ENSGALT00000039216	2	1487	2	3592	0.171308
GO:0032926	negative regulation of activin receptor signaling pathway	biological_process	10	ENSGALT00000077442;ENSGALT00000001864	2	1487	2	3592	0.171308
GO:0061535	glutamate secretion, neurotransmission	biological_process	7	ENSGALT00000009081;ENSGALT00000065809	2	1487	2	3592	0.171308
GO:0045685	regulation of glial cell differentiation	biological_process	10	ENSGALT00000009081;ENSGALT00000065809	2	1487	2	3592	0.171308
GO:0031113	regulation of microtubule polymerization	biological_process	9	ENSGALT00000006164;ENSGALT00000053716	2	1487	2	3592	0.171308
GO:0016461	unconventional myosin complex	cellular_component	5	ENSGALT00000061061;ENSGALT00000088354	2	1487	2	3592	0.171308
GO:0060044	negative regulation of cardiac muscle cell proliferation	biological_process	8	ENSGALT00000020164;ENSGALT00000067030	2	1487	2	3592	0.171308
GO:0051932	synaptic transmission, GABAergic	biological_process	10	ENSGALT00000007750;ENSGALT00000023646	2	1487	2	3592	0.171308
GO:0001759	organ induction	biological_process	9	ENSGALT00000016200;ENSGALT00000032155	2	1487	2	3592	0.171308
GO:0009086	methionine biosynthetic process	biological_process	11	ENSGALT00000019249;ENSGALT00000007194	2	1487	2	3592	0.171308
GO:0048009	insulin-like growth factor receptor signaling pathway	biological_process	8	ENSGALT00000020816;ENSGALT00000037443	2	1487	2	3592	0.171308
GO:0001609	G protein-coupled adenosine receptor activity	molecular_function	7	ENSGALT00000000224;ENSGALT00000070557	2	1487	2	3592	0.171308
GO:0033306	phytol metabolic process	biological_process	10	ENSGALT00000018735;ENSGALT00000087196	2	1487	2	3592	0.171308
GO:0004865	protein serine/threonine phosphatase inhibitor activity	molecular_function	8	ENSGALT00000079316;ENSGALT00000062173	2	1487	2	3592	0.171308
GO:0060840	artery development	biological_process	6	ENSGALT00000043867;ENSGALT00000009945	2	1487	2	3592	0.171308
GO:0046602	regulation of mitotic centrosome separation	biological_process	9	ENSGALT00000077386;ENSGALT00000064835	2	1487	2	3592	0.171308
GO:0050999	regulation of nitric-oxide synthase activity	biological_process	8	ENSGALT00000037806;ENSGALT00000083433	2	1487	2	3592	0.171308
GO:0051089	constitutive protein ectodomain proteolysis	biological_process	10	ENSGALT00000088558;ENSGALT00000006698	2	1487	2	3592	0.171308
GO:0019777	Atg12 transferase activity	molecular_function	6	ENSGALT00000024530;ENSGALT00000043880	2	1487	2	3592	0.171308
GO:0005328	neurotransmitter:sodium symporter activity	molecular_function	5	ENSGALT00000082874;ENSGALT00000005637	2	1487	2	3592	0.171308
GO:0045026	plasma membrane fusion	biological_process	7	ENSGALT00000034784;ENSGALT00000031934	2	1487	2	3592	0.171308
GO:0098797	plasma membrane protein complex	cellular_component	5	ENSGALT00000024255;ENSGALT00000037262	2	1487	2	3592	0.171308
GO:0045762	positive regulation of adenylate cyclase activity	biological_process	8	ENSGALT00000065809;ENSGALT00000009081	2	1487	2	3592	0.171308
GO:0061534	gamma-aminobutyric acid secretion, neurotransmission	biological_process	7	ENSGALT00000009081;ENSGALT00000065809	2	1487	2	3592	0.171308
GO:0042118	endothelial cell activation	biological_process	5	ENSGALT00000074371;ENSGALT00000047776	2	1487	2	3592	0.171308
GO:0036515	serotonergic neuron axon guidance	biological_process	7	ENSGALT00000070540;ENSGALT00000076775	2	1487	2	3592	0.171308
GO:0043141	ATP-dependent 5'-3' DNA helicase activity	molecular_function	12	ENSGALT00000014698;ENSGALT00000009542	2	1487	2	3592	0.171308
GO:0006836	neurotransmitter transport	biological_process	6	ENSGALT00000005637;ENSGALT00000082874	2	1487	2	3592	0.171308
GO:0017185	peptidyl-lysine hydroxylation	biological_process	10	ENSGALT00000010972;ENSGALT00000046092	2	1487	2	3592	0.171308
GO:0008622	epsilon DNA polymerase complex	cellular_component	6	ENSGALT00000064280;ENSGALT00000040353	2	1487	2	3592	0.171308
GO:0032024	positive regulation of insulin secretion	biological_process	11	ENSGALT00000049525;ENSGALT00000014436	2	1487	2	3592	0.171308
GO:0044053	translocation of peptides or proteins into host cell cytoplasm	biological_process	8	ENSGALT00000084547;ENSGALT00000084666	2	1487	2	3592	0.171308
GO:0097100	supercoiled DNA binding	molecular_function	8	ENSGALT00000075072;ENSGALT00000028006	2	1487	2	3592	0.171308
GO:0019104	DNA N-glycosylase activity	molecular_function	7	ENSGALT00000052099;ENSGALT00000010758	2	1487	2	3592	0.171308
GO:0036372	opsin transport	biological_process	10	ENSGALT00000086153;ENSGALT00000087792	2	1487	2	3592	0.171308
GO:0048485	sympathetic nervous system development	biological_process	6	ENSGALT00000065809;ENSGALT00000009081	2	1487	2	3592	0.171308
GO:0032940	secretion by cell	biological_process	4	ENSGALT00000008364;ENSGALT00000046722	2	1487	2	3592	0.171308
GO:0010894	negative regulation of steroid biosynthetic process	biological_process	10	ENSGALT00000080352;ENSGALT00000026276	2	1487	2	3592	0.171308
GO:0072089	stem cell proliferation	biological_process	4	ENSGALT00000001524;ENSGALT00000032155	2	1487	2	3592	0.171308
GO:2000049	positive regulation of cell-cell adhesion mediated by cadherin	biological_process	8	ENSGALT00000070747;ENSGALT00000009076	2	1487	2	3592	0.171308
GO:0017002	activin-activated receptor activity	molecular_function	10	ENSGALT00000083433;ENSGALT00000037806	2	1487	2	3592	0.171308
GO:0060706	cell differentiation involved in embryonic placenta development	biological_process	5	ENSGALT00000072864;ENSGALT00000050090	2	1487	2	3592	0.171308
GO:0042800	histone methyltransferase activity (H3-K4 specific)	molecular_function	10	ENSGALT00000039216;ENSGALT00000004189	2	1487	2	3592	0.171308
GO:0004523	RNA-DNA hybrid ribonuclease activity	molecular_function	10	ENSGALT00000072520;ENSGALT00000065146	2	1487	2	3592	0.171308
GO:1903546	protein localization to photoreceptor outer segment	biological_process	10	ENSGALT00000070472;ENSGALT00000084287	2	1487	2	3592	0.171308
GO:0045589	regulation of regulatory T cell differentiation	biological_process	10	ENSGALT00000085961;ENSGALT00000000705	2	1487	2	3592	0.171308
GO:0019166	trans-2-enoyl-CoA reductase (NADPH) activity	molecular_function	7	ENSGALT00000087196;ENSGALT00000018735	2	1487	2	3592	0.171308
GO:0046822	regulation of nucleocytoplasmic transport	biological_process	8	ENSGALT00000007277;ENSGALT00000070372	2	1487	2	3592	0.171308
GO:0006702	androgen biosynthetic process	biological_process	8	ENSGALT00000002623;ENSGALT00000080352	2	1487	2	3592	0.171308
GO:0006482	protein demethylation	biological_process	10	ENSGALT00000027978;ENSGALT00000077166	2	1487	2	3592	0.171308
GO:0016788	hydrolase activity, acting on ester bonds	molecular_function	5	ENSGALT00000065146;ENSGALT00000014091	2	1487	2	3592	0.171308
GO:0033186	CAF-1 complex	cellular_component	4	ENSGALT00000001695;ENSGALT00000005575	2	1487	2	3592	0.171308
GO:0015844	monoamine transport	biological_process	7	ENSGALT00000005637;ENSGALT00000017094	2	1487	2	3592	0.171308
GO:0004001	adenosine kinase activity	molecular_function	7	ENSGALT00000076547;ENSGALT00000008109	2	1487	2	3592	0.171308
GO:0046683	response to organophosphorus	biological_process	6	ENSGALT00000027564;ENSGALT00000024028	2	1487	2	3592	0.171308
GO:0051088	PMA-inducible membrane protein ectodomain proteolysis	biological_process	10	ENSGALT00000088558;ENSGALT00000006698	2	1487	2	3592	0.171308
GO:0090277	positive regulation of peptide hormone secretion	biological_process	10	ENSGALT00000005637;ENSGALT00000020816	2	1487	2	3592	0.171308
GO:0048671	negative regulation of collateral sprouting	biological_process	8	ENSGALT00000025144;ENSGALT00000061731	2	1487	2	3592	0.171308
GO:0008519	ammonium transmembrane transporter activity	molecular_function	7	ENSGALT00000026922;ENSGALT00000008364	2	1487	2	3592	0.171308
GO:0043084	penile erection	biological_process	5	ENSGALT00000037806;ENSGALT00000083433	2	1487	2	3592	0.171308
GO:0006398	mRNA 3'-end processing by stem-loop binding and cleavage	biological_process	11	ENSGALT00000025338;ENSGALT00000052675	2	1487	2	3592	0.171308
GO:0097010	eukaryotic translation initiation factor 4F complex assembly	biological_process	8	ENSGALT00000085309;ENSGALT00000001999	2	1487	2	3592	0.171308
GO:0042641	actomyosin	cellular_component	6	ENSGALT00000018644;ENSGALT00000062171	2	1487	2	3592	0.171308
GO:0051103	DNA ligation involved in DNA repair	biological_process	9	ENSGALT00000025179;ENSGALT00000075072	2	1487	2	3592	0.171308
GO:0061036	positive regulation of cartilage development	biological_process	7	ENSGALT00000070747;ENSGALT00000080352	2	1487	2	3592	0.171308
GO:0005095	GTPase inhibitor activity	molecular_function	6	ENSGALT00000067693;ENSGALT00000059427	2	1487	2	3592	0.171308
GO:0001952	regulation of cell-matrix adhesion	biological_process	7	ENSGALT00000009081;ENSGALT00000065809	2	1487	2	3592	0.171308
GO:0035089	establishment of apical/basal cell polarity	biological_process	7	ENSGALT00000039316;ENSGALT00000034001	2	1487	2	3592	0.171308
GO:1900271	regulation of long-term synaptic potentiation	biological_process	10	ENSGALT00000009081;ENSGALT00000065809	2	1487	2	3592	0.171308
GO:0072034	renal vesicle induction	biological_process	5	ENSGALT00000080352;ENSGALT00000008449	2	1487	2	3592	0.171308
GO:0036033	mediator complex binding	molecular_function	5	ENSGALT00000002623;ENSGALT00000013979	2	1487	2	3592	0.171308
GO:1990418	response to insulin-like growth factor stimulus	biological_process	6	ENSGALT00000020816;ENSGALT00000037443	2	1487	2	3592	0.171308
GO:0070652	HAUS complex	cellular_component	5	ENSGALT00000054445;ENSGALT00000079326	2	1487	2	3592	0.171308
GO:0007548	sex differentiation	biological_process	5	ENSGALT00000080352;ENSGALT00000033172	2	1487	2	3592	0.171308
GO:0016247	channel regulator activity	molecular_function	4	ENSGALT00000042721;ENSGALT00000006226	2	1487	2	3592	0.171308
GO:0006175	dATP biosynthetic process	biological_process	12	ENSGALT00000076547;ENSGALT00000008109	2	1487	2	3592	0.171308
GO:0017176	phosphatidylinositol N-acetylglucosaminyltransferase activity	molecular_function	8	ENSGALT00000015480;ENSGALT00000003090	2	1487	2	3592	0.171308
GO:1990592	protein K69-linked ufmylation	biological_process	13	ENSGALT00000066702;ENSGALT00000025123	2	1487	2	3592	0.171308
GO:0090382	phagosome maturation	biological_process	6	ENSGALT00000003394;ENSGALT00000033559	2	1487	2	3592	0.171308
GO:0031436	BRCA1-BARD1 complex	cellular_component	7	ENSGALT00000004392;ENSGALT00000005512	2	1487	2	3592	0.171308
GO:0022408	negative regulation of cell-cell adhesion	biological_process	7	ENSGALT00000006164;ENSGALT00000084352	2	1487	2	3592	0.171308
GO:0043564	Ku70:Ku80 complex	cellular_component	4	ENSGALT00000018729;ENSGALT00000037980	2	1487	2	3592	0.171308
GO:0035021	negative regulation of Rac protein signal transduction	biological_process	12	ENSGALT00000065809;ENSGALT00000009081	2	1487	2	3592	0.171308
GO:0006490	oligosaccharide-lipid intermediate biosynthetic process	biological_process	7	ENSGALT00000030044;ENSGALT00000027505	2	1487	2	3592	0.171308
GO:0070141	response to UV-A	biological_process	8	ENSGALT00000012217;ENSGALT00000037443	2	1487	2	3592	0.171308
GO:0033314	mitotic DNA replication checkpoint	biological_process	7	ENSGALT00000003698;ENSGALT00000010711	2	1487	2	3592	0.171308
GO:0022618	ribonucleoprotein complex assembly	biological_process	8	ENSGALT00000057050;ENSGALT00000012646	2	1487	2	3592	0.171308
GO:0005638	lamin filament	cellular_component	8	ENSGALT00000023681;ENSGALT00000000640	2	1487	2	3592	0.171308
GO:0060215	primitive hemopoiesis	biological_process	9	ENSGALT00000050090;ENSGALT00000072864	2	1487	2	3592	0.171308
GO:0034057	RNA strand-exchange activity	molecular_function	8	ENSGALT00000085309;ENSGALT00000001999	2	1487	2	3592	0.171308
GO:0098536	deuterosome	cellular_component	6	ENSGALT00000016572;ENSGALT00000008503	2	1487	2	3592	0.171308
GO:0072488	ammonium transmembrane transport	biological_process	9	ENSGALT00000026922;ENSGALT00000008364	2	1487	2	3592	0.171308
GO:0031952	regulation of protein autophosphorylation	biological_process	10	ENSGALT00000025144;ENSGALT00000018879	2	1487	2	3592	0.171308
GO:0005168	neurotrophin TRKA receptor binding	molecular_function	9	ENSGALT00000005954;ENSGALT00000016200	2	1487	2	3592	0.171308
GO:0032715	negative regulation of interleukin-6 production	biological_process	8	ENSGALT00000043680;ENSGALT00000006519	2	1487	2	3592	0.171308
GO:0032914	positive regulation of transforming growth factor beta1 production	biological_process	9	ENSGALT00000086829;ENSGALT00000018392	2	1487	2	3592	0.171308
GO:0044691	tooth eruption	biological_process	5	ENSGALT00000054713;ENSGALT00000063533	2	1487	2	3592	0.171308
GO:1900275	negative regulation of phospholipase C activity	biological_process	10	ENSGALT00000006164;ENSGALT00000021097	2	1487	2	3592	0.171308
GO:0071817	MMXD complex	cellular_component	4	ENSGALT00000014121;ENSGALT00000008241	2	1487	2	3592	0.171308
GO:0060762	regulation of branching involved in mammary gland duct morphogenesis	biological_process	8	ENSGALT00000070747;ENSGALT00000009265	2	1487	2	3592	0.171308
GO:0008595	anterior/posterior axis specification, embryo	biological_process	7	ENSGALT00000016200;ENSGALT00000070747	2	1487	2	3592	0.171308
GO:0003157	endocardium development	biological_process	5	ENSGALT00000072864;ENSGALT00000050090	2	1487	2	3592	0.171308
GO:0051090	regulation of DNA-binding transcription factor activity	biological_process	9	ENSGALT00000085961;ENSGALT00000000705	2	1487	2	3592	0.171308
GO:0005688	U6 snRNP	cellular_component	8	ENSGALT00000072894;ENSGALT00000089910	2	1487	2	3592	0.171308
GO:2000109	regulation of macrophage apoptotic process	biological_process	10	ENSGALT00000084547;ENSGALT00000084666	2	1487	2	3592	0.171308
GO:0000788	nuclear nucleosome	cellular_component	6	ENSGALT00000090095;ENSGALT00000043964	2	1487	2	3592	0.171308
GO:1902603	carnitine transmembrane transport	biological_process	12	ENSGALT00000044814;ENSGALT00000024279	2	1487	2	3592	0.171308
GO:0048265	response to pain	biological_process	6	ENSGALT00000079214;ENSGALT00000005637	2	1487	2	3592	0.171308
GO:0048318	axial mesoderm development	biological_process	7	ENSGALT00000057050;ENSGALT00000024967	2	1487	2	3592	0.171308
GO:0019346	transsulfuration	biological_process	11	ENSGALT00000018492;ENSGALT00000019249	2	1487	2	3592	0.171308
GO:0010389	regulation of G2/M transition of mitotic cell cycle	biological_process	9	ENSGALT00000072520;ENSGALT00000003408	2	1487	2	3592	0.171308
GO:0033151	V(D)J recombination	biological_process	6	ENSGALT00000075072;ENSGALT00000022573	2	1487	2	3592	0.171308
GO:0034454	microtubule anchoring at centrosome	biological_process	10	ENSGALT00000084287;ENSGALT00000082247	2	1487	2	3592	0.171308
GO:0031515	tRNA (m1A) methyltransferase complex	cellular_component	7	ENSGALT00000014935;ENSGALT00000018785	2	1487	2	3592	0.171308
GO:0009612	response to mechanical stimulus	biological_process	5	ENSGALT00000060485;ENSGALT00000031799	2	1487	2	3592	0.171308
GO:0001665	alpha-N-acetylgalactosaminide alpha-2,6-sialyltransferase activity	molecular_function	7	ENSGALT00000048337;ENSGALT00000014679	2	1487	2	3592	0.171308
GO:0061628	H3K27me3 modified histone binding	molecular_function	7	ENSGALT00000053963;ENSGALT00000087023	2	1487	2	3592	0.171308
GO:0036449	microtubule minus-end	cellular_component	7	ENSGALT00000053716;ENSGALT00000081861	2	1487	2	3592	0.171308
GO:0042985	negative regulation of amyloid precursor protein biosynthetic process	biological_process	10	ENSGALT00000030149;ENSGALT00000008707	2	1487	2	3592	0.171308
GO:0055118	negative regulation of cardiac muscle contraction	biological_process	10	ENSGALT00000048340;ENSGALT00000019550	2	1487	2	3592	0.171308
GO:0036518	chemorepulsion of dopaminergic neuron axon	biological_process	8	ENSGALT00000070747;ENSGALT00000010488	2	1487	2	3592	0.171308
GO:0070822	Sin3-type complex	cellular_component	8	ENSGALT00000016417;ENSGALT00000089487	2	1487	2	3592	0.171308
GO:0060294	cilium movement involved in cell motility	biological_process	7	ENSGALT00000004979;ENSGALT00000000745	2	1487	2	3592	0.171308
GO:0015693	magnesium ion transport	biological_process	10	ENSGALT00000082742;ENSGALT00000047061	2	1487	2	3592	0.171308
GO:0004362	glutathione-disulfide reductase activity	molecular_function	9	ENSGALT00000064155;ENSGALT00000087431	2	1487	2	3592	0.171308
GO:0008430	selenium binding	molecular_function	4	ENSGALT00000085513;ENSGALT00000083701	2	1487	2	3592	0.171308
GO:0034392	negative regulation of smooth muscle cell apoptotic process	biological_process	11	ENSGALT00000050156;ENSGALT00000020816	2	1487	2	3592	0.171308
GO:0021693	cerebellar Purkinje cell layer structural organization	biological_process	5	ENSGALT00000003408;ENSGALT00000037704	2	1487	2	3592	0.171308
GO:0045667	regulation of osteoblast differentiation	biological_process	7	ENSGALT00000084352;ENSGALT00000062999	2	1487	2	3592	0.171308
GO:0003918	DNA topoisomerase type II (ATP-hydrolyzing) activity	molecular_function	12	ENSGALT00000018432;ENSGALT00000053578	2	1487	2	3592	0.171308
GO:0034711	inhibin binding	molecular_function	5	ENSGALT00000037806;ENSGALT00000083433	2	1487	2	3592	0.171308
GO:0000062	fatty-acyl-CoA binding	molecular_function	9	ENSGALT00000012158;ENSGALT00000060114	2	1487	2	3592	0.171308
GO:0022840	leak channel activity	molecular_function	8	ENSGALT00000026922;ENSGALT00000062863	2	1487	2	3592	0.171308
GO:0040016	embryonic cleavage	biological_process	5	ENSGALT00000008707;ENSGALT00000053578	2	1487	2	3592	0.171308
GO:0007269	neurotransmitter secretion	biological_process	6	ENSGALT00000059750;ENSGALT00000040650	2	1487	2	3592	0.171308
GO:0000340	RNA 7-methylguanosine cap binding	molecular_function	8	ENSGALT00000076800;ENSGALT00000004180	2	1487	2	3592	0.171308
GO:0045778	positive regulation of ossification	biological_process	7	ENSGALT00000070747;ENSGALT00000031945	2	1487	2	3592	0.171308
GO:0021764	amygdala development	biological_process	5	ENSGALT00000009081;ENSGALT00000065809	2	1487	2	3592	0.171308
GO:1903394	protein localization to kinetochore involved in kinetochore assembly	biological_process	11	ENSGALT00000090095;ENSGALT00000043964	2	1487	2	3592	0.171308
GO:0016281	eukaryotic translation initiation factor 4F complex	cellular_component	4	ENSGALT00000001999;ENSGALT00000085309	2	1487	2	3592	0.171308
GO:0042117	monocyte activation	biological_process	7	ENSGALT00000088558;ENSGALT00000006698	2	1487	2	3592	0.171308
GO:0021873	forebrain neuroblast division	biological_process	9	ENSGALT00000054579;ENSGALT00000081861	2	1487	2	3592	0.171308
GO:0045494	photoreceptor cell maintenance	biological_process	4	ENSGALT00000070472;ENSGALT00000084287	2	1487	2	3592	0.171308
GO:0046632	alpha-beta T cell differentiation	biological_process	9	ENSGALT00000006164;ENSGALT00000054579	2	1487	2	3592	0.171308
GO:0009798	axis specification	biological_process	5	ENSGALT00000083433;ENSGALT00000037806	2	1487	2	3592	0.171308
GO:0019953	sexual reproduction	biological_process	4	ENSGALT00000085309;ENSGALT00000001999	2	1487	2	3592	0.171308
GO:0097539	ciliary transition fiber	cellular_component	4	ENSGALT00000007603;ENSGALT00000007588	2	1487	2	3592	0.171308
GO:0072006	nephron development	biological_process	5	ENSGALT00000080352;ENSGALT00000037704	2	1487	2	3592	0.171308
GO:0015075	ion transmembrane transporter activity	molecular_function	5	ENSGALT00000013171;ENSGALT00000025934	2	1487	2	3592	0.171308
GO:2000348	regulation of CD40 signaling pathway	biological_process	8	ENSGALT00000000705;ENSGALT00000085961	2	1487	2	3592	0.171308
GO:2000096	positive regulation of Wnt signaling pathway, planar cell polarity pathway	biological_process	11	ENSGALT00000006164;ENSGALT00000005977	2	1487	2	3592	0.171308
GO:0097470	ribbon synapse	cellular_component	4	ENSGALT00000003394;ENSGALT00000087059	2	1487	2	3592	0.171308
GO:0015695	organic cation transport	biological_process	8	ENSGALT00000026922;ENSGALT00000024279	2	1487	2	3592	0.171308
GO:0004096	catalase activity	molecular_function	5	ENSGALT00000017302;ENSGALT00000086295	2	1487	2	3592	0.171308
GO:0071504	cellular response to heparin	biological_process	7	ENSGALT00000067693;ENSGALT00000089330	2	1487	2	3592	0.171308
GO:0005583	fibrillar collagen trimer	cellular_component	5	ENSGALT00000086829;ENSGALT00000018392	2	1487	2	3592	0.171308
GO:0016742	hydroxymethyl-, formyl- and related transferase activity	molecular_function	6	ENSGALT00000020714;ENSGALT00000011893	2	1487	2	3592	0.171308
GO:0048820	hair follicle maturation	biological_process	6	ENSGALT00000009081;ENSGALT00000065809	2	1487	2	3592	0.171308
GO:0035173	histone kinase activity	molecular_function	8	ENSGALT00000048105;ENSGALT00000004876	2	1487	2	3592	0.171308
GO:0034673	inhibin-betaglycan-ActRII complex	cellular_component	6	ENSGALT00000083433;ENSGALT00000037806	2	1487	2	3592	0.171308
GO:0043203	axon hillock	cellular_component	6	ENSGALT00000084713;ENSGALT00000010129	2	1487	2	3592	0.171308
GO:0002093	auditory receptor cell morphogenesis	biological_process	6	ENSGALT00000075619;ENSGALT00000014402	2	1487	2	3592	0.171308
GO:0071559	response to transforming growth factor beta	biological_process	5	ENSGALT00000026856;ENSGALT00000026632	2	1487	2	3592	0.171308
GO:0021819	layer formation in cerebral cortex	biological_process	5	ENSGALT00000089383;ENSGALT00000012977	2	1487	2	3592	0.171308
GO:1990752	microtubule end	cellular_component	6	ENSGALT00000065551;ENSGALT00000053716	2	1487	2	3592	0.171308
GO:0090288	negative regulation of cellular response to growth factor stimulus	biological_process	7	ENSGALT00000067693;ENSGALT00000080819	2	1487	2	3592	0.171308
GO:0015095	magnesium ion transmembrane transporter activity	molecular_function	9	ENSGALT00000047061;ENSGALT00000082742	2	1487	2	3592	0.171308
GO:0008376	acetylgalactosaminyltransferase activity	molecular_function	7	ENSGALT00000045614;ENSGALT00000006762	2	1487	2	3592	0.171308
GO:0035082	axoneme assembly	biological_process	9	ENSGALT00000000745;ENSGALT00000004979	2	1487	2	3592	0.171308
GO:1902636	kinociliary basal body	cellular_component	8	ENSGALT00000086153;ENSGALT00000087792	2	1487	2	3592	0.171308
GO:0032079	positive regulation of endodeoxyribonuclease activity	biological_process	11	ENSGALT00000037443;ENSGALT00000028006	2	1487	2	3592	0.171308
GO:0000003	reproduction	biological_process	3	ENSGALT00000002119;ENSGALT00000000366	2	1487	2	3592	0.171308
GO:0030534	adult behavior	biological_process	4	ENSGALT00000073006;ENSGALT00000084287	2	1487	2	3592	0.171308
GO:0000506	glycosylphosphatidylinositol-N-acetylglucosaminyltransferase (GPI-GnT) complex	cellular_component	7	ENSGALT00000015480;ENSGALT00000003090	2	1487	2	3592	0.171308
GO:0042713	sperm ejaculation	biological_process	5	ENSGALT00000037806;ENSGALT00000083433	2	1487	2	3592	0.171308
GO:0006015	5-phosphoribose 1-diphosphate biosynthetic process	biological_process	9	ENSGALT00000052147;ENSGALT00000026780	2	1487	2	3592	0.171308
GO:0035999	tetrahydrofolate interconversion	biological_process	6	ENSGALT00000024028;ENSGALT00000019249	2	1487	2	3592	0.171308
GO:0050881	musculoskeletal movement	biological_process	5	ENSGALT00000015138;ENSGALT00000055980	2	1487	2	3592	0.171308
GO:0032298	positive regulation of DNA-dependent DNA replication initiation	biological_process	10	ENSGALT00000054954;ENSGALT00000048105	2	1487	2	3592	0.171308
GO:0097325	melanocyte proliferation	biological_process	5	ENSGALT00000070747;ENSGALT00000018083	2	1487	2	3592	0.171308
GO:0002689	negative regulation of leukocyte chemotaxis	biological_process	8	ENSGALT00000067693;ENSGALT00000036524	2	1487	2	3592	0.171308
GO:0006348	chromatin silencing at telomere	biological_process	6	ENSGALT00000037786;ENSGALT00000015508	2	1487	2	3592	0.171308
GO:0051000	positive regulation of nitric-oxide synthase activity	biological_process	9	ENSGALT00000044321;ENSGALT00000037443	2	1487	2	3592	0.171308
GO:0021861	forebrain radial glial cell differentiation	biological_process	8	ENSGALT00000019584;ENSGALT00000054579	2	1487	2	3592	0.171308
GO:0047186	N-acetylneuraminate 7-O(or 9-O)-acetyltransferase activity	molecular_function	9	ENSGALT00000015719;ENSGALT00000084512	2	1487	2	3592	0.171308
GO:0034421	post-translational protein acetylation	biological_process	11	ENSGALT00000072778;ENSGALT00000024092	2	1487	2	3592	0.171308
GO:0045839	negative regulation of mitotic nuclear division	biological_process	9	ENSGALT00000007838;ENSGALT00000077386	2	1487	2	3592	0.171308
GO:0061326	renal tubule development	biological_process	6	ENSGALT00000086129;ENSGALT00000017348	2	1487	2	3592	0.171308
GO:0044194	cytolytic granule	cellular_component	9	ENSGALT00000004011;ENSGALT00000087235	2	1487	2	3592	0.171308
GO:0072675	osteoclast fusion	biological_process	6	ENSGALT00000025644;ENSGALT00000013503	2	1487	2	3592	0.171308
GO:0060282	positive regulation of oocyte development	biological_process	8	ENSGALT00000019550;ENSGALT00000037438	2	1487	2	3592	0.171308
GO:0004566	beta-glucuronidase activity	molecular_function	7	ENSGALT00000004011;ENSGALT00000087235	2	1487	2	3592	0.171308
GO:0019228	neuronal action potential	biological_process	7	ENSGALT00000015138;ENSGALT00000055980	2	1487	2	3592	0.171308
GO:1904948	midbrain dopaminergic neuron differentiation	biological_process	8	ENSGALT00000010488;ENSGALT00000070747	2	1487	2	3592	0.171308
GO:0016331	morphogenesis of embryonic epithelium	biological_process	7	ENSGALT00000021553;ENSGALT00000084591	2	1487	2	3592	0.171308
GO:0021631	optic nerve morphogenesis	biological_process	6	ENSGALT00000010668;ENSGALT00000007553	2	1487	2	3592	0.171308
GO:0008504	monoamine transmembrane transporter activity	molecular_function	6	ENSGALT00000005637;ENSGALT00000017094	2	1487	2	3592	0.171308
GO:1903142	positive regulation of establishment of endothelial barrier	biological_process	10	ENSGALT00000083812;ENSGALT00000063435	2	1487	2	3592	0.171308
GO:0050884	neuromuscular process controlling posture	biological_process	7	ENSGALT00000049307;ENSGALT00000004939	2	1487	2	3592	0.171308
GO:2000352	negative regulation of endothelial cell apoptotic process	biological_process	11	ENSGALT00000000877;ENSGALT00000006164	2	1487	2	3592	0.171308
GO:0040007	growth	biological_process	3	ENSGALT00000089586;ENSGALT00000006616	2	1487	2	3592	0.171308
GO:0045616	regulation of keratinocyte differentiation	biological_process	9	ENSGALT00000036842;ENSGALT00000025644	2	1487	2	3592	0.171308
GO:0007221	positive regulation of transcription of Notch receptor target	biological_process	11	ENSGALT00000015954;ENSGALT00000027799	2	1487	2	3592	0.171308
GO:0048633	positive regulation of skeletal muscle tissue growth	biological_process	8	ENSGALT00000037704;ENSGALT00000050002	2	1487	2	3592	0.171308
GO:0045063	T-helper 1 cell differentiation	biological_process	13	ENSGALT00000075072;ENSGALT00000054579	2	1487	2	3592	0.171308
GO:0048304	positive regulation of isotype switching to IgG isotypes	biological_process	11	ENSGALT00000014573;ENSGALT00000005217	2	1487	2	3592	0.171308
GO:0035252	UDP-xylosyltransferase activity	molecular_function	7	ENSGALT00000012660;ENSGALT00000024967	2	1487	2	3592	0.171308
GO:0021836	chemorepulsion involved in postnatal olfactory bulb interneuron migration	biological_process	7	ENSGALT00000067693;ENSGALT00000054880	2	1487	2	3592	0.171308
GO:0008534	oxidized purine nucleobase lesion DNA N-glycosylase activity	molecular_function	9	ENSGALT00000028006;ENSGALT00000010758	2	1487	2	3592	0.171308
GO:0000320	re-entry into mitotic cell cycle	biological_process	5	ENSGALT00000075861;ENSGALT00000012217	2	1487	2	3592	0.171308
GO:0098597	observational learning	biological_process	6	ENSGALT00000009081;ENSGALT00000065809	2	1487	2	3592	0.171308
GO:0036514	dopaminergic neuron axon guidance	biological_process	7	ENSGALT00000076775;ENSGALT00000070540	2	1487	2	3592	0.171308
GO:0010457	centriole-centriole cohesion	biological_process	5	ENSGALT00000048919;ENSGALT00000007603	2	1487	2	3592	0.171308
GO:0072378	blood coagulation, fibrin clot formation	biological_process	8	ENSGALT00000023014;ENSGALT00000084705	2	1487	2	3592	0.171308
GO:0060129	thyroid-stimulating hormone-secreting cell differentiation	biological_process	9	ENSGALT00000080352;ENSGALT00000032155	2	1487	2	3592	0.171308
GO:0060011	Sertoli cell proliferation	biological_process	4	ENSGALT00000037806;ENSGALT00000083433	2	1487	2	3592	0.171308
GO:0048188	Set1C/COMPASS complex	cellular_component	7	ENSGALT00000039216;ENSGALT00000004189	2	1487	2	3592	0.171308
GO:0097124	cyclin A2-CDK2 complex	cellular_component	6	ENSGALT00000048105;ENSGALT00000019387	2	1487	2	3592	0.171308
GO:0005971	ribonucleoside-diphosphate reductase complex	cellular_component	7	ENSGALT00000028034;ENSGALT00000026525	2	1487	2	3592	0.171308
GO:0071034	CUT catabolic process	biological_process	11	ENSGALT00000003816;ENSGALT00000027368	2	1487	2	3592	0.171308
GO:1990426	mitotic recombination-dependent replication fork processing	biological_process	10	ENSGALT00000070280;ENSGALT00000027576	2	1487	2	3592	0.171308
GO:0043047	single-stranded telomeric DNA binding	molecular_function	9	ENSGALT00000039928;ENSGALT00000017975	2	1487	2	3592	0.171308
GO:0072164	mesonephric tubule development	biological_process	6	ENSGALT00000038132;ENSGALT00000080352	2	1487	2	3592	0.171308
GO:0070050	neuron cellular homeostasis	biological_process	5	ENSGALT00000055980;ENSGALT00000015138	2	1487	2	3592	0.171308
GO:0045836	positive regulation of meiotic nuclear division	biological_process	9	ENSGALT00000070747;ENSGALT00000080352	2	1487	2	3592	0.171308
GO:1901029	negative regulation of mitochondrial outer membrane permeabilization involved in apoptotic signaling pathway	biological_process	10	ENSGALT00000014121;ENSGALT00000031633	2	1487	2	3592	0.171308
GO:0060800	regulation of cell differentiation involved in embryonic placenta development	biological_process	7	ENSGALT00000072864;ENSGALT00000050090	2	1487	2	3592	0.171308
GO:1904358	positive regulation of telomere maintenance via telomere lengthening	biological_process	11	ENSGALT00000083348;ENSGALT00000038789	2	1487	2	3592	0.171308
GO:0005005	transmembrane-ephrin receptor activity	molecular_function	11	ENSGALT00000007553;ENSGALT00000010668	2	1487	2	3592	0.171308
GO:0035095	behavioral response to nicotine	biological_process	5	ENSGALT00000009316;ENSGALT00000006519	2	1487	2	3592	0.171308
GO:0033119	negative regulation of RNA splicing	biological_process	9	ENSGALT00000089925;ENSGALT00000079418	2	1487	2	3592	0.171308
GO:0071307	cellular response to vitamin K	biological_process	10	ENSGALT00000027540;ENSGALT00000036466	2	1487	2	3592	0.171308
GO:0033600	negative regulation of mammary gland epithelial cell proliferation	biological_process	9	ENSGALT00000027576;ENSGALT00000054880	2	1487	2	3592	0.171308
GO:0032474	otolith morphogenesis	biological_process	6	ENSGALT00000036226;ENSGALT00000015872	2	1487	2	3592	0.171308
GO:0070570	regulation of neuron projection regeneration	biological_process	11	ENSGALT00000005264;ENSGALT00000089810	2	1487	2	3592	0.171308
GO:0030539	male genitalia development	biological_process	7	ENSGALT00000009189;ENSGALT00000026276	2	1487	2	3592	0.171308
GO:0070306	lens fiber cell differentiation	biological_process	7	ENSGALT00000056594;ENSGALT00000079331	2	1487	2	3592	0.171308
GO:0001731	formation of translation preinitiation complex	biological_process	9	ENSGALT00000001999;ENSGALT00000085309	2	1487	2	3592	0.171308
GO:0010626	negative regulation of Schwann cell proliferation	biological_process	12	ENSGALT00000077442;ENSGALT00000001864	2	1487	2	3592	0.171308
GO:0043843	ADP-specific glucokinase activity	molecular_function	7	ENSGALT00000002757;ENSGALT00000090001	2	1487	2	3592	0.171308
GO:0071889	14-3-3 protein binding	molecular_function	5	ENSGALT00000073403;ENSGALT00000037443	2	1487	2	3592	0.171308
GO:0000288	nuclear-transcribed mRNA catabolic process, deadenylation-dependent decay	biological_process	12	ENSGALT00000003200;ENSGALT00000016314	2	1487	2	3592	0.171308
GO:0010165	response to X-ray	biological_process	7	ENSGALT00000014573;ENSGALT00000025179	2	1487	2	3592	0.171308
GO:0008608	attachment of spindle microtubules to kinetochore	biological_process	5	ENSGALT00000066237;ENSGALT00000023897	2	1487	2	3592	0.171308
GO:0042043	neurexin family protein binding	molecular_function	6	ENSGALT00000080819;ENSGALT00000046144	2	1487	2	3592	0.171308
GO:0044782	cilium organization	biological_process	6	ENSGALT00000022336;ENSGALT00000014402	2	1487	2	3592	0.171308
GO:0008175	tRNA methyltransferase activity	molecular_function	8	ENSGALT00000090282;ENSGALT00000014137	2	1487	2	3592	0.171308
GO:0051482	positive regulation of cytosolic calcium ion concentration involved in phospholipase C-activating G protein-coupled signaling pathway	biological_process	14	ENSGALT00000009404;ENSGALT00000036524	2	1487	2	3592	0.171308
GO:0016705	oxidoreductase activity, acting on paired donors, with incorporation or reduction of molecular oxygen	molecular_function	5	ENSGALT00000010972;ENSGALT00000014207;ENSGALT00000033172;ENSGALT00000063525;ENSGALT00000083093;ENSGALT00000008787;ENSGALT00000006896;ENSGALT00000007719	8	1487	14	3592	0.176687
GO:0030900	forebrain development	biological_process	5	ENSGALT00000018432;ENSGALT00000036803;ENSGALT00000013684;ENSGALT00000084591;ENSGALT00000001896;ENSGALT00000008735;ENSGALT00000016200;ENSGALT00000011332	8	1487	14	3592	0.176687
GO:0030864	cortical actin cytoskeleton	cellular_component	8	ENSGALT00000085911;ENSGALT00000071026;ENSGALT00000086191;ENSGALT00000048718;ENSGALT00000071858;ENSGALT00000085328;ENSGALT00000083872;ENSGALT00000014113	8	1487	14	3592	0.176687
GO:0071560	cellular response to transforming growth factor beta stimulus	biological_process	8	ENSGALT00000089330;ENSGALT00000080352;ENSGALT00000018480;ENSGALT00000070747;ENSGALT00000084352;ENSGALT00000037438;ENSGALT00000047776;ENSGALT00000023980	8	1487	14	3592	0.176687
GO:0071013	catalytic step 2 spliceosome	cellular_component	7	ENSGALT00000085741;ENSGALT00000068540;ENSGALT00000023799;ENSGALT00000016532;ENSGALT00000048883;ENSGALT00000014643;ENSGALT00000039052;ENSGALT00000017361;ENSGALT00000038969;ENSGALT00000063653;ENSGALT00000017975;ENSGALT00000087366;ENSGALT00000001458;ENSGALT00000023780;ENSGALT00000026618;ENSGALT00000017099;ENSGALT00000084444;ENSGALT00000074489;ENSGALT00000056234	19	1487	38	3592	0.179289
GO:0030036	actin cytoskeleton organization	biological_process	7	ENSGALT00000006424;ENSGALT00000070058;ENSGALT00000018644;ENSGALT00000062171;ENSGALT00000062100;ENSGALT00000065809;ENSGALT00000036842;ENSGALT00000007504;ENSGALT00000061991;ENSGALT00000011552;ENSGALT00000019608;ENSGALT00000034001;ENSGALT00000013051;ENSGALT00000018826;ENSGALT00000006164;ENSGALT00000009081;ENSGALT00000019340;ENSGALT00000017190;ENSGALT00000010819;ENSGALT00000063299;ENSGALT00000044088;…	23	1487	47	3592	0.181822
GO:0050679	positive regulation of epithelial cell proliferation	biological_process	8	ENSGALT00000074711;ENSGALT00000020816;ENSGALT00000026276;ENSGALT00000071529;ENSGALT00000070747;ENSGALT00000089330;ENSGALT00000032155	7	1487	12	3592	0.183643
GO:0007409	axonogenesis	biological_process	9	ENSGALT00000018432;ENSGALT00000010488;ENSGALT00000001896;ENSGALT00000013848;ENSGALT00000036803;ENSGALT00000070747;ENSGALT00000045074	7	1487	12	3592	0.183643
GO:0007417	central nervous system development	biological_process	6	ENSGALT00000062681;ENSGALT00000072864;ENSGALT00000084821;ENSGALT00000052324;ENSGALT00000004678;ENSGALT00000081722;ENSGALT00000050090	7	1487	12	3592	0.183643
GO:0051301	cell division	biological_process	4	ENSGALT00000089586;ENSGALT00000065551;ENSGALT00000027938;ENSGALT00000003005;ENSGALT00000032155;ENSGALT00000043964;ENSGALT00000090095;ENSGALT00000027693;ENSGALT00000003408;ENSGALT00000022732;ENSGALT00000006616;ENSGALT00000083519;ENSGALT00000066806;ENSGALT00000007392;ENSGALT00000023897;ENSGALT00000013655;ENSGALT00000083249;ENSGALT00000049092	18	1487	36	3592	0.188101
GO:0005815	microtubule organizing center	cellular_component	6	ENSGALT00000077386;ENSGALT00000015990;ENSGALT00000004875;ENSGALT00000023897;ENSGALT00000011168;ENSGALT00000023980;ENSGALT00000084547;ENSGALT00000052915;ENSGALT00000003188;ENSGALT00000084666;ENSGALT00000008503;ENSGALT00000084352;ENSGALT00000001687	13	1487	25	3592	0.189855
GO:0009791	post-embryonic development	biological_process	4	ENSGALT00000035085;ENSGALT00000006164;ENSGALT00000049525;ENSGALT00000047776;ENSGALT00000000773;ENSGALT00000009945	6	1487	10	3592	0.190232
GO:0051893	regulation of focal adhesion assembly	biological_process	8	ENSGALT00000084352;ENSGALT00000051041;ENSGALT00000014402;ENSGALT00000071491;ENSGALT00000081521;ENSGALT00000024844	6	1487	10	3592	0.190232
GO:0042273	ribosomal large subunit biogenesis	biological_process	6	ENSGALT00000012307;ENSGALT00000013803;ENSGALT00000000923;ENSGALT00000086605;ENSGALT00000089096;ENSGALT00000018826	6	1487	10	3592	0.190232
GO:0050840	extracellular matrix binding	molecular_function	4	ENSGALT00000018395;ENSGALT00000025470;ENSGALT00000089401;ENSGALT00000006650;ENSGALT00000084682;ENSGALT00000001570	6	1487	10	3592	0.190232
GO:0001937	negative regulation of endothelial cell proliferation	biological_process	9	ENSGALT00000006650;ENSGALT00000048369;ENSGALT00000011332;ENSGALT00000047776;ENSGALT00000065809;ENSGALT00000009081	6	1487	10	3592	0.190232
GO:0000070	mitotic sister chromatid segregation	biological_process	8	ENSGALT00000052077;ENSGALT00000065551;ENSGALT00000009864;ENSGALT00000038479;ENSGALT00000013978;ENSGALT00000066237	6	1487	10	3592	0.190232
GO:0007611	learning or memory	biological_process	4	ENSGALT00000001896;ENSGALT00000032974;ENSGALT00000036803;ENSGALT00000006519;ENSGALT00000005824;ENSGALT00000007553	6	1487	10	3592	0.190232
GO:0006414	translational elongation	biological_process	8	ENSGALT00000085911;ENSGALT00000071026;ENSGALT00000048718;ENSGALT00000085328;ENSGALT00000083872;ENSGALT00000086191	6	1487	10	3592	0.190232
GO:0030687	preribosome, large subunit precursor	cellular_component	6	ENSGALT00000013803;ENSGALT00000015667;ENSGALT00000000923	3	1487	4	3592	0.195545
GO:0048185	activin binding	molecular_function	5	ENSGALT00000083433;ENSGALT00000037806;ENSGALT00000009945	3	1487	4	3592	0.195545
GO:0060037	pharyngeal system development	biological_process	6	ENSGALT00000047776;ENSGALT00000026276;ENSGALT00000074711	3	1487	4	3592	0.195545
GO:0048856	anatomical structure development	biological_process	4	ENSGALT00000080352;ENSGALT00000089401;ENSGALT00000074711	3	1487	4	3592	0.195545
GO:0016589	NURF complex	cellular_component	9	ENSGALT00000013737;ENSGALT00000016121;ENSGALT00000005575	3	1487	4	3592	0.195545
GO:0070934	CRD-mediated mRNA stabilization	biological_process	12	ENSGALT00000052497;ENSGALT00000060180;ENSGALT00000017361	3	1487	4	3592	0.195545
GO:0005055	laminin receptor activity	molecular_function	5	ENSGALT00000089494;ENSGALT00000088085;ENSGALT00000082200	3	1487	4	3592	0.195545
GO:0031497	chromatin assembly	biological_process	7	ENSGALT00000005575;ENSGALT00000001695;ENSGALT00000015310	3	1487	4	3592	0.195545
GO:0090669	telomerase RNA stabilization	biological_process	11	ENSGALT00000038789;ENSGALT00000083348;ENSGALT00000004886	3	1487	4	3592	0.195545
GO:0031110	regulation of microtubule polymerization or depolymerization	biological_process	8	ENSGALT00000068150;ENSGALT00000089023;ENSGALT00000068880	3	1487	4	3592	0.195545
GO:1902017	regulation of cilium assembly	biological_process	10	ENSGALT00000086153;ENSGALT00000087792;ENSGALT00000024530	3	1487	4	3592	0.195545
GO:0048488	synaptic vesicle endocytosis	biological_process	9	ENSGALT00000004432;ENSGALT00000054103;ENSGALT00000059750	3	1487	4	3592	0.195545
GO:0070937	CRD-mediated mRNA stability complex	cellular_component	4	ENSGALT00000052497;ENSGALT00000060180;ENSGALT00000017361	3	1487	4	3592	0.195545
GO:0014032	neural crest cell development	biological_process	7	ENSGALT00000002280;ENSGALT00000084591;ENSGALT00000016263	3	1487	4	3592	0.195545
GO:0034501	protein localization to kinetochore	biological_process	10	ENSGALT00000004876;ENSGALT00000055374;ENSGALT00000003005	3	1487	4	3592	0.195545
GO:0042809	vitamin D receptor binding	molecular_function	8	ENSGALT00000087023;ENSGALT00000002623;ENSGALT00000053963	3	1487	4	3592	0.195545
GO:0008037	cell recognition	biological_process	4	ENSGALT00000057839;ENSGALT00000066785;ENSGALT00000038068	3	1487	4	3592	0.195545
GO:0071204	histone pre-mRNA 3'end processing complex	cellular_component	6	ENSGALT00000052675;ENSGALT00000025338;ENSGALT00000060180	3	1487	4	3592	0.195545
GO:0007035	vacuolar acidification	biological_process	13	ENSGALT00000001916;ENSGALT00000089287;ENSGALT00000087554	3	1487	4	3592	0.195545
GO:2000036	regulation of stem cell population maintenance	biological_process	6	ENSGALT00000020164;ENSGALT00000084710;ENSGALT00000016314	3	1487	4	3592	0.195545
GO:0015014	heparan sulfate proteoglycan biosynthetic process, polysaccharide chain biosynthetic process	biological_process	9	ENSGALT00000066923;ENSGALT00000044504;ENSGALT00000069744	3	1487	4	3592	0.195545
GO:0032720	negative regulation of tumor necrosis factor production	biological_process	9	ENSGALT00000036524;ENSGALT00000006519;ENSGALT00000043680	3	1487	4	3592	0.195545
GO:0002046	opsin binding	molecular_function	5	ENSGALT00000087792;ENSGALT00000086153;ENSGALT00000005124	3	1487	4	3592	0.195545
GO:0008593	regulation of Notch signaling pathway	biological_process	8	ENSGALT00000027540;ENSGALT00000036466;ENSGALT00000024967	3	1487	4	3592	0.195545
GO:0048545	response to steroid hormone	biological_process	6	ENSGALT00000017483;ENSGALT00000000366;ENSGALT00000067248	3	1487	4	3592	0.195545
GO:0001917	photoreceptor inner segment	cellular_component	5	ENSGALT00000084287;ENSGALT00000073257;ENSGALT00000007750	3	1487	4	3592	0.195545
GO:2000311	regulation of AMPA receptor activity	biological_process	10	ENSGALT00000006226;ENSGALT00000042721;ENSGALT00000015148	3	1487	4	3592	0.195545
GO:0050806	positive regulation of synaptic transmission	biological_process	8	ENSGALT00000059750;ENSGALT00000004104;ENSGALT00000023646	3	1487	4	3592	0.195545
GO:0031462	Cul2-RING ubiquitin ligase complex	cellular_component	7	ENSGALT00000014515;ENSGALT00000007424;ENSGALT00000038545	3	1487	4	3592	0.195545
GO:0051561	positive regulation of mitochondrial calcium ion concentration	biological_process	13	ENSGALT00000020734;ENSGALT00000088734;ENSGALT00000019958	3	1487	4	3592	0.195545
GO:0032584	growth cone membrane	cellular_component	5	ENSGALT00000014499;ENSGALT00000003188;ENSGALT00000012181	3	1487	4	3592	0.195545
GO:0001940	male pronucleus	cellular_component	8	ENSGALT00000078023;ENSGALT00000037786;ENSGALT00000019387	3	1487	4	3592	0.195545
GO:0005665	RNA polymerase II, core complex	cellular_component	7	ENSGALT00000003200;ENSGALT00000070388;ENSGALT00000007178	3	1487	4	3592	0.195545
GO:0060071	Wnt signaling pathway, planar cell polarity pathway	biological_process	9	ENSGALT00000079098;ENSGALT00000070747;ENSGALT00000089330	3	1487	4	3592	0.195545
GO:0004579	dolichyl-diphosphooligosaccharide-protein glycotransferase activity	molecular_function	8	ENSGALT00000039102;ENSGALT00000084524;ENSGALT00000048785	3	1487	4	3592	0.195545
GO:0006509	membrane protein ectodomain proteolysis	biological_process	9	ENSGALT00000088558;ENSGALT00000006698;ENSGALT00000005940	3	1487	4	3592	0.195545
GO:0045578	negative regulation of B cell differentiation	biological_process	10	ENSGALT00000014763;ENSGALT00000085637;ENSGALT00000089330	3	1487	4	3592	0.195545
GO:0005528	FK506 binding	molecular_function	6	ENSGALT00000045048;ENSGALT00000018231;ENSGALT00000014894	3	1487	4	3592	0.195545
GO:0032357	oxidized purine DNA binding	molecular_function	9	ENSGALT00000010758;ENSGALT00000028006;ENSGALT00000014573	3	1487	4	3592	0.195545
GO:0046527	glucosyltransferase activity	molecular_function	7	ENSGALT00000027240;ENSGALT00000024967;ENSGALT00000027711	3	1487	4	3592	0.195545
GO:0035094	response to nicotine	biological_process	6	ENSGALT00000009316;ENSGALT00000006519;ENSGALT00000002280	3	1487	4	3592	0.195545
GO:0001757	somite specification	biological_process	6	ENSGALT00000075787;ENSGALT00000017555;ENSGALT00000037704	3	1487	4	3592	0.195545
GO:0007019	microtubule depolymerization	biological_process	9	ENSGALT00000065551;ENSGALT00000068880;ENSGALT00000068150	3	1487	4	3592	0.195545
GO:0005112	Notch binding	molecular_function	6	ENSGALT00000021553;ENSGALT00000037704;ENSGALT00000004678	3	1487	4	3592	0.195545
GO:0008375	acetylglucosaminyltransferase activity	molecular_function	7	ENSGALT00000066923;ENSGALT00000053767;ENSGALT00000069744	3	1487	4	3592	0.195545
GO:0046677	response to antibiotic	biological_process	5	ENSGALT00000004011;ENSGALT00000087235;ENSGALT00000016708	3	1487	4	3592	0.195545
GO:0035869	ciliary transition zone	cellular_component	5	ENSGALT00000084287;ENSGALT00000011168;ENSGALT00000080508	3	1487	4	3592	0.195545
GO:0043968	histone H2A acetylation	biological_process	11	ENSGALT00000009542;ENSGALT00000014681;ENSGALT00000039568	3	1487	4	3592	0.195545
GO:0010259	multicellular organism aging	biological_process	5	ENSGALT00000073006;ENSGALT00000049525;ENSGALT00000024710	3	1487	4	3592	0.195545
GO:2001241	positive regulation of extrinsic apoptotic signaling pathway in absence of ligand	biological_process	11	ENSGALT00000065809;ENSGALT00000009081;ENSGALT00000073093	3	1487	4	3592	0.195545
GO:0071481	cellular response to X-ray	biological_process	8	ENSGALT00000027938;ENSGALT00000089330;ENSGALT00000001004	3	1487	4	3592	0.195545
GO:0045190	isotype switching	biological_process	8	ENSGALT00000003816;ENSGALT00000009233;ENSGALT00000014573	3	1487	4	3592	0.195545
GO:0006301	postreplication repair	biological_process	9	ENSGALT00000086870;ENSGALT00000014573;ENSGALT00000013007	3	1487	4	3592	0.195545
GO:0004749	ribose phosphate diphosphokinase activity	molecular_function	7	ENSGALT00000008119;ENSGALT00000052147;ENSGALT00000026780	3	1487	4	3592	0.195545
GO:0061045	negative regulation of wound healing	biological_process	8	ENSGALT00000080819;ENSGALT00000080352;ENSGALT00000025644	3	1487	4	3592	0.195545
GO:1900272	negative regulation of long-term synaptic potentiation	biological_process	6	ENSGALT00000036803;ENSGALT00000006164;ENSGALT00000001896	3	1487	4	3592	0.195545
GO:0000796	condensin complex	cellular_component	6	ENSGALT00000049116;ENSGALT00000037609;ENSGALT00000023302	3	1487	4	3592	0.195545
GO:0070723	response to cholesterol	biological_process	8	ENSGALT00000047776;ENSGALT00000067248;ENSGALT00000089799	3	1487	4	3592	0.195545
GO:0006346	methylation-dependent chromatin silencing	biological_process	6	ENSGALT00000008749;ENSGALT00000063127;ENSGALT00000049298	3	1487	4	3592	0.195545
GO:0005614	interstitial matrix	cellular_component	6	ENSGALT00000012719;ENSGALT00000024512;ENSGALT00000005664	3	1487	4	3592	0.195545
GO:0042994	cytoplasmic sequestering of transcription factor	biological_process	7	ENSGALT00000048340;ENSGALT00000013142;ENSGALT00000038132	3	1487	4	3592	0.195545
GO:0032228	regulation of synaptic transmission, GABAergic	biological_process	9	ENSGALT00000063299;ENSGALT00000065809;ENSGALT00000009081	3	1487	4	3592	0.195545
GO:0001939	female pronucleus	cellular_component	8	ENSGALT00000078023;ENSGALT00000037786;ENSGALT00000019387	3	1487	4	3592	0.195545
GO:0051247	positive regulation of protein metabolic process	biological_process	8	ENSGALT00000001896;ENSGALT00000006519;ENSGALT00000036803	3	1487	4	3592	0.195545
GO:1901673	regulation of mitotic spindle assembly	biological_process	9	ENSGALT00000013979;ENSGALT00000009864;ENSGALT00000017361	3	1487	4	3592	0.195545
GO:0046856	phosphatidylinositol dephosphorylation	biological_process	10	ENSGALT00000050002;ENSGALT00000014782;ENSGALT00000075704	3	1487	4	3592	0.195545
GO:0003344	pericardium morphogenesis	biological_process	8	ENSGALT00000064440;ENSGALT00000070747;ENSGALT00000026276	3	1487	4	3592	0.195545
GO:0005671	Ada2/Gcn5/Ada3 transcription activator complex	cellular_component	8	ENSGALT00000004189;ENSGALT00000016420;ENSGALT00000040353	3	1487	4	3592	0.195545
GO:0046546	development of primary male sexual characteristics	biological_process	6	ENSGALT00000089330;ENSGALT00000070747;ENSGALT00000007061	3	1487	4	3592	0.195545
GO:0005790	smooth endoplasmic reticulum	cellular_component	7	ENSGALT00000036803;ENSGALT00000044628;ENSGALT00000001896	3	1487	4	3592	0.195545
GO:0070997	neuron death	biological_process	5	ENSGALT00000083973;ENSGALT00000012029;ENSGALT00000017555	3	1487	4	3592	0.195545
GO:0048484	enteric nervous system development	biological_process	6	ENSGALT00000008449;ENSGALT00000016263;ENSGALT00000018906	3	1487	4	3592	0.195545
GO:0051493	regulation of cytoskeleton organization	biological_process	8	ENSGALT00000068880;ENSGALT00000083257;ENSGALT00000089943;ENSGALT00000068150;ENSGALT00000036842	5	1487	8	3592	0.195804
GO:0071564	npBAF complex	cellular_component	8	ENSGALT00000009622;ENSGALT00000087879;ENSGALT00000056828;ENSGALT00000024398;ENSGALT00000039568	5	1487	8	3592	0.195804
GO:0008236	serine-type peptidase activity	molecular_function	6	ENSGALT00000018083;ENSGALT00000024849;ENSGALT00000019591;ENSGALT00000047348;ENSGALT00000053358	5	1487	8	3592	0.195804
GO:0007094	mitotic spindle assembly checkpoint	biological_process	13	ENSGALT00000090074;ENSGALT00000087098;ENSGALT00000066237;ENSGALT00000013400;ENSGALT00000009864	5	1487	8	3592	0.195804
GO:0030117	membrane coat	cellular_component	6	ENSGALT00000010998;ENSGALT00000008592;ENSGALT00000003691;ENSGALT00000007750;ENSGALT00000006998	5	1487	8	3592	0.195804
GO:0051894	positive regulation of focal adhesion assembly	biological_process	9	ENSGALT00000036842;ENSGALT00000084352;ENSGALT00000011552;ENSGALT00000006164;ENSGALT00000080352	5	1487	8	3592	0.195804
GO:0006284	base-excision repair	biological_process	9	ENSGALT00000004849;ENSGALT00000024072;ENSGALT00000010758;ENSGALT00000031356;ENSGALT00000052099	5	1487	8	3592	0.195804
GO:0009058	biosynthetic process	biological_process	4	ENSGALT00000020714;ENSGALT00000021979;ENSGALT00000003943;ENSGALT00000011893;ENSGALT00000014091	5	1487	8	3592	0.195804
GO:0005262	calcium channel activity	molecular_function	8	ENSGALT00000042721;ENSGALT00000006226;ENSGALT00000006545;ENSGALT00000062863;ENSGALT00000038132	5	1487	8	3592	0.195804
GO:0048812	neuron projection morphogenesis	biological_process	8	ENSGALT00000004939;ENSGALT00000087610;ENSGALT00000070747;ENSGALT00000044761;ENSGALT00000004432	5	1487	8	3592	0.195804
GO:0048169	regulation of long-term neuronal synaptic plasticity	biological_process	11	ENSGALT00000009081;ENSGALT00000063299;ENSGALT00000036803;ENSGALT00000001896;ENSGALT00000065809	5	1487	8	3592	0.195804
GO:0006289	nucleotide-excision repair	biological_process	9	ENSGALT00000027576;ENSGALT00000004849;ENSGALT00000085724;ENSGALT00000024169;ENSGALT00000010758	5	1487	8	3592	0.195804
GO:0046580	negative regulation of Ras protein signal transduction	biological_process	11	ENSGALT00000009081;ENSGALT00000007553;ENSGALT00000025213;ENSGALT00000065809;ENSGALT00000004494	5	1487	8	3592	0.195804
GO:0030177	positive regulation of Wnt signaling pathway	biological_process	9	ENSGALT00000019620;ENSGALT00000089330;ENSGALT00000018328;ENSGALT00000023752;ENSGALT00000038956	5	1487	8	3592	0.195804
GO:0043393	regulation of protein binding	biological_process	6	ENSGALT00000001896;ENSGALT00000036803;ENSGALT00000076950;ENSGALT00000009864;ENSGALT00000047776	5	1487	8	3592	0.195804
GO:0017048	Rho GTPase binding	molecular_function	9	ENSGALT00000036842;ENSGALT00000081521;ENSGALT00000019608;ENSGALT00000044675;ENSGALT00000001585	5	1487	8	3592	0.195804
GO:0031683	G-protein beta/gamma-subunit complex binding	molecular_function	5	ENSGALT00000066806;ENSGALT00000013655;ENSGALT00000005124;ENSGALT00000044834;ENSGALT00000083519	5	1487	8	3592	0.195804
GO:0004003	ATP-dependent DNA helicase activity	molecular_function	11	ENSGALT00000086056;ENSGALT00000018729;ENSGALT00000039928;ENSGALT00000009542;ENSGALT00000037980	5	1487	8	3592	0.195804
GO:0000781	chromosome, telomeric region	cellular_component	7	ENSGALT00000048105;ENSGALT00000026569;ENSGALT00000011817;ENSGALT00000037786;ENSGALT00000024394	5	1487	8	3592	0.195804
GO:0045737	positive regulation of cyclin-dependent protein serine/threonine kinase activity	biological_process	13	ENSGALT00000037233;ENSGALT00000013485;ENSGALT00000027938;ENSGALT00000012217;ENSGALT00000019931	5	1487	8	3592	0.195804
GO:0003281	ventricular septum development	biological_process	6	ENSGALT00000017012;ENSGALT00000013142;ENSGALT00000043867;ENSGALT00000016200;ENSGALT00000009821	5	1487	8	3592	0.195804
GO:0045765	regulation of angiogenesis	biological_process	7	ENSGALT00000009081;ENSGALT00000014690;ENSGALT00000065809;ENSGALT00000081722;ENSGALT00000031934	5	1487	8	3592	0.195804
GO:0010596	negative regulation of endothelial cell migration	biological_process	10	ENSGALT00000011332;ENSGALT00000084682;ENSGALT00000048369;ENSGALT00000018395;ENSGALT00000067693	5	1487	8	3592	0.195804
GO:0001886	endothelial cell morphogenesis	biological_process	9	ENSGALT00000001916;ENSGALT00000089287;ENSGALT00000016857;ENSGALT00000087554	4	1487	6	3592	0.198888
GO:0060078	regulation of postsynaptic membrane potential	biological_process	6	ENSGALT00000055980;ENSGALT00000015138;ENSGALT00000038132;ENSGALT00000006519	4	1487	6	3592	0.198888
GO:0070207	protein homotrimerization	biological_process	9	ENSGALT00000006545;ENSGALT00000073006;ENSGALT00000077442;ENSGALT00000001864	4	1487	6	3592	0.198888
GO:0016581	NuRD complex	cellular_component	8	ENSGALT00000044719;ENSGALT00000049298;ENSGALT00000005575;ENSGALT00000026698	4	1487	6	3592	0.198888
GO:0009925	basal plasma membrane	cellular_component	5	ENSGALT00000057481;ENSGALT00000060385;ENSGALT00000008364;ENSGALT00000038132	4	1487	6	3592	0.198888
GO:0005637	nuclear inner membrane	cellular_component	6	ENSGALT00000023681;ENSGALT00000010255;ENSGALT00000007256;ENSGALT00000039230	4	1487	6	3592	0.198888
GO:0051457	maintenance of protein location in nucleus	biological_process	8	ENSGALT00000017361;ENSGALT00000010889;ENSGALT00000084287;ENSGALT00000054954	4	1487	6	3592	0.198888
GO:0000380	alternative mRNA splicing, via spliceosome	biological_process	14	ENSGALT00000039052;ENSGALT00000089268;ENSGALT00000084444;ENSGALT00000087366	4	1487	6	3592	0.198888
GO:0048747	muscle fiber development	biological_process	8	ENSGALT00000054579;ENSGALT00000079627;ENSGALT00000035085;ENSGALT00000006424	4	1487	6	3592	0.198888
GO:0006730	one-carbon metabolic process	biological_process	5	ENSGALT00000084136;ENSGALT00000020714;ENSGALT00000019249;ENSGALT00000003908	4	1487	6	3592	0.198888
GO:0051018	protein kinase A binding	molecular_function	5	ENSGALT00000019620;ENSGALT00000057441;ENSGALT00000014140;ENSGALT00000028006	4	1487	6	3592	0.198888
GO:0032148	activation of protein kinase B activity	biological_process	13	ENSGALT00000082645;ENSGALT00000056594;ENSGALT00000020816;ENSGALT00000070747	4	1487	6	3592	0.198888
GO:0005003	ephrin receptor activity	molecular_function	10	ENSGALT00000025144;ENSGALT00000024844;ENSGALT00000010668;ENSGALT00000007553	4	1487	6	3592	0.198888
GO:0051480	regulation of cytosolic calcium ion concentration	biological_process	12	ENSGALT00000085543;ENSGALT00000084451;ENSGALT00000063593;ENSGALT00000039926	4	1487	6	3592	0.198888
GO:0003094	glomerular filtration	biological_process	7	ENSGALT00000067096;ENSGALT00000008364;ENSGALT00000069952;ENSGALT00000006599	4	1487	6	3592	0.198888
GO:0022407	regulation of cell-cell adhesion	biological_process	6	ENSGALT00000025144;ENSGALT00000071491;ENSGALT00000080352;ENSGALT00000054579	4	1487	6	3592	0.198888
GO:0060976	coronary vasculature development	biological_process	6	ENSGALT00000015558;ENSGALT00000009821;ENSGALT00000013142;ENSGALT00000017012	4	1487	6	3592	0.198888
GO:0030672	synaptic vesicle membrane	cellular_component	4	ENSGALT00000071457;ENSGALT00000059750;ENSGALT00000061731;ENSGALT00000007047	4	1487	6	3592	0.198888
GO:0038083	peptidyl-tyrosine autophosphorylation	biological_process	11	ENSGALT00000084821;ENSGALT00000006164;ENSGALT00000023980;ENSGALT00000084352	4	1487	6	3592	0.198888
GO:0006407	rRNA export from nucleus	biological_process	11	ENSGALT00000088085;ENSGALT00000082200;ENSGALT00000089494;ENSGALT00000089096	4	1487	6	3592	0.198888
GO:0007422	peripheral nervous system development	biological_process	6	ENSGALT00000008449;ENSGALT00000055115;ENSGALT00000065809;ENSGALT00000009081	4	1487	6	3592	0.198888
GO:0010569	regulation of double-strand break repair via homologous recombination	biological_process	10	ENSGALT00000077166;ENSGALT00000027945;ENSGALT00000070280;ENSGALT00000077386	4	1487	6	3592	0.198888
GO:0007585	respiratory gaseous exchange by respiratory system	biological_process	4	ENSGALT00000006350;ENSGALT00000016263;ENSGALT00000009316;ENSGALT00000047645	4	1487	6	3592	0.198888
GO:0050431	transforming growth factor beta binding	molecular_function	6	ENSGALT00000025644;ENSGALT00000013684;ENSGALT00000017012;ENSGALT00000047776	4	1487	6	3592	0.198888
GO:1900182	positive regulation of protein localization to nucleus	biological_process	9	ENSGALT00000004876;ENSGALT00000037443;ENSGALT00000046359;ENSGALT00000073528	4	1487	6	3592	0.198888
GO:0000461	endonucleolytic cleavage to generate mature 3'-end of SSU-rRNA from (SSU-rRNA, 5.8S rRNA, LSU-rRNA)	biological_process	13	ENSGALT00000082200;ENSGALT00000034053;ENSGALT00000088085;ENSGALT00000089494	4	1487	6	3592	0.198888
GO:0050830	defense response to Gram-positive bacterium	biological_process	9	ENSGALT00000080701;ENSGALT00000088927;ENSGALT00000022497;ENSGALT00000017483	4	1487	6	3592	0.198888
GO:0002088	lens development in camera-type eye	biological_process	5	ENSGALT00000002623;ENSGALT00000016200;ENSGALT00000070747;ENSGALT00000047776	4	1487	6	3592	0.198888
GO:0043024	ribosomal small subunit binding	molecular_function	6	ENSGALT00000085309;ENSGALT00000001999;ENSGALT00000083353;ENSGALT00000089096	4	1487	6	3592	0.198888
GO:0042162	telomeric DNA binding	molecular_function	8	ENSGALT00000037980;ENSGALT00000018729;ENSGALT00000014698;ENSGALT00000077166	4	1487	6	3592	0.198888
GO:0035308	negative regulation of protein dephosphorylation	biological_process	10	ENSGALT00000084451;ENSGALT00000044506;ENSGALT00000039926;ENSGALT00000085543	4	1487	6	3592	0.198888
GO:0009409	response to cold	biological_process	5	ENSGALT00000006545;ENSGALT00000043839;ENSGALT00000006519;ENSGALT00000031799	4	1487	6	3592	0.198888
GO:0001578	microtubule bundle formation	biological_process	8	ENSGALT00000059685;ENSGALT00000004407;ENSGALT00000009864;ENSGALT00000082769	4	1487	6	3592	0.198888
GO:0007040	lysosome organization	biological_process	8	ENSGALT00000073257;ENSGALT00000008976;ENSGALT00000049307;ENSGALT00000017699	4	1487	6	3592	0.198888
GO:0015026	coreceptor activity	molecular_function	5	ENSGALT00000037806;ENSGALT00000083433;ENSGALT00000046359;ENSGALT00000024669	4	1487	6	3592	0.198888
GO:0007274	neuromuscular synaptic transmission	biological_process	10	ENSGALT00000009265;ENSGALT00000055980;ENSGALT00000015138;ENSGALT00000009316	4	1487	6	3592	0.198888
GO:0004519	endonuclease activity	molecular_function	7	ENSGALT00000027368;ENSGALT00000024169;ENSGALT00000065146;ENSGALT00000012444	4	1487	6	3592	0.198888
GO:0045618	positive regulation of keratinocyte differentiation	biological_process	10	ENSGALT00000002623;ENSGALT00000071529;ENSGALT00000086452;ENSGALT00000069960	4	1487	6	3592	0.198888
GO:0043014	alpha-tubulin binding	molecular_function	7	ENSGALT00000084287;ENSGALT00000026906;ENSGALT00000078946;ENSGALT00000013337	4	1487	6	3592	0.198888
GO:0097228	sperm principal piece	cellular_component	5	ENSGALT00000060109;ENSGALT00000026634;ENSGALT00000006126;ENSGALT00000047115	4	1487	6	3592	0.198888
GO:0005581	collagen trimer	cellular_component	4	ENSGALT00000059123;ENSGALT00000041145;ENSGALT00000030930;ENSGALT00000043835	4	1487	6	3592	0.198888
GO:0040037	negative regulation of fibroblast growth factor receptor signaling pathway	biological_process	9	ENSGALT00000078804;ENSGALT00000070747;ENSGALT00000047717;ENSGALT00000080352	4	1487	6	3592	0.198888
GO:0046326	positive regulation of glucose import	biological_process	10	ENSGALT00000039316;ENSGALT00000020816;ENSGALT00000073006;ENSGALT00000037443	4	1487	6	3592	0.198888
GO:1904646	cellular response to amyloid-beta	biological_process	9	ENSGALT00000001896;ENSGALT00000020816;ENSGALT00000046359;ENSGALT00000036803	4	1487	6	3592	0.198888
GO:0010001	glial cell differentiation	biological_process	6	ENSGALT00000032155;ENSGALT00000004678;ENSGALT00000055006;ENSGALT00000008735	4	1487	6	3592	0.198888
GO:0036297	interstrand cross-link repair	biological_process	9	ENSGALT00000070280;ENSGALT00000083249;ENSGALT00000027945;ENSGALT00000001004	4	1487	6	3592	0.198888
GO:0009408	response to heat	biological_process	5	ENSGALT00000031799;ENSGALT00000020816;ENSGALT00000086809;ENSGALT00000038309	4	1487	6	3592	0.198888
GO:0004675	transmembrane receptor protein serine/threonine kinase activity	molecular_function	9	ENSGALT00000047776;ENSGALT00000083433;ENSGALT00000037806;ENSGALT00000009945	4	1487	6	3592	0.198888
GO:0000278	mitotic cell cycle	biological_process	5	ENSGALT00000044761;ENSGALT00000087610;ENSGALT00000009864;ENSGALT00000047393;ENSGALT00000049092;ENSGALT00000048919;ENSGALT00000089023;ENSGALT00000089427;ENSGALT00000024329;ENSGALT00000088782;ENSGALT00000039783;ENSGALT00000061540	12	1487	23	3592	0.199599
GO:0007010	cytoskeleton organization	biological_process	6	ENSGALT00000059141;ENSGALT00000020914;ENSGALT00000006424;ENSGALT00000040237;ENSGALT00000038318;ENSGALT00000004939;ENSGALT00000024398;ENSGALT00000000305;ENSGALT00000027626;ENSGALT00000074135;ENSGALT00000071165;ENSGALT00000056828	12	1487	23	3592	0.199599
GO:0005654	nucleoplasm	cellular_component	6	ENSGALT00000045442;ENSGALT00000027455;ENSGALT00000002785;ENSGALT00000024169;ENSGALT00000038479;ENSGALT00000006449;ENSGALT00000026316;ENSGALT00000023897;ENSGALT00000019679;ENSGALT00000020916;ENSGALT00000005427;ENSGALT00000048105;ENSGALT00000045018;ENSGALT00000082785;ENSGALT00000078827;ENSGALT00000088824;ENSGALT00000058783;ENSGALT00000066000;ENSGALT00000053963;ENSGALT00000014436;ENSGALT00000078946;…	211	1487	488	3592	0.200742
GO:0008168	methyltransferase activity	molecular_function	6	ENSGALT00000038899;ENSGALT00000072661;ENSGALT00000022196;ENSGALT00000021325;ENSGALT00000024757;ENSGALT00000090282;ENSGALT00000033712;ENSGALT00000019584;ENSGALT00000049257;ENSGALT00000003030;ENSGALT00000014137;ENSGALT00000039216;ENSGALT00000007194;ENSGALT00000057979;ENSGALT00000021680;ENSGALT00000018785	16	1487	32	3592	0.207537
GO:0005681	spliceosomal complex	cellular_component	6	ENSGALT00000001458;ENSGALT00000000190;ENSGALT00000089910;ENSGALT00000072894;ENSGALT00000060444;ENSGALT00000017975;ENSGALT00000014643;ENSGALT00000063653;ENSGALT00000017099;ENSGALT00000019185;ENSGALT00000027397	11	1487	21	3592	0.210072
GO:0006974	cellular response to DNA damage stimulus	biological_process	6	ENSGALT00000053578;ENSGALT00000077386;ENSGALT00000051753;ENSGALT00000006164;ENSGALT00000012217;ENSGALT00000053619;ENSGALT00000002280;ENSGALT00000010758;ENSGALT00000014573;ENSGALT00000073854;ENSGALT00000007392;ENSGALT00000015990;ENSGALT00000066000;ENSGALT00000065648;ENSGALT00000004392;ENSGALT00000045755;ENSGALT00000065146;ENSGALT00000014698;ENSGALT00000070280;ENSGALT00000038354;ENSGALT00000037786;…	31	1487	66	3592	0.210785
GO:0015630	microtubule cytoskeleton	cellular_component	7	ENSGALT00000016124;ENSGALT00000055441;ENSGALT00000009864;ENSGALT00000011168;ENSGALT00000000745;ENSGALT00000006616;ENSGALT00000052077;ENSGALT00000074135;ENSGALT00000001916;ENSGALT00000010129;ENSGALT00000056511;ENSGALT00000044675;ENSGALT00000044088;ENSGALT00000089586;ENSGALT00000084713;ENSGALT00000087554;ENSGALT00000059141;ENSGALT00000070388;ENSGALT00000005427;ENSGALT00000017699;ENSGALT00000089287;…	23	1487	48	3592	0.218142
GO:0043044	ATP-dependent chromatin remodeling	biological_process	7	ENSGALT00000013737;ENSGALT00000039568;ENSGALT00000085271;ENSGALT00000005575;ENSGALT00000049298;ENSGALT00000016121;ENSGALT00000089197;ENSGALT00000087879;ENSGALT00000009622;ENSGALT00000089372	10	1487	19	3592	0.221372
GO:0014069	postsynaptic density	cellular_component	5	ENSGALT00000023918;ENSGALT00000088558;ENSGALT00000009020;ENSGALT00000020749;ENSGALT00000023646;ENSGALT00000010819;ENSGALT00000044628;ENSGALT00000006698;ENSGALT00000004104;ENSGALT00000061731	10	1487	19	3592	0.221372
GO:0005881	cytoplasmic microtubule	cellular_component	8	ENSGALT00000013404;ENSGALT00000056828;ENSGALT00000049525;ENSGALT00000010518;ENSGALT00000056511;ENSGALT00000043680;ENSGALT00000007817;ENSGALT00000024398;ENSGALT00000021097;ENSGALT00000055441	10	1487	19	3592	0.221372
GO:0042254	ribosome biogenesis	biological_process	6	ENSGALT00000003067;ENSGALT00000085394;ENSGALT00000038789;ENSGALT00000013803;ENSGALT00000048338;ENSGALT00000004133;ENSGALT00000003564;ENSGALT00000008707;ENSGALT00000083348;ENSGALT00000000923	10	1487	19	3592	0.221372
GO:0044212	transcription regulatory region DNA binding	molecular_function	7	ENSGALT00000058242;ENSGALT00000081077;ENSGALT00000017483;ENSGALT00000009265;ENSGALT00000073528;ENSGALT00000087023;ENSGALT00000053963;ENSGALT00000014436;ENSGALT00000047393;ENSGALT00000086452;ENSGALT00000069960;ENSGALT00000070747;ENSGALT00000085813;ENSGALT00000037980;ENSGALT00000082769;ENSGALT00000044961;ENSGALT00000018729;ENSGALT00000088824;ENSGALT00000053040;ENSGALT00000089211;ENSGALT00000054579;…	22	1487	46	3592	0.228571
GO:0001525	angiogenesis	biological_process	5	ENSGALT00000055066;ENSGALT00000084352;ENSGALT00000062629;ENSGALT00000052324;ENSGALT00000047776;ENSGALT00000067096;ENSGALT00000014690;ENSGALT00000001916;ENSGALT00000007553;ENSGALT00000039049;ENSGALT00000089287;ENSGALT00000081722;ENSGALT00000010668;ENSGALT00000032155;ENSGALT00000000877;ENSGALT00000002623;ENSGALT00000087554;ENSGALT00000009321;ENSGALT00000048369;ENSGALT00000069952;ENSGALT00000017555;…	22	1487	46	3592	0.228571
GO:0036464	cytoplasmic ribonucleoprotein granule	cellular_component	7	ENSGALT00000015824;ENSGALT00000055441;ENSGALT00000024329;ENSGALT00000089403;ENSGALT00000056511;ENSGALT00000089372;ENSGALT00000005512;ENSGALT00000085271;ENSGALT00000020663;ENSGALT00000005427;ENSGALT00000089197;ENSGALT00000011552;ENSGALT00000008552;ENSGALT00000017361	14	1487	28	3592	0.229862
GO:0005604	basement membrane	cellular_component	6	ENSGALT00000023014;ENSGALT00000014609;ENSGALT00000023900;ENSGALT00000060385;ENSGALT00000057481;ENSGALT00000084705;ENSGALT00000071491;ENSGALT00000018261;ENSGALT00000005664;ENSGALT00000080819;ENSGALT00000026770;ENSGALT00000059123;ENSGALT00000024512;ENSGALT00000020241	14	1487	28	3592	0.229862
GO:0006417	regulation of translation	biological_process	9	ENSGALT00000068540;ENSGALT00000036803;ENSGALT00000038969;ENSGALT00000017840;ENSGALT00000052497;ENSGALT00000001896;ENSGALT00000022732;ENSGALT00000057050;ENSGALT00000085741	9	1487	17	3592	0.233624
GO:0005923	bicellular tight junction	cellular_component	6	ENSGALT00000012029;ENSGALT00000047776;ENSGALT00000012217;ENSGALT00000067041;ENSGALT00000001354;ENSGALT00000044076;ENSGALT00000010518;ENSGALT00000063435;ENSGALT00000060944	9	1487	17	3592	0.233624
GO:0001938	positive regulation of endothelial cell proliferation	biological_process	9	ENSGALT00000037443;ENSGALT00000070747;ENSGALT00000047776;ENSGALT00000009081;ENSGALT00000065809;ENSGALT00000032155;ENSGALT00000017483;ENSGALT00000031934;ENSGALT00000023900	9	1487	17	3592	0.233624
GO:0004386	helicase activity	molecular_function	9	ENSGALT00000023724;ENSGALT00000086056;ENSGALT00000026909;ENSGALT00000009542;ENSGALT00000038969;ENSGALT00000085741;ENSGALT00000068540;ENSGALT00000027709;ENSGALT00000014698;ENSGALT00000083545;ENSGALT00000013737;ENSGALT00000020490;ENSGALT00000016121	13	1487	26	3592	0.242339
GO:0005198	structural molecule activity	molecular_function	3	ENSGALT00000083582;ENSGALT00000022497;ENSGALT00000023681;ENSGALT00000083812;ENSGALT00000008592;ENSGALT00000080701;ENSGALT00000000640;ENSGALT00000009815;ENSGALT00000089288;ENSGALT00000024737;ENSGALT00000087655;ENSGALT00000004991;ENSGALT00000088927	13	1487	26	3592	0.242339
GO:0030165	PDZ domain binding	molecular_function	6	ENSGALT00000037806;ENSGALT00000003408;ENSGALT00000044254;ENSGALT00000070540;ENSGALT00000083433;ENSGALT00000001585;ENSGALT00000005977;ENSGALT00000011895	8	1487	15	3592	0.246984
GO:0022857	transmembrane transporter activity	molecular_function	4	ENSGALT00000019075;ENSGALT00000025651;ENSGALT00000083523;ENSGALT00000014121;ENSGALT00000024279;ENSGALT00000036604;ENSGALT00000043188;ENSGALT00000024217	8	1487	15	3592	0.246984
GO:0030307	positive regulation of cell growth	biological_process	7	ENSGALT00000037443;ENSGALT00000031945;ENSGALT00000088558;ENSGALT00000089330;ENSGALT00000013485;ENSGALT00000054579;ENSGALT00000047776;ENSGALT00000006698	8	1487	15	3592	0.246984
GO:0043433	negative regulation of DNA-binding transcription factor activity	biological_process	6	ENSGALT00000007392;ENSGALT00000004476;ENSGALT00000077166;ENSGALT00000014436;ENSGALT00000062681;ENSGALT00000010889;ENSGALT00000073528;ENSGALT00000013142	8	1487	15	3592	0.246984
GO:0060348	bone development	biological_process	6	ENSGALT00000026634;ENSGALT00000007719;ENSGALT00000015275;ENSGALT00000006650;ENSGALT00000008119;ENSGALT00000072838;ENSGALT00000009540;ENSGALT00000011145	8	1487	15	3592	0.246984
GO:0004888	transmembrane signaling receptor activity	molecular_function	5	ENSGALT00000082049;ENSGALT00000016526;ENSGALT00000008796;ENSGALT00000072356;ENSGALT00000011413;ENSGALT00000004041;ENSGALT00000081722;ENSGALT00000062293	8	1487	15	3592	0.246984
GO:0001889	liver development	biological_process	7	ENSGALT00000038132;ENSGALT00000080352;ENSGALT00000075787;ENSGALT00000024710;ENSGALT00000065809;ENSGALT00000002623;ENSGALT00000009081	7	1487	13	3592	0.261661
GO:0005902	microvillus	cellular_component	7	ENSGALT00000001916;ENSGALT00000086153;ENSGALT00000089287;ENSGALT00000087792;ENSGALT00000034001;ENSGALT00000009189;ENSGALT00000087554	7	1487	13	3592	0.261661
GO:0005882	intermediate filament	cellular_component	7	ENSGALT00000021059;ENSGALT00000087655;ENSGALT00000089288;ENSGALT00000083582;ENSGALT00000023681;ENSGALT00000000640;ENSGALT00000009815	7	1487	13	3592	0.261661
GO:0070491	repressing transcription factor binding	molecular_function	7	ENSGALT00000048340;ENSGALT00000079331;ENSGALT00000077442;ENSGALT00000047393;ENSGALT00000001637;ENSGALT00000075072;ENSGALT00000001864	7	1487	13	3592	0.261661
GO:0022008	neurogenesis	biological_process	6	ENSGALT00000087792;ENSGALT00000032155;ENSGALT00000086153;ENSGALT00000010668;ENSGALT00000070747;ENSGALT00000082769;ENSGALT00000087879	7	1487	13	3592	0.261661
GO:0060317	cardiac epithelial to mesenchymal transition	biological_process	8	ENSGALT00000006616;ENSGALT00000089943;ENSGALT00000063435;ENSGALT00000047776;ENSGALT00000083257;ENSGALT00000031945;ENSGALT00000089586	7	1487	13	3592	0.261661
GO:0001764	neuron migration	biological_process	7	ENSGALT00000064440;ENSGALT00000076775;ENSGALT00000017430;ENSGALT00000084352;ENSGALT00000081861;ENSGALT00000012977;ENSGALT00000011332;ENSGALT00000039926;ENSGALT00000084287;ENSGALT00000070540;ENSGALT00000085543;ENSGALT00000082049;ENSGALT00000089383;ENSGALT00000084451;ENSGALT00000018432	15	1487	31	3592	0.268961
GO:0045087	innate immune response	biological_process	5	ENSGALT00000085637;ENSGALT00000084352;ENSGALT00000027478;ENSGALT00000075072;ENSGALT00000075242;ENSGALT00000014763;ENSGALT00000084821;ENSGALT00000023980;ENSGALT00000068531;ENSGALT00000041145;ENSGALT00000006164	11	1487	22	3592	0.270569
GO:0005794	Golgi apparatus	cellular_component	6	ENSGALT00000024781;ENSGALT00000016418;ENSGALT00000049937;ENSGALT00000082769;ENSGALT00000045568;ENSGALT00000059685;ENSGALT00000066690;ENSGALT00000087023;ENSGALT00000061350;ENSGALT00000006449;ENSGALT00000005940;ENSGALT00000021583;ENSGALT00000084666;ENSGALT00000044322;ENSGALT00000011148;ENSGALT00000050156;ENSGALT00000018328;ENSGALT00000058503;ENSGALT00000047764;ENSGALT00000005867;ENSGALT00000038956;…	78	1487	178	3592	0.275077
GO:0007399	nervous system development	biological_process	6	ENSGALT00000025144;ENSGALT00000015841;ENSGALT00000009622;ENSGALT00000002281;ENSGALT00000036803;ENSGALT00000046359;ENSGALT00000073006;ENSGALT00000039568;ENSGALT00000014943;ENSGALT00000001896;ENSGALT00000075780;ENSGALT00000010596;ENSGALT00000056594;ENSGALT00000088605;ENSGALT00000078457;ENSGALT00000009020;ENSGALT00000000305;ENSGALT00000014402	18	1487	38	3592	0.277243
GO:0045668	negative regulation of osteoblast differentiation	biological_process	8	ENSGALT00000089330;ENSGALT00000013684;ENSGALT00000063593;ENSGALT00000062681;ENSGALT00000001864;ENSGALT00000077442	6	1487	11	3592	0.277939
GO:0006813	potassium ion transport	biological_process	9	ENSGALT00000032974;ENSGALT00000008364;ENSGALT00000020476;ENSGALT00000048105;ENSGALT00000004004;ENSGALT00000049266	6	1487	11	3592	0.277939
GO:0003712	transcription coregulator activity	molecular_function	4	ENSGALT00000002623;ENSGALT00000035832;ENSGALT00000015916;ENSGALT00000017099;ENSGALT00000003362;ENSGALT00000027455	6	1487	11	3592	0.277939
GO:0010212	response to ionizing radiation	biological_process	6	ENSGALT00000074711;ENSGALT00000038354;ENSGALT00000018281;ENSGALT00000070280;ENSGALT00000022573;ENSGALT00000010711	6	1487	11	3592	0.277939
GO:0005788	endoplasmic reticulum lumen	cellular_component	7	ENSGALT00000021930;ENSGALT00000010255;ENSGALT00000027240;ENSGALT00000027711;ENSGALT00000024967;ENSGALT00000006703	6	1487	11	3592	0.277939
GO:0045184	establishment of protein localization	biological_process	6	ENSGALT00000009864;ENSGALT00000014402;ENSGALT00000006164;ENSGALT00000014236;ENSGALT00000082908;ENSGALT00000003408	6	1487	11	3592	0.277939
GO:0006378	mRNA polyadenylation	biological_process	12	ENSGALT00000036803;ENSGALT00000084136;ENSGALT00000001896;ENSGALT00000004875;ENSGALT00000012454;ENSGALT00000016192	6	1487	11	3592	0.277939
GO:0008283	cell population proliferation	biological_process	3	ENSGALT00000054579;ENSGALT00000013803;ENSGALT00000002040;ENSGALT00000020816;ENSGALT00000044719;ENSGALT00000017190;ENSGALT00000058242;ENSGALT00000008499;ENSGALT00000018729;ENSGALT00000026517;ENSGALT00000053468;ENSGALT00000064440;ENSGALT00000014436;ENSGALT00000004876;ENSGALT00000037806;ENSGALT00000047645;ENSGALT00000032155;ENSGALT00000083433;ENSGALT00000009945;ENSGALT00000005664;ENSGALT00000065648	21	1487	45	3592	0.282651
GO:1990830	cellular response to leukemia inhibitory factor	biological_process	8	ENSGALT00000014121;ENSGALT00000022585;ENSGALT00000037786;ENSGALT00000087201;ENSGALT00000018492;ENSGALT00000088248;ENSGALT00000017361;ENSGALT00000016121;ENSGALT00000017661;ENSGALT00000000735;ENSGALT00000008749;ENSGALT00000018729;ENSGALT00000047393;ENSGALT00000058038	14	1487	29	3592	0.283639
GO:0051092	positive regulation of NF-kappaB transcription factor activity	biological_process	7	ENSGALT00000039316;ENSGALT00000009020;ENSGALT00000036803;ENSGALT00000027478;ENSGALT00000018492;ENSGALT00000089096;ENSGALT00000001896;ENSGALT00000037211;ENSGALT00000028006;ENSGALT00000070747	10	1487	20	3592	0.286688
GO:0032092	positive regulation of protein binding	biological_process	7	ENSGALT00000056719;ENSGALT00000050090;ENSGALT00000001896;ENSGALT00000084352;ENSGALT00000083812;ENSGALT00000014436;ENSGALT00000070747;ENSGALT00000072864;ENSGALT00000036803;ENSGALT00000019620	10	1487	20	3592	0.286688
GO:0000226	microtubule cytoskeleton organization	biological_process	7	ENSGALT00000056828;ENSGALT00000047115;ENSGALT00000044761;ENSGALT00000053716;ENSGALT00000082769;ENSGALT00000075193;ENSGALT00000084287;ENSGALT00000024398;ENSGALT00000013978;ENSGALT00000004407;ENSGALT00000087610;ENSGALT00000044088;ENSGALT00000018759;ENSGALT00000060109;ENSGALT00000074402;ENSGALT00000084352;ENSGALT00000008419	17	1487	36	3592	0.291499
GO:1903078	positive regulation of protein localization to plasma membrane	biological_process	10	ENSGALT00000053358;ENSGALT00000039316;ENSGALT00000037443;ENSGALT00000001585;ENSGALT00000024844	5	1487	9	3592	0.296226
GO:0048025	negative regulation of mRNA splicing, via spliceosome	biological_process	10	ENSGALT00000017975;ENSGALT00000089925;ENSGALT00000089268;ENSGALT00000089096;ENSGALT00000006576	5	1487	9	3592	0.296226
GO:0009611	response to wounding	biological_process	5	ENSGALT00000073006;ENSGALT00000031945;ENSGALT00000023607;ENSGALT00000013622;ENSGALT00000048369	5	1487	9	3592	0.296226
GO:0048754	branching morphogenesis of an epithelial tube	biological_process	6	ENSGALT00000087554;ENSGALT00000067693;ENSGALT00000080352;ENSGALT00000001916;ENSGALT00000089287	5	1487	9	3592	0.296226
GO:0018279	protein N-linked glycosylation via asparagine	biological_process	11	ENSGALT00000084524;ENSGALT00000014679;ENSGALT00000039102;ENSGALT00000048337;ENSGALT00000027298	5	1487	9	3592	0.296226
GO:0019905	syntaxin binding	molecular_function	6	ENSGALT00000023607;ENSGALT00000019349;ENSGALT00000006164;ENSGALT00000082024;ENSGALT00000059750	5	1487	9	3592	0.296226
GO:0000910	cytokinesis	biological_process	5	ENSGALT00000027576;ENSGALT00000059685;ENSGALT00000050026;ENSGALT00000009864;ENSGALT00000005109	5	1487	9	3592	0.296226
GO:0045178	basal part of cell	cellular_component	4	ENSGALT00000005664;ENSGALT00000060385;ENSGALT00000057481;ENSGALT00000009945;ENSGALT00000018083	5	1487	9	3592	0.296226
GO:0043406	positive regulation of MAP kinase activity	biological_process	12	ENSGALT00000054880;ENSGALT00000055066;ENSGALT00000015275;ENSGALT00000030073;ENSGALT00000019550	5	1487	9	3592	0.296226
GO:0016779	nucleotidyltransferase activity	molecular_function	6	ENSGALT00000003943;ENSGALT00000085716;ENSGALT00000064280;ENSGALT00000007907;ENSGALT00000026316	5	1487	9	3592	0.296226
GO:0043142	single-stranded DNA-dependent ATPase activity	molecular_function	12	ENSGALT00000072778;ENSGALT00000070280;ENSGALT00000027564;ENSGALT00000024072;ENSGALT00000088052	5	1487	9	3592	0.296226
GO:0010800	positive regulation of peptidyl-threonine phosphorylation	biological_process	11	ENSGALT00000036803;ENSGALT00000002280;ENSGALT00000009864;ENSGALT00000001896;ENSGALT00000070747	5	1487	9	3592	0.296226
GO:0030332	cyclin binding	molecular_function	5	ENSGALT00000048105;ENSGALT00000031669;ENSGALT00000004876;ENSGALT00000054954;ENSGALT00000037980	5	1487	9	3592	0.296226
GO:0000398	mRNA splicing, via spliceosome	biological_process	13	ENSGALT00000083287;ENSGALT00000073660;ENSGALT00000063653;ENSGALT00000006576;ENSGALT00000010348;ENSGALT00000019584;ENSGALT00000017975;ENSGALT00000017099;ENSGALT00000000190;ENSGALT00000085344;ENSGALT00000089910;ENSGALT00000026618;ENSGALT00000072894	13	1487	27	3592	0.299519
GO:0048013	ephrin receptor signaling pathway	biological_process	8	ENSGALT00000084352;ENSGALT00000025144;ENSGALT00000056828;ENSGALT00000075258;ENSGALT00000007553;ENSGALT00000010668;ENSGALT00000024844;ENSGALT00000071491;ENSGALT00000024398	9	1487	18	3592	0.304476
GO:0032587	ruffle membrane	cellular_component	6	ENSGALT00000071026;ENSGALT00000011552;ENSGALT00000085328;ENSGALT00000028006;ENSGALT00000085911;ENSGALT00000083872;ENSGALT00000004432;ENSGALT00000048718;ENSGALT00000086191	9	1487	18	3592	0.304476
GO:0009952	anterior/posterior pattern specification	biological_process	6	ENSGALT00000070747;ENSGALT00000089330;ENSGALT00000083433;ENSGALT00000043274;ENSGALT00000084591;ENSGALT00000037806;ENSGALT00000047776;ENSGALT00000009945;ENSGALT00000011332	9	1487	18	3592	0.304476
GO:0045211	postsynaptic membrane	cellular_component	5	ENSGALT00000055980;ENSGALT00000081675;ENSGALT00000015138;ENSGALT00000020749;ENSGALT00000006519;ENSGALT00000009316;ENSGALT00000023646;ENSGALT00000061731;ENSGALT00000004104	9	1487	18	3592	0.304476
GO:0042826	histone deacetylase binding	molecular_function	6	ENSGALT00000054579;ENSGALT00000012217;ENSGALT00000088294;ENSGALT00000083642;ENSGALT00000035832;ENSGALT00000018432;ENSGALT00000039926;ENSGALT00000004875;ENSGALT00000085543;ENSGALT00000089487;ENSGALT00000019620;ENSGALT00000053578;ENSGALT00000005575;ENSGALT00000016417;ENSGALT00000044506;ENSGALT00000084451	16	1487	34	3592	0.306765
GO:0030336	negative regulation of cell migration	biological_process	8	ENSGALT00000089330;ENSGALT00000067693;ENSGALT00000087554;ENSGALT00000080352;ENSGALT00000047645;ENSGALT00000065809;ENSGALT00000001916;ENSGALT00000089287;ENSGALT00000075185;ENSGALT00000009081;ENSGALT00000010819;ENSGALT00000054880	12	1487	25	3592	0.316776
GO:0022627	cytosolic small ribosomal subunit	cellular_component	8	ENSGALT00000088085;ENSGALT00000072256;ENSGALT00000089494;ENSGALT00000050437;ENSGALT00000084442;ENSGALT00000082200;ENSGALT00000089403;ENSGALT00000034053;ENSGALT00000028006;ENSGALT00000079418;ENSGALT00000089798;ENSGALT00000024329	12	1487	25	3592	0.316776
GO:0001649	osteoblast differentiation	biological_process	6	ENSGALT00000025190;ENSGALT00000017361;ENSGALT00000089330;ENSGALT00000008449;ENSGALT00000073491;ENSGALT00000025123;ENSGALT00000051767;ENSGALT00000009081;ENSGALT00000065809;ENSGALT00000037443;ENSGALT00000054579;ENSGALT00000061172	12	1487	25	3592	0.316776
GO:0002102	podosome	cellular_component	4	ENSGALT00000034001;ENSGALT00000013503;ENSGALT00000012477;ENSGALT00000001690	4	1487	7	3592	0.31715
GO:0014002	astrocyte development	biological_process	7	ENSGALT00000037704;ENSGALT00000089288;ENSGALT00000087655;ENSGALT00000083582	4	1487	7	3592	0.31715
GO:0009566	fertilization	biological_process	4	ENSGALT00000001916;ENSGALT00000089287;ENSGALT00000087554;ENSGALT00000011332	4	1487	7	3592	0.31715
GO:0050808	synapse organization	biological_process	5	ENSGALT00000036803;ENSGALT00000006519;ENSGALT00000078457;ENSGALT00000001896	4	1487	7	3592	0.31715
GO:0005930	axoneme	cellular_component	6	ENSGALT00000026634;ENSGALT00000024781;ENSGALT00000000745;ENSGALT00000004979	4	1487	7	3592	0.31715
GO:0003678	DNA helicase activity	molecular_function	10	ENSGALT00000020490;ENSGALT00000009542;ENSGALT00000014698;ENSGALT00000086056	4	1487	7	3592	0.31715
GO:0070372	regulation of ERK1 and ERK2 cascade	biological_process	11	ENSGALT00000016200;ENSGALT00000005664;ENSGALT00000010668;ENSGALT00000025144	4	1487	7	3592	0.31715
GO:0042555	MCM complex	cellular_component	4	ENSGALT00000026909;ENSGALT00000025012;ENSGALT00000020490;ENSGALT00000086056	4	1487	7	3592	0.31715
GO:0051298	centrosome duplication	biological_process	5	ENSGALT00000027576;ENSGALT00000056051;ENSGALT00000026373;ENSGALT00000008503	4	1487	7	3592	0.31715
GO:0007131	reciprocal meiotic recombination	biological_process	10	ENSGALT00000070280;ENSGALT00000090074;ENSGALT00000089233;ENSGALT00000039928	4	1487	7	3592	0.31715
GO:0033365	protein localization to organelle	biological_process	7	ENSGALT00000084287;ENSGALT00000019661;ENSGALT00000021097;ENSGALT00000048919	4	1487	7	3592	0.31715
GO:0006261	DNA-dependent DNA replication	biological_process	9	ENSGALT00000088052;ENSGALT00000027564;ENSGALT00000064280;ENSGALT00000024072	4	1487	7	3592	0.31715
GO:0060170	ciliary membrane	cellular_component	6	ENSGALT00000037262;ENSGALT00000084287;ENSGALT00000038132;ENSGALT00000024255	4	1487	7	3592	0.31715
GO:0009116	nucleoside metabolic process	biological_process	8	ENSGALT00000013288;ENSGALT00000026780;ENSGALT00000008119;ENSGALT00000052147	4	1487	7	3592	0.31715
GO:0032420	stereocilium	cellular_component	6	ENSGALT00000086153;ENSGALT00000053719;ENSGALT00000073257;ENSGALT00000087792	4	1487	7	3592	0.31715
GO:0003899	DNA-directed 5'-3' RNA polymerase activity	molecular_function	9	ENSGALT00000003200;ENSGALT00000086636;ENSGALT00000017661;ENSGALT00000070388	4	1487	7	3592	0.31715
GO:0035385	Roundabout signaling pathway	biological_process	6	ENSGALT00000054880;ENSGALT00000083257;ENSGALT00000067693;ENSGALT00000089943	4	1487	7	3592	0.31715
GO:0000077	DNA damage checkpoint	biological_process	7	ENSGALT00000003698;ENSGALT00000077386;ENSGALT00000016003;ENSGALT00000068186	4	1487	7	3592	0.31715
GO:0005230	extracellular ligand-gated ion channel activity	molecular_function	8	ENSGALT00000009316;ENSGALT00000006519;ENSGALT00000055980;ENSGALT00000015138	4	1487	7	3592	0.31715
GO:0048870	cell motility	biological_process	5	ENSGALT00000011552;ENSGALT00000000745;ENSGALT00000047776;ENSGALT00000034001	4	1487	7	3592	0.31715
GO:0072001	renal system development	biological_process	6	ENSGALT00000060385;ENSGALT00000024710;ENSGALT00000057481;ENSGALT00000038132	4	1487	7	3592	0.31715
GO:0005179	hormone activity	molecular_function	7	ENSGALT00000020816;ENSGALT00000000366;ENSGALT00000006098;ENSGALT00000043839	4	1487	7	3592	0.31715
GO:1900273	positive regulation of long-term synaptic potentiation	biological_process	9	ENSGALT00000001896;ENSGALT00000006519;ENSGALT00000036803;ENSGALT00000007553	4	1487	7	3592	0.31715
GO:0008094	DNA-dependent ATPase activity	molecular_function	11	ENSGALT00000014573;ENSGALT00000053578;ENSGALT00000005575;ENSGALT00000070280	4	1487	7	3592	0.31715
GO:0006906	vesicle fusion	biological_process	7	ENSGALT00000059750;ENSGALT00000019349;ENSGALT00000082024;ENSGALT00000023607	4	1487	7	3592	0.31715
GO:0021772	olfactory bulb development	biological_process	5	ENSGALT00000003408;ENSGALT00000086129;ENSGALT00000017348;ENSGALT00000066923	4	1487	7	3592	0.31715
GO:0005158	insulin receptor binding	molecular_function	6	ENSGALT00000020816;ENSGALT00000090314;ENSGALT00000022344;ENSGALT00000016200	4	1487	7	3592	0.31715
GO:0071901	negative regulation of protein serine/threonine kinase activity	biological_process	12	ENSGALT00000050156;ENSGALT00000069960;ENSGALT00000086452;ENSGALT00000006164	4	1487	7	3592	0.31715
GO:0045662	negative regulation of myoblast differentiation	biological_process	8	ENSGALT00000037704;ENSGALT00000008449;ENSGALT00000070747;ENSGALT00000062681	4	1487	7	3592	0.31715
GO:0000462	maturation of SSU-rRNA from tricistronic rRNA transcript (SSU-rRNA, 5.8S rRNA, LSU-rRNA)	biological_process	13	ENSGALT00000008918;ENSGALT00000003564;ENSGALT00000004133;ENSGALT00000084442	4	1487	7	3592	0.31715
GO:0000447	endonucleolytic cleavage in ITS1 to separate SSU-rRNA from 5.8S rRNA and LSU-rRNA from tricistronic rRNA transcript (SSU-rRNA, 5.8S rRNA, LSU-rRNA)	biological_process	13	ENSGALT00000034053;ENSGALT00000082200;ENSGALT00000088085;ENSGALT00000089494	4	1487	7	3592	0.31715
GO:0035098	ESC/E(Z) complex	cellular_component	5	ENSGALT00000086452;ENSGALT00000026698;ENSGALT00000005575;ENSGALT00000069960	4	1487	7	3592	0.31715
GO:0030513	positive regulation of BMP signaling pathway	biological_process	11	ENSGALT00000006188;ENSGALT00000073748;ENSGALT00000054769;ENSGALT00000013684	4	1487	7	3592	0.31715
GO:0071539	protein localization to centrosome	biological_process	11	ENSGALT00000084287;ENSGALT00000011168;ENSGALT00000038956;ENSGALT00000009671	4	1487	7	3592	0.31715
GO:0022604	regulation of cell morphogenesis	biological_process	7	ENSGALT00000006650;ENSGALT00000071165;ENSGALT00000006424;ENSGALT00000071491	4	1487	7	3592	0.31715
GO:0007076	mitotic chromosome condensation	biological_process	10	ENSGALT00000049116;ENSGALT00000037609;ENSGALT00000023302;ENSGALT00000013978	4	1487	7	3592	0.31715
GO:0051639	actin filament network formation	biological_process	7	ENSGALT00000075787;ENSGALT00000058859;ENSGALT00000072838;ENSGALT00000009540	4	1487	7	3592	0.31715
GO:0065009	regulation of molecular function	biological_process	4	ENSGALT00000007530;ENSGALT00000008976;ENSGALT00000004088;ENSGALT00000006659;ENSGALT00000005397;ENSGALT00000011341;ENSGALT00000082024;ENSGALT00000016857;ENSGALT00000088743;ENSGALT00000027999;ENSGALT00000019912;ENSGALT00000027285;ENSGALT00000009076;ENSGALT00000027368;ENSGALT00000009806	15	1487	32	3592	0.323158
GO:0001558	regulation of cell growth	biological_process	6	ENSGALT00000003408;ENSGALT00000007178;ENSGALT00000004104;ENSGALT00000012719;ENSGALT00000023646;ENSGALT00000076311;ENSGALT00000007392;ENSGALT00000068153	8	1487	16	3592	0.324292
GO:0042060	wound healing	biological_process	6	ENSGALT00000005664;ENSGALT00000009081;ENSGALT00000070747;ENSGALT00000065809;ENSGALT00000032155;ENSGALT00000008364;ENSGALT00000009189;ENSGALT00000022805	8	1487	16	3592	0.324292
GO:0006396	RNA processing	biological_process	9	ENSGALT00000019104;ENSGALT00000060444;ENSGALT00000019185;ENSGALT00000049257;ENSGALT00000058783;ENSGALT00000085716;ENSGALT00000019679;ENSGALT00000017913	8	1487	16	3592	0.324292
GO:0006816	calcium ion transport	biological_process	10	ENSGALT00000009020;ENSGALT00000062863;ENSGALT00000048340;ENSGALT00000042721;ENSGALT00000006226;ENSGALT00000006545;ENSGALT00000038132;ENSGALT00000009316	8	1487	16	3592	0.324292
GO:0005518	collagen binding	molecular_function	5	ENSGALT00000006650;ENSGALT00000084682;ENSGALT00000018392;ENSGALT00000007719;ENSGALT00000086829;ENSGALT00000062293;ENSGALT00000089401;ENSGALT00000018395	8	1487	16	3592	0.324292
GO:2001237	negative regulation of extrinsic apoptotic signaling pathway	biological_process	10	ENSGALT00000047776;ENSGALT00000060385;ENSGALT00000084821;ENSGALT00000012477;ENSGALT00000037211;ENSGALT00000020816;ENSGALT00000058242;ENSGALT00000057481	8	1487	16	3592	0.324292
GO:0005765	lysosomal membrane	cellular_component	9	ENSGALT00000062040;ENSGALT00000061335;ENSGALT00000045222;ENSGALT00000025651;ENSGALT00000082024;ENSGALT00000088927;ENSGALT00000083519;ENSGALT00000006998;ENSGALT00000080701;ENSGALT00000073257;ENSGALT00000013655;ENSGALT00000004428;ENSGALT00000049307;ENSGALT00000022497;ENSGALT00000005312;ENSGALT00000002040;ENSGALT00000015511;ENSGALT00000066806	18	1487	39	3592	0.3265
GO:0008022	protein C-terminus binding	molecular_function	5	ENSGALT00000058242;ENSGALT00000018432;ENSGALT00000006164;ENSGALT00000084705;ENSGALT00000027576;ENSGALT00000089288;ENSGALT00000083582;ENSGALT00000048919;ENSGALT00000040650;ENSGALT00000023014;ENSGALT00000003372;ENSGALT00000005664;ENSGALT00000010437;ENSGALT00000037980;ENSGALT00000014573;ENSGALT00000087655;ENSGALT00000025179;ENSGALT00000018729;ENSGALT00000070280;ENSGALT00000053578;ENSGALT00000008837	21	1487	46	3592	0.328079
GO:0035091	phosphatidylinositol binding	molecular_function	6	ENSGALT00000082645;ENSGALT00000090314;ENSGALT00000008801;ENSGALT00000009680;ENSGALT00000021019;ENSGALT00000006599;ENSGALT00000050002;ENSGALT00000013503;ENSGALT00000087195;ENSGALT00000033264;ENSGALT00000038630	11	1487	23	3592	0.335625
GO:0005913	cell-cell adherens junction	cellular_component	5	ENSGALT00000083812;ENSGALT00000063435;ENSGALT00000084402;ENSGALT00000066785;ENSGALT00000007504;ENSGALT00000073093;ENSGALT00000023425;ENSGALT00000057839;ENSGALT00000066257;ENSGALT00000016200;ENSGALT00000038068	11	1487	23	3592	0.335625
GO:0000978	RNA polymerase II proximal promoter sequence-specific DNA binding	molecular_function	10	ENSGALT00000033927;ENSGALT00000089276;ENSGALT00000081077;ENSGALT00000089894;ENSGALT00000047393;ENSGALT00000001637;ENSGALT00000046369;ENSGALT00000005575;ENSGALT00000039568;ENSGALT00000049298;ENSGALT00000054579;ENSGALT00000017555;ENSGALT00000089372;ENSGALT00000060399;ENSGALT00000088824;ENSGALT00000038017;ENSGALT00000014436;ENSGALT00000085813;ENSGALT00000053040;ENSGALT00000089810;ENSGALT00000008735;…	35	1487	79	3592	0.337338
GO:1990254	keratin filament binding	molecular_function	6	ENSGALT00000087655;ENSGALT00000083582;ENSGALT00000089288	3	1487	5	3592	0.341774
GO:0048669	collateral sprouting in absence of injury	biological_process	7	ENSGALT00000001896;ENSGALT00000036803;ENSGALT00000075787	3	1487	5	3592	0.341774
GO:0006024	glycosaminoglycan biosynthetic process	biological_process	8	ENSGALT00000053767;ENSGALT00000066923;ENSGALT00000069744	3	1487	5	3592	0.341774
GO:0007200	phospholipase C-activating G protein-coupled receptor signaling pathway	biological_process	6	ENSGALT00000008796;ENSGALT00000002040;ENSGALT00000009404	3	1487	5	3592	0.341774
GO:0034452	dynactin binding	molecular_function	6	ENSGALT00000021097;ENSGALT00000084287;ENSGALT00000033264	3	1487	5	3592	0.341774
GO:0016514	SWI/SNF complex	cellular_component	8	ENSGALT00000009622;ENSGALT00000087879;ENSGALT00000039568	3	1487	5	3592	0.341774
GO:0046914	transition metal ion binding	molecular_function	7	ENSGALT00000001896;ENSGALT00000036803;ENSGALT00000001897	3	1487	5	3592	0.341774
GO:0030518	intracellular steroid hormone receptor signaling pathway	biological_process	6	ENSGALT00000002623;ENSGALT00000027455;ENSGALT00000003362	3	1487	5	3592	0.341774
GO:0005687	U4 snRNP	cellular_component	8	ENSGALT00000000190;ENSGALT00000074489;ENSGALT00000063653	3	1487	5	3592	0.341774
GO:0030137	COPI-coated vesicle	cellular_component	8	ENSGALT00000004991;ENSGALT00000012021;ENSGALT00000004432	3	1487	5	3592	0.341774
GO:0090179	planar cell polarity pathway involved in neural tube closure	biological_process	10	ENSGALT00000079098;ENSGALT00000089330;ENSGALT00000070747	3	1487	5	3592	0.341774
GO:0030126	COPI vesicle coat	cellular_component	8	ENSGALT00000004991;ENSGALT00000012021;ENSGALT00000008592	3	1487	5	3592	0.341774
GO:0048227	plasma membrane to endosome transport	biological_process	7	ENSGALT00000014515;ENSGALT00000058623;ENSGALT00000005312	3	1487	5	3592	0.341774
GO:0007157	heterophilic cell-cell adhesion via plasma membrane cell adhesion molecules	biological_process	7	ENSGALT00000038068;ENSGALT00000066785;ENSGALT00000057839	3	1487	5	3592	0.341774
GO:0008024	cyclin/CDK positive transcription elongation factor complex	cellular_component	5	ENSGALT00000087023;ENSGALT00000053963;ENSGALT00000019931	3	1487	5	3592	0.341774
GO:0045103	intermediate filament-based process	biological_process	4	ENSGALT00000089288;ENSGALT00000083582;ENSGALT00000087655	3	1487	5	3592	0.341774
GO:0034184	positive regulation of maintenance of mitotic sister chromatid cohesion	biological_process	12	ENSGALT00000086452;ENSGALT00000024394;ENSGALT00000069960	3	1487	5	3592	0.341774
GO:0016558	protein import into peroxisome matrix	biological_process	13	ENSGALT00000001855;ENSGALT00000003372;ENSGALT00000004476	3	1487	5	3592	0.341774
GO:0035567	non-canonical Wnt signaling pathway	biological_process	8	ENSGALT00000070747;ENSGALT00000079098;ENSGALT00000080352	3	1487	5	3592	0.341774
GO:0043539	protein serine/threonine kinase activator activity	molecular_function	8	ENSGALT00000063533;ENSGALT00000054713;ENSGALT00000088248	3	1487	5	3592	0.341774
GO:0045739	positive regulation of DNA repair	biological_process	10	ENSGALT00000018281;ENSGALT00000074711;ENSGALT00000028006	3	1487	5	3592	0.341774
GO:0000712	resolution of meiotic recombination intermediates	biological_process	7	ENSGALT00000083249;ENSGALT00000057113;ENSGALT00000012444	3	1487	5	3592	0.341774
GO:0045292	mRNA cis splicing, via spliceosome	biological_process	14	ENSGALT00000027397;ENSGALT00000019185;ENSGALT00000076800	3	1487	5	3592	0.341774
GO:0044390	ubiquitin-like protein conjugating enzyme binding	molecular_function	6	ENSGALT00000011276;ENSGALT00000031669;ENSGALT00000028006	3	1487	5	3592	0.341774
GO:0007608	sensory perception of smell	biological_process	8	ENSGALT00000017348;ENSGALT00000086129;ENSGALT00000084287	3	1487	5	3592	0.341774
GO:0042382	paraspeckles	cellular_component	8	ENSGALT00000016192;ENSGALT00000085344;ENSGALT00000004875	3	1487	5	3592	0.341774
GO:1902004	positive regulation of amyloid-beta formation	biological_process	9	ENSGALT00000036803;ENSGALT00000006519;ENSGALT00000001896	3	1487	5	3592	0.341774
GO:0030663	COPI-coated vesicle membrane	cellular_component	8	ENSGALT00000012021;ENSGALT00000008592;ENSGALT00000004991	3	1487	5	3592	0.341774
GO:0009953	dorsal/ventral pattern formation	biological_process	6	ENSGALT00000054579;ENSGALT00000026634;ENSGALT00000064440	3	1487	5	3592	0.341774
GO:0050730	regulation of peptidyl-tyrosine phosphorylation	biological_process	10	ENSGALT00000015275;ENSGALT00000030073;ENSGALT00000025144	3	1487	5	3592	0.341774
GO:0048024	regulation of mRNA splicing, via spliceosome	biological_process	9	ENSGALT00000005175;ENSGALT00000006576;ENSGALT00000000735	3	1487	5	3592	0.341774
GO:0005680	anaphase-promoting complex	cellular_component	7	ENSGALT00000088782;ENSGALT00000007392;ENSGALT00000039252	3	1487	5	3592	0.341774
GO:0003743	translation initiation factor activity	molecular_function	8	ENSGALT00000001999;ENSGALT00000019782;ENSGALT00000085309	3	1487	5	3592	0.341774
GO:2001235	positive regulation of apoptotic signaling pathway	biological_process	9	ENSGALT00000060485;ENSGALT00000028006;ENSGALT00000047776	3	1487	5	3592	0.341774
GO:0048255	mRNA stabilization	biological_process	11	ENSGALT00000003362;ENSGALT00000084710;ENSGALT00000017361	3	1487	5	3592	0.341774
GO:0001556	oocyte maturation	biological_process	5	ENSGALT00000090074;ENSGALT00000018703;ENSGALT00000037438	3	1487	5	3592	0.341774
GO:0045879	negative regulation of smoothened signaling pathway	biological_process	9	ENSGALT00000013142;ENSGALT00000011518;ENSGALT00000073528	3	1487	5	3592	0.341774
GO:0051056	regulation of small GTPase mediated signal transduction	biological_process	9	ENSGALT00000015119;ENSGALT00000001243;ENSGALT00000070058	3	1487	5	3592	0.341774
GO:0009954	proximal/distal pattern formation	biological_process	6	ENSGALT00000084591;ENSGALT00000045614;ENSGALT00000037704	3	1487	5	3592	0.341774
GO:0050750	low-density lipoprotein particle receptor binding	molecular_function	7	ENSGALT00000035832;ENSGALT00000025171;ENSGALT00000059750	3	1487	5	3592	0.341774
GO:0034097	response to cytokine	biological_process	6	ENSGALT00000039102;ENSGALT00000084524;ENSGALT00000084591	3	1487	5	3592	0.341774
GO:0031941	filamentous actin	cellular_component	4	ENSGALT00000034001;ENSGALT00000038132;ENSGALT00000081675	3	1487	5	3592	0.341774
GO:0007163	establishment or maintenance of cell polarity	biological_process	4	ENSGALT00000034001;ENSGALT00000022120;ENSGALT00000073093	3	1487	5	3592	0.341774
GO:0098815	modulation of excitatory postsynaptic potential	biological_process	8	ENSGALT00000036803;ENSGALT00000001896;ENSGALT00000006519	3	1487	5	3592	0.341774
GO:0000182	rDNA binding	molecular_function	9	ENSGALT00000086452;ENSGALT00000069960;ENSGALT00000083545	3	1487	5	3592	0.341774
GO:0005104	fibroblast growth factor receptor binding	molecular_function	7	ENSGALT00000016200;ENSGALT00000055066;ENSGALT00000032155	3	1487	5	3592	0.341774
GO:0071276	cellular response to cadmium ion	biological_process	8	ENSGALT00000060485;ENSGALT00000002280;ENSGALT00000037443	3	1487	5	3592	0.341774
GO:0014902	myotube differentiation	biological_process	8	ENSGALT00000001864;ENSGALT00000077442;ENSGALT00000055715	3	1487	5	3592	0.341774
GO:0005641	nuclear envelope lumen	cellular_component	6	ENSGALT00000001896;ENSGALT00000052772;ENSGALT00000036803	3	1487	5	3592	0.341774
GO:0033146	regulation of intracellular estrogen receptor signaling pathway	biological_process	9	ENSGALT00000061540;ENSGALT00000066702;ENSGALT00000025123	3	1487	5	3592	0.341774
GO:0007095	mitotic G2 DNA damage checkpoint	biological_process	9	ENSGALT00000068186;ENSGALT00000010770;ENSGALT00000004876	3	1487	5	3592	0.341774
GO:0008033	tRNA processing	biological_process	11	ENSGALT00000039460;ENSGALT00000018785;ENSGALT00000053602	3	1487	5	3592	0.341774
GO:0006182	cGMP biosynthetic process	biological_process	12	ENSGALT00000021320;ENSGALT00000009404;ENSGALT00000008137	3	1487	5	3592	0.341774
GO:0030155	regulation of cell adhesion	biological_process	5	ENSGALT00000003408;ENSGALT00000037704;ENSGALT00000021553	3	1487	5	3592	0.341774
GO:0030903	notochord development	biological_process	7	ENSGALT00000062681;ENSGALT00000058242;ENSGALT00000075787	3	1487	5	3592	0.341774
GO:0000794	condensed nuclear chromosome	cellular_component	8	ENSGALT00000039928;ENSGALT00000077386;ENSGALT00000070280	3	1487	5	3592	0.341774
GO:0010811	positive regulation of cell-substrate adhesion	biological_process	7	ENSGALT00000024512;ENSGALT00000026770;ENSGALT00000011552	3	1487	5	3592	0.341774
GO:0050699	WW domain binding	molecular_function	6	ENSGALT00000019431;ENSGALT00000006350;ENSGALT00000051401	3	1487	5	3592	0.341774
GO:0090103	cochlea morphogenesis	biological_process	6	ENSGALT00000074711;ENSGALT00000070747;ENSGALT00000020816	3	1487	5	3592	0.341774
GO:0097038	perinuclear endoplasmic reticulum	cellular_component	7	ENSGALT00000006698;ENSGALT00000088558;ENSGALT00000027478	3	1487	5	3592	0.341774
GO:0035067	negative regulation of histone acetylation	biological_process	11	ENSGALT00000087023;ENSGALT00000053963;ENSGALT00000004392	3	1487	5	3592	0.341774
GO:0042104	positive regulation of activated T cell proliferation	biological_process	12	ENSGALT00000028006;ENSGALT00000075072;ENSGALT00000020816	3	1487	5	3592	0.341774
GO:0060487	lung epithelial cell differentiation	biological_process	7	ENSGALT00000074711;ENSGALT00000020164;ENSGALT00000058242	3	1487	5	3592	0.341774
GO:0046328	regulation of JNK cascade	biological_process	12	ENSGALT00000010668;ENSGALT00000037175;ENSGALT00000002807	3	1487	5	3592	0.341774
GO:0071773	cellular response to BMP stimulus	biological_process	8	ENSGALT00000089330;ENSGALT00000083433;ENSGALT00000037806	3	1487	5	3592	0.341774
GO:0005834	heterotrimeric G-protein complex	cellular_component	5	ENSGALT00000025296;ENSGALT00000044254;ENSGALT00000002040	3	1487	5	3592	0.341774
GO:0015267	channel activity	molecular_function	6	ENSGALT00000038132;ENSGALT00000062863;ENSGALT00000008364	3	1487	5	3592	0.341774
GO:0045295	gamma-catenin binding	molecular_function	5	ENSGALT00000054579;ENSGALT00000014436;ENSGALT00000073093	3	1487	5	3592	0.341774
GO:0015934	large ribosomal subunit	cellular_component	7	ENSGALT00000004168;ENSGALT00000026174;ENSGALT00000089096	3	1487	5	3592	0.341774
GO:0010719	negative regulation of epithelial to mesenchymal transition	biological_process	8	ENSGALT00000089330;ENSGALT00000010437;ENSGALT00000007392	3	1487	5	3592	0.341774
GO:0036126	sperm flagellum	cellular_component	5	ENSGALT00000005690;ENSGALT00000079214;ENSGALT00000000745	3	1487	5	3592	0.341774
GO:0030291	protein serine/threonine kinase inhibitor activity	molecular_function	8	ENSGALT00000069960;ENSGALT00000067005;ENSGALT00000086452	3	1487	5	3592	0.341774
GO:0042475	odontogenesis of dentin-containing tooth	biological_process	7	ENSGALT00000052074;ENSGALT00000057481;ENSGALT00000060385	3	1487	5	3592	0.341774
GO:0005577	fibrinogen complex	cellular_component	4	ENSGALT00000023014;ENSGALT00000005664;ENSGALT00000084705	3	1487	5	3592	0.341774
GO:0000790	nuclear chromatin	cellular_component	7	ENSGALT00000077166;ENSGALT00000073491;ENSGALT00000015508;ENSGALT00000017483;ENSGALT00000079098;ENSGALT00000062472;ENSGALT00000049298;ENSGALT00000005575;ENSGALT00000012444;ENSGALT00000089197;ENSGALT00000070280;ENSGALT00000014436;ENSGALT00000001695;ENSGALT00000089372;ENSGALT00000085271;ENSGALT00000001637;ENSGALT00000039568;ENSGALT00000037786;ENSGALT00000013737;ENSGALT00000001004;ENSGALT00000086452;…	26	1487	58	3592	0.342321
GO:0050728	negative regulation of inflammatory response	biological_process	9	ENSGALT00000026632;ENSGALT00000006519;ENSGALT00000000224;ENSGALT00000089427;ENSGALT00000010819;ENSGALT00000043839;ENSGALT00000020391	7	1487	14	3592	0.346635
GO:0048487	beta-tubulin binding	molecular_function	7	ENSGALT00000004476;ENSGALT00000002781;ENSGALT00000013979;ENSGALT00000084287;ENSGALT00000023607;ENSGALT00000006424;ENSGALT00000078946	7	1487	14	3592	0.346635
GO:0097150	neuronal stem cell population maintenance	biological_process	5	ENSGALT00000024398;ENSGALT00000056828;ENSGALT00000089810;ENSGALT00000081861;ENSGALT00000005264;ENSGALT00000037704;ENSGALT00000052497	7	1487	14	3592	0.346635
GO:0071277	cellular response to calcium ion	biological_process	8	ENSGALT00000070747;ENSGALT00000083812;ENSGALT00000001916;ENSGALT00000089287;ENSGALT00000038132;ENSGALT00000002007;ENSGALT00000087554	7	1487	14	3592	0.346635
GO:0006338	chromatin remodeling	biological_process	6	ENSGALT00000009542;ENSGALT00000016121;ENSGALT00000009622;ENSGALT00000013737;ENSGALT00000005575;ENSGALT00000039568;ENSGALT00000087879	7	1487	14	3592	0.346635
GO:0019827	stem cell population maintenance	biological_process	4	ENSGALT00000013979;ENSGALT00000021997;ENSGALT00000044498;ENSGALT00000005834;ENSGALT00000087046;ENSGALT00000037786;ENSGALT00000019584	7	1487	14	3592	0.346635
GO:0090575	RNA polymerase II transcription factor complex	cellular_component	6	ENSGALT00000053040;ENSGALT00000081077;ENSGALT00000085813;ENSGALT00000001637;ENSGALT00000017361;ENSGALT00000089211;ENSGALT00000088824	7	1487	14	3592	0.346635
GO:0043197	dendritic spine	cellular_component	7	ENSGALT00000083257;ENSGALT00000001896;ENSGALT00000036803;ENSGALT00000081675;ENSGALT00000011552;ENSGALT00000000224;ENSGALT00000089943	7	1487	14	3592	0.346635
GO:0008344	adult locomotory behavior	biological_process	5	ENSGALT00000012021;ENSGALT00000003322;ENSGALT00000036803;ENSGALT00000027938;ENSGALT00000079075;ENSGALT00000001896;ENSGALT00000007750	7	1487	14	3592	0.346635
GO:0003735	structural constituent of ribosome	molecular_function	4	ENSGALT00000068536;ENSGALT00000004168;ENSGALT00000085820;ENSGALT00000089918;ENSGALT00000024756;ENSGALT00000089494;ENSGALT00000015981;ENSGALT00000002496;ENSGALT00000082200;ENSGALT00000033073;ENSGALT00000057050;ENSGALT00000072256;ENSGALT00000001015;ENSGALT00000039072;ENSGALT00000034053;ENSGALT00000028006;ENSGALT00000087104;ENSGALT00000024329;ENSGALT00000012307;ENSGALT00000079418;ENSGALT00000089798;…	31	1487	70	3592	0.352571
GO:0051091	positive regulation of DNA-binding transcription factor activity	biological_process	6	ENSGALT00000020164;ENSGALT00000001637;ENSGALT00000026423;ENSGALT00000037443;ENSGALT00000077166;ENSGALT00000017589;ENSGALT00000050156;ENSGALT00000036803;ENSGALT00000050090;ENSGALT00000001896	10	1487	21	3592	0.356339
GO:0016712	oxidoreductase activity, acting on paired donors, with incorporation or reduction of molecular oxygen, reduced flavin or flavoprotein as one donor, and incorporation of one atom of oxygen	molecular_function	6	ENSGALT00000063525;ENSGALT00000008787	2	1487	3	3592	0.372202
GO:0010485	H4 histone acetyltransferase activity	molecular_function	12	ENSGALT00000015508;ENSGALT00000027576	2	1487	3	3592	0.372202
GO:0045725	positive regulation of glycogen biosynthetic process	biological_process	11	ENSGALT00000037443;ENSGALT00000020816	2	1487	3	3592	0.372202
GO:0021549	cerebellum development	biological_process	5	ENSGALT00000061731;ENSGALT00000075780	2	1487	3	3592	0.372202
GO:0030261	chromosome condensation	biological_process	9	ENSGALT00000022417;ENSGALT00000053578	2	1487	3	3592	0.372202
GO:0010991	negative regulation of SMAD protein complex assembly	biological_process	8	ENSGALT00000064440;ENSGALT00000051401	2	1487	3	3592	0.372202
GO:0030915	Smc5-Smc6 complex	cellular_component	6	ENSGALT00000024394;ENSGALT00000026569	2	1487	3	3592	0.372202
GO:1900006	positive regulation of dendrite development	biological_process	12	ENSGALT00000026276;ENSGALT00000075787	2	1487	3	3592	0.372202
GO:0070097	delta-catenin binding	molecular_function	5	ENSGALT00000057441;ENSGALT00000019620	2	1487	3	3592	0.372202
GO:0016446	somatic hypermutation of immunoglobulin genes	biological_process	6	ENSGALT00000014573;ENSGALT00000024072	2	1487	3	3592	0.372202
GO:0045830	positive regulation of isotype switching	biological_process	10	ENSGALT00000037786;ENSGALT00000003816	2	1487	3	3592	0.372202
GO:0004129	cytochrome-c oxidase activity	molecular_function	6	ENSGALT00000085155;ENSGALT00000011661	2	1487	3	3592	0.372202
GO:0003334	keratinocyte development	biological_process	7	ENSGALT00000002781;ENSGALT00000015714	2	1487	3	3592	0.372202
GO:0019511	peptidyl-proline hydroxylation	biological_process	10	ENSGALT00000006896;ENSGALT00000007719	2	1487	3	3592	0.372202
GO:0015226	carnitine transmembrane transporter activity	molecular_function	9	ENSGALT00000044814;ENSGALT00000024279	2	1487	3	3592	0.372202
GO:0045124	regulation of bone resorption	biological_process	8	ENSGALT00000009081;ENSGALT00000065809	2	1487	3	3592	0.372202
GO:0050803	regulation of synapse structure or activity	biological_process	5	ENSGALT00000036803;ENSGALT00000001896	2	1487	3	3592	0.372202
GO:0060997	dendritic spine morphogenesis	biological_process	8	ENSGALT00000007553;ENSGALT00000010668	2	1487	3	3592	0.372202
GO:0042765	GPI-anchor transamidase complex	cellular_component	7	ENSGALT00000001850;ENSGALT00000005809	2	1487	3	3592	0.372202
GO:1904778	positive regulation of protein localization to cell cortex	biological_process	8	ENSGALT00000013655;ENSGALT00000066806	2	1487	3	3592	0.372202
GO:0008327	methyl-CpG binding	molecular_function	6	ENSGALT00000049298;ENSGALT00000028069	2	1487	3	3592	0.372202
GO:0019722	calcium-mediated signaling	biological_process	7	ENSGALT00000079087;ENSGALT00000005954	2	1487	3	3592	0.372202
GO:0005049	nuclear export signal receptor activity	molecular_function	5	ENSGALT00000070374;ENSGALT00000070372	2	1487	3	3592	0.372202
GO:0009156	ribonucleoside monophosphate biosynthetic process	biological_process	10	ENSGALT00000026780;ENSGALT00000052147	2	1487	3	3592	0.372202
GO:0006103	2-oxoglutarate metabolic process	biological_process	9	ENSGALT00000014333;ENSGALT00000055464	2	1487	3	3592	0.372202
GO:0060218	hematopoietic stem cell differentiation	biological_process	7	ENSGALT00000018729;ENSGALT00000089330	2	1487	3	3592	0.372202
GO:0014005	microglia development	biological_process	7	ENSGALT00000001896;ENSGALT00000036803	2	1487	3	3592	0.372202
GO:0016199	axon midline choice point recognition	biological_process	7	ENSGALT00000001896;ENSGALT00000036803	2	1487	3	3592	0.372202
GO:0010507	negative regulation of autophagy	biological_process	9	ENSGALT00000018431;ENSGALT00000037443	2	1487	3	3592	0.372202
GO:0070166	enamel mineralization	biological_process	8	ENSGALT00000054713;ENSGALT00000063533	2	1487	3	3592	0.372202
GO:0006996	organelle organization	biological_process	5	ENSGALT00000087059;ENSGALT00000008976	2	1487	3	3592	0.372202
GO:0034351	negative regulation of glial cell apoptotic process	biological_process	10	ENSGALT00000037704;ENSGALT00000039316	2	1487	3	3592	0.372202
GO:0006975	DNA damage induced protein phosphorylation	biological_process	10	ENSGALT00000006164;ENSGALT00000077386	2	1487	3	3592	0.372202
GO:0002052	positive regulation of neuroblast proliferation	biological_process	10	ENSGALT00000081861;ENSGALT00000070540	2	1487	3	3592	0.372202
GO:0071383	cellular response to steroid hormone stimulus	biological_process	7	ENSGALT00000007178;ENSGALT00000002623	2	1487	3	3592	0.372202
GO:0048843	negative regulation of axon extension involved in axon guidance	biological_process	9	ENSGALT00000070747;ENSGALT00000010488	2	1487	3	3592	0.372202
GO:0097197	tetraspanin-enriched microdomain	cellular_component	5	ENSGALT00000006698;ENSGALT00000088558	2	1487	3	3592	0.372202
GO:0003085	negative regulation of systemic arterial blood pressure	biological_process	7	ENSGALT00000084287;ENSGALT00000027794	2	1487	3	3592	0.372202
GO:0045954	positive regulation of natural killer cell mediated cytotoxicity	biological_process	8	ENSGALT00000057839;ENSGALT00000066785	2	1487	3	3592	0.372202
GO:0032480	negative regulation of type I interferon production	biological_process	8	ENSGALT00000001295;ENSGALT00000089593	2	1487	3	3592	0.372202
GO:0048341	paraxial mesoderm formation	biological_process	7	ENSGALT00000070747;ENSGALT00000054579	2	1487	3	3592	0.372202
GO:0015711	organic anion transport	biological_process	8	ENSGALT00000024217;ENSGALT00000024279	2	1487	3	3592	0.372202
GO:0048712	negative regulation of astrocyte differentiation	biological_process	12	ENSGALT00000065809;ENSGALT00000009081	2	1487	3	3592	0.372202
GO:0060244	negative regulation of cell proliferation involved in contact inhibition	biological_process	8	ENSGALT00000047645;ENSGALT00000018083	2	1487	3	3592	0.372202
GO:0033692	cellular polysaccharide biosynthetic process	biological_process	8	ENSGALT00000066923;ENSGALT00000069744	2	1487	3	3592	0.372202
GO:0032755	positive regulation of interleukin-6 production	biological_process	8	ENSGALT00000075242;ENSGALT00000070747	2	1487	3	3592	0.372202
GO:0000146	microfilament motor activity	molecular_function	10	ENSGALT00000073257;ENSGALT00000012496	2	1487	3	3592	0.372202
GO:0052629	phosphatidylinositol-3,5-bisphosphate 3-phosphatase activity	molecular_function	11	ENSGALT00000050002;ENSGALT00000014782	2	1487	3	3592	0.372202
GO:0005684	U2-type spliceosomal complex	cellular_component	7	ENSGALT00000026618;ENSGALT00000010348	2	1487	3	3592	0.372202
GO:0090279	regulation of calcium ion import	biological_process	10	ENSGALT00000038132;ENSGALT00000023918	2	1487	3	3592	0.372202
GO:0005786	signal recognition particle, endoplasmic reticulum targeting	cellular_component	7	ENSGALT00000015631;ENSGALT00000000294	2	1487	3	3592	0.372202
GO:0006268	DNA unwinding involved in DNA replication	biological_process	10	ENSGALT00000086056;ENSGALT00000070280	2	1487	3	3592	0.372202
GO:0032640	tumor necrosis factor production	biological_process	6	ENSGALT00000001896;ENSGALT00000036803	2	1487	3	3592	0.372202
GO:0048476	Holliday junction resolvase complex	cellular_component	4	ENSGALT00000089233;ENSGALT00000012444	2	1487	3	3592	0.372202
GO:0000463	maturation of LSU-rRNA from tricistronic rRNA transcript (SSU-rRNA, 5.8S rRNA, LSU-rRNA)	biological_process	13	ENSGALT00000086605;ENSGALT00000013803	2	1487	3	3592	0.372202
GO:0004520	endodeoxyribonuclease activity	molecular_function	8	ENSGALT00000070280;ENSGALT00000028006	2	1487	3	3592	0.372202
GO:0006333	chromatin assembly or disassembly	biological_process	6	ENSGALT00000016121;ENSGALT00000073491	2	1487	3	3592	0.372202
GO:0001867	complement activation, lectin pathway	biological_process	6	ENSGALT00000004765;ENSGALT00000041145	2	1487	3	3592	0.372202
GO:0003923	GPI-anchor transamidase activity	molecular_function	5	ENSGALT00000005809;ENSGALT00000001850	2	1487	3	3592	0.372202
GO:0015879	carnitine transport	biological_process	11	ENSGALT00000044814;ENSGALT00000024279	2	1487	3	3592	0.372202
GO:0051572	negative regulation of histone H3-K4 methylation	biological_process	12	ENSGALT00000086452;ENSGALT00000069960	2	1487	3	3592	0.372202
GO:0031573	intra-S DNA damage checkpoint	biological_process	9	ENSGALT00000012444;ENSGALT00000014573	2	1487	3	3592	0.372202
GO:0010944	negative regulation of transcription by competitive promoter binding	biological_process	10	ENSGALT00000047645;ENSGALT00000007392	2	1487	3	3592	0.372202
GO:0008088	axo-dendritic transport	biological_process	9	ENSGALT00000036803;ENSGALT00000001896	2	1487	3	3592	0.372202
GO:0035235	ionotropic glutamate receptor signaling pathway	biological_process	7	ENSGALT00000036803;ENSGALT00000001896	2	1487	3	3592	0.372202
GO:0048143	astrocyte activation	biological_process	6	ENSGALT00000001896;ENSGALT00000036803	2	1487	3	3592	0.372202
GO:0035061	interchromatin granule	cellular_component	8	ENSGALT00000024394;ENSGALT00000026569	2	1487	3	3592	0.372202
GO:0005088	Ras guanyl-nucleotide exchange factor activity	molecular_function	8	ENSGALT00000011341;ENSGALT00000088743	2	1487	3	3592	0.372202
GO:1990573	potassium ion import across plasma membrane	biological_process	11	ENSGALT00000020476;ENSGALT00000049266	2	1487	3	3592	0.372202
GO:1902231	positive regulation of intrinsic apoptotic signaling pathway in response to DNA damage	biological_process	9	ENSGALT00000079331;ENSGALT00000028006	2	1487	3	3592	0.372202
GO:0070016	armadillo repeat domain binding	molecular_function	6	ENSGALT00000014436;ENSGALT00000054579	2	1487	3	3592	0.372202
GO:0004748	ribonucleoside-diphosphate reductase activity, thioredoxin disulfide as acceptor	molecular_function	8	ENSGALT00000026525;ENSGALT00000028034	2	1487	3	3592	0.372202
GO:0031461	cullin-RING ubiquitin ligase complex	cellular_component	6	ENSGALT00000051753;ENSGALT00000038545	2	1487	3	3592	0.372202
GO:0006956	complement activation	biological_process	5	ENSGALT00000041145;ENSGALT00000004765	2	1487	3	3592	0.372202
GO:0001054	RNA polymerase I activity	molecular_function	10	ENSGALT00000017661;ENSGALT00000086636	2	1487	3	3592	0.372202
GO:0007043	cell-cell junction assembly	biological_process	7	ENSGALT00000063435;ENSGALT00000034001	2	1487	3	3592	0.372202
GO:0002265	astrocyte activation involved in immune response	biological_process	6	ENSGALT00000036803;ENSGALT00000001896	2	1487	3	3592	0.372202
GO:0035254	glutamate receptor binding	molecular_function	6	ENSGALT00000005954;ENSGALT00000009020	2	1487	3	3592	0.372202
GO:0048664	neuron fate determination	biological_process	6	ENSGALT00000005264;ENSGALT00000089810	2	1487	3	3592	0.372202
GO:0010668	ectodermal cell differentiation	biological_process	6	ENSGALT00000060385;ENSGALT00000057481	2	1487	3	3592	0.372202
GO:0097011	cellular response to granulocyte macrophage colony-stimulating factor stimulus	biological_process	8	ENSGALT00000037443;ENSGALT00000002280	2	1487	3	3592	0.372202
GO:0010638	positive regulation of organelle organization	biological_process	8	ENSGALT00000087589;ENSGALT00000043009	2	1487	3	3592	0.372202
GO:1904237	positive regulation of substrate-dependent cell migration, cell attachment to substrate	biological_process	8	ENSGALT00000084352;ENSGALT00000005664	2	1487	3	3592	0.372202
GO:0061086	negative regulation of histone H3-K27 methylation	biological_process	12	ENSGALT00000069960;ENSGALT00000086452	2	1487	3	3592	0.372202
GO:0031489	myosin V binding	molecular_function	7	ENSGALT00000045328;ENSGALT00000000866	2	1487	3	3592	0.372202
GO:0005114	type II transforming growth factor beta receptor binding	molecular_function	8	ENSGALT00000031945;ENSGALT00000047776	2	1487	3	3592	0.372202
GO:0043570	maintenance of DNA repeat elements	biological_process	8	ENSGALT00000014436;ENSGALT00000014573	2	1487	3	3592	0.372202
GO:0043537	negative regulation of blood vessel endothelial cell migration	biological_process	11	ENSGALT00000048369;ENSGALT00000075072	2	1487	3	3592	0.372202
GO:2000678	negative regulation of transcription regulatory region DNA binding	biological_process	8	ENSGALT00000007392;ENSGALT00000048340	2	1487	3	3592	0.372202
GO:0050873	brown fat cell differentiation	biological_process	7	ENSGALT00000060385;ENSGALT00000057481	2	1487	3	3592	0.372202
GO:0038166	angiotensin-activated signaling pathway	biological_process	6	ENSGALT00000084136;ENSGALT00000009020	2	1487	3	3592	0.372202
GO:0008312	7S RNA binding	molecular_function	7	ENSGALT00000015631;ENSGALT00000000294	2	1487	3	3592	0.372202
GO:0048406	nerve growth factor binding	molecular_function	7	ENSGALT00000046722;ENSGALT00000046359	2	1487	3	3592	0.372202
GO:0072669	tRNA-splicing ligase complex	cellular_component	4	ENSGALT00000027117;ENSGALT00000015856	2	1487	3	3592	0.372202
GO:0046512	sphingosine biosynthetic process	biological_process	9	ENSGALT00000021979;ENSGALT00000024328	2	1487	3	3592	0.372202
GO:0003916	DNA topoisomerase activity	molecular_function	5	ENSGALT00000053578;ENSGALT00000018432	2	1487	3	3592	0.372202
GO:0051988	regulation of attachment of spindle microtubules to kinetochore	biological_process	8	ENSGALT00000078946;ENSGALT00000052077	2	1487	3	3592	0.372202
GO:0003143	embryonic heart tube morphogenesis	biological_process	6	ENSGALT00000064440;ENSGALT00000058242	2	1487	3	3592	0.372202
GO:1900181	negative regulation of protein localization to nucleus	biological_process	9	ENSGALT00000074402;ENSGALT00000075193	2	1487	3	3592	0.372202
GO:0006167	AMP biosynthetic process	biological_process	12	ENSGALT00000008109;ENSGALT00000076547	2	1487	3	3592	0.372202
GO:0048786	presynaptic active zone	cellular_component	4	ENSGALT00000070540;ENSGALT00000003394	2	1487	3	3592	0.372202
GO:0010792	DNA double-strand break processing involved in repair via single-strand annealing	biological_process	9	ENSGALT00000053619;ENSGALT00000024169	2	1487	3	3592	0.372202
GO:0034244	negative regulation of transcription elongation from RNA polymerase II promoter	biological_process	11	ENSGALT00000025319;ENSGALT00000017361	2	1487	3	3592	0.372202
GO:0042473	outer ear morphogenesis	biological_process	6	ENSGALT00000002280;ENSGALT00000074711	2	1487	3	3592	0.372202
GO:0051124	synaptic growth at neuromuscular junction	biological_process	7	ENSGALT00000001896;ENSGALT00000036803	2	1487	3	3592	0.372202
GO:0048490	anterograde synaptic vesicle transport	biological_process	12	ENSGALT00000006998;ENSGALT00000003691	2	1487	3	3592	0.372202
GO:0045504	dynein heavy chain binding	molecular_function	5	ENSGALT00000008419;ENSGALT00000015824	2	1487	3	3592	0.372202
GO:0016255	attachment of GPI anchor to protein	biological_process	9	ENSGALT00000005809;ENSGALT00000001850	2	1487	3	3592	0.372202
GO:0060296	regulation of cilium beat frequency involved in ciliary motility	biological_process	10	ENSGALT00000084287;ENSGALT00000079070	2	1487	3	3592	0.372202
GO:0021522	spinal cord motor neuron differentiation	biological_process	7	ENSGALT00000026634;ENSGALT00000084591	2	1487	3	3592	0.372202
GO:0007281	germ cell development	biological_process	5	ENSGALT00000037443;ENSGALT00000014573	2	1487	3	3592	0.372202
GO:0043116	negative regulation of vascular permeability	biological_process	8	ENSGALT00000037438;ENSGALT00000067693	2	1487	3	3592	0.372202
GO:0032138	single base insertion or deletion binding	molecular_function	10	ENSGALT00000005427;ENSGALT00000014573	2	1487	3	3592	0.372202
GO:1990429	peroxisomal importomer complex	cellular_component	5	ENSGALT00000004476;ENSGALT00000003372	2	1487	3	3592	0.372202
GO:0002437	inflammatory response to antigenic stimulus	biological_process	7	ENSGALT00000017483;ENSGALT00000075072	2	1487	3	3592	0.372202
GO:0003382	epithelial cell morphogenesis	biological_process	8	ENSGALT00000057441;ENSGALT00000015714	2	1487	3	3592	0.372202
GO:0043568	positive regulation of insulin-like growth factor receptor signaling pathway	biological_process	9	ENSGALT00000020816;ENSGALT00000068153	2	1487	3	3592	0.372202
GO:0070051	fibrinogen binding	molecular_function	5	ENSGALT00000023014;ENSGALT00000084705	2	1487	3	3592	0.372202
GO:0006851	mitochondrial calcium ion transmembrane transport	biological_process	12	ENSGALT00000019912;ENSGALT00000020734	2	1487	3	3592	0.372202
GO:0043198	dendritic shaft	cellular_component	5	ENSGALT00000036803;ENSGALT00000001896	2	1487	3	3592	0.372202
GO:0031641	regulation of myelination	biological_process	6	ENSGALT00000003408;ENSGALT00000037443	2	1487	3	3592	0.372202
GO:0098586	cellular response to virus	biological_process	8	ENSGALT00000067030;ENSGALT00000082980	2	1487	3	3592	0.372202
GO:0003688	DNA replication origin binding	molecular_function	9	ENSGALT00000020490;ENSGALT00000013401	2	1487	3	3592	0.372202
GO:1904815	negative regulation of protein localization to chromosome, telomeric region	biological_process	7	ENSGALT00000069960;ENSGALT00000086452	2	1487	3	3592	0.372202
GO:0045453	bone resorption	biological_process	8	ENSGALT00000084821;ENSGALT00000008796	2	1487	3	3592	0.372202
GO:0051983	regulation of chromosome segregation	biological_process	6	ENSGALT00000013400;ENSGALT00000066237	2	1487	3	3592	0.372202
GO:0070100	negative regulation of chemokine-mediated signaling pathway	biological_process	10	ENSGALT00000054880;ENSGALT00000067693	2	1487	3	3592	0.372202
GO:0048665	neuron fate specification	biological_process	6	ENSGALT00000037704;ENSGALT00000074711	2	1487	3	3592	0.372202
GO:0044770	cell cycle phase transition	biological_process	5	ENSGALT00000025338;ENSGALT00000009749	2	1487	3	3592	0.372202
GO:0007161	calcium-independent cell-matrix adhesion	biological_process	7	ENSGALT00000014609;ENSGALT00000005664	2	1487	3	3592	0.372202
GO:0060563	neuroepithelial cell differentiation	biological_process	8	ENSGALT00000006164;ENSGALT00000032155	2	1487	3	3592	0.372202
GO:0034715	pICln-Sm protein complex	cellular_component	6	ENSGALT00000074489;ENSGALT00000000190	2	1487	3	3592	0.372202
GO:0004629	phospholipase C activity	molecular_function	8	ENSGALT00000001830;ENSGALT00000009321	2	1487	3	3592	0.372202
GO:0044249	cellular biosynthetic process	biological_process	5	ENSGALT00000052147;ENSGALT00000026780	2	1487	3	3592	0.372202
GO:0007435	salivary gland morphogenesis	biological_process	7	ENSGALT00000031945;ENSGALT00000013684	2	1487	3	3592	0.372202
GO:0043274	phospholipase binding	molecular_function	6	ENSGALT00000000735;ENSGALT00000023681	2	1487	3	3592	0.372202
GO:0050909	sensory perception of taste	biological_process	8	ENSGALT00000054579;ENSGALT00000002040	2	1487	3	3592	0.372202
GO:0031116	positive regulation of microtubule polymerization	biological_process	10	ENSGALT00000011552;ENSGALT00000028006	2	1487	3	3592	0.372202
GO:0030125	clathrin vesicle coat	cellular_component	8	ENSGALT00000084055;ENSGALT00000024737	2	1487	3	3592	0.372202
GO:0042271	susceptibility to natural killer cell mediated cytotoxicity	biological_process	9	ENSGALT00000057839;ENSGALT00000066785	2	1487	3	3592	0.372202
GO:0034987	immunoglobulin receptor binding	molecular_function	6	ENSGALT00000066785;ENSGALT00000057839	2	1487	3	3592	0.372202
GO:1901409	positive regulation of phosphorylation of RNA polymerase II C-terminal domain	biological_process	11	ENSGALT00000019931;ENSGALT00000037233	2	1487	3	3592	0.372202
GO:0032050	clathrin heavy chain binding	molecular_function	6	ENSGALT00000006449;ENSGALT00000024737	2	1487	3	3592	0.372202
GO:0060996	dendritic spine development	biological_process	5	ENSGALT00000010668;ENSGALT00000007553	2	1487	3	3592	0.372202
GO:0008409	5'-3' exonuclease activity	molecular_function	8	ENSGALT00000065146;ENSGALT00000022573	2	1487	3	3592	0.372202
GO:2000647	negative regulation of stem cell proliferation	biological_process	8	ENSGALT00000023014;ENSGALT00000084705	2	1487	3	3592	0.372202
GO:0051451	myoblast migration	biological_process	8	ENSGALT00000036842;ENSGALT00000023900	2	1487	3	3592	0.372202
GO:0010997	anaphase-promoting complex binding	molecular_function	5	ENSGALT00000009864;ENSGALT00000003698	2	1487	3	3592	0.372202
GO:0090647	modulation of age-related behavioral decline	biological_process	5	ENSGALT00000036803;ENSGALT00000001896	2	1487	3	3592	0.372202
GO:0019215	intermediate filament binding	molecular_function	5	ENSGALT00000050002;ENSGALT00000021059	2	1487	3	3592	0.372202
GO:0030983	mismatched DNA binding	molecular_function	8	ENSGALT00000014573;ENSGALT00000052099	2	1487	3	3592	0.372202
GO:0010942	positive regulation of cell death	biological_process	7	ENSGALT00000024328;ENSGALT00000027478	2	1487	3	3592	0.372202
GO:0099738	cell cortex region	cellular_component	8	ENSGALT00000066806;ENSGALT00000013655	2	1487	3	3592	0.372202
GO:0043983	histone H4-K12 acetylation	biological_process	12	ENSGALT00000026992;ENSGALT00000023343	2	1487	3	3592	0.372202
GO:0010826	negative regulation of centrosome duplication	biological_process	10	ENSGALT00000089096;ENSGALT00000075861	2	1487	3	3592	0.372202
GO:0052689	carboxylic ester hydrolase activity	molecular_function	6	ENSGALT00000052772;ENSGALT00000027978	2	1487	3	3592	0.372202
GO:0070509	calcium ion import	biological_process	11	ENSGALT00000020734;ENSGALT00000080819	2	1487	3	3592	0.372202
GO:0045055	regulated exocytosis	biological_process	8	ENSGALT00000000866;ENSGALT00000033559	2	1487	3	3592	0.372202
GO:0061298	retina vasculature development in camera-type eye	biological_process	7	ENSGALT00000009945;ENSGALT00000009189	2	1487	3	3592	0.372202
GO:0090336	positive regulation of brown fat cell differentiation	biological_process	9	ENSGALT00000005650;ENSGALT00000043839	2	1487	3	3592	0.372202
GO:0006930	substrate-dependent cell migration, cell extension	biological_process	8	ENSGALT00000012477;ENSGALT00000070557	2	1487	3	3592	0.372202
GO:0030193	regulation of blood coagulation	biological_process	7	ENSGALT00000004255;ENSGALT00000078399	2	1487	3	3592	0.372202
GO:0032049	cardiolipin biosynthetic process	biological_process	11	ENSGALT00000007907;ENSGALT00000011630	2	1487	3	3592	0.372202
GO:0001678	cellular glucose homeostasis	biological_process	9	ENSGALT00000001004;ENSGALT00000005424	2	1487	3	3592	0.372202
GO:0008429	phosphatidylethanolamine binding	molecular_function	6	ENSGALT00000009081;ENSGALT00000065809	2	1487	3	3592	0.372202
GO:0032471	negative regulation of endoplasmic reticulum calcium ion concentration	biological_process	13	ENSGALT00000019958;ENSGALT00000088734	2	1487	3	3592	0.372202
GO:0005736	RNA polymerase I complex	cellular_component	7	ENSGALT00000086636;ENSGALT00000017661	2	1487	3	3592	0.372202
GO:0050796	regulation of insulin secretion	biological_process	10	ENSGALT00000017723;ENSGALT00000071457	2	1487	3	3592	0.372202
GO:0009263	deoxyribonucleotide biosynthetic process	biological_process	10	ENSGALT00000028034;ENSGALT00000026525	2	1487	3	3592	0.372202
GO:0031214	biomineral tissue development	biological_process	6	ENSGALT00000063533;ENSGALT00000054713	2	1487	3	3592	0.372202
GO:0048500	signal recognition particle	cellular_component	6	ENSGALT00000015631;ENSGALT00000000294	2	1487	3	3592	0.372202
GO:0031224	intrinsic component of membrane	cellular_component	4	ENSGALT00000019912;ENSGALT00000070557	2	1487	3	3592	0.372202
GO:0016079	synaptic vesicle exocytosis	biological_process	9	ENSGALT00000059750;ENSGALT00000003394	2	1487	3	3592	0.372202
GO:0043535	regulation of blood vessel endothelial cell migration	biological_process	10	ENSGALT00000009081;ENSGALT00000065809	2	1487	3	3592	0.372202
GO:0071380	cellular response to prostaglandin E stimulus	biological_process	8	ENSGALT00000089330;ENSGALT00000037443	2	1487	3	3592	0.372202
GO:0050718	positive regulation of interleukin-1 beta secretion	biological_process	10	ENSGALT00000070747;ENSGALT00000062863	2	1487	3	3592	0.372202
GO:0006012	galactose metabolic process	biological_process	8	ENSGALT00000013750;ENSGALT00000003634	2	1487	3	3592	0.372202
GO:0051220	cytoplasmic sequestering of protein	biological_process	6	ENSGALT00000044506;ENSGALT00000061540	2	1487	3	3592	0.372202
GO:0043596	nuclear replication fork	cellular_component	7	ENSGALT00000016121;ENSGALT00000025012	2	1487	3	3592	0.372202
GO:0008821	crossover junction endodeoxyribonuclease activity	molecular_function	10	ENSGALT00000012444;ENSGALT00000089233	2	1487	3	3592	0.372202
GO:0090267	positive regulation of mitotic cell cycle spindle assembly checkpoint	biological_process	9	ENSGALT00000023897;ENSGALT00000027172	2	1487	3	3592	0.372202
GO:0019226	transmission of nerve impulse	biological_process	5	ENSGALT00000042721;ENSGALT00000006226	2	1487	3	3592	0.372202
GO:0043923	positive regulation by host of viral transcription	biological_process	10	ENSGALT00000001004;ENSGALT00000054579	2	1487	3	3592	0.372202
GO:0019212	phosphatase inhibitor activity	molecular_function	6	ENSGALT00000075671;ENSGALT00000007178	2	1487	3	3592	0.372202
GO:0031597	cytosolic proteasome complex	cellular_component	6	ENSGALT00000072558;ENSGALT00000086351	2	1487	3	3592	0.372202
GO:0008757	S-adenosylmethionine-dependent methyltransferase activity	molecular_function	7	ENSGALT00000021680;ENSGALT00000057979	2	1487	3	3592	0.372202
GO:0051606	detection of stimulus	biological_process	4	ENSGALT00000057839;ENSGALT00000066785	2	1487	3	3592	0.372202
GO:0002042	cell migration involved in sprouting angiogenesis	biological_process	11	ENSGALT00000067693;ENSGALT00000054880	2	1487	3	3592	0.372202
GO:0008544	epidermis development	biological_process	6	ENSGALT00000026634;ENSGALT00000002781	2	1487	3	3592	0.372202
GO:0019233	sensory perception of pain	biological_process	7	ENSGALT00000008364;ENSGALT00000009316	2	1487	3	3592	0.372202
GO:0051383	kinetochore organization	biological_process	6	ENSGALT00000037609;ENSGALT00000023897	2	1487	3	3592	0.372202
GO:0035265	organ growth	biological_process	4	ENSGALT00000009945;ENSGALT00000037704	2	1487	3	3592	0.372202
GO:0036444	calcium import into the mitochondrion	biological_process	13	ENSGALT00000019912;ENSGALT00000020734	2	1487	3	3592	0.372202
GO:0060527	prostate epithelial cord arborization involved in prostate glandular acinus morphogenesis	biological_process	9	ENSGALT00000089330;ENSGALT00000016200	2	1487	3	3592	0.372202
GO:0008589	regulation of smoothened signaling pathway	biological_process	8	ENSGALT00000088454;ENSGALT00000026634	2	1487	3	3592	0.372202
GO:0071953	elastic fiber	cellular_component	5	ENSGALT00000023014;ENSGALT00000084705	2	1487	3	3592	0.372202
GO:1905908	positive regulation of amyloid fibril formation	biological_process	9	ENSGALT00000001896;ENSGALT00000036803	2	1487	3	3592	0.372202
GO:0042276	error-prone translesion synthesis	biological_process	11	ENSGALT00000007392;ENSGALT00000064280	2	1487	3	3592	0.372202
GO:0045132	meiotic chromosome segregation	biological_process	6	ENSGALT00000037609;ENSGALT00000037767	2	1487	3	3592	0.372202
GO:0072513	positive regulation of secondary heart field cardioblast proliferation	biological_process	11	ENSGALT00000074711;ENSGALT00000044254	2	1487	3	3592	0.372202
GO:1902882	regulation of response to oxidative stress	biological_process	7	ENSGALT00000069960;ENSGALT00000086452	2	1487	3	3592	0.372202
GO:0043522	leucine zipper domain binding	molecular_function	7	ENSGALT00000081521;ENSGALT00000008707	2	1487	3	3592	0.372202
GO:0030131	clathrin adaptor complex	cellular_component	7	ENSGALT00000010998;ENSGALT00000006998	2	1487	3	3592	0.372202
GO:0042490	mechanoreceptor differentiation	biological_process	7	ENSGALT00000073257;ENSGALT00000056594	2	1487	3	3592	0.372202
GO:0039536	negative regulation of RIG-I signaling pathway	biological_process	9	ENSGALT00000001295;ENSGALT00000089593	2	1487	3	3592	0.372202
GO:0051563	smooth endoplasmic reticulum calcium ion homeostasis	biological_process	13	ENSGALT00000001896;ENSGALT00000036803	2	1487	3	3592	0.372202
GO:0046599	regulation of centriole replication	biological_process	10	ENSGALT00000027693;ENSGALT00000089096	2	1487	3	3592	0.372202
GO:0031595	nuclear proteasome complex	cellular_component	6	ENSGALT00000072558;ENSGALT00000086351	2	1487	3	3592	0.372202
GO:0032469	endoplasmic reticulum calcium ion homeostasis	biological_process	12	ENSGALT00000067504;ENSGALT00000087059	2	1487	3	3592	0.372202
GO:0031996	thioesterase binding	molecular_function	6	ENSGALT00000006350;ENSGALT00000011552	2	1487	3	3592	0.372202
GO:0060766	negative regulation of androgen receptor signaling pathway	biological_process	10	ENSGALT00000089330;ENSGALT00000062999	2	1487	3	3592	0.372202
GO:0061890	positive regulation of astrocyte activation	biological_process	13	ENSGALT00000001896;ENSGALT00000036803	2	1487	3	3592	0.372202
GO:0034453	microtubule anchoring	biological_process	8	ENSGALT00000006306;ENSGALT00000004476	2	1487	3	3592	0.372202
GO:0060219	camera-type eye photoreceptor cell differentiation	biological_process	9	ENSGALT00000086129;ENSGALT00000017348	2	1487	3	3592	0.372202
GO:0004712	protein serine/threonine/tyrosine kinase activity	molecular_function	8	ENSGALT00000037443;ENSGALT00000009945	2	1487	3	3592	0.372202
GO:0070847	core mediator complex	cellular_component	7	ENSGALT00000044498;ENSGALT00000027455	2	1487	3	3592	0.372202
GO:0042573	retinoic acid metabolic process	biological_process	11	ENSGALT00000045442;ENSGALT00000084591	2	1487	3	3592	0.372202
GO:0001655	urogenital system development	biological_process	6	ENSGALT00000008749;ENSGALT00000007553	2	1487	3	3592	0.372202
GO:0032094	response to food	biological_process	7	ENSGALT00000006519;ENSGALT00000037443	2	1487	3	3592	0.372202
GO:0001652	granular component	cellular_component	7	ENSGALT00000048338;ENSGALT00000089096	2	1487	3	3592	0.372202
GO:0016818	hydrolase activity, acting on acid anhydrides, in phosphorus-containing anhydrides	molecular_function	6	ENSGALT00000013737;ENSGALT00000016121	2	1487	3	3592	0.372202
GO:0006924	activation-induced cell death of T cells	biological_process	10	ENSGALT00000024329;ENSGALT00000037443	2	1487	3	3592	0.372202
GO:0035249	synaptic transmission, glutamatergic	biological_process	10	ENSGALT00000023646;ENSGALT00000003394	2	1487	3	3592	0.372202
GO:0004864	protein phosphatase inhibitor activity	molecular_function	7	ENSGALT00000062173;ENSGALT00000014468	2	1487	3	3592	0.372202
GO:0071310	cellular response to organic substance	biological_process	6	ENSGALT00000060485;ENSGALT00000012217	2	1487	3	3592	0.372202
GO:0007254	JNK cascade	biological_process	13	ENSGALT00000070747;ENSGALT00000060485	2	1487	3	3592	0.372202
GO:0003272	endocardial cushion formation	biological_process	5	ENSGALT00000026276;ENSGALT00000064440	2	1487	3	3592	0.372202
GO:0030296	protein tyrosine kinase activator activity	molecular_function	8	ENSGALT00000055115;ENSGALT00000014182	2	1487	3	3592	0.372202
GO:0031091	platelet alpha granule	cellular_component	9	ENSGALT00000006650;ENSGALT00000018261	2	1487	3	3592	0.372202
GO:0022414	reproductive process	biological_process	3	ENSGALT00000055938;ENSGALT00000062293	2	1487	3	3592	0.372202
GO:0006910	phagocytosis, recognition	biological_process	5	ENSGALT00000070472;ENSGALT00000030930	2	1487	3	3592	0.372202
GO:1901981	phosphatidylinositol phosphate binding	molecular_function	7	ENSGALT00000054103;ENSGALT00000009321	2	1487	3	3592	0.372202
GO:0021545	cranial nerve development	biological_process	6	ENSGALT00000010668;ENSGALT00000055115	2	1487	3	3592	0.372202
GO:0070273	phosphatidylinositol-4-phosphate binding	molecular_function	8	ENSGALT00000018238;ENSGALT00000087579	2	1487	3	3592	0.372202
GO:0098821	BMP receptor activity	molecular_function	10	ENSGALT00000037806;ENSGALT00000083433	2	1487	3	3592	0.372202
GO:0045815	positive regulation of gene expression, epigenetic	biological_process	9	ENSGALT00000069960;ENSGALT00000086452	2	1487	3	3592	0.372202
GO:0032433	filopodium tip	cellular_component	6	ENSGALT00000070540;ENSGALT00000010668	2	1487	3	3592	0.372202
GO:0006402	mRNA catabolic process	biological_process	10	ENSGALT00000019584;ENSGALT00000004886	2	1487	3	3592	0.372202
GO:0008250	oligosaccharyltransferase complex	cellular_component	7	ENSGALT00000048785;ENSGALT00000085747	2	1487	3	3592	0.372202
GO:0031465	Cul4B-RING E3 ubiquitin ligase complex	cellular_component	8	ENSGALT00000051753;ENSGALT00000015990	2	1487	3	3592	0.372202
GO:0033128	negative regulation of histone phosphorylation	biological_process	11	ENSGALT00000069960;ENSGALT00000086452	2	1487	3	3592	0.372202
GO:0033276	transcription factor TFTC complex	cellular_component	8	ENSGALT00000053963;ENSGALT00000087023	2	1487	3	3592	0.372202
GO:0007176	regulation of epidermal growth factor-activated receptor activity	biological_process	9	ENSGALT00000036803;ENSGALT00000001896	2	1487	3	3592	0.372202
GO:0051984	positive regulation of chromosome segregation	biological_process	7	ENSGALT00000026569;ENSGALT00000024394	2	1487	3	3592	0.372202
GO:0021670	lateral ventricle development	biological_process	5	ENSGALT00000008364;ENSGALT00000003977	2	1487	3	3592	0.372202
GO:1900748	positive regulation of vascular endothelial growth factor signaling pathway	biological_process	9	ENSGALT00000054880;ENSGALT00000018988	2	1487	3	3592	0.372202
GO:0036342	post-anal tail morphogenesis	biological_process	5	ENSGALT00000070540;ENSGALT00000070747	2	1487	3	3592	0.372202
GO:1903980	positive regulation of microglial cell activation	biological_process	9	ENSGALT00000036803;ENSGALT00000001896	2	1487	3	3592	0.372202
GO:0046849	bone remodeling	biological_process	5	ENSGALT00000046092;ENSGALT00000075258	2	1487	3	3592	0.372202
GO:0034394	protein localization to cell surface	biological_process	7	ENSGALT00000009600;ENSGALT00000075185	2	1487	3	3592	0.372202
GO:1904781	positive regulation of protein localization to centrosome	biological_process	7	ENSGALT00000021097;ENSGALT00000048919	2	1487	3	3592	0.372202
GO:0090102	cochlea development	biological_process	5	ENSGALT00000087792;ENSGALT00000086153	2	1487	3	3592	0.372202
GO:0048407	platelet-derived growth factor binding	molecular_function	6	ENSGALT00000059123;ENSGALT00000009189	2	1487	3	3592	0.372202
GO:0045056	transcytosis	biological_process	7	ENSGALT00000000866;ENSGALT00000025171	2	1487	3	3592	0.372202
GO:0030510	regulation of BMP signaling pathway	biological_process	10	ENSGALT00000083433;ENSGALT00000037806	2	1487	3	3592	0.372202
GO:0000176	nuclear exosome (RNase complex)	cellular_component	6	ENSGALT00000003816;ENSGALT00000027368	2	1487	3	3592	0.372202
GO:0004198	calcium-dependent cysteine-type endopeptidase activity	molecular_function	9	ENSGALT00000048340;ENSGALT00000084352	2	1487	3	3592	0.372202
GO:1902750	negative regulation of cell cycle G2/M phase transition	biological_process	10	ENSGALT00000086452;ENSGALT00000069960	2	1487	3	3592	0.372202
GO:0030042	actin filament depolymerization	biological_process	8	ENSGALT00000014113;ENSGALT00000016285	2	1487	3	3592	0.372202
GO:0017124	SH3 domain binding	molecular_function	6	ENSGALT00000005940;ENSGALT00000054103;ENSGALT00000006164;ENSGALT00000024321;ENSGALT00000071618;ENSGALT00000063442	6	1487	12	3592	0.372234
GO:0048565	digestive tract development	biological_process	6	ENSGALT00000057481;ENSGALT00000010518;ENSGALT00000073660;ENSGALT00000060385;ENSGALT00000075787;ENSGALT00000015275	6	1487	12	3592	0.372234
GO:1904874	positive regulation of telomerase RNA localization to Cajal body	biological_process	6	ENSGALT00000009542;ENSGALT00000083348;ENSGALT00000038789;ENSGALT00000084547;ENSGALT00000084666;ENSGALT00000012646	6	1487	12	3592	0.372234
GO:0048008	platelet-derived growth factor receptor signaling pathway	biological_process	8	ENSGALT00000009189;ENSGALT00000084821;ENSGALT00000006599;ENSGALT00000015275;ENSGALT00000006164;ENSGALT00000030073	6	1487	12	3592	0.372234
GO:0050885	neuromuscular process controlling balance	biological_process	7	ENSGALT00000006164;ENSGALT00000049307;ENSGALT00000004939;ENSGALT00000036803;ENSGALT00000010819;ENSGALT00000001896	6	1487	12	3592	0.372234
GO:0030509	BMP signaling pathway	biological_process	10	ENSGALT00000037806;ENSGALT00000009945;ENSGALT00000083433;ENSGALT00000024669;ENSGALT00000013684;ENSGALT00000054579	6	1487	12	3592	0.372234
GO:0001503	ossification	biological_process	4	ENSGALT00000055066;ENSGALT00000013684;ENSGALT00000069744;ENSGALT00000057050;ENSGALT00000008796;ENSGALT00000066923	6	1487	12	3592	0.372234
GO:0007286	spermatid development	biological_process	6	ENSGALT00000090074;ENSGALT00000054838;ENSGALT00000084287;ENSGALT00000017699;ENSGALT00000019330;ENSGALT00000021325	6	1487	12	3592	0.372234
GO:0034220	ion transmembrane transport	biological_process	7	ENSGALT00000006545;ENSGALT00000025934;ENSGALT00000015138;ENSGALT00000013171;ENSGALT00000006519;ENSGALT00000055980	6	1487	12	3592	0.372234
GO:0030032	lamellipodium assembly	biological_process	8	ENSGALT00000006424;ENSGALT00000082645;ENSGALT00000004255;ENSGALT00000027626;ENSGALT00000011552;ENSGALT00000086979	6	1487	12	3592	0.372234
GO:0035267	NuA4 histone acetyltransferase complex	cellular_component	9	ENSGALT00000085271;ENSGALT00000014681;ENSGALT00000009542;ENSGALT00000039568;ENSGALT00000089372;ENSGALT00000089197	6	1487	12	3592	0.372234
GO:0043065	positive regulation of apoptotic process	biological_process	9	ENSGALT00000084591;ENSGALT00000067693;ENSGALT00000023343;ENSGALT00000022585;ENSGALT00000017125;ENSGALT00000086757;ENSGALT00000005512;ENSGALT00000017873;ENSGALT00000072864;ENSGALT00000060385;ENSGALT00000026517;ENSGALT00000002281;ENSGALT00000006164;ENSGALT00000020164;ENSGALT00000065809;ENSGALT00000050090;ENSGALT00000061540;ENSGALT00000012646;ENSGALT00000056594;ENSGALT00000047776;ENSGALT00000009081;…	32	1487	73	3592	0.377159
GO:0032091	negative regulation of protein binding	biological_process	7	ENSGALT00000025171;ENSGALT00000004476;ENSGALT00000089197;ENSGALT00000089372;ENSGALT00000019620;ENSGALT00000085271;ENSGALT00000077166;ENSGALT00000036842;ENSGALT00000052099	9	1487	19	3592	0.37927
GO:0032956	regulation of actin cytoskeleton organization	biological_process	7	ENSGALT00000036842;ENSGALT00000071491;ENSGALT00000024844;ENSGALT00000051041;ENSGALT00000006164;ENSGALT00000083257;ENSGALT00000034001;ENSGALT00000082645;ENSGALT00000089943	9	1487	19	3592	0.37927
GO:0003690	double-stranded DNA binding	molecular_function	7	ENSGALT00000017361;ENSGALT00000001004;ENSGALT00000014573;ENSGALT00000083249;ENSGALT00000027172;ENSGALT00000052099;ENSGALT00000017483;ENSGALT00000070280;ENSGALT00000027945	9	1487	19	3592	0.37927
GO:0035023	regulation of Rho protein signal transduction	biological_process	11	ENSGALT00000026373;ENSGALT00000027285;ENSGALT00000004255;ENSGALT00000010819;ENSGALT00000056051;ENSGALT00000027999;ENSGALT00000001585;ENSGALT00000004088;ENSGALT00000016857	9	1487	19	3592	0.37927
GO:0016605	PML body	cellular_component	8	ENSGALT00000004849;ENSGALT00000081521;ENSGALT00000052099;ENSGALT00000062999;ENSGALT00000077442;ENSGALT00000070280;ENSGALT00000024394;ENSGALT00000026569;ENSGALT00000001864	9	1487	19	3592	0.37927
GO:0019894	kinesin binding	molecular_function	6	ENSGALT00000004104;ENSGALT00000045568;ENSGALT00000026373;ENSGALT00000056051;ENSGALT00000085271;ENSGALT00000089197;ENSGALT00000052915;ENSGALT00000001687;ENSGALT00000089372	9	1487	19	3592	0.37927
GO:0016192	vesicle-mediated transport	biological_process	6	ENSGALT00000012181;ENSGALT00000024737;ENSGALT00000010998;ENSGALT00000006998;ENSGALT00000084986;ENSGALT00000004991;ENSGALT00000003691;ENSGALT00000016127;ENSGALT00000078399;ENSGALT00000021577;ENSGALT00000015148;ENSGALT00000082024;ENSGALT00000012021;ENSGALT00000008592;ENSGALT00000005867	15	1487	33	3592	0.37967
GO:0003713	transcription coactivator activity	molecular_function	5	ENSGALT00000020916;ENSGALT00000001637;ENSGALT00000005834;ENSGALT00000003362;ENSGALT00000053963;ENSGALT00000087023;ENSGALT00000056828;ENSGALT00000024398;ENSGALT00000089096;ENSGALT00000015954;ENSGALT00000058242;ENSGALT00000027799;ENSGALT00000073660;ENSGALT00000023343;ENSGALT00000002623	15	1487	33	3592	0.37967
GO:0000287	magnesium ion binding	molecular_function	7	ENSGALT00000006164;ENSGALT00000005189;ENSGALT00000026780;ENSGALT00000076711;ENSGALT00000014333;ENSGALT00000087610;ENSGALT00000001687;ENSGALT00000052099;ENSGALT00000014573;ENSGALT00000052915;ENSGALT00000053468;ENSGALT00000012849;ENSGALT00000072864;ENSGALT00000008119;ENSGALT00000067710;ENSGALT00000025559;ENSGALT00000052147;ENSGALT00000018703;ENSGALT00000014027;ENSGALT00000014698;ENSGALT00000009864;…	26	1487	59	3592	0.384728
GO:0006351	transcription, DNA-templated	biological_process	8	ENSGALT00000062999;ENSGALT00000045018;ENSGALT00000007392;ENSGALT00000038017;ENSGALT00000089933;ENSGALT00000070388;ENSGALT00000003200;ENSGALT00000080706;ENSGALT00000089276;ENSGALT00000086677;ENSGALT00000053040;ENSGALT00000089894;ENSGALT00000037233;ENSGALT00000085637;ENSGALT00000019931;ENSGALT00000017661;ENSGALT00000088824;ENSGALT00000009622;ENSGALT00000060399;ENSGALT00000073609;ENSGALT00000001864;…	50	1487	116	3592	0.386693
GO:0043005	neuron projection	cellular_component	5	ENSGALT00000087655;ENSGALT00000068150;ENSGALT00000009020;ENSGALT00000009600;ENSGALT00000023918;ENSGALT00000005637;ENSGALT00000004407;ENSGALT00000059750;ENSGALT00000089288;ENSGALT00000060485;ENSGALT00000061731;ENSGALT00000065466;ENSGALT00000081675;ENSGALT00000061521;ENSGALT00000001896;ENSGALT00000012977;ENSGALT00000023607;ENSGALT00000025123;ENSGALT00000046359;ENSGALT00000089383;ENSGALT00000036803;…	23	1487	52	3592	0.388599
GO:0043588	skin development	biological_process	6	ENSGALT00000013142;ENSGALT00000057481;ENSGALT00000059123;ENSGALT00000060385;ENSGALT00000057441	5	1487	10	3592	0.402219
GO:0031252	cell leading edge	cellular_component	4	ENSGALT00000006164;ENSGALT00000082645;ENSGALT00000087655;ENSGALT00000083582;ENSGALT00000089288	5	1487	10	3592	0.402219
GO:0009966	regulation of signal transduction	biological_process	7	ENSGALT00000067005;ENSGALT00000009945;ENSGALT00000083433;ENSGALT00000043469;ENSGALT00000037806	5	1487	10	3592	0.402219
GO:0032088	negative regulation of NF-kappaB transcription factor activity	biological_process	7	ENSGALT00000013485;ENSGALT00000025123;ENSGALT00000048403;ENSGALT00000014515;ENSGALT00000054629	5	1487	10	3592	0.402219
GO:0030097	hemopoiesis	biological_process	7	ENSGALT00000025559;ENSGALT00000089330;ENSGALT00000006599;ENSGALT00000075752;ENSGALT00000013684	5	1487	10	3592	0.402219
GO:0060326	cell chemotaxis	biological_process	6	ENSGALT00000010668;ENSGALT00000017483;ENSGALT00000009189;ENSGALT00000054579;ENSGALT00000001585	5	1487	10	3592	0.402219
GO:0016050	vesicle organization	biological_process	6	ENSGALT00000033264;ENSGALT00000090314;ENSGALT00000009401;ENSGALT00000008801;ENSGALT00000087195	5	1487	10	3592	0.402219
GO:0030326	embryonic limb morphogenesis	biological_process	7	ENSGALT00000089810;ENSGALT00000084591;ENSGALT00000070747;ENSGALT00000005264;ENSGALT00000054579	5	1487	10	3592	0.402219
GO:0060079	excitatory postsynaptic potential	biological_process	7	ENSGALT00000009316;ENSGALT00000055980;ENSGALT00000015138;ENSGALT00000006519;ENSGALT00000000224	5	1487	10	3592	0.402219
GO:0007265	Ras protein signal transduction	biological_process	7	ENSGALT00000048105;ENSGALT00000019387;ENSGALT00000065809;ENSGALT00000009081;ENSGALT00000063299	5	1487	10	3592	0.402219
GO:0071353	cellular response to interleukin-4	biological_process	8	ENSGALT00000089918;ENSGALT00000054579;ENSGALT00000014401;ENSGALT00000088294;ENSGALT00000081510	5	1487	10	3592	0.402219
GO:0005801	cis-Golgi network	cellular_component	6	ENSGALT00000086153;ENSGALT00000027882;ENSGALT00000087792;ENSGALT00000016127;ENSGALT00000025171	5	1487	10	3592	0.402219
GO:0001837	epithelial to mesenchymal transition	biological_process	7	ENSGALT00000031945;ENSGALT00000070747;ENSGALT00000047776;ENSGALT00000054579;ENSGALT00000080352	5	1487	10	3592	0.402219
GO:0010976	positive regulation of neuron projection development	biological_process	11	ENSGALT00000039316;ENSGALT00000052497;ENSGALT00000070747;ENSGALT00000075780;ENSGALT00000024844	5	1487	10	3592	0.402219
GO:0005245	voltage-gated calcium channel activity	molecular_function	9	ENSGALT00000020749;ENSGALT00000079627;ENSGALT00000042721;ENSGALT00000006226;ENSGALT00000038132	5	1487	10	3592	0.402219
GO:0048538	thymus development	biological_process	7	ENSGALT00000006616;ENSGALT00000047776;ENSGALT00000002280;ENSGALT00000006164;ENSGALT00000089586	5	1487	10	3592	0.402219
GO:0006486	protein glycosylation	biological_process	9	ENSGALT00000048785;ENSGALT00000027298;ENSGALT00000039102;ENSGALT00000011148;ENSGALT00000008962;ENSGALT00000021583;ENSGALT00000084524;ENSGALT00000048337;ENSGALT00000001706;ENSGALT00000030044;ENSGALT00000014679	11	1487	24	3592	0.403124
GO:0045665	negative regulation of neuron differentiation	biological_process	10	ENSGALT00000081861;ENSGALT00000037704;ENSGALT00000062681;ENSGALT00000036803;ENSGALT00000002623;ENSGALT00000001896;ENSGALT00000054579;ENSGALT00000082769	8	1487	17	3592	0.404887
GO:0030178	negative regulation of Wnt signaling pathway	biological_process	9	ENSGALT00000089330;ENSGALT00000019620;ENSGALT00000008904;ENSGALT00000047717;ENSGALT00000001524;ENSGALT00000088391;ENSGALT00000012217;ENSGALT00000005977	8	1487	17	3592	0.404887
GO:0008081	phosphoric diester hydrolase activity	molecular_function	7	ENSGALT00000016784;ENSGALT00000037438;ENSGALT00000001830;ENSGALT00000009321;ENSGALT00000005954;ENSGALT00000017317;ENSGALT00000019550;ENSGALT00000044628	8	1487	17	3592	0.404887
GO:0007626	locomotory behavior	biological_process	4	ENSGALT00000054187;ENSGALT00000036803;ENSGALT00000016418;ENSGALT00000049307;ENSGALT00000009265;ENSGALT00000001896;ENSGALT00000009316;ENSGALT00000009404	8	1487	17	3592	0.404887
GO:0038002	endocrine signaling	biological_process	6	ENSGALT00000063299	1	1487	1	3592	0.413976
GO:0002204	somatic recombination of immunoglobulin genes involved in immune response	biological_process	7	ENSGALT00000014573	1	1487	1	3592	0.413976
GO:0031100	animal organ regeneration	biological_process	6	ENSGALT00000002623	1	1487	1	3592	0.413976
GO:2000793	cell proliferation involved in heart valve development	biological_process	4	ENSGALT00000064440	1	1487	1	3592	0.413976
GO:0042462	eye photoreceptor cell development	biological_process	8	ENSGALT00000039316	1	1487	1	3592	0.413976
GO:0060268	negative regulation of respiratory burst	biological_process	7	ENSGALT00000010819	1	1487	1	3592	0.413976
GO:0000154	rRNA modification	biological_process	12	ENSGALT00000022196	1	1487	1	3592	0.413976
GO:0004329	formate-tetrahydrofolate ligase activity	molecular_function	6	ENSGALT00000019249	1	1487	1	3592	0.413976
GO:0008272	sulfate transport	biological_process	9	ENSGALT00000078946	1	1487	1	3592	0.413976
GO:0045861	negative regulation of proteolysis	biological_process	9	ENSGALT00000037443	1	1487	1	3592	0.413976
GO:0004797	thymidine kinase activity	molecular_function	10	ENSGALT00000082171	1	1487	1	3592	0.413976
GO:0034502	protein localization to chromosome	biological_process	8	ENSGALT00000004849	1	1487	1	3592	0.413976
GO:0032302	MutSbeta complex	cellular_component	6	ENSGALT00000014573	1	1487	1	3592	0.413976
GO:0047134	protein-disulfide reductase activity	molecular_function	7	ENSGALT00000025326	1	1487	1	3592	0.413976
GO:0006707	cholesterol catabolic process	biological_process	9	ENSGALT00000020934	1	1487	1	3592	0.413976
GO:0010767	regulation of transcription from RNA polymerase II promoter in response to UV-induced DNA damage	biological_process	7	ENSGALT00000077386	1	1487	1	3592	0.413976
GO:0047837	D-xylose 1-dehydrogenase (NADP+) activity	molecular_function	7	ENSGALT00000040402	1	1487	1	3592	0.413976
GO:0097343	ripoptosome assembly	biological_process	7	ENSGALT00000037211	1	1487	1	3592	0.413976
GO:0035630	bone mineralization involved in bone maturation	biological_process	8	ENSGALT00000020816	1	1487	1	3592	0.413976
GO:0035102	PRC1 complex	cellular_component	7	ENSGALT00000023070	1	1487	1	3592	0.413976
GO:0070318	positive regulation of G0 to G1 transition	biological_process	9	ENSGALT00000002623	1	1487	1	3592	0.413976
GO:0034587	piRNA metabolic process	biological_process	10	ENSGALT00000003030	1	1487	1	3592	0.413976
GO:0042731	PH domain binding	molecular_function	6	ENSGALT00000075704	1	1487	1	3592	0.413976
GO:0070417	cellular response to cold	biological_process	6	ENSGALT00000078827	1	1487	1	3592	0.413976
GO:0010659	cardiac muscle cell apoptotic process	biological_process	9	ENSGALT00000018703	1	1487	1	3592	0.413976
GO:0009994	oocyte differentiation	biological_process	5	ENSGALT00000016526	1	1487	1	3592	0.413976
GO:0014015	positive regulation of gliogenesis	biological_process	10	ENSGALT00000008449	1	1487	1	3592	0.413976
GO:1902855	regulation of non-motile cilium assembly	biological_process	11	ENSGALT00000084287	1	1487	1	3592	0.413976
GO:0031871	proteinase activated receptor binding	molecular_function	7	ENSGALT00000021097	1	1487	1	3592	0.413976
GO:0003127	detection of nodal flow	biological_process	6	ENSGALT00000038132	1	1487	1	3592	0.413976
GO:0003073	regulation of systemic arterial blood pressure	biological_process	6	ENSGALT00000079087	1	1487	1	3592	0.413976
GO:1905244	regulation of modification of synaptic structure	biological_process	8	ENSGALT00000006164	1	1487	1	3592	0.413976
GO:0070390	transcription export complex 2	cellular_component	4	ENSGALT00000027172	1	1487	1	3592	0.413976
GO:0060313	negative regulation of blood vessel remodeling	biological_process	8	ENSGALT00000010819	1	1487	1	3592	0.413976
GO:1904526	regulation of microtubule binding	biological_process	7	ENSGALT00000000745	1	1487	1	3592	0.413976
GO:0000375	RNA splicing, via transesterification reactions	biological_process	11	ENSGALT00000006576	1	1487	1	3592	0.413976
GO:0033363	secretory granule organization	biological_process	7	ENSGALT00000008364	1	1487	1	3592	0.413976
GO:0004360	glutamine-fructose-6-phosphate transaminase (isomerizing) activity	molecular_function	8	ENSGALT00000073921	1	1487	1	3592	0.413976
GO:0042448	progesterone metabolic process	biological_process	8	ENSGALT00000033172	1	1487	1	3592	0.413976
GO:0021747	cochlear nucleus development	biological_process	6	ENSGALT00000075619	1	1487	1	3592	0.413976
GO:0072248	metanephric glomerular visceral epithelial cell differentiation	biological_process	8	ENSGALT00000032155	1	1487	1	3592	0.413976
GO:0019789	SUMO transferase activity	molecular_function	6	ENSGALT00000062999	1	1487	1	3592	0.413976
GO:0071219	cellular response to molecule of bacterial origin	biological_process	7	ENSGALT00000070747	1	1487	1	3592	0.413976
GO:2001034	positive regulation of double-strand break repair via nonhomologous end joining	biological_process	12	ENSGALT00000037786	1	1487	1	3592	0.413976
GO:0018423	protein C-terminal leucine carboxyl O-methyltransferase activity	molecular_function	10	ENSGALT00000033712	1	1487	1	3592	0.413976
GO:0004112	cyclic-nucleotide phosphodiesterase activity	molecular_function	8	ENSGALT00000019550	1	1487	1	3592	0.413976
GO:0043181	vacuolar sequestering	biological_process	5	ENSGALT00000049307	1	1487	1	3592	0.413976
GO:0051930	regulation of sensory perception of pain	biological_process	9	ENSGALT00000000224	1	1487	1	3592	0.413976
GO:0032874	positive regulation of stress-activated MAPK cascade	biological_process	12	ENSGALT00000031945	1	1487	1	3592	0.413976
GO:0004683	calmodulin-dependent protein kinase activity	molecular_function	9	ENSGALT00000009020	1	1487	1	3592	0.413976
GO:0010960	magnesium ion homeostasis	biological_process	10	ENSGALT00000082742	1	1487	1	3592	0.413976
GO:0042769	DNA damage response, detection of DNA damage	biological_process	7	ENSGALT00000028006	1	1487	1	3592	0.413976
GO:2000270	negative regulation of fibroblast apoptotic process	biological_process	10	ENSGALT00000089330	1	1487	1	3592	0.413976
GO:0007494	midgut development	biological_process	7	ENSGALT00000070747	1	1487	1	3592	0.413976
GO:0048631	regulation of skeletal muscle tissue growth	biological_process	7	ENSGALT00000037704	1	1487	1	3592	0.413976
GO:0038108	negative regulation of appetite by leptin-mediated signaling pathway	biological_process	12	ENSGALT00000084287	1	1487	1	3592	0.413976
GO:0061354	planar cell polarity pathway involved in pericardium morphogenesis	biological_process	11	ENSGALT00000070747	1	1487	1	3592	0.413976
GO:0000117	regulation of transcription involved in G2/M transition of mitotic cell cycle	biological_process	9	ENSGALT00000025518	1	1487	1	3592	0.413976
GO:0004394	heparan sulfate 2-O-sulfotransferase activity	molecular_function	8	ENSGALT00000044504	1	1487	1	3592	0.413976
GO:0055077	gap junction hemi-channel activity	molecular_function	8	ENSGALT00000062863	1	1487	1	3592	0.413976
GO:0021776	smoothened signaling pathway involved in spinal cord motor neuron cell fate specification	biological_process	8	ENSGALT00000013142	1	1487	1	3592	0.413976
GO:0005025	transforming growth factor beta receptor activity, type I	molecular_function	11	ENSGALT00000047776	1	1487	1	3592	0.413976
GO:0072498	embryonic skeletal joint development	biological_process	8	ENSGALT00000066923	1	1487	1	3592	0.413976
GO:0009258	10-formyltetrahydrofolate catabolic process	biological_process	10	ENSGALT00000020714	1	1487	1	3592	0.413976
GO:0071681	cellular response to indole-3-methanol	biological_process	7	ENSGALT00000073093	1	1487	1	3592	0.413976
GO:0016032	viral process	biological_process	6	ENSGALT00000021097	1	1487	1	3592	0.413976
GO:0009443	pyridoxal 5'-phosphate salvage	biological_process	9	ENSGALT00000053468	1	1487	1	3592	0.413976
GO:0097729	9+2 motile cilium	cellular_component	6	ENSGALT00000000745	1	1487	1	3592	0.413976
GO:0071672	negative regulation of smooth muscle cell chemotaxis	biological_process	10	ENSGALT00000067693	1	1487	1	3592	0.413976
GO:0090083	regulation of inclusion body assembly	biological_process	6	ENSGALT00000008552	1	1487	1	3592	0.413976
GO:0070234	positive regulation of T cell apoptotic process	biological_process	12	ENSGALT00000004733	1	1487	1	3592	0.413976
GO:0044458	motile cilium assembly	biological_process	8	ENSGALT00000024781	1	1487	1	3592	0.413976
GO:0010909	positive regulation of heparan sulfate proteoglycan biosynthetic process	biological_process	10	ENSGALT00000014436	1	1487	1	3592	0.413976
GO:0005412	glucose:sodium symporter activity	molecular_function	10	ENSGALT00000010884	1	1487	1	3592	0.413976
GO:0061833	protein localization to tricellular tight junction	biological_process	7	ENSGALT00000060485	1	1487	1	3592	0.413976
GO:0007343	egg activation	biological_process	5	ENSGALT00000019431	1	1487	1	3592	0.413976
GO:0060670	branching involved in labyrinthine layer morphogenesis	biological_process	5	ENSGALT00000071736	1	1487	1	3592	0.413976
GO:0061537	glycine secretion, neurotransmission	biological_process	7	ENSGALT00000082874	1	1487	1	3592	0.413976
GO:0070411	I-SMAD binding	molecular_function	6	ENSGALT00000047776	1	1487	1	3592	0.413976
GO:0098976	excitatory chemical synaptic transmission	biological_process	10	ENSGALT00000081675	1	1487	1	3592	0.413976
GO:0051310	metaphase plate congression	biological_process	8	ENSGALT00000023897	1	1487	1	3592	0.413976
GO:0035239	tube morphogenesis	biological_process	5	ENSGALT00000080352	1	1487	1	3592	0.413976
GO:0052929	ATP:3'-cytidine-cytidine-tRNA adenylyltransferase activity	molecular_function	11	ENSGALT00000085716	1	1487	1	3592	0.413976
GO:0001988	positive regulation of heart rate involved in baroreceptor response to decreased systemic arterial blood pressure	biological_process	11	ENSGALT00000006519	1	1487	1	3592	0.413976
GO:0009452	7-methylguanosine RNA capping	biological_process	11	ENSGALT00000024757	1	1487	1	3592	0.413976
GO:0061355	Wnt protein secretion	biological_process	11	ENSGALT00000018328	1	1487	1	3592	0.413976
GO:0003207	cardiac chamber formation	biological_process	5	ENSGALT00000064440	1	1487	1	3592	0.413976
GO:0014037	Schwann cell differentiation	biological_process	7	ENSGALT00000055115	1	1487	1	3592	0.413976
GO:1901707	leptomycin B binding	molecular_function	6	ENSGALT00000062681	1	1487	1	3592	0.413976
GO:0065002	intracellular protein transmembrane transport	biological_process	11	ENSGALT00000010819	1	1487	1	3592	0.413976
GO:0035339	SPOTS complex	cellular_component	9	ENSGALT00000021979	1	1487	1	3592	0.413976
GO:0030200	heparan sulfate proteoglycan catabolic process	biological_process	10	ENSGALT00000078804	1	1487	1	3592	0.413976
GO:0036500	ATF6-mediated unfolded protein response	biological_process	6	ENSGALT00000026423	1	1487	1	3592	0.413976
GO:0034362	low-density lipoprotein particle	cellular_component	5	ENSGALT00000043680	1	1487	1	3592	0.413976
GO:0045054	constitutive secretory pathway	biological_process	8	ENSGALT00000000866	1	1487	1	3592	0.413976
GO:0004363	glutathione synthase activity	molecular_function	7	ENSGALT00000005189	1	1487	1	3592	0.413976
GO:0043519	regulation of myosin II filament organization	biological_process	8	ENSGALT00000081521	1	1487	1	3592	0.413976
GO:0008347	glial cell migration	biological_process	7	ENSGALT00000031945	1	1487	1	3592	0.413976
GO:0033387	putrescine biosynthetic process from ornithine	biological_process	11	ENSGALT00000026527	1	1487	1	3592	0.413976
GO:0032139	dinucleotide insertion or deletion binding	molecular_function	10	ENSGALT00000014573	1	1487	1	3592	0.413976
GO:0051885	positive regulation of timing of anagen	biological_process	10	ENSGALT00000070747	1	1487	1	3592	0.413976
GO:0003401	axis elongation	biological_process	6	ENSGALT00000070747	1	1487	1	3592	0.413976
GO:1903348	positive regulation of bicellular tight junction assembly	biological_process	8	ENSGALT00000013347	1	1487	1	3592	0.413976
GO:0071603	endothelial cell-cell adhesion	biological_process	7	ENSGALT00000023900	1	1487	1	3592	0.413976
GO:0017059	serine C-palmitoyltransferase complex	cellular_component	8	ENSGALT00000021979	1	1487	1	3592	0.413976
GO:0097680	double-strand break repair via classical nonhomologous end joining	biological_process	11	ENSGALT00000037980	1	1487	1	3592	0.413976
GO:0071266	'de novo' L-methionine biosynthetic process	biological_process	13	ENSGALT00000018492	1	1487	1	3592	0.413976
GO:0033227	dsRNA transport	biological_process	10	ENSGALT00000085684	1	1487	1	3592	0.413976
GO:0042975	peroxisome proliferator activated receptor binding	molecular_function	6	ENSGALT00000002623	1	1487	1	3592	0.413976
GO:1900753	doxorubicin transport	biological_process	9	ENSGALT00000083523	1	1487	1	3592	0.413976
GO:0006356	regulation of transcription by RNA polymerase I	biological_process	9	ENSGALT00000002623	1	1487	1	3592	0.413976
GO:0010817	regulation of hormone levels	biological_process	5	ENSGALT00000008449	1	1487	1	3592	0.413976
GO:1904645	response to amyloid-beta	biological_process	8	ENSGALT00000006519	1	1487	1	3592	0.413976
GO:0097035	regulation of membrane lipid distribution	biological_process	6	ENSGALT00000004733	1	1487	1	3592	0.413976
GO:1990134	epithelial cell apoptotic process involved in palatal shelf morphogenesis	biological_process	9	ENSGALT00000021553	1	1487	1	3592	0.413976
GO:0003093	regulation of glomerular filtration	biological_process	8	ENSGALT00000000224	1	1487	1	3592	0.413976
GO:2000019	negative regulation of male gonad development	biological_process	8	ENSGALT00000080352	1	1487	1	3592	0.413976
GO:0060382	regulation of DNA strand elongation	biological_process	9	ENSGALT00000001004	1	1487	1	3592	0.413976
GO:0002076	osteoblast development	biological_process	6	ENSGALT00000008796	1	1487	1	3592	0.413976
GO:0036312	phosphatidylinositol 3-kinase regulatory subunit binding	molecular_function	6	ENSGALT00000005424	1	1487	1	3592	0.413976
GO:0000033	alpha-1,3-mannosyltransferase activity	molecular_function	8	ENSGALT00000030044	1	1487	1	3592	0.413976
GO:0009414	response to water deprivation	biological_process	5	ENSGALT00000031799	1	1487	1	3592	0.413976
GO:0021846	cell proliferation in forebrain	biological_process	5	ENSGALT00000003408	1	1487	1	3592	0.413976
GO:0110008	ncRNA deadenylation	biological_process	10	ENSGALT00000004886	1	1487	1	3592	0.413976
GO:1902187	negative regulation of viral release from host cell	biological_process	7	ENSGALT00000027478	1	1487	1	3592	0.413976
GO:0097499	protein localization to non-motile cilium	biological_process	9	ENSGALT00000088454	1	1487	1	3592	0.413976
GO:0050929	induction of negative chemotaxis	biological_process	10	ENSGALT00000067693	1	1487	1	3592	0.413976
GO:0072061	inner medullary collecting duct development	biological_process	7	ENSGALT00000057441	1	1487	1	3592	0.413976
GO:0051353	positive regulation of oxidoreductase activity	biological_process	7	ENSGALT00000006164	1	1487	1	3592	0.413976
GO:0072070	loop of Henle development	biological_process	8	ENSGALT00000037704	1	1487	1	3592	0.413976
GO:0060112	generation of ovulation cycle rhythm	biological_process	5	ENSGALT00000006519	1	1487	1	3592	0.413976
GO:0035241	protein-arginine omega-N monomethyltransferase activity	molecular_function	9	ENSGALT00000021680	1	1487	1	3592	0.413976
GO:0097178	ruffle assembly	biological_process	8	ENSGALT00000016857	1	1487	1	3592	0.413976
GO:0070369	beta-catenin-TCF7L2 complex	cellular_component	5	ENSGALT00000014436	1	1487	1	3592	0.413976
GO:0017089	intermembrane glycolipid transporter activity	molecular_function	5	ENSGALT00000018238	1	1487	1	3592	0.413976
GO:0050807	regulation of synapse organization	biological_process	7	ENSGALT00000009265	1	1487	1	3592	0.413976
GO:1905206	positive regulation of hydrogen peroxide-induced cell death	biological_process	10	ENSGALT00000037211	1	1487	1	3592	0.413976
GO:0003823	antigen binding	molecular_function	4	ENSGALT00000075242	1	1487	1	3592	0.413976
GO:2000110	negative regulation of macrophage apoptotic process	biological_process	11	ENSGALT00000043680	1	1487	1	3592	0.413976
GO:2000095	regulation of Wnt signaling pathway, planar cell polarity pathway	biological_process	9	ENSGALT00000019620	1	1487	1	3592	0.413976
GO:0071439	clathrin complex	cellular_component	6	ENSGALT00000024737	1	1487	1	3592	0.413976
GO:0007084	mitotic nuclear envelope reassembly	biological_process	8	ENSGALT00000004583	1	1487	1	3592	0.413976
GO:0009992	cellular water homeostasis	biological_process	8	ENSGALT00000008499	1	1487	1	3592	0.413976
GO:0042572	retinol metabolic process	biological_process	11	ENSGALT00000084591	1	1487	1	3592	0.413976
GO:0043371	negative regulation of CD4-positive, alpha-beta T cell differentiation	biological_process	12	ENSGALT00000075072	1	1487	1	3592	0.413976
GO:0051923	sulfation	biological_process	6	ENSGALT00000045614	1	1487	1	3592	0.413976
GO:0015929	hexosaminidase activity	molecular_function	7	ENSGALT00000060628	1	1487	1	3592	0.413976
GO:0006432	phenylalanyl-tRNA aminoacylation	biological_process	13	ENSGALT00000012938	1	1487	1	3592	0.413976
GO:0060018	astrocyte fate commitment	biological_process	7	ENSGALT00000008449	1	1487	1	3592	0.413976
GO:1903361	protein localization to basolateral plasma membrane	biological_process	8	ENSGALT00000040650	1	1487	1	3592	0.413976
GO:0002154	thyroid hormone mediated signaling pathway	biological_process	6	ENSGALT00000002623	1	1487	1	3592	0.413976
GO:0038030	non-canonical Wnt signaling pathway via MAPK cascade	biological_process	9	ENSGALT00000080352	1	1487	1	3592	0.413976
GO:0000733	DNA strand renaturation	biological_process	8	ENSGALT00000038354	1	1487	1	3592	0.413976
GO:1903588	negative regulation of blood vessel endothelial cell proliferation involved in sprouting angiogenesis	biological_process	10	ENSGALT00000046359	1	1487	1	3592	0.413976
GO:0004605	phosphatidate cytidylyltransferase activity	molecular_function	8	ENSGALT00000007907	1	1487	1	3592	0.413976
GO:0020027	hemoglobin metabolic process	biological_process	7	ENSGALT00000083812	1	1487	1	3592	0.413976
GO:0071936	coreceptor activity involved in Wnt signaling pathway	molecular_function	6	ENSGALT00000050156	1	1487	1	3592	0.413976
GO:0021775	smoothened signaling pathway involved in ventral spinal cord interneuron specification	biological_process	8	ENSGALT00000013142	1	1487	1	3592	0.413976
GO:0048644	muscle organ morphogenesis	biological_process	6	ENSGALT00000049525	1	1487	1	3592	0.413976
GO:0090024	negative regulation of neutrophil chemotaxis	biological_process	10	ENSGALT00000067693	1	1487	1	3592	0.413976
GO:2001200	positive regulation of dendritic cell differentiation	biological_process	9	ENSGALT00000075072	1	1487	1	3592	0.413976
GO:1990247	N6-methyladenosine-containing RNA binding	molecular_function	7	ENSGALT00000017975	1	1487	1	3592	0.413976
GO:0014824	artery smooth muscle contraction	biological_process	9	ENSGALT00000016263	1	1487	1	3592	0.413976
GO:0000780	condensed nuclear chromosome, centromeric region	cellular_component	9	ENSGALT00000009864	1	1487	1	3592	0.413976
GO:1904425	negative regulation of GTP binding	biological_process	7	ENSGALT00000023805	1	1487	1	3592	0.413976
GO:1902425	positive regulation of attachment of mitotic spindle microtubules to kinetochore	biological_process	9	ENSGALT00000017361	1	1487	1	3592	0.413976
GO:1904864	negative regulation of beta-catenin-TCF complex assembly	biological_process	8	ENSGALT00000019620	1	1487	1	3592	0.413976
GO:0033210	leptin-mediated signaling pathway	biological_process	7	ENSGALT00000084287	1	1487	1	3592	0.413976
GO:0072235	metanephric distal tubule development	biological_process	9	ENSGALT00000038132	1	1487	1	3592	0.413976
GO:0072555	17-beta-ketosteroid reductase activity	molecular_function	7	ENSGALT00000008678	1	1487	1	3592	0.413976
GO:0055025	positive regulation of cardiac muscle tissue development	biological_process	10	ENSGALT00000055115	1	1487	1	3592	0.413976
GO:2001020	regulation of response to DNA damage stimulus	biological_process	7	ENSGALT00000006164	1	1487	1	3592	0.413976
GO:0035518	histone H2A monoubiquitination	biological_process	14	ENSGALT00000051753	1	1487	1	3592	0.413976
GO:0046130	purine ribonucleoside catabolic process	biological_process	11	ENSGALT00000076315	1	1487	1	3592	0.413976
GO:0001587	Gq/11-coupled serotonin receptor activity	molecular_function	9	ENSGALT00000009404	1	1487	1	3592	0.413976
GO:0005248	voltage-gated sodium channel activity	molecular_function	9	ENSGALT00000038132	1	1487	1	3592	0.413976
GO:0000350	generation of catalytic spliceosome for second transesterification step	biological_process	9	ENSGALT00000017099	1	1487	1	3592	0.413976
GO:1990876	cytoplasmic side of nuclear pore	cellular_component	6	ENSGALT00000070372	1	1487	1	3592	0.413976
GO:1902379	chemoattractant activity involved in axon guidance	molecular_function	8	ENSGALT00000070747	1	1487	1	3592	0.413976
GO:0098577	inactive sex chromosome	cellular_component	8	ENSGALT00000017361	1	1487	1	3592	0.413976
GO:0008063	Toll signaling pathway	biological_process	6	ENSGALT00000019806	1	1487	1	3592	0.413976
GO:0016024	CDP-diacylglycerol biosynthetic process	biological_process	11	ENSGALT00000007907	1	1487	1	3592	0.413976
GO:0001226	RNA polymerase II transcription corepressor binding	molecular_function	8	ENSGALT00000016314	1	1487	1	3592	0.413976
GO:0008274	gamma-tubulin ring complex	cellular_component	6	ENSGALT00000027372	1	1487	1	3592	0.413976
GO:0000803	sex chromosome	cellular_component	7	ENSGALT00000026569	1	1487	1	3592	0.413976
GO:0017130	poly(C) RNA binding	molecular_function	9	ENSGALT00000017361	1	1487	1	3592	0.413976
GO:0004505	phenylalanine 4-monooxygenase activity	molecular_function	7	ENSGALT00000045018	1	1487	1	3592	0.413976
GO:0044262	cellular carbohydrate metabolic process	biological_process	6	ENSGALT00000077329	1	1487	1	3592	0.413976
GO:0050508	glucuronosyl-N-acetylglucosaminyl-proteoglycan 4-alpha-N-acetylglucosaminyltransferase activity	molecular_function	8	ENSGALT00000066923	1	1487	1	3592	0.413976
GO:0032348	negative regulation of aldosterone biosynthetic process	biological_process	9	ENSGALT00000026276	1	1487	1	3592	0.413976
GO:2000055	positive regulation of Wnt signaling pathway involved in dorsal/ventral axis specification	biological_process	10	ENSGALT00000050156	1	1487	1	3592	0.413976
GO:0048019	receptor antagonist activity	molecular_function	6	ENSGALT00000025171	1	1487	1	3592	0.413976
GO:0038061	NIK/NF-kappaB signaling	biological_process	6	ENSGALT00000037443	1	1487	1	3592	0.413976
GO:0003179	heart valve morphogenesis	biological_process	5	ENSGALT00000047764	1	1487	1	3592	0.413976
GO:0042255	ribosome assembly	biological_process	9	ENSGALT00000000923	1	1487	1	3592	0.413976
GO:2000819	regulation of nucleotide-excision repair	biological_process	10	ENSGALT00000053619	1	1487	1	3592	0.413976
GO:0006273	lagging strand elongation	biological_process	10	ENSGALT00000026316	1	1487	1	3592	0.413976
GO:0035641	locomotory exploration behavior	biological_process	5	ENSGALT00000070123	1	1487	1	3592	0.413976
GO:0033565	ESCRT-0 complex	cellular_component	5	ENSGALT00000052805	1	1487	1	3592	0.413976
GO:0008444	CDP-diacylglycerol-glycerol-3-phosphate 3-phosphatidyltransferase activity	molecular_function	8	ENSGALT00000011630	1	1487	1	3592	0.413976
GO:0070039	rRNA (guanosine-2'-O-)-methyltransferase activity	molecular_function	10	ENSGALT00000017913	1	1487	1	3592	0.413976
GO:0061525	hindgut development	biological_process	7	ENSGALT00000026634	1	1487	1	3592	0.413976
GO:0090246	convergent extension involved in somitogenesis	biological_process	7	ENSGALT00000089330	1	1487	1	3592	0.413976
GO:0016155	formyltetrahydrofolate dehydrogenase activity	molecular_function	7	ENSGALT00000020714	1	1487	1	3592	0.413976
GO:0042974	retinoic acid receptor binding	molecular_function	8	ENSGALT00000002623	1	1487	1	3592	0.413976
GO:0033353	S-adenosylmethionine cycle	biological_process	6	ENSGALT00000084136	1	1487	1	3592	0.413976
GO:0035378	carbon dioxide transmembrane transport	biological_process	8	ENSGALT00000008364	1	1487	1	3592	0.413976
GO:0010907	positive regulation of glucose metabolic process	biological_process	10	ENSGALT00000037443	1	1487	1	3592	0.413976
GO:0001179	RNA polymerase I general transcription initiation factor binding	molecular_function	7	ENSGALT00000086636	1	1487	1	3592	0.413976
GO:0009298	GDP-mannose biosynthetic process	biological_process	10	ENSGALT00000003943	1	1487	1	3592	0.413976
GO:0015874	norepinephrine transport	biological_process	9	ENSGALT00000005637	1	1487	1	3592	0.413976
GO:0007616	long-term memory	biological_process	6	ENSGALT00000027938	1	1487	1	3592	0.413976
GO:0022843	voltage-gated cation channel activity	molecular_function	10	ENSGALT00000038132	1	1487	1	3592	0.413976
GO:0061560	cranial ganglion formation	biological_process	6	ENSGALT00000020816	1	1487	1	3592	0.413976
GO:0030070	insulin processing	biological_process	9	ENSGALT00000046144	1	1487	1	3592	0.413976
GO:0007217	tachykinin receptor signaling pathway	biological_process	6	ENSGALT00000079214	1	1487	1	3592	0.413976
GO:0007632	visual behavior	biological_process	4	ENSGALT00000073006	1	1487	1	3592	0.413976
GO:0051252	regulation of RNA metabolic process	biological_process	8	ENSGALT00000083287	1	1487	1	3592	0.413976
GO:0060849	regulation of transcription involved in lymphatic endothelial cell fate commitment	biological_process	11	ENSGALT00000011332	1	1487	1	3592	0.413976
GO:0032713	negative regulation of interleukin-4 production	biological_process	8	ENSGALT00000054579	1	1487	1	3592	0.413976
GO:2000463	positive regulation of excitatory postsynaptic potential	biological_process	9	ENSGALT00000006519	1	1487	1	3592	0.413976
GO:1902806	regulation of cell cycle G1/S phase transition	biological_process	9	ENSGALT00000078827	1	1487	1	3592	0.413976
GO:1902983	DNA strand elongation involved in mitotic DNA replication	biological_process	12	ENSGALT00000081919	1	1487	1	3592	0.413976
GO:0003351	epithelial cilium movement involved in extracellular fluid movement	biological_process	7	ENSGALT00000000745	1	1487	1	3592	0.413976
GO:0070181	small ribosomal subunit rRNA binding	molecular_function	8	ENSGALT00000028006	1	1487	1	3592	0.413976
GO:0006590	thyroid hormone generation	biological_process	7	ENSGALT00000002623	1	1487	1	3592	0.413976
GO:0001766	membrane raft polarization	biological_process	8	ENSGALT00000013930	1	1487	1	3592	0.413976
GO:0071159	NF-kappaB complex	cellular_component	4	ENSGALT00000028006	1	1487	1	3592	0.413976
GO:0051154	negative regulation of striated muscle cell differentiation	biological_process	9	ENSGALT00000060180	1	1487	1	3592	0.413976
GO:0043314	negative regulation of neutrophil degranulation	biological_process	10	ENSGALT00000010819	1	1487	1	3592	0.413976
GO:0008321	Ral guanyl-nucleotide exchange factor activity	molecular_function	9	ENSGALT00000007530	1	1487	1	3592	0.413976
GO:0061357	positive regulation of Wnt protein secretion	biological_process	8	ENSGALT00000018328	1	1487	1	3592	0.413976
GO:0044666	MLL3/4 complex	cellular_component	7	ENSGALT00000004189	1	1487	1	3592	0.413976
GO:0060080	inhibitory postsynaptic potential	biological_process	7	ENSGALT00000009316	1	1487	1	3592	0.413976
GO:0097712	vesicle targeting, trans-Golgi to periciliary membrane compartment	biological_process	6	ENSGALT00000082247	1	1487	1	3592	0.413976
GO:0000253	3-keto sterol reductase activity	molecular_function	7	ENSGALT00000008678	1	1487	1	3592	0.413976
GO:1901137	carbohydrate derivative biosynthetic process	biological_process	6	ENSGALT00000073921	1	1487	1	3592	0.413976
GO:0005640	nuclear outer membrane	cellular_component	6	ENSGALT00000039572	1	1487	1	3592	0.413976
GO:0021685	cerebellar granular layer structural organization	biological_process	5	ENSGALT00000003408	1	1487	1	3592	0.413976
GO:0046601	positive regulation of centriole replication	biological_process	11	ENSGALT00000016572	1	1487	1	3592	0.413976
GO:0005041	low-density lipoprotein particle receptor activity	molecular_function	5	ENSGALT00000050156	1	1487	1	3592	0.413976
GO:0033391	chromatoid body	cellular_component	8	ENSGALT00000021325	1	1487	1	3592	0.413976
GO:1902306	negative regulation of sodium ion transmembrane transport	biological_process	11	ENSGALT00000014515	1	1487	1	3592	0.413976
GO:0007210	serotonin receptor signaling pathway	biological_process	5	ENSGALT00000009404	1	1487	1	3592	0.413976
GO:0048763	calcium-induced calcium release activity	molecular_function	10	ENSGALT00000038132	1	1487	1	3592	0.413976
GO:0032687	negative regulation of interferon-alpha production	biological_process	9	ENSGALT00000061731	1	1487	1	3592	0.413976
GO:0038203	TORC2 signaling	biological_process	7	ENSGALT00000022984	1	1487	1	3592	0.413976
GO:1904430	negative regulation of t-circle formation	biological_process	11	ENSGALT00000018729	1	1487	1	3592	0.413976
GO:1903225	negative regulation of endodermal cell differentiation	biological_process	8	ENSGALT00000059123	1	1487	1	3592	0.413976
GO:0048864	stem cell development	biological_process	6	ENSGALT00000032155	1	1487	1	3592	0.413976
GO:0032795	heterotrimeric G-protein binding	molecular_function	5	ENSGALT00000044834	1	1487	1	3592	0.413976
GO:0035925	mRNA 3'-UTR AU-rich region binding	molecular_function	9	ENSGALT00000084710	1	1487	1	3592	0.413976
GO:0047442	17-alpha-hydroxyprogesterone aldolase activity	molecular_function	7	ENSGALT00000033172	1	1487	1	3592	0.413976
GO:0004610	phosphoacetylglucosamine mutase activity	molecular_function	7	ENSGALT00000025559	1	1487	1	3592	0.413976
GO:0071568	UFM1 transferase activity	molecular_function	6	ENSGALT00000025123	1	1487	1	3592	0.413976
GO:0006423	cysteinyl-tRNA aminoacylation	biological_process	13	ENSGALT00000010376	1	1487	1	3592	0.413976
GO:0001097	TFIIH-class transcription factor complex binding	molecular_function	8	ENSGALT00000017361	1	1487	1	3592	0.413976
GO:0048755	branching morphogenesis of a nerve	biological_process	6	ENSGALT00000025144	1	1487	1	3592	0.413976
GO:0035922	foramen ovale closure	biological_process	5	ENSGALT00000064440	1	1487	1	3592	0.413976
GO:1990280	RNA localization to chromatin	biological_process	6	ENSGALT00000017361	1	1487	1	3592	0.413976
GO:0099061	integral component of postsynaptic density membrane	cellular_component	6	ENSGALT00000061731	1	1487	1	3592	0.413976
GO:0047390	glycerophosphocholine cholinephosphodiesterase activity	molecular_function	8	ENSGALT00000017317	1	1487	1	3592	0.413976
GO:0003197	endocardial cushion development	biological_process	7	ENSGALT00000055115	1	1487	1	3592	0.413976
GO:0032807	DNA ligase IV complex	cellular_component	4	ENSGALT00000025179	1	1487	1	3592	0.413976
GO:0033280	response to vitamin D	biological_process	7	ENSGALT00000051767	1	1487	1	3592	0.413976
GO:0032358	oxidized pyrimidine DNA binding	molecular_function	9	ENSGALT00000028006	1	1487	1	3592	0.413976
GO:0061689	tricellular tight junction	cellular_component	6	ENSGALT00000044076	1	1487	1	3592	0.413976
GO:0019695	choline metabolic process	biological_process	7	ENSGALT00000017317	1	1487	1	3592	0.413976
GO:0030916	otic vesicle formation	biological_process	7	ENSGALT00000008837	1	1487	1	3592	0.413976
GO:2000795	negative regulation of epithelial cell proliferation involved in lung morphogenesis	biological_process	9	ENSGALT00000008735	1	1487	1	3592	0.413976
GO:0046836	glycolipid transport	biological_process	8	ENSGALT00000018238	1	1487	1	3592	0.413976
GO:0072517	host cell viral assembly compartment	cellular_component	8	ENSGALT00000021097	1	1487	1	3592	0.413976
GO:0006703	estrogen biosynthetic process	biological_process	8	ENSGALT00000008678	1	1487	1	3592	0.413976
GO:0050801	ion homeostasis	biological_process	7	ENSGALT00000060944	1	1487	1	3592	0.413976
GO:0006701	progesterone biosynthetic process	biological_process	9	ENSGALT00000062040	1	1487	1	3592	0.413976
GO:0043046	DNA methylation involved in gamete generation	biological_process	11	ENSGALT00000063127	1	1487	1	3592	0.413976
GO:0043045	DNA methylation involved in embryo development	biological_process	11	ENSGALT00000063127	1	1487	1	3592	0.413976
GO:1901233	negative regulation of convergent extension involved in axis elongation	biological_process	8	ENSGALT00000005977	1	1487	1	3592	0.413976
GO:0006857	oligopeptide transport	biological_process	9	ENSGALT00000019075	1	1487	1	3592	0.413976
GO:1902093	positive regulation of flagellated sperm motility	biological_process	8	ENSGALT00000079214	1	1487	1	3592	0.413976
GO:0060965	negative regulation of gene silencing by miRNA	biological_process	11	ENSGALT00000084710	1	1487	1	3592	0.413976
GO:0010710	regulation of collagen catabolic process	biological_process	7	ENSGALT00000018083	1	1487	1	3592	0.413976
GO:0045976	negative regulation of mitotic cell cycle, embryonic	biological_process	9	ENSGALT00000070540	1	1487	1	3592	0.413976
GO:0045835	negative regulation of meiotic nuclear division	biological_process	9	ENSGALT00000018703	1	1487	1	3592	0.413976
GO:1900737	negative regulation of phospholipase C-activating G protein-coupled receptor signaling pathway	biological_process	10	ENSGALT00000021097	1	1487	1	3592	0.413976
GO:1990047	spindle matrix	cellular_component	6	ENSGALT00000066237	1	1487	1	3592	0.413976
GO:0097350	neutrophil clearance	biological_process	5	ENSGALT00000075072	1	1487	1	3592	0.413976
GO:0036261	7-methylguanosine cap hypermethylation	biological_process	11	ENSGALT00000024757	1	1487	1	3592	0.413976
GO:0051445	regulation of meiotic cell cycle	biological_process	7	ENSGALT00000081861	1	1487	1	3592	0.413976
GO:0004708	MAP kinase kinase activity	molecular_function	9	ENSGALT00000002280	1	1487	1	3592	0.413976
GO:0051458	corticotropin secretion	biological_process	11	ENSGALT00000008364	1	1487	1	3592	0.413976
GO:1990414	replication-born double-strand break repair via sister chromatid exchange	biological_process	11	ENSGALT00000070280	1	1487	1	3592	0.413976
GO:0000727	double-strand break repair via break-induced replication	biological_process	11	ENSGALT00000009749	1	1487	1	3592	0.413976
GO:1903233	regulation of calcium ion-dependent exocytosis of neurotransmitter	biological_process	10	ENSGALT00000087059	1	1487	1	3592	0.413976
GO:1903445	protein transport from ciliary membrane to plasma membrane	biological_process	12	ENSGALT00000088454	1	1487	1	3592	0.413976
GO:0050509	N-acetylglucosaminyl-proteoglycan 4-beta-glucuronosyltransferase activity	molecular_function	8	ENSGALT00000066923	1	1487	1	3592	0.413976
GO:0072750	cellular response to leptomycin B	biological_process	7	ENSGALT00000062681	1	1487	1	3592	0.413976
GO:1990050	phosphatidic acid transporter activity	molecular_function	6	ENSGALT00000004733	1	1487	1	3592	0.413976
GO:0098505	G-rich strand telomeric DNA binding	molecular_function	10	ENSGALT00000004849	1	1487	1	3592	0.413976
GO:0061005	cell differentiation involved in kidney development	biological_process	6	ENSGALT00000073528	1	1487	1	3592	0.413976
GO:1902068	regulation of sphingolipid mediated signaling pathway	biological_process	8	ENSGALT00000017589	1	1487	1	3592	0.413976
GO:0033011	perinuclear theca	cellular_component	7	ENSGALT00000019431	1	1487	1	3592	0.413976
GO:1902275	regulation of chromatin organization	biological_process	9	ENSGALT00000017361	1	1487	1	3592	0.413976
GO:0036294	cellular response to decreased oxygen levels	biological_process	7	ENSGALT00000037443	1	1487	1	3592	0.413976
GO:1901094	negative regulation of protein homotetramerization	biological_process	10	ENSGALT00000004476	1	1487	1	3592	0.413976
GO:0051403	stress-activated MAPK cascade	biological_process	12	ENSGALT00000002280	1	1487	1	3592	0.413976
GO:0060128	corticotropin hormone secreting cell differentiation	biological_process	6	ENSGALT00000032155	1	1487	1	3592	0.413976
GO:0051128	regulation of cellular component organization	biological_process	6	ENSGALT00000059123	1	1487	1	3592	0.413976
GO:0000453	enzyme-directed rRNA 2'-O-methylation	biological_process	15	ENSGALT00000017913	1	1487	1	3592	0.413976
GO:0072273	metanephric nephron morphogenesis	biological_process	6	ENSGALT00000080352	1	1487	1	3592	0.413976
GO:0071910	determination of liver left/right asymmetry	biological_process	8	ENSGALT00000038132	1	1487	1	3592	0.413976
GO:0044334	canonical Wnt signaling pathway involved in positive regulation of epithelial to mesenchymal transition	biological_process	9	ENSGALT00000014436	1	1487	1	3592	0.413976
GO:0051722	protein C-terminal methylesterase activity	molecular_function	8	ENSGALT00000027978	1	1487	1	3592	0.413976
GO:0007220	Notch receptor processing	biological_process	8	ENSGALT00000004678	1	1487	1	3592	0.413976
GO:0043152	induction of bacterial agglutination	biological_process	8	ENSGALT00000075242	1	1487	1	3592	0.413976
GO:2000347	positive regulation of hepatocyte proliferation	biological_process	9	ENSGALT00000002623	1	1487	1	3592	0.413976
GO:0031021	interphase microtubule organizing center	cellular_component	7	ENSGALT00000027372	1	1487	1	3592	0.413976
GO:0016462	pyrophosphatase activity	molecular_function	7	ENSGALT00000083979	1	1487	1	3592	0.413976
GO:0019992	diacylglycerol binding	molecular_function	5	ENSGALT00000003394	1	1487	1	3592	0.413976
GO:0060575	intestinal epithelial cell differentiation	biological_process	8	ENSGALT00000020164	1	1487	1	3592	0.413976
GO:1990909	Wnt signalosome	cellular_component	4	ENSGALT00000050156	1	1487	1	3592	0.413976
GO:0006408	snRNA export from nucleus	biological_process	11	ENSGALT00000023680	1	1487	1	3592	0.413976
GO:0051443	positive regulation of ubiquitin-protein transferase activity	biological_process	12	ENSGALT00000009864	1	1487	1	3592	0.413976
GO:0000768	syncytium formation by plasma membrane fusion	biological_process	5	ENSGALT00000031934	1	1487	1	3592	0.413976
GO:0030893	meiotic cohesin complex	cellular_component	5	ENSGALT00000013979	1	1487	1	3592	0.413976
GO:0006704	glucocorticoid biosynthetic process	biological_process	8	ENSGALT00000033172	1	1487	1	3592	0.413976
GO:0006873	cellular ion homeostasis	biological_process	8	ENSGALT00000026922	1	1487	1	3592	0.413976
GO:0061511	centriole elongation	biological_process	5	ENSGALT00000027693	1	1487	1	3592	0.413976
GO:1903575	cornified envelope assembly	biological_process	7	ENSGALT00000078399	1	1487	1	3592	0.413976
GO:0042823	pyridoxal phosphate biosynthetic process	biological_process	8	ENSGALT00000053468	1	1487	1	3592	0.413976
GO:0060689	cell differentiation involved in salivary gland development	biological_process	6	ENSGALT00000008735	1	1487	1	3592	0.413976
GO:0018025	calmodulin-lysine N-methyltransferase activity	molecular_function	9	ENSGALT00000061391	1	1487	1	3592	0.413976
GO:1902073	positive regulation of hypoxia-inducible factor-1alpha signaling pathway	biological_process	9	ENSGALT00000048403	1	1487	1	3592	0.413976
GO:0000179	rRNA (adenine-N6,N6-)-dimethyltransferase activity	molecular_function	8	ENSGALT00000022196	1	1487	1	3592	0.413976
GO:0070180	large ribosomal subunit rRNA binding	molecular_function	8	ENSGALT00000002496	1	1487	1	3592	0.413976
GO:2000354	regulation of ovarian follicle development	biological_process	9	ENSGALT00000000366	1	1487	1	3592	0.413976
GO:0035612	AP-2 adaptor complex binding	molecular_function	5	ENSGALT00000017693	1	1487	1	3592	0.413976
GO:0045726	positive regulation of integrin biosynthetic process	biological_process	9	ENSGALT00000031945	1	1487	1	3592	0.413976
GO:0050072	m7G(5')pppN diphosphatase activity	molecular_function	8	ENSGALT00000076800	1	1487	1	3592	0.413976
GO:0097681	double-strand break repair via alternative nonhomologous end joining	biological_process	11	ENSGALT00000024072	1	1487	1	3592	0.413976
GO:0042325	regulation of phosphorylation	biological_process	9	ENSGALT00000005512	1	1487	1	3592	0.413976
GO:0071164	RNA trimethylguanosine synthase activity	molecular_function	8	ENSGALT00000024757	1	1487	1	3592	0.413976
GO:0048266	behavioral response to pain	biological_process	4	ENSGALT00000023900	1	1487	1	3592	0.413976
GO:0031587	positive regulation of inositol 1,4,5-trisphosphate-sensitive calcium-release channel activity	biological_process	11	ENSGALT00000038132	1	1487	1	3592	0.413976
GO:0015672	monovalent inorganic cation transport	biological_process	8	ENSGALT00000026922	1	1487	1	3592	0.413976
GO:0070925	organelle assembly	biological_process	6	ENSGALT00000082024	1	1487	1	3592	0.413976
GO:0044345	stromal-epithelial cell signaling involved in prostate gland development	biological_process	6	ENSGALT00000089330	1	1487	1	3592	0.413976
GO:0070682	proteasome regulatory particle assembly	biological_process	9	ENSGALT00000013485	1	1487	1	3592	0.413976
GO:1904531	positive regulation of actin filament binding	biological_process	9	ENSGALT00000006164	1	1487	1	3592	0.413976
GO:0002086	diaphragm contraction	biological_process	10	ENSGALT00000049307	1	1487	1	3592	0.413976
GO:0090266	regulation of mitotic cell cycle spindle assembly checkpoint	biological_process	12	ENSGALT00000033712	1	1487	1	3592	0.413976
GO:0010917	negative regulation of mitochondrial membrane potential	biological_process	7	ENSGALT00000004733	1	1487	1	3592	0.413976
GO:0010793	regulation of mRNA export from nucleus	biological_process	8	ENSGALT00000002785	1	1487	1	3592	0.413976
GO:0001680	tRNA 3'-terminal CCA addition	biological_process	13	ENSGALT00000085716	1	1487	1	3592	0.413976
GO:0061073	ciliary body morphogenesis	biological_process	5	ENSGALT00000054579	1	1487	1	3592	0.413976
GO:0097322	7SK snRNA binding	molecular_function	8	ENSGALT00000019931	1	1487	1	3592	0.413976
GO:0033260	nuclear DNA replication	biological_process	11	ENSGALT00000025338	1	1487	1	3592	0.413976
GO:0071385	cellular response to glucocorticoid stimulus	biological_process	9	ENSGALT00000017361	1	1487	1	3592	0.413976
GO:0071207	histone pre-mRNA stem-loop binding	molecular_function	8	ENSGALT00000025338	1	1487	1	3592	0.413976
GO:0002377	immunoglobulin production	biological_process	5	ENSGALT00000005217	1	1487	1	3592	0.413976
GO:0021852	pyramidal neuron migration	biological_process	8	ENSGALT00000084352	1	1487	1	3592	0.413976
GO:0046600	negative regulation of centriole replication	biological_process	11	ENSGALT00000082769	1	1487	1	3592	0.413976
GO:0072174	metanephric tubule formation	biological_process	7	ENSGALT00000080352	1	1487	1	3592	0.413976
GO:0051754	meiotic sister chromatid cohesion, centromeric	biological_process	7	ENSGALT00000013400	1	1487	1	3592	0.413976
GO:0008336	gamma-butyrobetaine dioxygenase activity	molecular_function	7	ENSGALT00000088590	1	1487	1	3592	0.413976
GO:0010594	regulation of endothelial cell migration	biological_process	9	ENSGALT00000074371	1	1487	1	3592	0.413976
GO:0021503	neural fold bending	biological_process	6	ENSGALT00000043867	1	1487	1	3592	0.413976
GO:0070143	mitochondrial alanyl-tRNA aminoacylation	biological_process	14	ENSGALT00000076094	1	1487	1	3592	0.413976
GO:0060187	cell pole	cellular_component	4	ENSGALT00000011395	1	1487	1	3592	0.413976
GO:0005111	type 2 fibroblast growth factor receptor binding	molecular_function	8	ENSGALT00000055066	1	1487	1	3592	0.413976
GO:0043270	positive regulation of ion transport	biological_process	8	ENSGALT00000070557	1	1487	1	3592	0.413976
GO:0015696	ammonium transport	biological_process	8	ENSGALT00000026922	1	1487	1	3592	0.413976
GO:0035251	UDP-glucosyltransferase activity	molecular_function	7	ENSGALT00000024967	1	1487	1	3592	0.413976
GO:0048069	eye pigmentation	biological_process	5	ENSGALT00000054579	1	1487	1	3592	0.413976
GO:0005123	death receptor binding	molecular_function	8	ENSGALT00000037211	1	1487	1	3592	0.413976
GO:1990393	3M complex	cellular_component	4	ENSGALT00000035832	1	1487	1	3592	0.413976
GO:0005921	gap junction	cellular_component	5	ENSGALT00000078180	1	1487	1	3592	0.413976
GO:0007638	mechanosensory behavior	biological_process	4	ENSGALT00000046369	1	1487	1	3592	0.413976
GO:2000751	histone H3-T3 phosphorylation involved in chromosome passenger complex localization to kinetochore	biological_process	13	ENSGALT00000081750	1	1487	1	3592	0.413976
GO:0097255	R2TP complex	cellular_component	4	ENSGALT00000009542	1	1487	1	3592	0.413976
GO:0071866	negative regulation of apoptotic process in bone marrow cell	biological_process	10	ENSGALT00000054579	1	1487	1	3592	0.413976
GO:0031638	zymogen activation	biological_process	9	ENSGALT00000019591	1	1487	1	3592	0.413976
GO:0048237	rough endoplasmic reticulum lumen	cellular_component	8	ENSGALT00000025171	1	1487	1	3592	0.413976
GO:0004993	G protein-coupled serotonin receptor activity	molecular_function	8	ENSGALT00000009404	1	1487	1	3592	0.413976
GO:1900165	negative regulation of interleukin-6 secretion	biological_process	9	ENSGALT00000023607	1	1487	1	3592	0.413976
GO:0014843	growth factor dependent regulation of skeletal muscle satellite cell proliferation	biological_process	9	ENSGALT00000032155	1	1487	1	3592	0.413976
GO:0000973	posttranscriptional tethering of RNA polymerase II gene DNA at nuclear periphery	biological_process	8	ENSGALT00000027172	1	1487	1	3592	0.413976
GO:0061349	planar cell polarity pathway involved in cardiac right atrium morphogenesis	biological_process	11	ENSGALT00000070747	1	1487	1	3592	0.413976
GO:0072208	metanephric smooth muscle tissue development	biological_process	9	ENSGALT00000038132	1	1487	1	3592	0.413976
GO:0016081	synaptic vesicle docking	biological_process	8	ENSGALT00000003394	1	1487	1	3592	0.413976
GO:0090037	positive regulation of protein kinase C signaling	biological_process	10	ENSGALT00000070747	1	1487	1	3592	0.413976
GO:1902726	positive regulation of skeletal muscle satellite cell differentiation	biological_process	9	ENSGALT00000078804	1	1487	1	3592	0.413976
GO:1990180	mitochondrial tRNA 3'-end processing	biological_process	12	ENSGALT00000085716	1	1487	1	3592	0.413976
GO:1990090	cellular response to nerve growth factor stimulus	biological_process	8	ENSGALT00000037443	1	1487	1	3592	0.413976
GO:0071633	dihydroceramidase activity	molecular_function	7	ENSGALT00000024328	1	1487	1	3592	0.413976
GO:0032590	dendrite membrane	cellular_component	7	ENSGALT00000014499	1	1487	1	3592	0.413976
GO:0042986	positive regulation of amyloid precursor protein biosynthetic process	biological_process	10	ENSGALT00000060114	1	1487	1	3592	0.413976
GO:0031085	BLOC-3 complex	cellular_component	5	ENSGALT00000008976	1	1487	1	3592	0.413976
GO:0010593	negative regulation of lamellipodium assembly	biological_process	11	ENSGALT00000067693	1	1487	1	3592	0.413976
GO:0010606	positive regulation of cytoplasmic mRNA processing body assembly	biological_process	8	ENSGALT00000016314	1	1487	1	3592	0.413976
GO:0030897	HOPS complex	cellular_component	5	ENSGALT00000017699	1	1487	1	3592	0.413976
GO:0061752	telomeric repeat-containing RNA binding	molecular_function	7	ENSGALT00000077166	1	1487	1	3592	0.413976
GO:0035678	neuromast hair cell morphogenesis	biological_process	9	ENSGALT00000004678	1	1487	1	3592	0.413976
GO:0035773	insulin secretion involved in cellular response to glucose stimulus	biological_process	12	ENSGALT00000000866	1	1487	1	3592	0.413976
GO:0035589	G protein-coupled purinergic nucleotide receptor signaling pathway	biological_process	7	ENSGALT00000016905	1	1487	1	3592	0.413976
GO:0017076	purine nucleotide binding	molecular_function	6	ENSGALT00000028034	1	1487	1	3592	0.413976
GO:0042851	L-alanine metabolic process	biological_process	12	ENSGALT00000055464	1	1487	1	3592	0.413976
GO:1903232	melanosome assembly	biological_process	9	ENSGALT00000008976	1	1487	1	3592	0.413976
GO:0018406	protein C-linked glycosylation via 2'-alpha-mannosyl-L-tryptophan	biological_process	12	ENSGALT00000007256	1	1487	1	3592	0.413976
GO:0045719	negative regulation of glycogen biosynthetic process	biological_process	11	ENSGALT00000009680	1	1487	1	3592	0.413976
GO:1905342	positive regulation of protein localization to kinetochore	biological_process	7	ENSGALT00000023897	1	1487	1	3592	0.413976
GO:0006102	isocitrate metabolic process	biological_process	9	ENSGALT00000014333	1	1487	1	3592	0.413976
GO:0010644	cell communication by electrical coupling	biological_process	5	ENSGALT00000078180	1	1487	1	3592	0.413976
GO:0051574	positive regulation of histone H3-K9 methylation	biological_process	12	ENSGALT00000037786	1	1487	1	3592	0.413976
GO:0036250	peroxisome transport along microtubule	biological_process	10	ENSGALT00000004476	1	1487	1	3592	0.413976
GO:0072219	metanephric cortical collecting duct development	biological_process	6	ENSGALT00000038132	1	1487	1	3592	0.413976
GO:0005372	water transmembrane transporter activity	molecular_function	6	ENSGALT00000008364	1	1487	1	3592	0.413976
GO:1900276	regulation of proteinase activated receptor activity	biological_process	9	ENSGALT00000021097	1	1487	1	3592	0.413976
GO:0032200	telomere organization	biological_process	7	ENSGALT00000070280	1	1487	1	3592	0.413976
GO:0009912	auditory receptor cell fate commitment	biological_process	8	ENSGALT00000021553	1	1487	1	3592	0.413976
GO:0004745	retinol dehydrogenase activity	molecular_function	7	ENSGALT00000084591	1	1487	1	3592	0.413976
GO:0010002	cardioblast differentiation	biological_process	7	ENSGALT00000031945	1	1487	1	3592	0.413976
GO:1901642	nucleoside transmembrane transport	biological_process	9	ENSGALT00000017094	1	1487	1	3592	0.413976
GO:0051640	organelle localization	biological_process	5	ENSGALT00000082024	1	1487	1	3592	0.413976
GO:0050965	detection of temperature stimulus involved in sensory perception of pain	biological_process	8	ENSGALT00000010668	1	1487	1	3592	0.413976
GO:0030242	autophagy of peroxisome	biological_process	7	ENSGALT00000012158	1	1487	1	3592	0.413976
GO:0048259	regulation of receptor-mediated endocytosis	biological_process	8	ENSGALT00000025171	1	1487	1	3592	0.413976
GO:0051775	response to redox state	biological_process	4	ENSGALT00000043680	1	1487	1	3592	0.413976
GO:0002448	mast cell mediated immunity	biological_process	7	ENSGALT00000075242	1	1487	1	3592	0.413976
GO:0009262	deoxyribonucleotide metabolic process	biological_process	9	ENSGALT00000026525	1	1487	1	3592	0.413976
GO:0097125	cyclin B1-CDK1 complex	cellular_component	6	ENSGALT00000004876	1	1487	1	3592	0.413976
GO:0010484	H3 histone acetyltransferase activity	molecular_function	12	ENSGALT00000027576	1	1487	1	3592	0.413976
GO:0031629	synaptic vesicle fusion to presynaptic active zone membrane	biological_process	9	ENSGALT00000078399	1	1487	1	3592	0.413976
GO:0061350	planar cell polarity pathway involved in cardiac muscle tissue morphogenesis	biological_process	11	ENSGALT00000070747	1	1487	1	3592	0.413976
GO:0036289	peptidyl-serine autophosphorylation	biological_process	11	ENSGALT00000037211	1	1487	1	3592	0.413976
GO:0061590	calcium activated phosphatidylcholine scrambling	biological_process	9	ENSGALT00000021741	1	1487	1	3592	0.413976
GO:0005664	nuclear origin of replication recognition complex	cellular_component	5	ENSGALT00000013401	1	1487	1	3592	0.413976
GO:0005588	collagen type V trimer	cellular_component	6	ENSGALT00000059123	1	1487	1	3592	0.413976
GO:0008354	germ cell migration	biological_process	7	ENSGALT00000047776	1	1487	1	3592	0.413976
GO:0031440	regulation of mRNA 3'-end processing	biological_process	9	ENSGALT00000084136	1	1487	1	3592	0.413976
GO:2000615	regulation of histone H3-K9 acetylation	biological_process	11	ENSGALT00000077386	1	1487	1	3592	0.413976
GO:0009113	purine nucleobase biosynthetic process	biological_process	10	ENSGALT00000019249	1	1487	1	3592	0.413976
GO:1904953	Wnt signaling pathway involved in midbrain dopaminergic neuron differentiation	biological_process	8	ENSGALT00000070747	1	1487	1	3592	0.413976
GO:0051771	negative regulation of nitric-oxide synthase biosynthetic process	biological_process	9	ENSGALT00000043680	1	1487	1	3592	0.413976
GO:0044806	G-quadruplex DNA unwinding	biological_process	9	ENSGALT00000014698	1	1487	1	3592	0.413976
GO:0001572	lactosylceramide biosynthetic process	biological_process	11	ENSGALT00000024447	1	1487	1	3592	0.413976
GO:0050953	sensory perception of light stimulus	biological_process	7	ENSGALT00000073257	1	1487	1	3592	0.413976
GO:0007600	sensory perception	biological_process	6	ENSGALT00000073257	1	1487	1	3592	0.413976
GO:0002947	tumor necrosis factor receptor superfamily complex	cellular_component	5	ENSGALT00000078114	1	1487	1	3592	0.413976
GO:0000406	double-strand/single-strand DNA junction binding	molecular_function	8	ENSGALT00000014573	1	1487	1	3592	0.413976
GO:1905448	positive regulation of mitochondrial ATP synthesis coupled electron transport	biological_process	9	ENSGALT00000004876	1	1487	1	3592	0.413976
GO:1900116	extracellular negative regulation of signal transduction	biological_process	9	ENSGALT00000025171	1	1487	1	3592	0.413976
GO:0001838	embryonic epithelial tube formation	biological_process	7	ENSGALT00000080352	1	1487	1	3592	0.413976
GO:0043739	G/U mismatch-specific uracil-DNA glycosylase activity	molecular_function	10	ENSGALT00000052099	1	1487	1	3592	0.413976
GO:0036517	chemoattraction of serotonergic neuron axon	biological_process	8	ENSGALT00000070747	1	1487	1	3592	0.413976
GO:0106005	RNA 5'-cap (guanine-N7)-methylation	biological_process	12	ENSGALT00000009670	1	1487	1	3592	0.413976
GO:1990428	miRNA transport	biological_process	10	ENSGALT00000017975	1	1487	1	3592	0.413976
GO:0072075	metanephric mesenchyme development	biological_process	8	ENSGALT00000038132	1	1487	1	3592	0.413976
GO:0042339	keratan sulfate metabolic process	biological_process	6	ENSGALT00000013750	1	1487	1	3592	0.413976
GO:0031905	early endosome lumen	cellular_component	9	ENSGALT00000081675	1	1487	1	3592	0.413976
GO:0016496	substance P receptor activity	molecular_function	9	ENSGALT00000079214	1	1487	1	3592	0.413976
GO:1903515	calcium ion transport from cytosol to endoplasmic reticulum	biological_process	8	ENSGALT00000087059	1	1487	1	3592	0.413976
GO:0031577	spindle checkpoint	biological_process	5	ENSGALT00000003005	1	1487	1	3592	0.413976
GO:0042446	hormone biosynthetic process	biological_process	5	ENSGALT00000033172	1	1487	1	3592	0.413976
GO:0033593	BRCA2-MAGE-D1 complex	cellular_component	4	ENSGALT00000027576	1	1487	1	3592	0.413976
GO:0015272	ATP-activated inward rectifier potassium channel activity	molecular_function	11	ENSGALT00000049266	1	1487	1	3592	0.413976
GO:0045824	negative regulation of innate immune response	biological_process	8	ENSGALT00000076176	1	1487	1	3592	0.413976
GO:0021955	central nervous system neuron axonogenesis	biological_process	10	ENSGALT00000084352	1	1487	1	3592	0.413976
GO:1905050	positive regulation of metallopeptidase activity	biological_process	11	ENSGALT00000062293	1	1487	1	3592	0.413976
GO:0021854	hypothalamus development	biological_process	5	ENSGALT00000054579	1	1487	1	3592	0.413976
GO:0030641	regulation of cellular pH	biological_process	11	ENSGALT00000002280	1	1487	1	3592	0.413976
GO:0070772	PAS complex	cellular_component	9	ENSGALT00000003878	1	1487	1	3592	0.413976
GO:0004136	deoxyadenosine kinase activity	molecular_function	10	ENSGALT00000009585	1	1487	1	3592	0.413976
GO:0045586	regulation of gamma-delta T cell differentiation	biological_process	10	ENSGALT00000000813	1	1487	1	3592	0.413976
GO:0035711	T-helper 1 cell activation	biological_process	10	ENSGALT00000075072	1	1487	1	3592	0.413976
GO:0072232	metanephric proximal convoluted tubule segment 2 development	biological_process	7	ENSGALT00000008364	1	1487	1	3592	0.413976
GO:0061364	apoptotic process involved in luteolysis	biological_process	5	ENSGALT00000067693	1	1487	1	3592	0.413976
GO:0098535	de novo centriole assembly involved in multi-ciliated epithelial cell differentiation	biological_process	8	ENSGALT00000016572	1	1487	1	3592	0.413976
GO:0033153	T cell receptor V(D)J recombination	biological_process	7	ENSGALT00000054579	1	1487	1	3592	0.413976
GO:0072289	metanephric nephron tubule formation	biological_process	9	ENSGALT00000008449	1	1487	1	3592	0.413976
GO:0060537	muscle tissue development	biological_process	6	ENSGALT00000024967	1	1487	1	3592	0.413976
GO:0071951	conversion of methionyl-tRNA to N-formyl-methionyl-tRNA	biological_process	14	ENSGALT00000011893	1	1487	1	3592	0.413976
GO:0045130	keratan sulfotransferase activity	molecular_function	7	ENSGALT00000013750	1	1487	1	3592	0.413976
GO:1905516	positive regulation of fertilization	biological_process	7	ENSGALT00000007061	1	1487	1	3592	0.413976
GO:0001517	N-acetylglucosamine 6-O-sulfotransferase activity	molecular_function	7	ENSGALT00000013750	1	1487	1	3592	0.413976
GO:0031123	RNA 3'-end processing	biological_process	10	ENSGALT00000019104	1	1487	1	3592	0.413976
GO:0070092	regulation of glucagon secretion	biological_process	10	ENSGALT00000009680	1	1487	1	3592	0.413976
GO:0034991	nuclear meiotic cohesin complex	cellular_component	6	ENSGALT00000013979	1	1487	1	3592	0.413976
GO:0017061	S-methyl-5-thioadenosine phosphorylase activity	molecular_function	8	ENSGALT00000013288	1	1487	1	3592	0.413976
GO:0021524	visceral motor neuron differentiation	biological_process	8	ENSGALT00000064440	1	1487	1	3592	0.413976
GO:0032072	regulation of restriction endodeoxyribonuclease activity	biological_process	11	ENSGALT00000075072	1	1487	1	3592	0.413976
GO:0042045	epithelial fluid transport	biological_process	7	ENSGALT00000084136	1	1487	1	3592	0.413976
GO:0005164	tumor necrosis factor receptor binding	molecular_function	8	ENSGALT00000006350	1	1487	1	3592	0.413976
GO:0004631	phosphomevalonate kinase activity	molecular_function	7	ENSGALT00000089799	1	1487	1	3592	0.413976
GO:0031529	ruffle organization	biological_process	7	ENSGALT00000011552	1	1487	1	3592	0.413976
GO:0070903	mitochondrial tRNA thio-modification	biological_process	14	ENSGALT00000053602	1	1487	1	3592	0.413976
GO:0000012	single strand break repair	biological_process	9	ENSGALT00000031356	1	1487	1	3592	0.413976
GO:2000233	negative regulation of rRNA processing	biological_process	9	ENSGALT00000012646	1	1487	1	3592	0.413976
GO:0002028	regulation of sodium ion transport	biological_process	9	ENSGALT00000033989	1	1487	1	3592	0.413976
GO:0045579	positive regulation of B cell differentiation	biological_process	10	ENSGALT00000027172	1	1487	1	3592	0.413976
GO:0004772	sterol O-acyltransferase activity	molecular_function	8	ENSGALT00000060114	1	1487	1	3592	0.413976
GO:0006750	glutathione biosynthetic process	biological_process	9	ENSGALT00000005189	1	1487	1	3592	0.413976
GO:0035544	negative regulation of SNARE complex assembly	biological_process	8	ENSGALT00000073937	1	1487	1	3592	0.413976
GO:0060716	labyrinthine layer blood vessel development	biological_process	7	ENSGALT00000048369	1	1487	1	3592	0.413976
GO:1902811	positive regulation of skeletal muscle fiber differentiation	biological_process	11	ENSGALT00000080352	1	1487	1	3592	0.413976
GO:0016560	protein import into peroxisome matrix, docking	biological_process	6	ENSGALT00000004476	1	1487	1	3592	0.413976
GO:1903825	organic acid transmembrane transport	biological_process	8	ENSGALT00000082874	1	1487	1	3592	0.413976
GO:0001621	ADP receptor activity	molecular_function	9	ENSGALT00000070557	1	1487	1	3592	0.413976
GO:0031053	primary miRNA processing	biological_process	11	ENSGALT00000017975	1	1487	1	3592	0.413976
GO:0072239	metanephric glomerulus vasculature development	biological_process	7	ENSGALT00000008364	1	1487	1	3592	0.413976
GO:0003962	cystathionine gamma-synthase activity	molecular_function	6	ENSGALT00000018492	1	1487	1	3592	0.413976
GO:0033689	negative regulation of osteoblast proliferation	biological_process	8	ENSGALT00000089330	1	1487	1	3592	0.413976
GO:0072230	metanephric proximal straight tubule development	biological_process	9	ENSGALT00000008364	1	1487	1	3592	0.413976
GO:0031932	TORC2 complex	cellular_component	4	ENSGALT00000022984	1	1487	1	3592	0.413976
GO:0097598	sperm cytoplasmic droplet	cellular_component	5	ENSGALT00000026634	1	1487	1	3592	0.413976
GO:0004508	steroid 17-alpha-monooxygenase activity	molecular_function	7	ENSGALT00000033172	1	1487	1	3592	0.413976
GO:0004367	glycerol-3-phosphate dehydrogenase [NAD+] activity	molecular_function	7	ENSGALT00000019704	1	1487	1	3592	0.413976
GO:0004551	nucleotide diphosphatase activity	molecular_function	8	ENSGALT00000005139	1	1487	1	3592	0.413976
GO:0005115	receptor tyrosine kinase-like orphan receptor binding	molecular_function	6	ENSGALT00000070747	1	1487	1	3592	0.413976
GO:0002091	negative regulation of receptor internalization	biological_process	8	ENSGALT00000025171	1	1487	1	3592	0.413976
GO:0021688	cerebellar molecular layer formation	biological_process	5	ENSGALT00000037704	1	1487	1	3592	0.413976
GO:0019255	glucose 1-phosphate metabolic process	biological_process	7	ENSGALT00000025559	1	1487	1	3592	0.413976
GO:0048563	post-embryonic animal organ morphogenesis	biological_process	6	ENSGALT00000073257	1	1487	1	3592	0.413976
GO:1904075	positive regulation of trophectodermal cell proliferation	biological_process	8	ENSGALT00000020816	1	1487	1	3592	0.413976
GO:0086100	endothelin receptor signaling pathway	biological_process	6	ENSGALT00000016263	1	1487	1	3592	0.413976
GO:0009636	response to toxic substance	biological_process	5	ENSGALT00000016127	1	1487	1	3592	0.413976
GO:0033686	positive regulation of luteinizing hormone secretion	biological_process	10	ENSGALT00000000366	1	1487	1	3592	0.413976
GO:0033184	positive regulation of histone ubiquitination	biological_process	11	ENSGALT00000077166	1	1487	1	3592	0.413976
GO:0018216	peptidyl-arginine methylation	biological_process	11	ENSGALT00000021680	1	1487	1	3592	0.413976
GO:0021960	anterior commissure morphogenesis	biological_process	12	ENSGALT00000008735	1	1487	1	3592	0.413976
GO:0000805	X chromosome	cellular_component	8	ENSGALT00000048105	1	1487	1	3592	0.413976
GO:0033682	ATP-dependent 5'-3' DNA/RNA helicase activity	molecular_function	12	ENSGALT00000014698	1	1487	1	3592	0.413976
GO:0021957	corticospinal tract morphogenesis	biological_process	12	ENSGALT00000056787	1	1487	1	3592	0.413976
GO:0019787	ubiquitin-like protein transferase activity	molecular_function	5	ENSGALT00000024530	1	1487	1	3592	0.413976
GO:0014905	myoblast fusion involved in skeletal muscle regeneration	biological_process	7	ENSGALT00000034784	1	1487	1	3592	0.413976
GO:0008475	procollagen-lysine 5-dioxygenase activity	molecular_function	8	ENSGALT00000010972	1	1487	1	3592	0.413976
GO:0042392	sphingosine-1-phosphate phosphatase activity	molecular_function	8	ENSGALT00000017589	1	1487	1	3592	0.413976
GO:0016286	small conductance calcium-activated potassium channel activity	molecular_function	10	ENSGALT00000004004	1	1487	1	3592	0.413976
GO:0004146	dihydrofolate reductase activity	molecular_function	7	ENSGALT00000044321	1	1487	1	3592	0.413976
GO:0035066	positive regulation of histone acetylation	biological_process	11	ENSGALT00000004392	1	1487	1	3592	0.413976
GO:0050955	thermoception	biological_process	8	ENSGALT00000006545	1	1487	1	3592	0.413976
GO:0097129	cyclin D2-CDK4 complex	cellular_component	6	ENSGALT00000027938	1	1487	1	3592	0.413976
GO:0046851	negative regulation of bone remodeling	biological_process	8	ENSGALT00000089330	1	1487	1	3592	0.413976
GO:0006170	dAMP biosynthetic process	biological_process	12	ENSGALT00000009585	1	1487	1	3592	0.413976
GO:0010513	positive regulation of phosphatidylinositol biosynthetic process	biological_process	10	ENSGALT00000009404	1	1487	1	3592	0.413976
GO:1902544	regulation of DNA N-glycosylase activity	biological_process	7	ENSGALT00000052099	1	1487	1	3592	0.413976
GO:0042585	germinal vesicle	cellular_component	9	ENSGALT00000047609	1	1487	1	3592	0.413976
GO:0032300	mismatch repair complex	cellular_component	5	ENSGALT00000014573	1	1487	1	3592	0.413976
GO:0002305	CD8-positive, gamma-delta intraepithelial T cell differentiation	biological_process	11	ENSGALT00000036524	1	1487	1	3592	0.413976
GO:0043397	regulation of corticotropin-releasing hormone secretion	biological_process	8	ENSGALT00000009404	1	1487	1	3592	0.413976
GO:0060686	negative regulation of prostatic bud formation	biological_process	9	ENSGALT00000070747	1	1487	1	3592	0.413976
GO:0061051	positive regulation of cell growth involved in cardiac muscle cell development	biological_process	11	ENSGALT00000020816	1	1487	1	3592	0.413976
GO:0000939	condensed chromosome inner kinetochore	cellular_component	4	ENSGALT00000013401	1	1487	1	3592	0.413976
GO:0061588	calcium activated phospholipid scrambling	biological_process	8	ENSGALT00000021741	1	1487	1	3592	0.413976
GO:2000369	regulation of clathrin-dependent endocytosis	biological_process	9	ENSGALT00000017693	1	1487	1	3592	0.413976
GO:0033292	T-tubule organization	biological_process	6	ENSGALT00000087059	1	1487	1	3592	0.413976
GO:0001823	mesonephros development	biological_process	7	ENSGALT00000080352	1	1487	1	3592	0.413976
GO:0048170	positive regulation of long-term neuronal synaptic plasticity	biological_process	12	ENSGALT00000007553	1	1487	1	3592	0.413976
GO:0044540	L-cystine L-cysteine-lyase (deaminating)	molecular_function	6	ENSGALT00000018492	1	1487	1	3592	0.413976
GO:0051414	response to cortisol	biological_process	6	ENSGALT00000067693	1	1487	1	3592	0.413976
GO:0015187	glycine transmembrane transporter activity	molecular_function	5	ENSGALT00000082874	1	1487	1	3592	0.413976
GO:0071014	post-mRNA release spliceosomal complex	cellular_component	7	ENSGALT00000017099	1	1487	1	3592	0.413976
GO:0003383	apical constriction	biological_process	7	ENSGALT00000036842	1	1487	1	3592	0.413976
GO:0032897	negative regulation of viral transcription	biological_process	9	ENSGALT00000027478	1	1487	1	3592	0.413976
GO:2000080	negative regulation of canonical Wnt signaling pathway involved in controlling type B pancreatic cell proliferation	biological_process	8	ENSGALT00000089330	1	1487	1	3592	0.413976
GO:2001257	regulation of cation channel activity	biological_process	8	ENSGALT00000023918	1	1487	1	3592	0.413976
GO:0045182	translation regulator activity	molecular_function	3	ENSGALT00000052497	1	1487	1	3592	0.413976
GO:0046168	glycerol-3-phosphate catabolic process	biological_process	9	ENSGALT00000019704	1	1487	1	3592	0.413976
GO:0090135	actin filament branching	biological_process	7	ENSGALT00000006164	1	1487	1	3592	0.413976
GO:0033065	Rad51C-XRCC3 complex	cellular_component	5	ENSGALT00000089233	1	1487	1	3592	0.413976
GO:0050436	microfibril binding	molecular_function	4	ENSGALT00000017012	1	1487	1	3592	0.413976
GO:0061369	negative regulation of testicular blood vessel morphogenesis	biological_process	8	ENSGALT00000080352	1	1487	1	3592	0.413976
GO:0070926	regulation of ATP:ADP antiporter activity	biological_process	8	ENSGALT00000037211	1	1487	1	3592	0.413976
GO:0010643	cell communication by chemical coupling	biological_process	5	ENSGALT00000078180	1	1487	1	3592	0.413976
GO:0071800	podosome assembly	biological_process	7	ENSGALT00000013503	1	1487	1	3592	0.413976
GO:0007171	activation of transmembrane receptor protein tyrosine kinase activity	biological_process	13	ENSGALT00000015275	1	1487	1	3592	0.413976
GO:0032383	regulation of intracellular cholesterol transport	biological_process	10	ENSGALT00000067248	1	1487	1	3592	0.413976
GO:0010833	telomere maintenance via telomere lengthening	biological_process	9	ENSGALT00000070280	1	1487	1	3592	0.413976
GO:0019086	late viral transcription	biological_process	8	ENSGALT00000019931	1	1487	1	3592	0.413976
GO:0010571	positive regulation of nuclear cell cycle DNA replication	biological_process	9	ENSGALT00000009749	1	1487	1	3592	0.413976
GO:0006617	SRP-dependent cotranslational protein targeting to membrane, signal sequence recognition	biological_process	8	ENSGALT00000000294	1	1487	1	3592	0.413976
GO:0072757	cellular response to camptothecin	biological_process	7	ENSGALT00000070280	1	1487	1	3592	0.413976
GO:0051389	inactivation of MAPKK activity	biological_process	12	ENSGALT00000007553	1	1487	1	3592	0.413976
GO:0032446	protein modification by small protein conjugation	biological_process	10	ENSGALT00000043880	1	1487	1	3592	0.413976
GO:0016500	protein-hormone receptor activity	molecular_function	5	ENSGALT00000016526	1	1487	1	3592	0.413976
GO:0044721	protein import into peroxisome matrix, substrate release	biological_process	8	ENSGALT00000004476	1	1487	1	3592	0.413976
GO:0007100	mitotic centrosome separation	biological_process	6	ENSGALT00000064835	1	1487	1	3592	0.413976
GO:0004844	uracil DNA N-glycosylase activity	molecular_function	9	ENSGALT00000052099	1	1487	1	3592	0.413976
GO:2000273	positive regulation of signaling receptor activity	biological_process	9	ENSGALT00000002623	1	1487	1	3592	0.413976
GO:0019858	cytosine metabolic process	biological_process	10	ENSGALT00000002280	1	1487	1	3592	0.413976
GO:0048256	flap endonuclease activity	molecular_function	9	ENSGALT00000065146	1	1487	1	3592	0.413976
GO:1900424	regulation of defense response to bacterium	biological_process	7	ENSGALT00000023607	1	1487	1	3592	0.413976
GO:0042734	presynaptic membrane	cellular_component	5	ENSGALT00000059750	1	1487	1	3592	0.413976
GO:0016233	telomere capping	biological_process	9	ENSGALT00000039928	1	1487	1	3592	0.413976
GO:0033842	N-acetyl-beta-glucosaminyl-glycoprotein 4-beta-N-acetylgalactosaminyltransferase activity	molecular_function	8	ENSGALT00000006762	1	1487	1	3592	0.413976
GO:0009956	radial pattern formation	biological_process	6	ENSGALT00000011332	1	1487	1	3592	0.413976
GO:0015739	sialic acid transport	biological_process	10	ENSGALT00000025651	1	1487	1	3592	0.413976
GO:0010921	regulation of phosphatase activity	biological_process	10	ENSGALT00000062173	1	1487	1	3592	0.413976
GO:0046834	lipid phosphorylation	biological_process	8	ENSGALT00000049055	1	1487	1	3592	0.413976
GO:0004558	alpha-1,4-glucosidase activity	molecular_function	9	ENSGALT00000049307	1	1487	1	3592	0.413976
GO:0097541	axonemal basal plate	cellular_component	7	ENSGALT00000014402	1	1487	1	3592	0.413976
GO:0035611	protein branching point deglutamylation	biological_process	12	ENSGALT00000052744	1	1487	1	3592	0.413976
GO:0035791	platelet-derived growth factor receptor-beta signaling pathway	biological_process	9	ENSGALT00000006164	1	1487	1	3592	0.413976
GO:0035790	platelet-derived growth factor receptor-alpha signaling pathway	biological_process	9	ENSGALT00000009189	1	1487	1	3592	0.413976
GO:2000843	regulation of testosterone secretion	biological_process	8	ENSGALT00000000366	1	1487	1	3592	0.413976
GO:0097367	carbohydrate derivative binding	molecular_function	4	ENSGALT00000073921	1	1487	1	3592	0.413976
GO:0051171	regulation of nitrogen compound metabolic process	biological_process	6	ENSGALT00000010819	1	1487	1	3592	0.413976
GO:0090190	positive regulation of branching involved in ureteric bud morphogenesis	biological_process	10	ENSGALT00000008449	1	1487	1	3592	0.413976
GO:0016844	strictosidine synthase activity	molecular_function	7	ENSGALT00000014091	1	1487	1	3592	0.413976
GO:0086019	cell-cell signaling involved in cardiac conduction	biological_process	6	ENSGALT00000021059	1	1487	1	3592	0.413976
GO:0045823	positive regulation of heart contraction	biological_process	9	ENSGALT00000031945	1	1487	1	3592	0.413976
GO:0070201	regulation of establishment of protein localization	biological_process	7	ENSGALT00000080508	1	1487	1	3592	0.413976
GO:1903140	regulation of establishment of endothelial barrier	biological_process	10	ENSGALT00000036842	1	1487	1	3592	0.413976
GO:1904934	negative regulation of cell proliferation in midbrain	biological_process	8	ENSGALT00000070747	1	1487	1	3592	0.413976
GO:1904139	regulation of microglial cell migration	biological_process	11	ENSGALT00000070557	1	1487	1	3592	0.413976
GO:0032407	MutSalpha complex binding	molecular_function	6	ENSGALT00000005427	1	1487	1	3592	0.413976
GO:0032507	maintenance of protein location in cell	biological_process	6	ENSGALT00000078180	1	1487	1	3592	0.413976
GO:0035101	FACT complex	cellular_component	5	ENSGALT00000025012	1	1487	1	3592	0.413976
GO:0010521	telomerase inhibitor activity	molecular_function	6	ENSGALT00000014698	1	1487	1	3592	0.413976
GO:0001936	regulation of endothelial cell proliferation	biological_process	8	ENSGALT00000084591	1	1487	1	3592	0.413976
GO:0048496	maintenance of animal organ identity	biological_process	8	ENSGALT00000021059	1	1487	1	3592	0.413976
GO:0035038	female pronucleus assembly	biological_process	7	ENSGALT00000019431	1	1487	1	3592	0.413976
GO:0030174	regulation of DNA-dependent DNA replication initiation	biological_process	9	ENSGALT00000010711	1	1487	1	3592	0.413976
GO:0045738	negative regulation of DNA repair	biological_process	10	ENSGALT00000028006	1	1487	1	3592	0.413976
GO:2000065	negative regulation of cortisol biosynthetic process	biological_process	10	ENSGALT00000026276	1	1487	1	3592	0.413976
GO:0042904	9-cis-retinoic acid biosynthetic process	biological_process	12	ENSGALT00000084591	1	1487	1	3592	0.413976
GO:0008469	histone-arginine N-methyltransferase activity	molecular_function	9	ENSGALT00000021680	1	1487	1	3592	0.413976
GO:0090178	regulation of establishment of planar polarity involved in neural tube closure	biological_process	8	ENSGALT00000075619	1	1487	1	3592	0.413976
GO:0034405	response to fluid shear stress	biological_process	5	ENSGALT00000037443	1	1487	1	3592	0.413976
GO:0006193	ITP catabolic process	biological_process	12	ENSGALT00000005139	1	1487	1	3592	0.413976
GO:0014858	positive regulation of skeletal muscle cell proliferation	biological_process	8	ENSGALT00000080352	1	1487	1	3592	0.413976
GO:0060393	regulation of pathway-restricted SMAD protein phosphorylation	biological_process	10	ENSGALT00000074371	1	1487	1	3592	0.413976
GO:0071566	UFM1 activating enzyme activity	molecular_function	7	ENSGALT00000066702	1	1487	1	3592	0.413976
GO:0010756	positive regulation of plasminogen activation	biological_process	11	ENSGALT00000032155	1	1487	1	3592	0.413976
GO:0007258	JUN phosphorylation	biological_process	10	ENSGALT00000060485	1	1487	1	3592	0.413976
GO:0031519	PcG protein complex	cellular_component	4	ENSGALT00000023070	1	1487	1	3592	0.413976
GO:0097061	dendritic spine organization	biological_process	6	ENSGALT00000006519	1	1487	1	3592	0.413976
GO:0060696	regulation of phospholipid catabolic process	biological_process	8	ENSGALT00000014333	1	1487	1	3592	0.413976
GO:0030223	neutrophil differentiation	biological_process	9	ENSGALT00000054579	1	1487	1	3592	0.413976
GO:0071049	nuclear retention of pre-mRNA with aberrant 3'-ends at the site of transcription	biological_process	8	ENSGALT00000003816	1	1487	1	3592	0.413976
GO:0032425	positive regulation of mismatch repair	biological_process	11	ENSGALT00000075072	1	1487	1	3592	0.413976
GO:0045048	protein insertion into ER membrane	biological_process	9	ENSGALT00000026905	1	1487	1	3592	0.413976
GO:0072384	organelle transport along microtubule	biological_process	9	ENSGALT00000045844	1	1487	1	3592	0.413976
GO:1901301	regulation of cargo loading into COPII-coated vesicle	biological_process	8	ENSGALT00000075619	1	1487	1	3592	0.413976
GO:0030942	endoplasmic reticulum signal peptide binding	molecular_function	7	ENSGALT00000015631	1	1487	1	3592	0.413976
GO:0071071	regulation of phospholipid biosynthetic process	biological_process	8	ENSGALT00000014333	1	1487	1	3592	0.413976
GO:0090435	protein localization to nuclear envelope	biological_process	9	ENSGALT00000009864	1	1487	1	3592	0.413976
GO:0004711	ribosomal protein S6 kinase activity	molecular_function	9	ENSGALT00000018703	1	1487	1	3592	0.413976
GO:0042582	azurophil granule	cellular_component	10	ENSGALT00000082024	1	1487	1	3592	0.413976
GO:0019046	release from viral latency	biological_process	7	ENSGALT00000001004	1	1487	1	3592	0.413976
GO:0004346	glucose-6-phosphatase activity	molecular_function	11	ENSGALT00000017723	1	1487	1	3592	0.413976
GO:0043295	glutathione binding	molecular_function	6	ENSGALT00000005189	1	1487	1	3592	0.413976
GO:0061519	macrophage homeostasis	biological_process	5	ENSGALT00000076311	1	1487	1	3592	0.413976
GO:0060067	cervix development	biological_process	6	ENSGALT00000070747	1	1487	1	3592	0.413976
GO:1905223	epicardium morphogenesis	biological_process	5	ENSGALT00000047776	1	1487	1	3592	0.413976
GO:0002943	tRNA dihydrouridine synthesis	biological_process	13	ENSGALT00000039460	1	1487	1	3592	0.413976
GO:0002865	negative regulation of acute inflammatory response to antigenic stimulus	biological_process	11	ENSGALT00000043680	1	1487	1	3592	0.413976
GO:0005652	nuclear lamina	cellular_component	6	ENSGALT00000080819	1	1487	1	3592	0.413976
GO:1905053	positive regulation of base-excision repair	biological_process	11	ENSGALT00000028006	1	1487	1	3592	0.413976
GO:0010560	positive regulation of glycoprotein biosynthetic process	biological_process	9	ENSGALT00000020816	1	1487	1	3592	0.413976
GO:0035374	chondroitin sulfate binding	molecular_function	6	ENSGALT00000061731	1	1487	1	3592	0.413976
GO:0050716	positive regulation of interleukin-1 secretion	biological_process	9	ENSGALT00000075072	1	1487	1	3592	0.413976
GO:0046855	inositol phosphate dephosphorylation	biological_process	9	ENSGALT00000075704	1	1487	1	3592	0.413976
GO:0030202	heparin metabolic process	biological_process	6	ENSGALT00000044504	1	1487	1	3592	0.413976
GO:0008527	taste receptor activity	molecular_function	6	ENSGALT00000089761	1	1487	1	3592	0.413976
GO:2000691	negative regulation of cardiac muscle cell myoblast differentiation	biological_process	9	ENSGALT00000015558	1	1487	1	3592	0.413976
GO:0032225	regulation of synaptic transmission, dopaminergic	biological_process	9	ENSGALT00000006519	1	1487	1	3592	0.413976
GO:0050794	regulation of cellular process	biological_process	5	ENSGALT00000060944	1	1487	1	3592	0.413976
GO:1901202	negative regulation of extracellular matrix assembly	biological_process	7	ENSGALT00000062293	1	1487	1	3592	0.413976
GO:0030237	female sex determination	biological_process	6	ENSGALT00000080352	1	1487	1	3592	0.413976
GO:0050877	nervous system process	biological_process	5	ENSGALT00000009316	1	1487	1	3592	0.413976
GO:0061184	positive regulation of dermatome development	biological_process	9	ENSGALT00000080352	1	1487	1	3592	0.413976
GO:0032691	negative regulation of interleukin-1 beta production	biological_process	9	ENSGALT00000006519	1	1487	1	3592	0.413976
GO:0002692	negative regulation of cellular extravasation	biological_process	8	ENSGALT00000010819	1	1487	1	3592	0.413976
GO:0036306	embryonic heart tube elongation	biological_process	5	ENSGALT00000064440	1	1487	1	3592	0.413976
GO:0048625	myoblast fate commitment	biological_process	6	ENSGALT00000014436	1	1487	1	3592	0.413976
GO:0046831	regulation of RNA export from nucleus	biological_process	8	ENSGALT00000005175	1	1487	1	3592	0.413976
GO:0032790	ribosome disassembly	biological_process	8	ENSGALT00000048791	1	1487	1	3592	0.413976
GO:0032696	negative regulation of interleukin-13 production	biological_process	8	ENSGALT00000054579	1	1487	1	3592	0.413976
GO:0002043	blood vessel endothelial cell proliferation involved in sprouting angiogenesis	biological_process	6	ENSGALT00000074371	1	1487	1	3592	0.413976
GO:0009259	ribonucleotide metabolic process	biological_process	9	ENSGALT00000072520	1	1487	1	3592	0.413976
GO:0071763	nuclear membrane organization	biological_process	6	ENSGALT00000010255	1	1487	1	3592	0.413976
GO:0042246	tissue regeneration	biological_process	6	ENSGALT00000044551	1	1487	1	3592	0.413976
GO:0042296	ISG15 transferase activity	molecular_function	6	ENSGALT00000073854	1	1487	1	3592	0.413976
GO:0061348	planar cell polarity pathway involved in ventricular septum morphogenesis	biological_process	11	ENSGALT00000070747	1	1487	1	3592	0.413976
GO:0047568	3-oxo-5-beta-steroid 4-dehydrogenase activity	molecular_function	7	ENSGALT00000020934	1	1487	1	3592	0.413976
GO:0034164	negative regulation of toll-like receptor 9 signaling pathway	biological_process	8	ENSGALT00000061731	1	1487	1	3592	0.413976
GO:1905920	positive regulation of CoA-transferase activity	biological_process	8	ENSGALT00000006519	1	1487	1	3592	0.413976
GO:0097060	synaptic membrane	cellular_component	4	ENSGALT00000046144	1	1487	1	3592	0.413976
GO:0034648	histone demethylase activity (H3-dimethyl-K4 specific)	molecular_function	7	ENSGALT00000077166	1	1487	1	3592	0.413976
GO:1902685	positive regulation of receptor localization to synapse	biological_process	7	ENSGALT00000082024	1	1487	1	3592	0.413976
GO:0000444	MIS12/MIND type complex	cellular_component	4	ENSGALT00000038479	1	1487	1	3592	0.413976
GO:0002300	CD8-positive, alpha-beta intraepithelial T cell differentiation	biological_process	11	ENSGALT00000036524	1	1487	1	3592	0.413976
GO:0032299	ribonuclease H2 complex	cellular_component	4	ENSGALT00000072520	1	1487	1	3592	0.413976
GO:1904783	positive regulation of NMDA glutamate receptor activity	biological_process	10	ENSGALT00000007553	1	1487	1	3592	0.413976
GO:0004487	methylenetetrahydrofolate dehydrogenase (NAD+) activity	molecular_function	7	ENSGALT00000019249	1	1487	1	3592	0.413976
GO:1902889	protein localization to spindle microtubule	biological_process	11	ENSGALT00000017361	1	1487	1	3592	0.413976
GO:0004826	phenylalanine-tRNA ligase activity	molecular_function	7	ENSGALT00000012938	1	1487	1	3592	0.413976
GO:0003180	aortic valve morphogenesis	biological_process	6	ENSGALT00000064440	1	1487	1	3592	0.413976
GO:0046604	positive regulation of mitotic centrosome separation	biological_process	10	ENSGALT00000003289	1	1487	1	3592	0.413976
GO:0071899	negative regulation of estrogen receptor binding	biological_process	6	ENSGALT00000054579	1	1487	1	3592	0.413976
GO:0036502	Derlin-1-VIMP complex	cellular_component	7	ENSGALT00000043680	1	1487	1	3592	0.413976
GO:0006047	UDP-N-acetylglucosamine metabolic process	biological_process	7	ENSGALT00000073921	1	1487	1	3592	0.413976
GO:0007208	phospholipase C-activating serotonin receptor signaling pathway	biological_process	7	ENSGALT00000009404	1	1487	1	3592	0.413976
GO:1900426	positive regulation of defense response to bacterium	biological_process	8	ENSGALT00000003394	1	1487	1	3592	0.413976
GO:0005979	regulation of glycogen biosynthetic process	biological_process	10	ENSGALT00000037443	1	1487	1	3592	0.413976
GO:0004799	thymidylate synthase activity	molecular_function	8	ENSGALT00000024028	1	1487	1	3592	0.413976
GO:0032059	bleb	cellular_component	6	ENSGALT00000062863	1	1487	1	3592	0.413976
[truncated: 2,967 more rows]

## Sheet: profile4_pathway
Table S9 Functional enrichment analysis of lncRNA targets in profile 4(pathway)
pathway_id	pathway_name	Genes	S gene number(The number of significantly DEGs)	TS gene number	B gene number(The number of all genes annotated to a particular KEGG pathway )	TB gene number	pvalue
4914	Progesterone-mediated oocyte maturation	ENSGALT00000007392;ENSGALT00000018703;ENSGALT00000002280;ENSGALT00000005424;ENSGALT00000088294;ENSGALT00000048105;ENSGALT00000066806;ENSGALT00000037443;ENSGALT00000021320;ENSGALT00000013400;ENSGALT00000039252;ENSGALT00000063299;ENSGALT00000020816;ENSGALT00000073355;ENSGALT00000014027;ENSGALT00000089586;ENSGALT00000088782;ENSGALT00000019387;ENSGALT00000067030;ENSGALT00000060485;ENSGALT00000006616;…	24	573	35	1579	8.82604e-05
3440	Homologous recombination	ENSGALT00000070280;ENSGALT00000004392;ENSGALT00000058329;ENSGALT00000027576;ENSGALT00000004849;ENSGALT00000024169;ENSGALT00000039928;ENSGALT00000038354;ENSGALT00000005512;ENSGALT00000053619;ENSGALT00000027966;ENSGALT00000012444;ENSGALT00000089233;ENSGALT00000018281	14	573	17	1579	0.000125214
4114	Oocyte meiosis	ENSGALT00000009864;ENSGALT00000004876;ENSGALT00000037767;ENSGALT00000016708;ENSGALT00000006616;ENSGALT00000085543;ENSGALT00000014027;ENSGALT00000044506;ENSGALT00000039252;ENSGALT00000002280;ENSGALT00000007277;ENSGALT00000048105;ENSGALT00000088782;ENSGALT00000020816;ENSGALT00000018703;ENSGALT00000084451;ENSGALT00000039926;ENSGALT00000073355;ENSGALT00000083866;ENSGALT00000002291;ENSGALT00000036909;…	28	573	44	1579	0.000169961
3030	DNA replication	ENSGALT00000026909;ENSGALT00000027564;ENSGALT00000065146;ENSGALT00000027966;ENSGALT00000004849;ENSGALT00000088052;ENSGALT00000064280;ENSGALT00000086056;ENSGALT00000078729;ENSGALT00000026316;ENSGALT00000072520;ENSGALT00000058329;ENSGALT00000020490;ENSGALT00000040353	14	573	18	1579	0.000376622
4110	Cell cycle	ENSGALT00000007392;ENSGALT00000086056;ENSGALT00000039926;ENSGALT00000027938;ENSGALT00000084451;ENSGALT00000087610;ENSGALT00000026909;ENSGALT00000031945;ENSGALT00000012217;ENSGALT00000088782;ENSGALT00000048105;ENSGALT00000004876;ENSGALT00000044506;ENSGALT00000013401;ENSGALT00000054867;ENSGALT00000009749;ENSGALT00000036909;ENSGALT00000002291;ENSGALT00000039252;ENSGALT00000020490;ENSGALT00000089586;…	31	573	53	1579	0.000677191
3410	Base excision repair	ENSGALT00000052099;ENSGALT00000064280;ENSGALT00000027966;ENSGALT00000010758;ENSGALT00000058329;ENSGALT00000031356;ENSGALT00000085724;ENSGALT00000040353;ENSGALT00000065146;ENSGALT00000075072	10	573	12	1579	0.00113021
3460	Fanconi anemia pathway	ENSGALT00000005427;ENSGALT00000083249;ENSGALT00000070280;ENSGALT00000057113;ENSGALT00000067764;ENSGALT00000000705;ENSGALT00000004392;ENSGALT00000061165;ENSGALT00000089233;ENSGALT00000069065;ENSGALT00000004849;ENSGALT00000085961;ENSGALT00000027576;ENSGALT00000017833;ENSGALT00000012444;ENSGALT00000066000;ENSGALT00000010770	17	573	26	1579	0.00224992
3450	Non-homologous end-joining	ENSGALT00000039928;ENSGALT00000022573;ENSGALT00000085724;ENSGALT00000037980;ENSGALT00000025179;ENSGALT00000018729;ENSGALT00000065146	7	573	8	1579	0.00443574
4540	Gap junction	ENSGALT00000009189;ENSGALT00000056511;ENSGALT00000009404;ENSGALT00000012883;ENSGALT00000005124;ENSGALT00000066806;ENSGALT00000084821;ENSGALT00000013655;ENSGALT00000062836;ENSGALT00000030073;ENSGALT00000038318;ENSGALT00000002280;ENSGALT00000004876;ENSGALT00000015275;ENSGALT00000063299;ENSGALT00000055441;ENSGALT00000008137;ENSGALT00000038956;ENSGALT00000021320;ENSGALT00000073355;ENSGALT00000040237;…	24	573	43	1579	0.00636306
3040	Spliceosome	ENSGALT00000050506;ENSGALT00000085741;ENSGALT00000058783;ENSGALT00000060444;ENSGALT00000068540;ENSGALT00000017361;ENSGALT00000063653;ENSGALT00000089910;ENSGALT00000000735;ENSGALT00000089268;ENSGALT00000084444;ENSGALT00000019185;ENSGALT00000056234;ENSGALT00000087366;ENSGALT00000039052;ENSGALT00000038969;ENSGALT00000001458;ENSGALT00000048883;ENSGALT00000017099;ENSGALT00000000811;ENSGALT00000006576;…	28	573	52	1579	0.00645636
4310	Wnt signaling pathway	ENSGALT00000019608;ENSGALT00000089299;ENSGALT00000079098;ENSGALT00000080352;ENSGALT00000009542;ENSGALT00000009020;ENSGALT00000083257;ENSGALT00000027938;ENSGALT00000056719;ENSGALT00000044628;ENSGALT00000050156;ENSGALT00000011552;ENSGALT00000005977;ENSGALT00000014436;ENSGALT00000015558;ENSGALT00000089943;ENSGALT00000012217;ENSGALT00000054579;ENSGALT00000059836;ENSGALT00000089330;ENSGALT00000070747;…	25	573	46	1579	0.00850086
4350	TGF-beta signaling pathway	ENSGALT00000037806;ENSGALT00000009945;ENSGALT00000062681;ENSGALT00000018395;ENSGALT00000036842;ENSGALT00000016708;ENSGALT00000047776;ENSGALT00000002280;ENSGALT00000017269;ENSGALT00000056719;ENSGALT00000083433;ENSGALT00000089943;ENSGALT00000055755;ENSGALT00000084682;ENSGALT00000083257;ENSGALT00000017012;ENSGALT00000010437;ENSGALT00000031945;ENSGALT00000026276	19	573	33	1579	0.00959761
4340	Hedgehog signaling pathway	ENSGALT00000038956;ENSGALT00000027938;ENSGALT00000037262;ENSGALT00000012217;ENSGALT00000024255;ENSGALT00000072175;ENSGALT00000013142	7	573	9	1579	0.0137149
4916	Melanogenesis	ENSGALT00000002280;ENSGALT00000062180;ENSGALT00000013655;ENSGALT00000070540;ENSGALT00000014436;ENSGALT00000080352;ENSGALT00000063299;ENSGALT00000070747;ENSGALT00000089299;ENSGALT00000059836;ENSGALT00000021320;ENSGALT00000073355;ENSGALT00000013673;ENSGALT00000009020;ENSGALT00000079098;ENSGALT00000089987;ENSGALT00000044628;ENSGALT00000054579;ENSGALT00000066806	19	573	35	1579	0.0212673
510	N-Glycan biosynthesis	ENSGALT00000084524;ENSGALT00000027546;ENSGALT00000016418;ENSGALT00000054187;ENSGALT00000089520;ENSGALT00000030044;ENSGALT00000084402;ENSGALT00000070013;ENSGALT00000066257;ENSGALT00000048785;ENSGALT00000039102;ENSGALT00000085747;ENSGALT00000027505	13	573	22	1579	0.0238063
240	Pyrimidine metabolism	ENSGALT00000027966;ENSGALT00000040353;ENSGALT00000086636;ENSGALT00000017661;ENSGALT00000071529;ENSGALT00000026525;ENSGALT00000009585;ENSGALT00000026316;ENSGALT00000078729;ENSGALT00000082171;ENSGALT00000064280;ENSGALT00000028034;ENSGALT00000058329;ENSGALT00000003200;ENSGALT00000010703;ENSGALT00000070388;ENSGALT00000024028	17	573	31	1579	0.0256369
670	One carbon pool by folate	ENSGALT00000044321;ENSGALT00000019249;ENSGALT00000011893;ENSGALT00000024028;ENSGALT00000020714	5	573	6	1579	0.0261107
830	Retinol metabolism	ENSGALT00000084591;ENSGALT00000063525;ENSGALT00000008787;ENSGALT00000015524;ENSGALT00000054535	5	573	6	1579	0.0261107
3430	Mismatch repair	ENSGALT00000088052;ENSGALT00000027564;ENSGALT00000027966;ENSGALT00000004849;ENSGALT00000005427;ENSGALT00000014573;ENSGALT00000058329	7	573	10	1579	0.0315166
480	Glutathione metabolism	ENSGALT00000005458;ENSGALT00000045741;ENSGALT00000014333;ENSGALT00000026525;ENSGALT00000064155;ENSGALT00000086295;ENSGALT00000017302;ENSGALT00000026527;ENSGALT00000087431;ENSGALT00000005189;ENSGALT00000028034;ENSGALT00000001589	12	573	21	1579	0.0404653
531	Glycosaminoglycan degradation	ENSGALT00000077329;ENSGALT00000004011;ENSGALT00000087235	3	573	3	1579	0.0476284
3420	Nucleotide excision repair	ENSGALT00000051753;ENSGALT00000027564;ENSGALT00000040353;ENSGALT00000064280;ENSGALT00000004849;ENSGALT00000088052;ENSGALT00000058329;ENSGALT00000027966	8	573	13	1579	0.0561634
4520	Adherens junction	ENSGALT00000027626;ENSGALT00000002280;ENSGALT00000089197;ENSGALT00000062180;ENSGALT00000054579;ENSGALT00000084821;ENSGALT00000083257;ENSGALT00000014436;ENSGALT00000089372;ENSGALT00000047776;ENSGALT00000085271;ENSGALT00000067041;ENSGALT00000056075;ENSGALT00000089943;ENSGALT00000023980;ENSGALT00000073093;ENSGALT00000045981;ENSGALT00000089299;ENSGALT00000089987;ENSGALT00000039969;ENSGALT00000011552	21	573	43	1579	0.0595008
5132	Salmonella infection	ENSGALT00000085271;ENSGALT00000089372;ENSGALT00000039969;ENSGALT00000089197;ENSGALT00000060485;ENSGALT00000050670;ENSGALT00000045981;ENSGALT00000067030;ENSGALT00000008419;ENSGALT00000081130;ENSGALT00000011552;ENSGALT00000014027;ENSGALT00000015824;ENSGALT00000036842;ENSGALT00000002280	15	573	29	1579	0.0626342
983	Drug metabolism - other enzymes	ENSGALT00000005139;ENSGALT00000087235;ENSGALT00000083979;ENSGALT00000010703;ENSGALT00000082171;ENSGALT00000004011	6	573	10	1579	0.110243
3010	Ribosome	ENSGALT00000033073;ENSGALT00000087201;ENSGALT00000082200;ENSGALT00000089798;ENSGALT00000024756;ENSGALT00000028006;ENSGALT00000001015;ENSGALT00000085820;ENSGALT00000002496;ENSGALT00000079418;ENSGALT00000050437;ENSGALT00000086605;ENSGALT00000057050;ENSGALT00000004168;ENSGALT00000089494;ENSGALT00000068536;ENSGALT00000084442;ENSGALT00000088239;ENSGALT00000087104;ENSGALT00000034053;ENSGALT00000072256;…	31	573	71	1579	0.116593
4080	Neuroactive ligand-receptor interaction	ENSGALT00000055980;ENSGALT00000008796;ENSGALT00000067041;ENSGALT00000000224;ENSGALT00000015138;ENSGALT00000079214;ENSGALT00000006519;ENSGALT00000009316;ENSGALT00000062466;ENSGALT00000009404;ENSGALT00000016263;ENSGALT00000070557	12	573	24	1579	0.117378
4150	mTOR signaling pathway	ENSGALT00000002280;ENSGALT00000088927;ENSGALT00000022984;ENSGALT00000083257;ENSGALT00000022497;ENSGALT00000059836;ENSGALT00000037443;ENSGALT00000080352;ENSGALT00000050156;ENSGALT00000070540;ENSGALT00000020816;ENSGALT00000089943;ENSGALT00000079098;ENSGALT00000018703;ENSGALT00000063299;ENSGALT00000024329;ENSGALT00000004428;ENSGALT00000005424;ENSGALT00000080701;ENSGALT00000070747	20	573	44	1579	0.131195
534	Glycosaminoglycan biosynthesis - heparan sulfate / heparin	ENSGALT00000044504;ENSGALT00000069744;ENSGALT00000053767;ENSGALT00000066923	4	573	6	1579	0.13149
600	Sphingolipid metabolism	ENSGALT00000024447;ENSGALT00000077329;ENSGALT00000017589;ENSGALT00000024328;ENSGALT00000074830;ENSGALT00000053181;ENSGALT00000021979;ENSGALT00000085640	8	573	15	1579	0.134297
3013	RNA transport	ENSGALT00000080701;ENSGALT00000023680;ENSGALT00000022497;ENSGALT00000048718;ENSGALT00000016532;ENSGALT00000086979;ENSGALT00000027647;ENSGALT00000085328;ENSGALT00000012943;ENSGALT00000078913;ENSGALT00000020225;ENSGALT00000086191;ENSGALT00000085911;ENSGALT00000085741;ENSGALT00000088927;ENSGALT00000085716;ENSGALT00000024757;ENSGALT00000038969;ENSGALT00000068540;ENSGALT00000071026;ENSGALT00000011817;…	22	573	50	1579	0.157897
514	Other types of O-glycan biosynthesis	ENSGALT00000089290;ENSGALT00000024967;ENSGALT00000012660;ENSGALT00000054187;ENSGALT00000016418;ENSGALT00000073213	6	573	11	1579	0.170575
3060	Protein export	ENSGALT00000024710;ENSGALT00000015276;ENSGALT00000047348;ENSGALT00000000294;ENSGALT00000015631;ENSGALT00000085879	6	573	11	1579	0.170575
230	Purine metabolism	ENSGALT00000064280;ENSGALT00000078729;ENSGALT00000071529;ENSGALT00000040353;ENSGALT00000005139;ENSGALT00000062836;ENSGALT00000009585;ENSGALT00000076547;ENSGALT00000073355;ENSGALT00000052147;ENSGALT00000070388;ENSGALT00000027966;ENSGALT00000059427;ENSGALT00000076315;ENSGALT00000086636;ENSGALT00000003200;ENSGALT00000083979;ENSGALT00000026316;ENSGALT00000058329;ENSGALT00000028034;ENSGALT00000037438;…	29	573	69	1579	0.187203
4068	FoxO signaling pathway	ENSGALT00000047776;ENSGALT00000016572;ENSGALT00000031945;ENSGALT00000067030;ENSGALT00000006616;ENSGALT00000072864;ENSGALT00000027938;ENSGALT00000012217;ENSGALT00000023918;ENSGALT00000063299;ENSGALT00000014027;ENSGALT00000048105;ENSGALT00000002280;ENSGALT00000009864;ENSGALT00000005424;ENSGALT00000020816;ENSGALT00000037443;ENSGALT00000017723;ENSGALT00000060485;ENSGALT00000089586	20	573	46	1579	0.190348
4270	Vascular smooth muscle contraction	ENSGALT00000010253;ENSGALT00000016263;ENSGALT00000061061;ENSGALT00000005124;ENSGALT00000043998;ENSGALT00000083257;ENSGALT00000007277;ENSGALT00000088354;ENSGALT00000008137;ENSGALT00000044628;ENSGALT00000073355;ENSGALT00000002280;ENSGALT00000062836;ENSGALT00000036842;ENSGALT00000089943;ENSGALT00000021320;ENSGALT00000000450	17	573	39	1579	0.212836
140	Steroid hormone biosynthesis	ENSGALT00000033172;ENSGALT00000020934;ENSGALT00000008787;ENSGALT00000063525	4	573	7	1579	0.22117
563	Glycosylphosphatidylinositol (GPI)-anchor biosynthesis	ENSGALT00000003090;ENSGALT00000015480;ENSGALT00000001850;ENSGALT00000005809	4	573	7	1579	0.22117
3020	RNA polymerase	ENSGALT00000017661;ENSGALT00000070388;ENSGALT00000003200;ENSGALT00000086636	4	573	7	1579	0.22117
604	Glycosphingolipid biosynthesis - ganglio series	ENSGALT00000014679;ENSGALT00000021583;ENSGALT00000048337;ENSGALT00000077329	4	573	7	1579	0.22117
4330	Notch signaling pathway	ENSGALT00000015954;ENSGALT00000017099;ENSGALT00000027799;ENSGALT00000037704;ENSGALT00000021553;ENSGALT00000079098	6	573	12	1579	0.241187
790	Folate biosynthesis	ENSGALT00000045018;ENSGALT00000012745;ENSGALT00000044321	3	573	5	1579	0.255233
1040	Biosynthesis of unsaturated fatty acids	ENSGALT00000019819;ENSGALT00000047068;ENSGALT00000087196;ENSGALT00000057780;ENSGALT00000018735	5	573	10	1579	0.276899
270	Cysteine and methionine metabolism	ENSGALT00000005189;ENSGALT00000018492;ENSGALT00000074779;ENSGALT00000052184;ENSGALT00000084136;ENSGALT00000007194;ENSGALT00000003908;ENSGALT00000013288	8	573	18	1579	0.311047
3015	mRNA surveillance pathway	ENSGALT00000004875;ENSGALT00000010437;ENSGALT00000007277;ENSGALT00000085741;ENSGALT00000038969;ENSGALT00000016532;ENSGALT00000016708;ENSGALT00000083866;ENSGALT00000068540;ENSGALT00000019104;ENSGALT00000026955;ENSGALT00000016192;ENSGALT00000061856	13	573	31	1579	0.314259
4510	Focal adhesion	ENSGALT00000089943;ENSGALT00000089299;ENSGALT00000084352;ENSGALT00000014236;ENSGALT00000018261;ENSGALT00000005424;ENSGALT00000089987;ENSGALT00000004255;ENSGALT00000007277;ENSGALT00000002280;ENSGALT00000030073;ENSGALT00000084821;ENSGALT00000089197;ENSGALT00000057481;ENSGALT00000011552;ENSGALT00000039969;ENSGALT00000005664;ENSGALT00000043998;ENSGALT00000016139;ENSGALT00000027938;ENSGALT00000085271;…	36	573	92	1579	0.315919
4122	Sulfur relay system	ENSGALT00000052184	1	573	1	1579	0.362888
590	Arachidonic acid metabolism	ENSGALT00000008787;ENSGALT00000017302;ENSGALT00000045741;ENSGALT00000063525;ENSGALT00000086295	5	573	11	1579	0.365503
515	Mannose type O-glycan biosynthesis	ENSGALT00000016418;ENSGALT00000054187;ENSGALT00000044322	3	573	6	1579	0.378977
860	Porphyrin and chlorophyll metabolism	ENSGALT00000087235;ENSGALT00000014401;ENSGALT00000004011	3	573	6	1579	0.378977
4621	NOD-like receptor signaling pathway	ENSGALT00000089943;ENSGALT00000060485;ENSGALT00000083257;ENSGALT00000037211;ENSGALT00000088294;ENSGALT00000044628;ENSGALT00000025326;ENSGALT00000020182;ENSGALT00000083545;ENSGALT00000014027;ENSGALT00000002280;ENSGALT00000062863;ENSGALT00000062293;ENSGALT00000067030	14	573	35	1579	0.382918
4933	AGE-RAGE signaling pathway in diabetic complications	ENSGALT00000044628;ENSGALT00000005424;ENSGALT00000037443;ENSGALT00000063299;ENSGALT00000031945;ENSGALT00000011552;ENSGALT00000012217;ENSGALT00000014027;ENSGALT00000067030;ENSGALT00000047776;ENSGALT00000009321;ENSGALT00000005664;ENSGALT00000002280;ENSGALT00000060485	14	573	35	1579	0.382918
4514	Cell adhesion molecules (CAMs)	ENSGALT00000066785;ENSGALT00000075780;ENSGALT00000060385;ENSGALT00000063435;ENSGALT00000066690;ENSGALT00000078762;ENSGALT00000057839;ENSGALT00000014236;ENSGALT00000041401;ENSGALT00000057481;ENSGALT00000052324;ENSGALT00000025190;ENSGALT00000004939;ENSGALT00000059499;ENSGALT00000060683	15	573	38	1579	0.398903
3022	Basal transcription factors	ENSGALT00000053963;ENSGALT00000003204;ENSGALT00000010889;ENSGALT00000087023	4	573	9	1579	0.423492
4010	MAPK signaling pathway	ENSGALT00000018703;ENSGALT00000055066;ENSGALT00000011552;ENSGALT00000037443;ENSGALT00000016139;ENSGALT00000025213;ENSGALT00000009081;ENSGALT00000047776;ENSGALT00000009189;ENSGALT00000032155;ENSGALT00000042721;ENSGALT00000006226;ENSGALT00000060485;ENSGALT00000014027;ENSGALT00000002280;ENSGALT00000031945;ENSGALT00000020182;ENSGALT00000012883;ENSGALT00000004494;ENSGALT00000072864;ENSGALT00000063299;…	28	573	74	1579	0.432533
310	Lysine degradation	ENSGALT00000073213;ENSGALT00000061391;ENSGALT00000088590;ENSGALT00000019060;ENSGALT00000039216	5	573	12	1579	0.4543
4912	GnRH signaling pathway	ENSGALT00000009020;ENSGALT00000060485;ENSGALT00000067030;ENSGALT00000021320;ENSGALT00000073355;ENSGALT00000044628;ENSGALT00000005124;ENSGALT00000063299;ENSGALT00000002280;ENSGALT00000000366;ENSGALT00000014027;ENSGALT00000084821	12	573	31	1579	0.455854
532	Glycosaminoglycan biosynthesis - chondroitin sulfate / dermatan sulfate	ENSGALT00000053767;ENSGALT00000082188	2	573	4	1579	0.459898
591	Linoleic acid metabolism	ENSGALT00000008787;ENSGALT00000063525	2	573	4	1579	0.459898
565	Ether lipid metabolism	ENSGALT00000017589;ENSGALT00000017317	2	573	4	1579	0.459898
4620	Toll-like receptor signaling pathway	ENSGALT00000002280;ENSGALT00000037211;ENSGALT00000037443;ENSGALT00000060485;ENSGALT00000067030;ENSGALT00000020182;ENSGALT00000011552;ENSGALT00000005424;ENSGALT00000014027	9	573	23	1579	0.465531
4810	Regulation of actin cytoskeleton	ENSGALT00000045981;ENSGALT00000011552;ENSGALT00000000450;ENSGALT00000079075;ENSGALT00000005424;ENSGALT00000089197;ENSGALT00000057481;ENSGALT00000083257;ENSGALT00000035085;ENSGALT00000089943;ENSGALT00000089372;ENSGALT00000015275;ENSGALT00000014236;ENSGALT00000039969;ENSGALT00000004255;ENSGALT00000063299;ENSGALT00000043998;ENSGALT00000030073;ENSGALT00000016285;ENSGALT00000084352;ENSGALT00000036842;…	31	573	84	1579	0.494559
601	Glycosphingolipid biosynthesis - lacto and neolacto series	ENSGALT00000054187;ENSGALT00000016418;ENSGALT00000021583	3	573	7	1579	0.497331
533	Glycosaminoglycan biosynthesis - keratan sulfate	ENSGALT00000054187;ENSGALT00000013750;ENSGALT00000016418	3	573	7	1579	0.497331
4012	ErbB signaling pathway	ENSGALT00000055115;ENSGALT00000002280;ENSGALT00000006164;ENSGALT00000084821;ENSGALT00000009020;ENSGALT00000076866;ENSGALT00000037443;ENSGALT00000084352;ENSGALT00000063299;ENSGALT00000062629;ENSGALT00000005424;ENSGALT00000060485	12	573	32	1579	0.510022
4144	Endocytosis	ENSGALT00000017269;ENSGALT00000012181;ENSGALT00000000866;ENSGALT00000074464;ENSGALT00000010998;ENSGALT00000005312;ENSGALT00000083257;ENSGALT00000006438;ENSGALT00000071618;ENSGALT00000074360;ENSGALT00000009189;ENSGALT00000005109;ENSGALT00000007750;ENSGALT00000047776;ENSGALT00000089943;ENSGALT00000022120;ENSGALT00000033559;ENSGALT00000039316;ENSGALT00000033264;ENSGALT00000058623;ENSGALT00000052805;…	30	573	82	1579	0.520268
4370	VEGF signaling pathway	ENSGALT00000005424;ENSGALT00000037443;ENSGALT00000002280;ENSGALT00000011552;ENSGALT00000063299;ENSGALT00000084821;ENSGALT00000014027;ENSGALT00000067030;ENSGALT00000084352	9	573	24	1579	0.527902
4210	Apoptosis	ENSGALT00000009815;ENSGALT00000002280;ENSGALT00000037211;ENSGALT00000005424;ENSGALT00000060485;ENSGALT00000023681;ENSGALT00000056511;ENSGALT00000055441;ENSGALT00000038318;ENSGALT00000037443;ENSGALT00000039969;ENSGALT00000085271;ENSGALT00000063299;ENSGALT00000040237;ENSGALT00000089197;ENSGALT00000045981;ENSGALT00000000640;ENSGALT00000089372	18	573	49	1579	0.528633
3018	RNA degradation	ENSGALT00000027368;ENSGALT00000076711;ENSGALT00000004886;ENSGALT00000056234;ENSGALT00000058038;ENSGALT00000067166;ENSGALT00000072894;ENSGALT00000003816;ENSGALT00000016314;ENSGALT00000067822;ENSGALT00000089910	11	573	30	1579	0.552115
52	Galactose metabolism	ENSGALT00000049307;ENSGALT00000017723;ENSGALT00000077329;ENSGALT00000016418;ENSGALT00000058038;ENSGALT00000054187	6	573	16	1579	0.553908
4530	Tight junction	ENSGALT00000035085;ENSGALT00000022120;ENSGALT00000055441;ENSGALT00000044076;ENSGALT00000043998;ENSGALT00000089943;ENSGALT00000085271;ENSGALT00000089372;ENSGALT00000039969;ENSGALT00000038318;ENSGALT00000039316;ENSGALT00000056511;ENSGALT00000067041;ENSGALT00000061061;ENSGALT00000040237;ENSGALT00000011552;ENSGALT00000012477;ENSGALT00000012217;ENSGALT00000016708;ENSGALT00000036842;ENSGALT00000045981;…	29	573	81	1579	0.580241
120	Primary bile acid biosynthesis	ENSGALT00000020934	1	573	2	1579	0.594235
750	Vitamin B6 metabolism	ENSGALT00000053468	1	573	2	1579	0.594235
730	Thiamine metabolism	ENSGALT00000005690	1	573	2	1579	0.594235
4130	SNARE interactions in vesicular transport	ENSGALT00000082024;ENSGALT00000078399;ENSGALT00000077544	3	573	8	1579	0.602947
4622	RIG-I-like receptor signaling pathway	ENSGALT00000014027;ENSGALT00000060485;ENSGALT00000037211;ENSGALT00000067030	4	573	11	1579	0.610203
4136	Autophagy - other	ENSGALT00000010437;ENSGALT00000024530;ENSGALT00000016708;ENSGALT00000043880	4	573	11	1579	0.610203
4115	p53 signaling pathway	ENSGALT00000089586;ENSGALT00000077386;ENSGALT00000020816;ENSGALT00000026525;ENSGALT00000012217;ENSGALT00000050685;ENSGALT00000027938;ENSGALT00000007817;ENSGALT00000048105;ENSGALT00000004876;ENSGALT00000006616	11	573	32	1579	0.654839
4218	Cellular senescence	ENSGALT00000005575;ENSGALT00000007277;ENSGALT00000037443;ENSGALT00000067030;ENSGALT00000014121;ENSGALT00000002280;ENSGALT00000063299;ENSGALT00000039928;ENSGALT00000004876;ENSGALT00000019387;ENSGALT00000014027;ENSGALT00000077386;ENSGALT00000006616;ENSGALT00000012217;ENSGALT00000031945;ENSGALT00000048105;ENSGALT00000047776;ENSGALT00000005424;ENSGALT00000036604;ENSGALT00000089586;ENSGALT00000019117;…	22	573	64	1579	0.67306
630	Glyoxylate and dicarboxylate metabolism	ENSGALT00000077387;ENSGALT00000089332;ENSGALT00000019060;ENSGALT00000068424	4	573	12	1579	0.688154
4146	Peroxisome	ENSGALT00000004476;ENSGALT00000014333;ENSGALT00000089799;ENSGALT00000001855;ENSGALT00000018735;ENSGALT00000087196;ENSGALT00000003372	7	573	21	1579	0.689615
900	Terpenoid backbone biosynthesis	ENSGALT00000019060;ENSGALT00000089799;ENSGALT00000058773	3	573	9	1579	0.692675
4142	Lysosome	ENSGALT00000024737;ENSGALT00000003691;ENSGALT00000049307;ENSGALT00000077329;ENSGALT00000025651;ENSGALT00000067248;ENSGALT00000004011;ENSGALT00000006998;ENSGALT00000087235	9	573	27	1579	0.694769
4145	Phagosome	ENSGALT00000020914;ENSGALT00000055441;ENSGALT00000008419;ENSGALT00000041145;ENSGALT00000038318;ENSGALT00000074135;ENSGALT00000089197;ENSGALT00000056511;ENSGALT00000081130;ENSGALT00000030930;ENSGALT00000040237;ENSGALT00000089372;ENSGALT00000085271;ENSGALT00000039969;ENSGALT00000058623;ENSGALT00000045981;ENSGALT00000082024;ENSGALT00000015824;ENSGALT00000018261;ENSGALT00000023900;ENSGALT00000011552;…	22	573	65	1579	0.705983
4261	Adrenergic signaling in cardiomyocytes	ENSGALT00000037443;ENSGALT00000010437;ENSGALT00000014027;ENSGALT00000084315;ENSGALT00000002280;ENSGALT00000035085;ENSGALT00000067030;ENSGALT00000007277;ENSGALT00000073355;ENSGALT00000013673;ENSGALT00000021320;ENSGALT00000066806;ENSGALT00000009020;ENSGALT00000026955;ENSGALT00000006226;ENSGALT00000016708;ENSGALT00000070446;ENSGALT00000045378;ENSGALT00000042721;ENSGALT00000013655;ENSGALT00000083866;…	23	573	68	1579	0.709926
603	Glycosphingolipid biosynthesis - globo and isoglobo series	ENSGALT00000021583	1	573	3	1579	0.741669
4120	Ubiquitin mediated proteolysis	ENSGALT00000039252;ENSGALT00000004854;ENSGALT00000070275;ENSGALT00000051753;ENSGALT00000088782;ENSGALT00000067764;ENSGALT00000038545;ENSGALT00000004392;ENSGALT00000073854;ENSGALT00000050685;ENSGALT00000062999;ENSGALT00000066000	12	573	37	1579	0.744476
5168	Herpes simplex virus 1 infection	ENSGALT00000048105;ENSGALT00000004876;ENSGALT00000039052;ENSGALT00000087366;ENSGALT00000084517;ENSGALT00000000735;ENSGALT00000084444;ENSGALT00000007277;ENSGALT00000010889;ENSGALT00000060485;ENSGALT00000073781;ENSGALT00000060444;ENSGALT00000089268;ENSGALT00000020182	14	573	43	1579	0.747999
4141	Protein processing in endoplasmic reticulum	ENSGALT00000043771;ENSGALT00000024710;ENSGALT00000075619;ENSGALT00000011276;ENSGALT00000015276;ENSGALT00000088294;ENSGALT00000085879;ENSGALT00000021488;ENSGALT00000085747;ENSGALT00000026423;ENSGALT00000048785;ENSGALT00000089593;ENSGALT00000027298;ENSGALT00000087589;ENSGALT00000072558;ENSGALT00000039102;ENSGALT00000079713;ENSGALT00000086809;ENSGALT00000060485;ENSGALT00000084524;ENSGALT00000043680	21	573	64	1579	0.763419
4371	Apelin signaling pathway	ENSGALT00000025296;ENSGALT00000010253;ENSGALT00000013655;ENSGALT00000044254;ENSGALT00000044628;ENSGALT00000002280;ENSGALT00000035085;ENSGALT00000002040;ENSGALT00000024329;ENSGALT00000063299;ENSGALT00000037443;ENSGALT00000047776;ENSGALT00000021320;ENSGALT00000066806;ENSGALT00000012217;ENSGALT00000073355	16	573	50	1579	0.783776
770	Pantothenate and CoA biosynthesis	ENSGALT00000054838;ENSGALT00000010703	2	573	7	1579	0.788099
561	Glycerolipid metabolism	ENSGALT00000017589;ENSGALT00000059575;ENSGALT00000049055	3	573	11	1579	0.824637
970	Aminoacyl-tRNA biosynthesis	ENSGALT00000011893;ENSGALT00000076094;ENSGALT00000010376	3	573	11	1579	0.824637
4070	Phosphatidylinositol signaling system	ENSGALT00000044628;ENSGALT00000049055;ENSGALT00000009321;ENSGALT00000005424;ENSGALT00000075704;ENSGALT00000014782;ENSGALT00000059758	7	573	24	1579	0.827071
72	Synthesis and degradation of ketone bodies	ENSGALT00000019060	1	573	4	1579	0.835592
430	Taurine and hypotaurine metabolism	ENSGALT00000001589	1	573	4	1579	0.835592
100	Steroid biosynthesis	ENSGALT00000060114	1	573	4	1579	0.835592
4140	Autophagy - animal	ENSGALT00000060485;ENSGALT00000063299;ENSGALT00000002280;ENSGALT00000037443;ENSGALT00000081521;ENSGALT00000016708;ENSGALT00000024530;ENSGALT00000010437;ENSGALT00000005424;ENSGALT00000043880;ENSGALT00000075072	11	573	37	1579	0.844529
512	Mucin type O-glycan biosynthesis	ENSGALT00000001706;ENSGALT00000008962	2	573	8	1579	0.849816
4217	Necroptosis	ENSGALT00000058977;ENSGALT00000009020;ENSGALT00000060485;ENSGALT00000014121;ENSGALT00000088294;ENSGALT00000086452;ENSGALT00000044106;ENSGALT00000036604;ENSGALT00000069960;ENSGALT00000075072;ENSGALT00000037211	11	573	38	1579	0.870435
4060	Cytokine-cytokine receptor interaction	ENSGALT00000046359;ENSGALT00000009189;ENSGALT00000037806;ENSGALT00000047776;ENSGALT00000031945;ENSGALT00000027657;ENSGALT00000030073;ENSGALT00000009945;ENSGALT00000083433;ENSGALT00000006712;ENSGALT00000015275	11	573	38	1579	0.870435
562	Inositol phosphate metabolism	ENSGALT00000014782;ENSGALT00000075704;ENSGALT00000044628;ENSGALT00000016784;ENSGALT00000009321	5	573	19	1579	0.876769
4020	Calcium signaling pathway	ENSGALT00000014121;ENSGALT00000016263;ENSGALT00000006519;ENSGALT00000036604;ENSGALT00000021320;ENSGALT00000009189;ENSGALT00000073355;ENSGALT00000079214;ENSGALT00000005124;ENSGALT00000044628;ENSGALT00000087059;ENSGALT00000009321;ENSGALT00000009020;ENSGALT00000055115;ENSGALT00000009404	15	573	51	1579	0.883507
1210	2-Oxocarboxylic acid metabolism	ENSGALT00000014333;ENSGALT00000055464	2	573	9	1579	0.894713
62	Fatty acid elongation	ENSGALT00000047068;ENSGALT00000019819	2	573	9	1579	0.894713
511	Other glycan degradation	ENSGALT00000077329	1	573	5	1579	0.895406
4744	Phototransduction	ENSGALT00000002040	1	573	5	1579	0.895406
380	Tryptophan metabolism	ENSGALT00000019060	1	573	5	1579	0.895406
564	Glycerophospholipid metabolism	ENSGALT00000049055;ENSGALT00000019704;ENSGALT00000017589;ENSGALT00000011630;ENSGALT00000000773;ENSGALT00000059575	6	573	23	1579	0.895788
1212	Fatty acid metabolism	ENSGALT00000019819;ENSGALT00000018735;ENSGALT00000087196;ENSGALT00000057780;ENSGALT00000019060	5	573	20	1579	0.90494
5164	Influenza A	ENSGALT00000002280;ENSGALT00000036604;ENSGALT00000089197;ENSGALT00000089372;ENSGALT00000060485;ENSGALT00000045981;ENSGALT00000039969;ENSGALT00000067030;ENSGALT00000083642;ENSGALT00000085271;ENSGALT00000037443;ENSGALT00000014027;ENSGALT00000005424	13	573	46	1579	0.906038
4512	ECM-receptor interaction	ENSGALT00000018261;ENSGALT00000057481;ENSGALT00000023900;ENSGALT00000005664;ENSGALT00000014236;ENSGALT00000060385	6	573	24	1579	0.918694
40	Pentose and glucuronate interconversions	ENSGALT00000004011;ENSGALT00000087235	2	573	10	1579	0.926853
260	Glycine, serine and threonine metabolism	ENSGALT00000068424;ENSGALT00000007194;ENSGALT00000077387;ENSGALT00000089332;ENSGALT00000018492	5	573	21	1579	0.927325
920	Sulfur metabolism	ENSGALT00000052184	1	573	6	1579	0.933482
3008	Ribosome biogenesis in eukaryotes	ENSGALT00000004133;ENSGALT00000008918;ENSGALT00000083765;ENSGALT00000003067;ENSGALT00000064188;ENSGALT00000003504	6	573	25	1579	0.937077
980	Metabolism of xenobiotics by cytochrome P450	ENSGALT00000005458;ENSGALT00000015115	2	573	11	1579	0.949567
3050	Proteasome	ENSGALT00000085191;ENSGALT00000086351	2	573	11	1579	0.949567
450	Selenocompound metabolism	ENSGALT00000018492	1	573	7	1579	0.957713
360	Phenylalanine metabolism	ENSGALT00000068531	1	573	7	1579	0.957713
4623	Cytosolic DNA-sensing pathway	ENSGALT00000037211	1	573	7	1579	0.957713
350	Tyrosine metabolism	ENSGALT00000068531	1	573	7	1579	0.957713
410	beta-Alanine metabolism	ENSGALT00000010703	1	573	7	1579	0.957713
4137	Mitophagy - animal	ENSGALT00000086627;ENSGALT00000060485;ENSGALT00000064098;ENSGALT00000084821;ENSGALT00000063299	5	573	23	1579	0.958536
30	Pentose phosphate pathway	ENSGALT00000026780;ENSGALT00000052147;ENSGALT00000058038	3	573	16	1579	0.964542
4216	Ferroptosis	ENSGALT00000005189	1	573	8	1579	0.973127
71	Fatty acid degradation	ENSGALT00000019060;ENSGALT00000089805	2	573	13	1579	0.97647
520	Amino sugar and nucleotide sugar metabolism	ENSGALT00000025559;ENSGALT00000003943;ENSGALT00000073921	3	573	18	1579	0.982275
640	Propanoate metabolism	ENSGALT00000019060	1	573	9	1579	0.982928
220	Arginine biosynthesis	ENSGALT00000055464	1	573	9	1579	0.982928
4910	Insulin signaling pathway	ENSGALT00000017723;ENSGALT00000039316;ENSGALT00000037443;ENSGALT00000007277;ENSGALT00000002280;ENSGALT00000003188;ENSGALT00000005824;ENSGALT00000005424;ENSGALT00000063299;ENSGALT00000060485;ENSGALT00000024329	11	573	48	1579	0.985129
4260	Cardiac muscle contraction	ENSGALT00000084315;ENSGALT00000045378;ENSGALT00000042721;ENSGALT00000085155;ENSGALT00000079627;ENSGALT00000035085;ENSGALT00000070446;ENSGALT00000006226;ENSGALT00000011661	9	573	42	1579	0.988469
982	Drug metabolism - cytochrome P450	ENSGALT00000005458	1	573	10	1579	0.989159
2010	ABC transporters	ENSGALT00000067248	1	573	10	1579	0.989159
250	Alanine, aspartate and glutamate metabolism	ENSGALT00000073921;ENSGALT00000055464	2	573	15	1579	0.98924
51	Fructose and mannose metabolism	ENSGALT00000003943;ENSGALT00000058038	2	573	16	1579	0.992768
500	Starch and sucrose metabolism	ENSGALT00000017723;ENSGALT00000049307	2	573	16	1579	0.992768
650	Butanoate metabolism	ENSGALT00000019060	1	573	13	1579	0.99723
20	Citrate cycle (TCA cycle)	ENSGALT00000014333	1	573	13	1579	0.99723
3320	PPAR signaling pathway	ENSGALT00000057780;ENSGALT00000000877	2	573	19	1579	0.997848
4920	Adipocytokine signaling pathway	ENSGALT00000017723;ENSGALT00000037443;ENSGALT00000060485	3	573	24	1579	0.998037
330	Arginine and proline metabolism	ENSGALT00000006896;ENSGALT00000026527	2	573	21	1579	0.999054
280	Valine, leucine and isoleucine degradation	ENSGALT00000019060	1	573	17	1579	0.999553
620	Pyruvate metabolism	ENSGALT00000019060	1	573	18	1579	0.999717
1230	Biosynthesis of amino acids	ENSGALT00000076711;ENSGALT00000003908;ENSGALT00000052147;ENSGALT00000058038;ENSGALT00000026780;ENSGALT00000055464;ENSGALT00000018492;ENSGALT00000014333	8	573	54	1579	0.999902
190	Oxidative phosphorylation	ENSGALT00000059202;ENSGALT00000085155;ENSGALT00000011661;ENSGALT00000054516	4	573	40	1579	0.999974
1200	Carbon metabolism	ENSGALT00000014333;ENSGALT00000052147;ENSGALT00000058038;ENSGALT00000068424;ENSGALT00000076711;ENSGALT00000090001;ENSGALT00000002757;ENSGALT00000019060;ENSGALT00000026780;ENSGALT00000089332;ENSGALT00000077387;ENSGALT00000055464	12	573	75	1579	0.99998
10	Glycolysis / Gluconeogenesis	ENSGALT00000002757;ENSGALT00000058038;ENSGALT00000076711;ENSGALT00000017723;ENSGALT00000090001	5	573	47	1579	0.999989
