# Supplementary material for: Transcriptome Analysis Reveals the Profile of Long Non-coding RNAs During Chicken Muscle Development
Source: Front Physiol. 2021 May 10;12:660370. doi: 10.3389/fphys.2021.660370 (PMC8141850; doi:10.3389/fphys.2021.660370)
Supplement: Supplementary Table 10 — Functional enrichment analysis of genes regulated by lncRNA in profile 21 (XLSX). [file Table_10.XLSX]

## Sheet: profile21_GO
Table S10 Functional enrichment analysis of lncRNA targets in profile 21 (GO_Term)
GO_ID	GO_Term	GO_function	GO_class	Genes	S gene number(The number of significantly DEGs)	TS gene number	B gene number(The number of all genes annotated to a particular Go Trem )	TB gene number	pvalue
GO:0006096	glycolytic process	biological_process	10	ENSGALT00000090208;ENSGALT00000021340;ENSGALT00000071768;ENSGALT00000012893;ENSGALT00000090121;ENSGALT00000074237;ENSGALT00000067267;ENSGALT00000039466;ENSGALT00000007948;ENSGALT00000085037;ENSGALT00000086833;ENSGALT00000083849;ENSGALT00000003100;ENSGALT00000023442;ENSGALT00000084875	15	204	33	3592	5.20723e-11
GO:0006094	gluconeogenesis	biological_process	9	ENSGALT00000074237;ENSGALT00000086833;ENSGALT00000039466;ENSGALT00000071768;ENSGALT00000083849;ENSGALT00000020591;ENSGALT00000023442;ENSGALT00000021340;ENSGALT00000090208;ENSGALT00000067267;ENSGALT00000007948	11	204	22	3592	6.1843e-09
GO:0016868	intramolecular transferase activity, phosphotransferases	molecular_function	6	ENSGALT00000017947;ENSGALT00000039466;ENSGALT00000021340;ENSGALT00000083849;ENSGALT00000085277;ENSGALT00000036353	6	204	10	3592	5.41317e-06
GO:0003824	catalytic activity	molecular_function	3	ENSGALT00000014708;ENSGALT00000039466;ENSGALT00000019443;ENSGALT00000002440;ENSGALT00000003100;ENSGALT00000016762;ENSGALT00000017192;ENSGALT00000073343;ENSGALT00000076689;ENSGALT00000004596;ENSGALT00000021340;ENSGALT00000067267;ENSGALT00000039415;ENSGALT00000008115;ENSGALT00000083849;ENSGALT00000057262;ENSGALT00000023442;ENSGALT00000071768;ENSGALT00000007663	19	204	108	3592	6.86161e-06
GO:0004679	AMP-activated protein kinase activity	molecular_function	9	ENSGALT00000084651;ENSGALT00000017601;ENSGALT00000084795;ENSGALT00000052667	4	204	4	3592	1.01171e-05
GO:0004618	phosphoglycerate kinase activity	molecular_function	7	ENSGALT00000090121;ENSGALT00000085037;ENSGALT00000084875;ENSGALT00000012893	4	204	5	3592	4.83295e-05
GO:0031588	nucleotide-activated protein kinase complex	cellular_component	5	ENSGALT00000084651;ENSGALT00000084795;ENSGALT00000052667;ENSGALT00000017601	4	204	6	3592	0.000138534
GO:0005829	cytosol	cellular_component	6	ENSGALT00000043760;ENSGALT00000037566;ENSGALT00000074237;ENSGALT00000086833;ENSGALT00000073343;ENSGALT00000013482;ENSGALT00000088658;ENSGALT00000042974;ENSGALT00000001502;ENSGALT00000019443;ENSGALT00000071768;ENSGALT00000020591;ENSGALT00000089964;ENSGALT00000036353;ENSGALT00000007948;ENSGALT00000040255;ENSGALT00000025160;ENSGALT00000043729;ENSGALT00000081964;ENSGALT00000079363;ENSGALT00000078057;…	59	204	671	3592	0.000164287
GO:0004619	phosphoglycerate mutase activity	molecular_function	7	ENSGALT00000039466;ENSGALT00000021340;ENSGALT00000083849	3	204	3	3592	0.000180647
GO:0019563	glycerol catabolic process	biological_process	9	ENSGALT00000067267;ENSGALT00000071768;ENSGALT00000023442	3	204	3	3592	0.000180647
GO:0006098	pentose-phosphate shunt	biological_process	7	ENSGALT00000071768;ENSGALT00000023442;ENSGALT00000067267	3	204	3	3592	0.000180647
GO:0004082	bisphosphoglycerate mutase activity	molecular_function	7	ENSGALT00000021340;ENSGALT00000083849;ENSGALT00000039466	3	204	3	3592	0.000180647
GO:0046538	2,3-bisphosphoglycerate-dependent phosphoglycerate mutase activity	molecular_function	8	ENSGALT00000021340;ENSGALT00000039466;ENSGALT00000083849	3	204	3	3592	0.000180647
GO:0004807	triose-phosphate isomerase activity	molecular_function	7	ENSGALT00000023442;ENSGALT00000071768;ENSGALT00000067267	3	204	3	3592	0.000180647
GO:0003857	3-hydroxyacyl-CoA dehydrogenase activity	molecular_function	7	ENSGALT00000027680;ENSGALT00000086174;ENSGALT00000025976	3	204	3	3592	0.000180647
GO:0043456	regulation of pentose-phosphate shunt	biological_process	9	ENSGALT00000083849;ENSGALT00000021340;ENSGALT00000039466	3	204	4	3592	0.000692238
GO:0046166	glyceraldehyde-3-phosphate biosynthetic process	biological_process	7	ENSGALT00000071768;ENSGALT00000023442;ENSGALT00000067267	3	204	4	3592	0.000692238
GO:0016236	macroautophagy	biological_process	7	ENSGALT00000083846;ENSGALT00000015206;ENSGALT00000019842;ENSGALT00000089964	4	204	10	3592	0.00161783
GO:0046827	positive regulation of protein export from nucleus	biological_process	10	ENSGALT00000030475;ENSGALT00000019443;ENSGALT00000088658;ENSGALT00000015358	4	204	10	3592	0.00161783
GO:0000407	phagophore assembly site	cellular_component	6	ENSGALT00000006701;ENSGALT00000083846;ENSGALT00000089964;ENSGALT00000015206	4	204	10	3592	0.00161783
GO:0031624	ubiquitin conjugating enzyme binding	molecular_function	7	ENSGALT00000011269;ENSGALT00000061752;ENSGALT00000014392	3	204	5	3592	0.0016581
GO:0051087	chaperone binding	molecular_function	5	ENSGALT00000037259;ENSGALT00000004906;ENSGALT00000037566;ENSGALT00000088658;ENSGALT00000015358	5	204	17	3592	0.001985
GO:0016853	isomerase activity	molecular_function	4	ENSGALT00000021340;ENSGALT00000083849;ENSGALT00000071768;ENSGALT00000039466;ENSGALT00000067267;ENSGALT00000007948;ENSGALT00000023442	7	204	33	3592	0.00207044
GO:0000151	ubiquitin ligase complex	cellular_component	5	ENSGALT00000011269;ENSGALT00000017687;ENSGALT00000015772;ENSGALT00000002235;ENSGALT00000037566	5	204	18	3592	0.00262328
GO:0006006	glucose metabolic process	biological_process	8	ENSGALT00000090208;ENSGALT00000074237;ENSGALT00000086833;ENSGALT00000085277;ENSGALT00000017947	5	204	18	3592	0.00262328
GO:0070403	NAD+ binding	molecular_function	6	ENSGALT00000027680;ENSGALT00000086174;ENSGALT00000025976	3	204	6	3592	0.00317767
GO:0042771	intrinsic apoptotic signaling pathway in response to DNA damage by p53 class mediator	biological_process	8	ENSGALT00000020873;ENSGALT00000050649;ENSGALT00000044994	3	204	6	3592	0.00317767
GO:0005978	glycogen biosynthetic process	biological_process	10	ENSGALT00000003916;ENSGALT00000085277;ENSGALT00000017947	3	204	6	3592	0.00317767
GO:1990381	ubiquitin-specific protease binding	molecular_function	7	ENSGALT00000061752;ENSGALT00000083827;ENSGALT00000004906	3	204	6	3592	0.00317767
GO:0006978	DNA damage response, signal transduction by p53 class mediator resulting in transcription of p21 class mediator	biological_process	9	ENSGALT00000044994;ENSGALT00000020873;ENSGALT00000050649	3	204	6	3592	0.00317767
GO:0055100	adiponectin binding	molecular_function	5	ENSGALT00000067627;ENSGALT00000008808	2	204	2	3592	0.00321051
GO:1905259	negative regulation of nitrosative stress-induced intrinsic apoptotic signaling pathway	biological_process	8	ENSGALT00000037566;ENSGALT00000083827	2	204	2	3592	0.00321051
GO:0019388	galactose catabolic process	biological_process	9	ENSGALT00000085277;ENSGALT00000017947	2	204	2	3592	0.00321051
GO:0031406	carboxylic acid binding	molecular_function	6	ENSGALT00000076689;ENSGALT00000009141	2	204	2	3592	0.00321051
GO:0097629	extrinsic component of omegasome membrane	cellular_component	6	ENSGALT00000015206;ENSGALT00000019842	2	204	2	3592	0.00321051
GO:0005623	cell	cellular_component	3	ENSGALT00000012893;ENSGALT00000037249;ENSGALT00000090121;ENSGALT00000083849;ENSGALT00000039466;ENSGALT00000084875;ENSGALT00000010491;ENSGALT00000017601;ENSGALT00000085037	9	204	56	3592	0.00378377
GO:0070936	protein K48-linked ubiquitination	biological_process	13	ENSGALT00000076460;ENSGALT00000011269;ENSGALT00000061752;ENSGALT00000004906	4	204	13	3592	0.0048122
GO:0005975	carbohydrate metabolic process	biological_process	5	ENSGALT00000085277;ENSGALT00000057262;ENSGALT00000007663;ENSGALT00000017947;ENSGALT00000020591;ENSGALT00000014708;ENSGALT00000039415;ENSGALT00000036353	8	204	48	3592	0.00497293
GO:0071704	organic substance metabolic process	biological_process	4	ENSGALT00000085277;ENSGALT00000036353;ENSGALT00000017947	3	204	7	3592	0.00532926
GO:0016301	kinase activity	molecular_function	6	ENSGALT00000084875;ENSGALT00000052667;ENSGALT00000090121;ENSGALT00000084651;ENSGALT00000003100;ENSGALT00000085037;ENSGALT00000017601;ENSGALT00000030475;ENSGALT00000045861;ENSGALT00000084795;ENSGALT00000009924;ENSGALT00000012893;ENSGALT00000043760	13	204	106	3592	0.00634259
GO:0005811	lipid droplet	cellular_component	6	ENSGALT00000079363;ENSGALT00000081836;ENSGALT00000086833;ENSGALT00000090208;ENSGALT00000074237	5	204	22	3592	0.0066955
GO:0051873	killing by host of symbiont cells	biological_process	9	ENSGALT00000086833;ENSGALT00000074237;ENSGALT00000090208	3	204	8	3592	0.00817259
GO:0035606	peptidyl-cysteine S-trans-nitrosylation	biological_process	11	ENSGALT00000090208;ENSGALT00000074237;ENSGALT00000086833	3	204	8	3592	0.00817259
GO:0004365	glyceraldehyde-3-phosphate dehydrogenase (NAD+) (phosphorylating) activity	molecular_function	8	ENSGALT00000074237;ENSGALT00000090208;ENSGALT00000086833	3	204	8	3592	0.00817259
GO:0005964	phosphorylase kinase complex	cellular_component	6	ENSGALT00000057262;ENSGALT00000003916;ENSGALT00000007663	3	204	8	3592	0.00817259
GO:0035605	peptidyl-cysteine S-nitrosylase activity	molecular_function	6	ENSGALT00000086833;ENSGALT00000090208;ENSGALT00000074237	3	204	8	3592	0.00817259
GO:0052501	positive regulation by organism of apoptotic process in other organism involved in symbiotic interaction	biological_process	11	ENSGALT00000086833;ENSGALT00000074237;ENSGALT00000090208	3	204	8	3592	0.00817259
GO:0000740	nuclear membrane fusion	biological_process	8	ENSGALT00000086833;ENSGALT00000090208;ENSGALT00000074237	3	204	8	3592	0.00817259
GO:0016620	oxidoreductase activity, acting on the aldehyde or oxo group of donors, NAD or NADP as acceptor	molecular_function	6	ENSGALT00000086833;ENSGALT00000074237;ENSGALT00000090208	3	204	8	3592	0.00817259
GO:0061844	antimicrobial humoral immune response mediated by antimicrobial peptide	biological_process	7	ENSGALT00000090208;ENSGALT00000086833;ENSGALT00000074237	3	204	8	3592	0.00817259
GO:0004689	phosphorylase kinase activity	molecular_function	10	ENSGALT00000003916;ENSGALT00000007663;ENSGALT00000057262	3	204	8	3592	0.00817259
GO:0031640	killing of cells of other organism	biological_process	4	ENSGALT00000090208;ENSGALT00000074237;ENSGALT00000086833	3	204	8	3592	0.00817259
GO:0004842	ubiquitin-protein transferase activity	molecular_function	6	ENSGALT00000076460;ENSGALT00000011269;ENSGALT00000004906;ENSGALT00000025160;ENSGALT00000048207;ENSGALT00000010365;ENSGALT00000002235;ENSGALT00000061752;ENSGALT00000015772	9	204	63	3592	0.00837712
GO:0090527	actin filament reorganization	biological_process	7	ENSGALT00000022828;ENSGALT00000002199	2	204	3	3592	0.00927025
GO:0098780	response to mitochondrial depolarisation	biological_process	6	ENSGALT00000019842;ENSGALT00000089964	2	204	3	3592	0.00927025
GO:0033234	negative regulation of protein sumoylation	biological_process	11	ENSGALT00000083827;ENSGALT00000073343	2	204	3	3592	0.00927025
GO:0048037	cofactor binding	molecular_function	4	ENSGALT00000009141;ENSGALT00000076689	2	204	3	3592	0.00927025
GO:0097201	negative regulation of transcription from RNA polymerase II promoter in response to stress	biological_process	11	ENSGALT00000015358;ENSGALT00000088658	2	204	3	3592	0.00927025
GO:0031466	Cul5-RING ubiquitin ligase complex	cellular_component	7	ENSGALT00000011269;ENSGALT00000017687	2	204	3	3592	0.00927025
GO:0030314	junctional membrane complex	cellular_component	4	ENSGALT00000049250;ENSGALT00000036952	2	204	3	3592	0.00927025
GO:0043520	regulation of myosin II filament assembly	biological_process	7	ENSGALT00000089968;ENSGALT00000040054	2	204	3	3592	0.00927025
GO:0032886	regulation of microtubule-based process	biological_process	6	ENSGALT00000017288;ENSGALT00000030475	2	204	3	3592	0.00927025
GO:0033211	adiponectin-activated signaling pathway	biological_process	6	ENSGALT00000067627;ENSGALT00000000132	2	204	3	3592	0.00927025
GO:0000774	adenyl-nucleotide exchange factor activity	molecular_function	8	ENSGALT00000015358;ENSGALT00000088658	2	204	3	3592	0.00927025
GO:0010664	negative regulation of striated muscle cell apoptotic process	biological_process	11	ENSGALT00000088658;ENSGALT00000015358	2	204	3	3592	0.00927025
GO:0050832	defense response to fungus	biological_process	8	ENSGALT00000074237;ENSGALT00000086833;ENSGALT00000090208	3	204	9	3592	0.0117511
GO:0019828	aspartic-type endopeptidase inhibitor activity	molecular_function	8	ENSGALT00000074237;ENSGALT00000086833;ENSGALT00000090208	3	204	9	3592	0.0117511
GO:0071260	cellular response to mechanical stimulus	biological_process	6	ENSGALT00000010491;ENSGALT00000015358;ENSGALT00000088658	3	204	9	3592	0.0117511
GO:0097452	GAIT complex	cellular_component	4	ENSGALT00000074237;ENSGALT00000086833;ENSGALT00000090208	3	204	9	3592	0.0117511
GO:0000209	protein polyubiquitination	biological_process	12	ENSGALT00000011269;ENSGALT00000014392;ENSGALT00000076460;ENSGALT00000017687;ENSGALT00000004906	5	204	25	3592	0.0117595
GO:0006511	ubiquitin-dependent protein catabolic process	biological_process	10	ENSGALT00000011269;ENSGALT00000004906;ENSGALT00000042974;ENSGALT00000025309;ENSGALT00000017568;ENSGALT00000080001	6	204	35	3592	0.0126744
GO:0008152	metabolic process	biological_process	3	ENSGALT00000067267;ENSGALT00000007523;ENSGALT00000014708;ENSGALT00000071768;ENSGALT00000003100;ENSGALT00000023442;ENSGALT00000083849;ENSGALT00000039466;ENSGALT00000021340;ENSGALT00000008401	10	204	79	3592	0.012911
GO:0042802	identical protein binding	molecular_function	5	ENSGALT00000004906;ENSGALT00000013482;ENSGALT00000018446;ENSGALT00000037259;ENSGALT00000084651;ENSGALT00000052667;ENSGALT00000005572;ENSGALT00000089964;ENSGALT00000013144;ENSGALT00000040255;ENSGALT00000051478;ENSGALT00000020591;ENSGALT00000090208;ENSGALT00000083827;ENSGALT00000067627;ENSGALT00000084795;ENSGALT00000081964;ENSGALT00000077336;ENSGALT00000011938;ENSGALT00000084241;ENSGALT00000086833;…	24	204	264	3592	0.0130222
GO:0002027	regulation of heart rate	biological_process	9	ENSGALT00000036952;ENSGALT00000037249;ENSGALT00000082151	3	204	10	3592	0.0160939
GO:0005977	glycogen metabolic process	biological_process	9	ENSGALT00000057262;ENSGALT00000030475;ENSGALT00000007663;ENSGALT00000003916	4	204	18	3592	0.0164716
GO:0005776	autophagosome	cellular_component	7	ENSGALT00000089964;ENSGALT00000019842;ENSGALT00000015206;ENSGALT00000083846	4	204	18	3592	0.0164716
GO:0051014	actin filament severing	biological_process	5	ENSGALT00000002199;ENSGALT00000040662	2	204	4	3592	0.0178483
GO:0000423	mitophagy	biological_process	8	ENSGALT00000019842;ENSGALT00000089964	2	204	4	3592	0.0178483
GO:0034045	phagophore assembly site membrane	cellular_component	6	ENSGALT00000006701;ENSGALT00000019842	2	204	4	3592	0.0178483
GO:0043248	proteasome assembly	biological_process	8	ENSGALT00000050988;ENSGALT00000042974	2	204	4	3592	0.0178483
GO:0004614	phosphoglucomutase activity	molecular_function	7	ENSGALT00000017947;ENSGALT00000085277	2	204	4	3592	0.0178483
GO:0012501	programmed cell death	biological_process	5	ENSGALT00000073343;ENSGALT00000003100	2	204	4	3592	0.0178483
GO:0016310	phosphorylation	biological_process	7	ENSGALT00000052667;ENSGALT00000036353;ENSGALT00000012893;ENSGALT00000090121;ENSGALT00000084875;ENSGALT00000003100;ENSGALT00000043760;ENSGALT00000045861;ENSGALT00000084795;ENSGALT00000084651;ENSGALT00000017601;ENSGALT00000085037	12	204	108	3592	0.0181767
GO:0055114	oxidation-reduction process	biological_process	4	ENSGALT00000009141;ENSGALT00000027680;ENSGALT00000074237;ENSGALT00000025976;ENSGALT00000075820;ENSGALT00000039415;ENSGALT00000086172;ENSGALT00000090208;ENSGALT00000002784;ENSGALT00000086174;ENSGALT00000007523;ENSGALT00000086833;ENSGALT00000004596;ENSGALT00000058801	14	204	134	3592	0.0184488
GO:0051402	neuron apoptotic process	biological_process	7	ENSGALT00000074237;ENSGALT00000026982;ENSGALT00000090208;ENSGALT00000086833	4	204	19	3592	0.0199578
GO:0030016	myofibril	cellular_component	7	ENSGALT00000089968;ENSGALT00000040054;ENSGALT00000010491	3	204	11	3592	0.0212178
GO:0009411	response to UV	biological_process	7	ENSGALT00000044994;ENSGALT00000018018;ENSGALT00000076460	3	204	11	3592	0.0212178
GO:0031625	ubiquitin protein ligase binding	molecular_function	7	ENSGALT00000015772;ENSGALT00000030475;ENSGALT00000007948;ENSGALT00000001502;ENSGALT00000086172;ENSGALT00000089964;ENSGALT00000037566;ENSGALT00000076460;ENSGALT00000025309;ENSGALT00000044994	10	204	87	3592	0.0241848
GO:0006470	protein dephosphorylation	biological_process	9	ENSGALT00000017222;ENSGALT00000002440;ENSGALT00000008115;ENSGALT00000054344;ENSGALT00000008036;ENSGALT00000019443;ENSGALT00000061711	7	204	52	3592	0.0260355
GO:0050715	positive regulation of cytokine secretion	biological_process	8	ENSGALT00000074237;ENSGALT00000086833;ENSGALT00000090208	3	204	12	3592	0.0271289
GO:0035690	cellular response to drug	biological_process	6	ENSGALT00000017601;ENSGALT00000008115;ENSGALT00000010491	3	204	12	3592	0.0271289
GO:0050661	NADP binding	molecular_function	6	ENSGALT00000074237;ENSGALT00000086833;ENSGALT00000090208	3	204	12	3592	0.0271289
GO:0004722	protein serine/threonine phosphatase activity	molecular_function	9	ENSGALT00000017222;ENSGALT00000008115;ENSGALT00000002440;ENSGALT00000019443	4	204	21	3592	0.0282064
GO:0070628	proteasome binding	molecular_function	5	ENSGALT00000050988;ENSGALT00000043729	2	204	5	3592	0.0286417
GO:0032266	phosphatidylinositol-3-phosphate binding	molecular_function	8	ENSGALT00000006701;ENSGALT00000037907	2	204	5	3592	0.0286417
GO:0006911	phagocytosis, engulfment	biological_process	8	ENSGALT00000002199;ENSGALT00000010834	2	204	5	3592	0.0286417
GO:0051920	peroxiredoxin activity	molecular_function	4	ENSGALT00000086172;ENSGALT00000083827	2	204	5	3592	0.0286417
GO:0010880	regulation of release of sequestered calcium ion into cytosol by sarcoplasmic reticulum	biological_process	8	ENSGALT00000082151;ENSGALT00000036952	2	204	5	3592	0.0286417
GO:0031226	intrinsic component of plasma membrane	cellular_component	5	ENSGALT00000067627;ENSGALT00000026982	2	204	5	3592	0.0286417
GO:0030018	Z disc	cellular_component	5	ENSGALT00000018446;ENSGALT00000088658;ENSGALT00000036952;ENSGALT00000049250;ENSGALT00000015358;ENSGALT00000008397	6	204	42	3592	0.0294915
GO:0016567	protein ubiquitination	biological_process	11	ENSGALT00000011269;ENSGALT00000002235;ENSGALT00000010365;ENSGALT00000076460;ENSGALT00000017687;ENSGALT00000025160;ENSGALT00000013716;ENSGALT00000015772;ENSGALT00000048207	9	204	78	3592	0.0310202
GO:0050821	protein stabilization	biological_process	6	ENSGALT00000090208;ENSGALT00000086833;ENSGALT00000088658;ENSGALT00000074237;ENSGALT00000015358;ENSGALT00000083827;ENSGALT00000081964	7	204	54	3592	0.0313393
GO:0043130	ubiquitin binding	molecular_function	6	ENSGALT00000089964;ENSGALT00000018018;ENSGALT00000083846	3	204	13	3592	0.0338239
GO:0005886	plasma membrane	cellular_component	4	ENSGALT00000082151;ENSGALT00000003868;ENSGALT00000045861;ENSGALT00000073343;ENSGALT00000084241;ENSGALT00000061193;ENSGALT00000088658;ENSGALT00000002385;ENSGALT00000057262;ENSGALT00000030475;ENSGALT00000000132;ENSGALT00000037249;ENSGALT00000076281;ENSGALT00000008808;ENSGALT00000009924;ENSGALT00000086833;ENSGALT00000040255;ENSGALT00000002784;ENSGALT00000085671;ENSGALT00000020591;ENSGALT00000049250;…	37	204	487	3592	0.0348301
GO:0097718	disordered domain specific binding	molecular_function	6	ENSGALT00000081964;ENSGALT00000090208;ENSGALT00000074237;ENSGALT00000086833	4	204	23	3592	0.0382115
GO:0043066	negative regulation of apoptotic process	biological_process	9	ENSGALT00000030475;ENSGALT00000020381;ENSGALT00000083827;ENSGALT00000017601;ENSGALT00000086833;ENSGALT00000037566;ENSGALT00000074237;ENSGALT00000090208;ENSGALT00000073343;ENSGALT00000010491	10	204	95	3592	0.0412828
GO:0009267	cellular response to starvation	biological_process	8	ENSGALT00000019842;ENSGALT00000017601;ENSGALT00000015206	3	204	14	3592	0.0412918
GO:0071346	cellular response to interferon-gamma	biological_process	8	ENSGALT00000086833;ENSGALT00000090208;ENSGALT00000074237	3	204	14	3592	0.0412918
GO:0030552	cAMP binding	molecular_function	7	ENSGALT00000082151;ENSGALT00000037249	2	204	6	3592	0.0413737
GO:0033077	T cell differentiation in thymus	biological_process	9	ENSGALT00000040255;ENSGALT00000002784	2	204	6	3592	0.0413737
GO:0070412	R-SMAD binding	molecular_function	6	ENSGALT00000010491;ENSGALT00000019443	2	204	6	3592	0.0413737
GO:0043169	cation binding	molecular_function	5	ENSGALT00000019443;ENSGALT00000008115	2	204	6	3592	0.0413737
GO:0043122	regulation of I-kappaB kinase/NF-kappaB signaling	biological_process	9	ENSGALT00000089964;ENSGALT00000073343	2	204	6	3592	0.0413737
GO:0035970	peptidyl-threonine dephosphorylation	biological_process	10	ENSGALT00000008115;ENSGALT00000019443	2	204	6	3592	0.0413737
GO:0030955	potassium ion binding	molecular_function	8	ENSGALT00000030399;ENSGALT00000003100	2	204	6	3592	0.0413737
GO:0031432	titin binding	molecular_function	6	ENSGALT00000073343;ENSGALT00000010491	2	204	6	3592	0.0413737
GO:0004402	histone acetyltransferase activity	molecular_function	11	ENSGALT00000008777;ENSGALT00000018402	2	204	6	3592	0.0413737
GO:0042803	protein homodimerization activity	molecular_function	6	ENSGALT00000005572;ENSGALT00000001001;ENSGALT00000081964;ENSGALT00000008036;ENSGALT00000083827;ENSGALT00000086172;ENSGALT00000056288;ENSGALT00000084241;ENSGALT00000002784;ENSGALT00000027680;ENSGALT00000037259;ENSGALT00000009141;ENSGALT00000001797;ENSGALT00000008808;ENSGALT00000081836	15	204	163	3592	0.0414986
GO:0061630	ubiquitin protein ligase activity	molecular_function	7	ENSGALT00000014392;ENSGALT00000076460;ENSGALT00000004906;ENSGALT00000002235;ENSGALT00000011269;ENSGALT00000017687	6	204	46	3592	0.0437042
GO:0000287	magnesium ion binding	molecular_function	7	ENSGALT00000085277;ENSGALT00000019443;ENSGALT00000003100;ENSGALT00000030399;ENSGALT00000017222;ENSGALT00000018983;ENSGALT00000017947	7	204	59	3592	0.0476409
GO:0016491	oxidoreductase activity	molecular_function	4	ENSGALT00000090208;ENSGALT00000058801;ENSGALT00000039415;ENSGALT00000074237;ENSGALT00000007523;ENSGALT00000086833;ENSGALT00000086174;ENSGALT00000025976;ENSGALT00000086172;ENSGALT00000027680	10	204	98	3592	0.0494259
GO:0006508	proteolysis	biological_process	7	ENSGALT00000083827;ENSGALT00000012184;ENSGALT00000017192;ENSGALT00000018018;ENSGALT00000088084;ENSGALT00000073343;ENSGALT00000048241;ENSGALT00000056288	8	204	73	3592	0.0529429
GO:0031593	polyubiquitin modification-dependent protein binding	molecular_function	6	ENSGALT00000018018;ENSGALT00000042974	2	204	7	3592	0.0557915
GO:0004860	protein kinase inhibitor activity	molecular_function	7	ENSGALT00000044994;ENSGALT00000070703	2	204	7	3592	0.0557915
GO:0017025	TBP-class protein binding	molecular_function	7	ENSGALT00000008777;ENSGALT00000013716	2	204	7	3592	0.0557915
GO:0070530	K63-linked polyubiquitin modification-dependent protein binding	molecular_function	7	ENSGALT00000089964;ENSGALT00000018018	2	204	7	3592	0.0557915
GO:0045111	intermediate filament cytoskeleton	cellular_component	7	ENSGALT00000018446;ENSGALT00000049198	2	204	7	3592	0.0557915
GO:0007517	muscle organ development	biological_process	6	ENSGALT00000049250;ENSGALT00000006182	2	204	7	3592	0.0557915
GO:0008625	extrinsic apoptotic signaling pathway via death domain receptors	biological_process	7	ENSGALT00000088658;ENSGALT00000015358	2	204	7	3592	0.0557915
GO:0042593	glucose homeostasis	biological_process	8	ENSGALT00000067627;ENSGALT00000083827;ENSGALT00000007948;ENSGALT00000017601	4	204	26	3592	0.0565656
GO:1903033	positive regulation of microtubule plus-end binding	biological_process	9	ENSGALT00000077336	1	204	1	3592	0.0567929
GO:0003875	ADP-ribosylarginine hydrolase activity	molecular_function	7	ENSGALT00000030399	1	204	1	3592	0.0567929
GO:0035174	histone serine kinase activity	molecular_function	9	ENSGALT00000017601	1	204	1	3592	0.0567929
GO:0001561	fatty acid alpha-oxidation	biological_process	11	ENSGALT00000076689	1	204	1	3592	0.0567929
GO:0036530	protein deglycation, methylglyoxal removal	biological_process	7	ENSGALT00000083827	1	204	1	3592	0.0567929
GO:0106044	guanine deglycation	biological_process	9	ENSGALT00000083827	1	204	1	3592	0.0567929
GO:1903923	positive regulation of protein processing in phagocytic vesicle	biological_process	11	ENSGALT00000002199	1	204	1	3592	0.0567929
GO:0055103	ligase regulator activity	molecular_function	5	ENSGALT00000073343	1	204	1	3592	0.0567929
GO:0042171	lysophosphatidic acid acyltransferase activity	molecular_function	8	ENSGALT00000079363	1	204	1	3592	0.0567929
GO:0010623	programmed cell death involved in cell development	biological_process	6	ENSGALT00000036253	1	204	1	3592	0.0567929
GO:1901143	insulin catabolic process	biological_process	8	ENSGALT00000056288	1	204	1	3592	0.0567929
GO:1904693	midbrain morphogenesis	biological_process	5	ENSGALT00000071646	1	204	1	3592	0.0567929
GO:1901984	negative regulation of protein acetylation	biological_process	10	ENSGALT00000083827	1	204	1	3592	0.0567929
GO:0031227	intrinsic component of endoplasmic reticulum membrane	cellular_component	6	ENSGALT00000037249	1	204	1	3592	0.0567929
GO:0070815	peptidyl-lysine 5-dioxygenase activity	molecular_function	7	ENSGALT00000002784	1	204	1	3592	0.0567929
GO:0036138	peptidyl-histidine hydroxylation	biological_process	10	ENSGALT00000009141	1	204	1	3592	0.0567929
GO:0033864	positive regulation of NAD(P)H oxidase activity	biological_process	8	ENSGALT00000083827	1	204	1	3592	0.0567929
GO:0004144	diacylglycerol O-acyltransferase activity	molecular_function	9	ENSGALT00000081836	1	204	1	3592	0.0567929
GO:0070557	PCNA-p21 complex	cellular_component	4	ENSGALT00000044994	1	204	1	3592	0.0567929
GO:1904101	response to acadesine	biological_process	7	ENSGALT00000017601	1	204	1	3592	0.0567929
GO:0036526	peptidyl-cysteine deglycation	biological_process	11	ENSGALT00000083827	1	204	1	3592	0.0567929
GO:0046295	glycolate biosynthetic process	biological_process	7	ENSGALT00000083827	1	204	1	3592	0.0567929
GO:0089717	spanning component of membrane	cellular_component	6	ENSGALT00000037249	1	204	1	3592	0.0567929
GO:0106045	guanine deglycation, methylglyoxal removal	biological_process	10	ENSGALT00000083827	1	204	1	3592	0.0567929
GO:0045650	negative regulation of macrophage differentiation	biological_process	10	ENSGALT00000081537	1	204	1	3592	0.0567929
GO:0010874	regulation of cholesterol efflux	biological_process	10	ENSGALT00000001871	1	204	1	3592	0.0567929
GO:0097632	extrinsic component of phagophore assembly site membrane	cellular_component	6	ENSGALT00000019842	1	204	1	3592	0.0567929
GO:0018323	enzyme active site formation via L-cysteine sulfinic acid	biological_process	11	ENSGALT00000083827	1	204	1	3592	0.0567929
GO:1903181	positive regulation of dopamine biosynthetic process	biological_process	9	ENSGALT00000083827	1	204	1	3592	0.0567929
GO:0035515	oxidative RNA demethylase activity	molecular_function	5	ENSGALT00000007980	1	204	1	3592	0.0567929
GO:0035928	rRNA import into mitochondrion	biological_process	11	ENSGALT00000018992	1	204	1	3592	0.0567929
GO:0036529	protein deglycation, glyoxal removal	biological_process	10	ENSGALT00000083827	1	204	1	3592	0.0567929
GO:0033746	histone demethylase activity (H3-R2 specific)	molecular_function	6	ENSGALT00000002784	1	204	1	3592	0.0567929
GO:0006480	N-terminal protein amino acid methylation	biological_process	11	ENSGALT00000005276	1	204	1	3592	0.0567929
GO:0004931	extracellularly ATP-gated cation channel activity	molecular_function	10	ENSGALT00000007345	1	204	1	3592	0.0567929
GO:1900121	negative regulation of receptor binding	biological_process	8	ENSGALT00000040255	1	204	1	3592	0.0567929
GO:1904437	positive regulation of transferrin receptor binding	biological_process	9	ENSGALT00000040255	1	204	1	3592	0.0567929
GO:0036531	glutathione deglycation	biological_process	9	ENSGALT00000083827	1	204	1	3592	0.0567929
GO:0097003	adipokinetic hormone receptor activity	molecular_function	6	ENSGALT00000067627	1	204	1	3592	0.0567929
GO:0090132	epithelium migration	biological_process	5	ENSGALT00000037249	1	204	1	3592	0.0567929
GO:1902958	positive regulation of mitochondrial electron transport, NADH to ubiquinone	biological_process	13	ENSGALT00000083827	1	204	1	3592	0.0567929
GO:0002866	positive regulation of acute inflammatory response to antigenic stimulus	biological_process	11	ENSGALT00000083827	1	204	1	3592	0.0567929
GO:0036139	peptidyl-histidine dioxygenase activity	molecular_function	7	ENSGALT00000009141	1	204	1	3592	0.0567929
GO:0030162	regulation of proteolysis	biological_process	8	ENSGALT00000001502	1	204	1	3592	0.0567929
GO:0016684	oxidoreductase activity, acting on peroxide as acceptor	molecular_function	5	ENSGALT00000083827	1	204	1	3592	0.0567929
GO:0010314	phosphatidylinositol-5-phosphate binding	molecular_function	8	ENSGALT00000042934	1	204	1	3592	0.0567929
GO:0014718	positive regulation of satellite cell activation involved in skeletal muscle regeneration	biological_process	9	ENSGALT00000073343	1	204	1	3592	0.0567929
GO:0031642	negative regulation of myelination	biological_process	7	ENSGALT00000026982	1	204	1	3592	0.0567929
GO:0036527	peptidyl-arginine deglycation	biological_process	11	ENSGALT00000083827	1	204	1	3592	0.0567929
GO:0019865	immunoglobulin binding	molecular_function	5	ENSGALT00000037259	1	204	1	3592	0.0567929
GO:0050787	detoxification of mercury ion	biological_process	5	ENSGALT00000083827	1	204	1	3592	0.0567929
GO:2001269	positive regulation of cysteine-type endopeptidase activity involved in apoptotic signaling pathway	biological_process	11	ENSGALT00000002199	1	204	1	3592	0.0567929
GO:0040017	positive regulation of locomotion	biological_process	6	ENSGALT00000037249	1	204	1	3592	0.0567929
GO:0051549	positive regulation of keratinocyte migration	biological_process	10	ENSGALT00000001401	1	204	1	3592	0.0567929
GO:0018395	peptidyl-lysine hydroxylation to 5-hydroxy-L-lysine	biological_process	11	ENSGALT00000002784	1	204	1	3592	0.0567929
GO:0010815	bradykinin catabolic process	biological_process	7	ENSGALT00000056288	1	204	1	3592	0.0567929
GO:0070315	G1 to G0 transition involved in cell differentiation	biological_process	6	ENSGALT00000073343	1	204	1	3592	0.0567929
GO:0044208	'de novo' AMP biosynthetic process	biological_process	13	ENSGALT00000018983	1	204	1	3592	0.0567929
GO:0014701	junctional sarcoplasmic reticulum membrane	cellular_component	7	ENSGALT00000049250	1	204	1	3592	0.0567929
GO:0051725	protein de-ADP-ribosylation	biological_process	9	ENSGALT00000030399	1	204	1	3592	0.0567929
GO:0035404	histone-serine phosphorylation	biological_process	11	ENSGALT00000017601	1	204	1	3592	0.0567929
GO:0070078	histone H3-R2 demethylation	biological_process	13	ENSGALT00000002784	1	204	1	3592	0.0567929
GO:0036471	cellular response to glyoxal	biological_process	7	ENSGALT00000083827	1	204	1	3592	0.0567929
GO:0008235	metalloexopeptidase activity	molecular_function	8	ENSGALT00000012184	1	204	1	3592	0.0567929
GO:0036524	protein deglycase activity	molecular_function	7	ENSGALT00000083827	1	204	1	3592	0.0567929
GO:1903909	regulation of receptor clustering	biological_process	9	ENSGALT00000002199	1	204	1	3592	0.0567929
GO:0070290	N-acylphosphatidylethanolamine-specific phospholipase D activity	molecular_function	8	ENSGALT00000013482	1	204	1	3592	0.0567929
GO:0035356	cellular triglyceride homeostasis	biological_process	6	ENSGALT00000081836	1	204	1	3592	0.0567929
GO:1903384	negative regulation of hydrogen peroxide-induced neuron intrinsic apoptotic signaling pathway	biological_process	11	ENSGALT00000083827	1	204	1	3592	0.0567929
GO:0036528	peptidyl-lysine deglycation	biological_process	11	ENSGALT00000083827	1	204	1	3592	0.0567929
GO:0015793	glycerol transport	biological_process	8	ENSGALT00000003868	1	204	1	3592	0.0567929
GO:2000663	negative regulation of interleukin-5 secretion	biological_process	9	ENSGALT00000026982	1	204	1	3592	0.0567929
GO:0050321	tau-protein kinase activity	molecular_function	8	ENSGALT00000030475	1	204	1	3592	0.0567929
GO:0097006	regulation of plasma lipoprotein particle levels	biological_process	5	ENSGALT00000081836	1	204	1	3592	0.0567929
GO:0035590	purinergic nucleotide receptor signaling pathway	biological_process	7	ENSGALT00000007345	1	204	1	3592	0.0567929
GO:0004861	cyclin-dependent protein serine/threonine kinase inhibitor activity	molecular_function	8	ENSGALT00000044994	1	204	1	3592	0.0567929
GO:1903094	negative regulation of protein K48-linked deubiquitination	biological_process	11	ENSGALT00000083827	1	204	1	3592	0.0567929
GO:1903748	negative regulation of establishment of protein localization to mitochondrion	biological_process	9	ENSGALT00000037566	1	204	1	3592	0.0567929
GO:0035553	oxidative single-stranded RNA demethylation	biological_process	11	ENSGALT00000007980	1	204	1	3592	0.0567929
GO:0017129	triglyceride binding	molecular_function	5	ENSGALT00000001871	1	204	1	3592	0.0567929
GO:1904031	positive regulation of cyclin-dependent protein kinase activity	biological_process	12	ENSGALT00000044994	1	204	1	3592	0.0567929
GO:0034197	triglyceride transport	biological_process	9	ENSGALT00000001871	1	204	1	3592	0.0567929
GO:0060235	lens induction in camera-type eye	biological_process	5	ENSGALT00000020873	1	204	1	3592	0.0567929
GO:0045298	tubulin complex	cellular_component	4	ENSGALT00000044027	1	204	1	3592	0.0567929
GO:0033503	HULC complex	cellular_component	6	ENSGALT00000076460	1	204	1	3592	0.0567929
GO:0055096	low-density lipoprotein particle mediated signaling	biological_process	6	ENSGALT00000008808	1	204	1	3592	0.0567929
GO:0034374	low-density lipoprotein particle remodeling	biological_process	9	ENSGALT00000001871	1	204	1	3592	0.0567929
GO:0070291	N-acylethanolamine metabolic process	biological_process	7	ENSGALT00000013482	1	204	1	3592	0.0567929
GO:2000384	negative regulation of ectoderm development	biological_process	7	ENSGALT00000044027	1	204	1	3592	0.0567929
GO:0031649	heat generation	biological_process	6	ENSGALT00000017601	1	204	1	3592	0.0567929
GO:0106046	guanine deglycation, glyoxal removal	biological_process	10	ENSGALT00000083827	1	204	1	3592	0.0567929
GO:0000773	phosphatidyl-N-methylethanolamine N-methyltransferase activity	molecular_function	8	ENSGALT00000007783	1	204	1	3592	0.0567929
GO:0034383	low-density lipoprotein particle clearance	biological_process	5	ENSGALT00000081836	1	204	1	3592	0.0567929
GO:0051258	protein polymerization	biological_process	8	ENSGALT00000036952	1	204	1	3592	0.0567929
GO:0046040	IMP metabolic process	biological_process	11	ENSGALT00000018983	1	204	1	3592	0.0567929
GO:1904030	negative regulation of cyclin-dependent protein kinase activity	biological_process	12	ENSGALT00000044994	1	204	1	3592	0.0567929
GO:1903428	positive regulation of reactive oxygen species biosynthetic process	biological_process	8	ENSGALT00000083827	1	204	1	3592	0.0567929
GO:0015254	glycerol channel activity	molecular_function	7	ENSGALT00000003868	1	204	1	3592	0.0567929
GO:0048588	developmental cell growth	biological_process	5	ENSGALT00000011269	1	204	1	3592	0.0567929
GO:0071313	cellular response to caffeine	biological_process	7	ENSGALT00000036952	1	204	1	3592	0.0567929
GO:0097089	methyl-branched fatty acid metabolic process	biological_process	10	ENSGALT00000076689	1	204	1	3592	0.0567929
GO:0017183	peptidyl-diphthamide biosynthetic process from peptidyl-histidine	biological_process	12	ENSGALT00000008401	1	204	1	3592	0.0567929
GO:0048273	mitogen-activated protein kinase p38 binding	molecular_function	9	ENSGALT00000071692	1	204	1	3592	0.0567929
GO:2000277	positive regulation of oxidative phosphorylation uncoupler activity	biological_process	7	ENSGALT00000083827	1	204	1	3592	0.0567929
GO:0006499	N-terminal protein myristoylation	biological_process	11	ENSGALT00000019443	1	204	1	3592	0.0567929
GO:1990712	HFE-transferrin receptor complex	cellular_component	6	ENSGALT00000040255	1	204	1	3592	0.0567929
GO:1903200	positive regulation of L-dopa decarboxylase activity	biological_process	8	ENSGALT00000083827	1	204	1	3592	0.0567929
GO:0001614	purinergic nucleotide receptor activity	molecular_function	7	ENSGALT00000007345	1	204	1	3592	0.0567929
GO:0010698	acetyltransferase activator activity	molecular_function	6	ENSGALT00000049198	1	204	1	3592	0.0567929
GO:1904440	positive regulation of iron ion import across plasma membrane	biological_process	12	ENSGALT00000040255	1	204	1	3592	0.0567929
GO:0050996	positive regulation of lipid catabolic process	biological_process	8	ENSGALT00000079363	1	204	1	3592	0.0567929
GO:2000157	negative regulation of ubiquitin-specific protease activity	biological_process	11	ENSGALT00000083827	1	204	1	3592	0.0567929
GO:0016241	regulation of macroautophagy	biological_process	9	ENSGALT00000017601	1	204	1	3592	0.0567929
GO:0007296	vitellogenesis	biological_process	6	ENSGALT00000071646	1	204	1	3592	0.0567929
GO:0004164	diphthine synthase activity	molecular_function	8	ENSGALT00000008401	1	204	1	3592	0.0567929
GO:1903427	negative regulation of reactive oxygen species biosynthetic process	biological_process	8	ENSGALT00000083827	1	204	1	3592	0.0567929
GO:1903197	positive regulation of L-dopa biosynthetic process	biological_process	11	ENSGALT00000083827	1	204	1	3592	0.0567929
GO:0002474	antigen processing and presentation of peptide antigen via MHC class I	biological_process	6	ENSGALT00000040255	1	204	1	3592	0.0567929
GO:0043654	recognition of apoptotic cell	biological_process	6	ENSGALT00000002784	1	204	1	3592	0.0567929
GO:0071472	cellular response to salt stress	biological_process	7	ENSGALT00000073343	1	204	1	3592	0.0567929
GO:0072331	signal transduction by p53 class mediator	biological_process	6	ENSGALT00000044994	1	204	1	3592	0.0567929
GO:1990462	omegasome	cellular_component	6	ENSGALT00000015206	1	204	1	3592	0.0567929
GO:0030911	TPR domain binding	molecular_function	6	ENSGALT00000081964	1	204	1	3592	0.0567929
GO:0036478	L-dopa decarboxylase activator activity	molecular_function	6	ENSGALT00000083827	1	204	1	3592	0.0567929
GO:0004019	adenylosuccinate synthase activity	molecular_function	6	ENSGALT00000018983	1	204	1	3592	0.0567929
GO:0140036	ubiquitin-dependent protein binding	molecular_function	7	ENSGALT00000056288	1	204	1	3592	0.0567929
GO:0048244	phytanoyl-CoA dioxygenase activity	molecular_function	7	ENSGALT00000076689	1	204	1	3592	0.0567929
GO:0014891	striated muscle atrophy	biological_process	8	ENSGALT00000002199	1	204	1	3592	0.0567929
GO:1903202	negative regulation of oxidative stress-induced cell death	biological_process	8	ENSGALT00000083827	1	204	1	3592	0.0567929
GO:0003209	cardiac atrium morphogenesis	biological_process	6	ENSGALT00000071646	1	204	1	3592	0.0567929
GO:0010649	regulation of cell communication by electrical coupling	biological_process	7	ENSGALT00000036952	1	204	1	3592	0.0567929
GO:1903906	regulation of plasma membrane raft polarization	biological_process	7	ENSGALT00000002199	1	204	1	3592	0.0567929
GO:0080101	phosphatidyl-N-dimethylethanolamine N-methyltransferase activity	molecular_function	8	ENSGALT00000007783	1	204	1	3592	0.0567929
GO:0051170	import into nucleus	biological_process	9	ENSGALT00000025160	1	204	1	3592	0.0567929
GO:0019249	lactate biosynthetic process	biological_process	10	ENSGALT00000083827	1	204	1	3592	0.0567929
GO:0009438	methylglyoxal metabolic process	biological_process	6	ENSGALT00000083827	1	204	1	3592	0.0567929
GO:0071109	superior temporal gyrus development	biological_process	5	ENSGALT00000030475	1	204	1	3592	0.0567929
GO:0004608	phosphatidylethanolamine N-methyltransferase activity	molecular_function	8	ENSGALT00000007783	1	204	1	3592	0.0567929
GO:0008016	regulation of heart contraction	biological_process	8	ENSGALT00000001401	1	204	1	3592	0.0567929
GO:0042264	peptidyl-aspartic acid hydroxylation	biological_process	10	ENSGALT00000009141	1	204	1	3592	0.0567929
GO:0042612	MHC class I protein complex	cellular_component	7	ENSGALT00000040255	1	204	1	3592	0.0567929
GO:0061061	muscle structure development	biological_process	5	ENSGALT00000073343	1	204	1	3592	0.0567929
GO:0007034	vacuolar transport	biological_process	6	ENSGALT00000025484	1	204	1	3592	0.0567929
GO:0036470	tyrosine 3-monooxygenase activator activity	molecular_function	6	ENSGALT00000083827	1	204	1	3592	0.0567929
GO:0010273	detoxification of copper ion	biological_process	5	ENSGALT00000083827	1	204	1	3592	0.0567929
GO:0060931	sinoatrial node cell development	biological_process	10	ENSGALT00000037249	1	204	1	3592	0.0567929
GO:0036140	peptidyl-asparagine 3-dioxygenase activity	molecular_function	7	ENSGALT00000009141	1	204	1	3592	0.0567929
GO:0051208	sequestering of calcium ion	biological_process	5	ENSGALT00000036952	1	204	1	3592	0.0567929
GO:0061428	negative regulation of transcription from RNA polymerase II promoter in response to hypoxia	biological_process	12	ENSGALT00000009141	1	204	1	3592	0.0567929
GO:0016240	autophagosome membrane docking	biological_process	6	ENSGALT00000019842	1	204	1	3592	0.0567929
GO:1903903	regulation of establishment of T cell polarity	biological_process	9	ENSGALT00000002199	1	204	1	3592	0.0567929
GO:0090650	cellular response to oxygen-glucose deprivation	biological_process	8	ENSGALT00000003868	1	204	1	3592	0.0567929
GO:0071532	ankyrin repeat binding	molecular_function	6	ENSGALT00000009141	1	204	1	3592	0.0567929
GO:0060135	maternal process involved in female pregnancy	biological_process	5	ENSGALT00000076460	1	204	1	3592	0.0567929
GO:2000278	regulation of DNA biosynthetic process	biological_process	9	ENSGALT00000044994	1	204	1	3592	0.0567929
GO:1904293	negative regulation of ERAD pathway	biological_process	12	ENSGALT00000025309	1	204	1	3592	0.0567929
GO:0042743	hydrogen peroxide metabolic process	biological_process	7	ENSGALT00000083827	1	204	1	3592	0.0567929
GO:0042265	peptidyl-asparagine hydroxylation	biological_process	10	ENSGALT00000009141	1	204	1	3592	0.0567929
GO:0071281	cellular response to iron ion	biological_process	8	ENSGALT00000040255	1	204	1	3592	0.0567929
GO:2000825	positive regulation of androgen receptor activity	biological_process	10	ENSGALT00000083827	1	204	1	3592	0.0567929
GO:0090330	regulation of platelet aggregation	biological_process	9	ENSGALT00000045861	1	204	1	3592	0.0567929
GO:0071283	cellular response to iron(III) ion	biological_process	9	ENSGALT00000040255	1	204	1	3592	0.0567929
GO:1904434	positive regulation of ferrous iron binding	biological_process	7	ENSGALT00000040255	1	204	1	3592	0.0567929
GO:2001268	negative regulation of cysteine-type endopeptidase activity involved in apoptotic signaling pathway	biological_process	11	ENSGALT00000083827	1	204	1	3592	0.0567929
GO:0002590	negative regulation of antigen processing and presentation of peptide antigen via MHC class I	biological_process	9	ENSGALT00000023307	1	204	1	3592	0.0567929
GO:0016532	superoxide dismutase copper chaperone activity	molecular_function	6	ENSGALT00000083827	1	204	1	3592	0.0567929
GO:0019912	cyclin-dependent protein kinase activating kinase activity	molecular_function	8	ENSGALT00000044994	1	204	1	3592	0.0567929
GO:1902174	positive regulation of keratinocyte apoptotic process	biological_process	11	ENSGALT00000002199	1	204	1	3592	0.0567929
GO:0030853	negative regulation of granulocyte differentiation	biological_process	10	ENSGALT00000081537	1	204	1	3592	0.0567929
GO:1901142	insulin metabolic process	biological_process	7	ENSGALT00000056288	1	204	1	3592	0.0567929
GO:0004536	deoxyribonuclease activity	molecular_function	7	ENSGALT00000036253	1	204	1	3592	0.0567929
GO:0009200	deoxyribonucleoside triphosphate metabolic process	biological_process	9	ENSGALT00000072743	1	204	1	3592	0.0567929
GO:0003201	epithelial to mesenchymal transition involved in coronary vasculature morphogenesis	biological_process	9	ENSGALT00000037249	1	204	1	3592	0.0567929
GO:1903189	glyoxal metabolic process	biological_process	6	ENSGALT00000083827	1	204	1	3592	0.0567929
GO:0097017	renal protein absorption	biological_process	7	ENSGALT00000002199	1	204	1	3592	0.0567929
GO:0071400	cellular response to oleic acid	biological_process	8	ENSGALT00000081836	1	204	1	3592	0.0567929
GO:0045340	mercury ion binding	molecular_function	8	ENSGALT00000083827	1	204	1	3592	0.0567929
GO:0006654	phosphatidic acid biosynthetic process	biological_process	10	ENSGALT00000079363	1	204	1	3592	0.0567929
GO:0016926	protein desumoylation	biological_process	11	ENSGALT00000048241	1	204	1	3592	0.0567929
GO:2001180	negative regulation of interleukin-10 secretion	biological_process	9	ENSGALT00000026982	1	204	1	3592	0.0567929
GO:1904288	BAT3 complex binding	molecular_function	5	ENSGALT00000004906	1	204	1	3592	0.0567929
GO:0006309	apoptotic DNA fragmentation	biological_process	10	ENSGALT00000036253	1	204	1	3592	0.0567929
GO:0009142	nucleoside triphosphate biosynthetic process	biological_process	9	ENSGALT00000043760	1	204	1	3592	0.0567929
GO:0044233	mitochondria-associated endoplasmic reticulum membrane	cellular_component	5	ENSGALT00000015206	1	204	1	3592	0.0567929
GO:0006308	DNA catabolic process	biological_process	8	ENSGALT00000036253	1	204	1	3592	0.0567929
GO:0097252	oligodendrocyte apoptotic process	biological_process	8	ENSGALT00000026982	1	204	1	3592	0.0567929
GO:0033018	sarcoplasmic reticulum lumen	cellular_component	8	ENSGALT00000036952	1	204	1	3592	0.0567929
GO:0030889	negative regulation of B cell proliferation	biological_process	11	ENSGALT00000026982	1	204	1	3592	0.0567929
GO:1990782	protein tyrosine kinase binding	molecular_function	8	ENSGALT00000081964	1	204	1	3592	0.0567929
GO:1903122	negative regulation of TRAIL-activated apoptotic signaling pathway	biological_process	12	ENSGALT00000083827	1	204	1	3592	0.0567929
GO:1903135	cupric ion binding	molecular_function	9	ENSGALT00000083827	1	204	1	3592	0.0567929
GO:0002684	positive regulation of immune system process	biological_process	6	ENSGALT00000003868	1	204	1	3592	0.0567929
GO:0033749	histone demethylase activity (H4-R3 specific)	molecular_function	6	ENSGALT00000002784	1	204	1	3592	0.0567929
GO:0050104	L-gulonate 3-dehydrogenase activity	molecular_function	7	ENSGALT00000027680	1	204	1	3592	0.0567929
GO:0016929	SUMO-specific protease activity	molecular_function	9	ENSGALT00000048241	1	204	1	3592	0.0567929
GO:0014866	skeletal myofibril assembly	biological_process	8	ENSGALT00000010491	1	204	1	3592	0.0567929
GO:0071885	N-terminal protein N-methyltransferase activity	molecular_function	8	ENSGALT00000005276	1	204	1	3592	0.0567929
GO:0002726	positive regulation of T cell cytokine production	biological_process	11	ENSGALT00000040255	1	204	1	3592	0.0567929
GO:1903168	positive regulation of pyrroline-5-carboxylate reductase activity	biological_process	8	ENSGALT00000083827	1	204	1	3592	0.0567929
GO:0033093	Weibel-Palade body	cellular_component	9	ENSGALT00000037259	1	204	1	3592	0.0567929
GO:0070079	histone H4-R3 demethylation	biological_process	13	ENSGALT00000002784	1	204	1	3592	0.0567929
GO:1903178	positive regulation of tyrosine 3-monooxygenase activity	biological_process	9	ENSGALT00000083827	1	204	1	3592	0.0567929
GO:1901671	positive regulation of superoxide dismutase activity	biological_process	8	ENSGALT00000083827	1	204	1	3592	0.0567929
GO:0003846	2-acylglycerol O-acyltransferase activity	molecular_function	9	ENSGALT00000081836	1	204	1	3592	0.0567929
GO:0016715	oxidoreductase activity, acting on paired donors, with incorporation or reduction of molecular oxygen, reduced ascorbate as one donor, and incorporation of one atom of oxygen	molecular_function	6	ENSGALT00000004596	1	204	1	3592	0.0567929
GO:0031669	cellular response to nutrient levels	biological_process	7	ENSGALT00000017601	1	204	1	3592	0.0567929
GO:0046339	diacylglycerol metabolic process	biological_process	9	ENSGALT00000081836	1	204	1	3592	0.0567929
GO:2000427	positive regulation of apoptotic cell clearance	biological_process	9	ENSGALT00000010834	1	204	1	3592	0.0567929
GO:0008138	protein tyrosine/serine/threonine phosphatase activity	molecular_function	9	ENSGALT00000054344;ENSGALT00000061711;ENSGALT00000008036	3	204	16	3592	0.05847
GO:0036459	thiol-dependent ubiquitinyl hydrolase activity	molecular_function	9	ENSGALT00000080001;ENSGALT00000017568;ENSGALT00000025309	3	204	16	3592	0.05847
GO:0005515	protein binding	molecular_function	4	ENSGALT00000037249;ENSGALT00000001401;ENSGALT00000030475;ENSGALT00000084241;ENSGALT00000051478;ENSGALT00000088724;ENSGALT00000005572	7	204	62	3592	0.0596208
GO:0008307	structural constituent of muscle	molecular_function	4	ENSGALT00000073343;ENSGALT00000084241;ENSGALT00000049250;ENSGALT00000005572	4	204	27	3592	0.0635689
GO:0016311	dephosphorylation	biological_process	7	ENSGALT00000020591;ENSGALT00000054344;ENSGALT00000008036;ENSGALT00000061711;ENSGALT00000019443	5	204	39	3592	0.0673104
GO:0018107	peptidyl-threonine phosphorylation	biological_process	10	ENSGALT00000030475;ENSGALT00000020873;ENSGALT00000003916	3	204	17	3592	0.0681291
GO:0016579	protein deubiquitination	biological_process	9	ENSGALT00000025309;ENSGALT00000017568;ENSGALT00000080001	3	204	17	3592	0.0681291
GO:0001954	positive regulation of cell-matrix adhesion	biological_process	8	ENSGALT00000030475;ENSGALT00000008808	2	204	8	3592	0.0716644
GO:0007032	endosome organization	biological_process	7	ENSGALT00000089964;ENSGALT00000009924	2	204	8	3592	0.0716644
GO:0051491	positive regulation of filopodium assembly	biological_process	11	ENSGALT00000016260;ENSGALT00000049198	2	204	8	3592	0.0716644
GO:0034614	cellular response to reactive oxygen species	biological_process	7	ENSGALT00000017601;ENSGALT00000083827	2	204	8	3592	0.0716644
GO:0032465	regulation of cytokinesis	biological_process	8	ENSGALT00000068993;ENSGALT00000039622	2	204	8	3592	0.0716644
GO:0006120	mitochondrial electron transport, NADH to ubiquinone	biological_process	8	ENSGALT00000001797;ENSGALT00000075820	2	204	8	3592	0.0716644
GO:0051059	NF-kappaB binding	molecular_function	8	ENSGALT00000030475;ENSGALT00000009141	2	204	8	3592	0.0716644
GO:0032587	ruffle membrane	cellular_component	6	ENSGALT00000081964;ENSGALT00000039622;ENSGALT00000068993	3	204	18	3592	0.0784606
GO:0005737	cytoplasm	cellular_component	5	ENSGALT00000006701;ENSGALT00000074237;ENSGALT00000045861;ENSGALT00000017601;ENSGALT00000074316;ENSGALT00000005572;ENSGALT00000015772;ENSGALT00000021887;ENSGALT00000083827;ENSGALT00000012184;ENSGALT00000084636;ENSGALT00000090208;ENSGALT00000030475;ENSGALT00000049198;ENSGALT00000050988;ENSGALT00000086833;ENSGALT00000018446;ENSGALT00000044994;ENSGALT00000011269;ENSGALT00000020600;ENSGALT00000088084;…	62	204	935	3592	0.0852771
GO:0002040	sprouting angiogenesis	biological_process	6	ENSGALT00000002784;ENSGALT00000008808	2	204	9	3592	0.0887825
GO:0016573	histone acetylation	biological_process	10	ENSGALT00000018402;ENSGALT00000008777	2	204	9	3592	0.0887825
GO:0005507	copper ion binding	molecular_function	8	ENSGALT00000004596;ENSGALT00000083827	2	204	9	3592	0.0887825
GO:0050852	T cell receptor signaling pathway	biological_process	8	ENSGALT00000026982;ENSGALT00000082151	2	204	9	3592	0.0887825
GO:0045445	myoblast differentiation	biological_process	6	ENSGALT00000010491;ENSGALT00000017687	2	204	9	3592	0.0887825
GO:0050681	androgen receptor binding	molecular_function	9	ENSGALT00000006701;ENSGALT00000083827	2	204	9	3592	0.0887825
GO:0042149	cellular response to glucose starvation	biological_process	9	ENSGALT00000065874;ENSGALT00000017601	2	204	9	3592	0.0887825
GO:0048661	positive regulation of smooth muscle cell proliferation	biological_process	8	ENSGALT00000001401;ENSGALT00000008808	2	204	9	3592	0.0887825
GO:0097192	extrinsic apoptotic signaling pathway in absence of ligand	biological_process	6	ENSGALT00000015358;ENSGALT00000088658	2	204	9	3592	0.0887825
GO:0015485	cholesterol binding	molecular_function	7	ENSGALT00000012578;ENSGALT00000001871	2	204	9	3592	0.0887825
GO:0016605	PML body	cellular_component	8	ENSGALT00000020873;ENSGALT00000083827;ENSGALT00000089964	3	204	19	3592	0.0894299
GO:0051287	NAD binding	molecular_function	6	ENSGALT00000086833;ENSGALT00000090208;ENSGALT00000074237	3	204	19	3592	0.0894299
GO:0098869	cellular oxidant detoxification	biological_process	5	ENSGALT00000083827;ENSGALT00000065874;ENSGALT00000086172	3	204	19	3592	0.0894299
GO:0002020	protease binding	molecular_function	6	ENSGALT00000037259;ENSGALT00000050988;ENSGALT00000030475	3	204	19	3592	0.0894299
GO:0006631	fatty acid metabolic process	biological_process	9	ENSGALT00000086174;ENSGALT00000025976;ENSGALT00000027680	3	204	19	3592	0.0894299
GO:0015629	actin cytoskeleton	cellular_component	7	ENSGALT00000017947;ENSGALT00000005572;ENSGALT00000084241;ENSGALT00000085277;ENSGALT00000051205;ENSGALT00000008397;ENSGALT00000088724	7	204	69	3592	0.0942174
GO:0030176	integral component of endoplasmic reticulum membrane	cellular_component	7	ENSGALT00000004906;ENSGALT00000081836;ENSGALT00000061752	3	204	20	3592	0.101
GO:0031463	Cul3-RING ubiquitin ligase complex	cellular_component	7	ENSGALT00000010365;ENSGALT00000048207;ENSGALT00000025160	3	204	20	3592	0.101
GO:0042383	sarcolemma	cellular_component	5	ENSGALT00000037249;ENSGALT00000018446;ENSGALT00000006182	3	204	20	3592	0.101
GO:0032092	positive regulation of protein binding	biological_process	7	ENSGALT00000004906;ENSGALT00000020873;ENSGALT00000040255	3	204	20	3592	0.101
GO:0043547	positive regulation of GTPase activity	biological_process	8	ENSGALT00000030475;ENSGALT00000061193;ENSGALT00000039622;ENSGALT00000049198;ENSGALT00000037907;ENSGALT00000068993	6	204	57	3592	0.101958
GO:0051260	protein homooligomerization	biological_process	8	ENSGALT00000037259;ENSGALT00000037249;ENSGALT00000056288;ENSGALT00000071692	4	204	32	3592	0.104894
GO:0001085	RNA polymerase II transcription factor binding	molecular_function	6	ENSGALT00000030475;ENSGALT00000010491	2	204	10	3592	0.106955
GO:0051020	GTPase binding	molecular_function	6	ENSGALT00000081964;ENSGALT00000019842	2	204	10	3592	0.106955
GO:0010508	positive regulation of autophagy	biological_process	9	ENSGALT00000019842;ENSGALT00000017601	2	204	10	3592	0.106955
GO:1901215	negative regulation of neuron death	biological_process	8	ENSGALT00000083827;ENSGALT00000030475	2	204	10	3592	0.106955
GO:0051881	regulation of mitochondrial membrane potential	biological_process	6	ENSGALT00000083827;ENSGALT00000017222	2	204	10	3592	0.106955
GO:0006869	lipid transport	biological_process	7	ENSGALT00000001871;ENSGALT00000012578	2	204	10	3592	0.106955
GO:0090303	positive regulation of wound healing	biological_process	9	ENSGALT00000001401	1	204	2	3592	0.110375
GO:0033522	histone H2A ubiquitination	biological_process	13	ENSGALT00000076460	1	204	2	3592	0.110375
GO:2001015	negative regulation of skeletal muscle cell differentiation	biological_process	8	ENSGALT00000073343	1	204	2	3592	0.110375
GO:0000079	regulation of cyclin-dependent protein serine/threonine kinase activity	biological_process	12	ENSGALT00000044994	1	204	2	3592	0.110375
GO:0097264	self proteolysis	biological_process	8	ENSGALT00000073343	1	204	2	3592	0.110375
GO:0060973	cell migration involved in heart development	biological_process	7	ENSGALT00000037249	1	204	2	3592	0.110375
GO:0016012	sarcoglycan complex	cellular_component	6	ENSGALT00000006182	1	204	2	3592	0.110375
GO:0016528	sarcoplasm	cellular_component	6	ENSGALT00000002199	1	204	2	3592	0.110375
GO:0019885	antigen processing and presentation of endogenous peptide antigen via MHC class I	biological_process	7	ENSGALT00000040255	1	204	2	3592	0.110375
GO:0055089	fatty acid homeostasis	biological_process	9	ENSGALT00000081836	1	204	2	3592	0.110375
GO:0016011	dystroglycan complex	cellular_component	6	ENSGALT00000006182	1	204	2	3592	0.110375
GO:0060765	regulation of androgen receptor signaling pathway	biological_process	9	ENSGALT00000083827	1	204	2	3592	0.110375
GO:1990111	spermatoproteasome complex	cellular_component	6	ENSGALT00000043729	1	204	2	3592	0.110375
GO:0004514	nicotinate-nucleotide diphosphorylase (carboxylating) activity	molecular_function	7	ENSGALT00000013144	1	204	2	3592	0.110375
GO:0044378	non-sequence-specific DNA binding, bending	molecular_function	8	ENSGALT00000042934	1	204	2	3592	0.110375
GO:0070536	protein K63-linked deubiquitination	biological_process	10	ENSGALT00000025309	1	204	2	3592	0.110375
GO:0051770	positive regulation of nitric-oxide synthase biosynthetic process	biological_process	9	ENSGALT00000013144	1	204	2	3592	0.110375
GO:0070008	serine-type exopeptidase activity	molecular_function	7	ENSGALT00000088084	1	204	2	3592	0.110375
GO:0045661	regulation of myoblast differentiation	biological_process	7	ENSGALT00000073343	1	204	2	3592	0.110375
GO:0003014	renal system process	biological_process	5	ENSGALT00000072743	1	204	2	3592	0.110375
GO:0047933	glucose-1,6-bisphosphate synthase activity	molecular_function	7	ENSGALT00000036353	1	204	2	3592	0.110375
GO:0051024	positive regulation of immunoglobulin secretion	biological_process	10	ENSGALT00000007948	1	204	2	3592	0.110375
GO:0030278	regulation of ossification	biological_process	6	ENSGALT00000021887	1	204	2	3592	0.110375
GO:0004911	interleukin-2 receptor activity	molecular_function	7	ENSGALT00000020381	1	204	2	3592	0.110375
GO:1902177	positive regulation of oxidative stress-induced intrinsic apoptotic signaling pathway	biological_process	9	ENSGALT00000083827	1	204	2	3592	0.110375
GO:0050927	positive regulation of positive chemotaxis	biological_process	9	ENSGALT00000008808	1	204	2	3592	0.110375
GO:2001135	regulation of endocytic recycling	biological_process	8	ENSGALT00000037249	1	204	2	3592	0.110375
GO:0031014	troponin T binding	molecular_function	6	ENSGALT00000010641	1	204	2	3592	0.110375
GO:0051668	localization within membrane	biological_process	5	ENSGALT00000008808	1	204	2	3592	0.110375
GO:1903077	negative regulation of protein localization to plasma membrane	biological_process	10	ENSGALT00000016260	1	204	2	3592	0.110375
GO:0044130	negative regulation of growth of symbiont in host	biological_process	7	ENSGALT00000089964	1	204	2	3592	0.110375
GO:0005355	glucose transmembrane transporter activity	molecular_function	9	ENSGALT00000022653	1	204	2	3592	0.110375
GO:0050915	sensory perception of sour taste	biological_process	9	ENSGALT00000051478	1	204	2	3592	0.110375
GO:1903204	negative regulation of oxidative stress-induced neuron death	biological_process	9	ENSGALT00000083827	1	204	2	3592	0.110375
GO:2000666	negative regulation of interleukin-13 secretion	biological_process	9	ENSGALT00000026982	1	204	2	3592	0.110375
GO:0022839	ion gated channel activity	molecular_function	6	ENSGALT00000051478	1	204	2	3592	0.110375
GO:0050850	positive regulation of calcium-mediated signaling	biological_process	10	ENSGALT00000008808	1	204	2	3592	0.110375
GO:0044214	spanning component of plasma membrane	cellular_component	7	ENSGALT00000037249	1	204	2	3592	0.110375
GO:0005986	sucrose biosynthetic process	biological_process	9	ENSGALT00000020591	1	204	2	3592	0.110375
GO:0051127	positive regulation of actin nucleation	biological_process	10	ENSGALT00000002199	1	204	2	3592	0.110375
GO:0002159	desmosome assembly	biological_process	8	ENSGALT00000045861	1	204	2	3592	0.110375
GO:0006939	smooth muscle contraction	biological_process	7	ENSGALT00000082151	1	204	2	3592	0.110375
GO:0048203	vesicle targeting, trans-Golgi to endosome	biological_process	6	ENSGALT00000006701	1	204	2	3592	0.110375
GO:0033198	response to ATP	biological_process	8	ENSGALT00000007345	1	204	2	3592	0.110375
GO:0010992	ubiquitin recycling	biological_process	5	ENSGALT00000056288	1	204	2	3592	0.110375
GO:0035148	tube formation	biological_process	5	ENSGALT00000049198	1	204	2	3592	0.110375
GO:1903136	cuprous ion binding	molecular_function	9	ENSGALT00000083827	1	204	2	3592	0.110375
GO:0035093	spermatogenesis, exchange of chromosomal proteins	biological_process	5	ENSGALT00000043729	1	204	2	3592	0.110375
GO:0070295	renal water absorption	biological_process	7	ENSGALT00000003868	1	204	2	3592	0.110375
GO:0006977	DNA damage response, signal transduction by p53 class mediator resulting in cell cycle arrest	biological_process	9	ENSGALT00000044994	1	204	2	3592	0.110375
GO:0061384	heart trabecula morphogenesis	biological_process	6	ENSGALT00000071646	1	204	2	3592	0.110375
GO:0010265	SCF complex assembly	biological_process	7	ENSGALT00000013716	1	204	2	3592	0.110375
GO:0035403	histone kinase activity (H3-T6 specific)	molecular_function	10	ENSGALT00000045861	1	204	2	3592	0.110375
GO:0016339	calcium-dependent cell-cell adhesion via plasma membrane cell adhesion molecules	biological_process	7	ENSGALT00000008808	1	204	2	3592	0.110375
GO:0006264	mitochondrial DNA replication	biological_process	10	ENSGALT00000072743	1	204	2	3592	0.110375
GO:0006826	iron ion transport	biological_process	10	ENSGALT00000040255	1	204	2	3592	0.110375
GO:0035408	histone H3-T6 phosphorylation	biological_process	12	ENSGALT00000045861	1	204	2	3592	0.110375
GO:0044388	small protein activating enzyme binding	molecular_function	6	ENSGALT00000083827	1	204	2	3592	0.110375
GO:0050882	voluntary musculoskeletal movement	biological_process	6	ENSGALT00000020873	1	204	2	3592	0.110375
GO:0047280	nicotinamide phosphoribosyltransferase activity	molecular_function	7	ENSGALT00000013144	1	204	2	3592	0.110375
GO:0008198	ferrous iron binding	molecular_function	9	ENSGALT00000076689	1	204	2	3592	0.110375
GO:0060613	fat pad development	biological_process	8	ENSGALT00000081836	1	204	2	3592	0.110375
GO:0001782	B cell homeostasis	biological_process	6	ENSGALT00000071646	1	204	2	3592	0.110375
GO:0045646	regulation of erythrocyte differentiation	biological_process	8	ENSGALT00000040255	1	204	2	3592	0.110375
GO:0030427	site of polarized growth	cellular_component	4	ENSGALT00000022828	1	204	2	3592	0.110375
GO:0060059	embryonic retina morphogenesis in camera-type eye	biological_process	6	ENSGALT00000020873	1	204	2	3592	0.110375
GO:1903206	negative regulation of hydrogen peroxide-induced cell death	biological_process	10	ENSGALT00000083827	1	204	2	3592	0.110375
GO:0004430	1-phosphatidylinositol 4-kinase activity	molecular_function	8	ENSGALT00000009924	1	204	2	3592	0.110375
GO:0015840	urea transport	biological_process	8	ENSGALT00000003868	1	204	2	3592	0.110375
GO:0042058	regulation of epidermal growth factor receptor signaling pathway	biological_process	9	ENSGALT00000008808	1	204	2	3592	0.110375
GO:0010822	positive regulation of mitochondrion organization	biological_process	9	ENSGALT00000030475	1	204	2	3592	0.110375
GO:0004459	L-lactate dehydrogenase activity	molecular_function	7	ENSGALT00000039415	1	204	2	3592	0.110375
GO:0097440	apical dendrite	cellular_component	7	ENSGALT00000012578	1	204	2	3592	0.110375
GO:0097512	cardiac myofibril	cellular_component	8	ENSGALT00000018446	1	204	2	3592	0.110375
GO:0019538	protein metabolic process	biological_process	6	ENSGALT00000012184	1	204	2	3592	0.110375
GO:0042116	macrophage activation	biological_process	7	ENSGALT00000002784	1	204	2	3592	0.110375
GO:0015280	ligand-gated sodium channel activity	molecular_function	9	ENSGALT00000051478	1	204	2	3592	0.110375
GO:0051583	dopamine uptake involved in synaptic transmission	biological_process	11	ENSGALT00000083827	1	204	2	3592	0.110375
GO:0048713	regulation of oligodendrocyte differentiation	biological_process	11	ENSGALT00000026982	1	204	2	3592	0.110375
GO:0030235	nitric-oxide synthase regulator activity	molecular_function	5	ENSGALT00000081964	1	204	2	3592	0.110375
GO:0001741	XY body	cellular_component	8	ENSGALT00000076460	1	204	2	3592	0.110375
GO:0030478	actin cap	cellular_component	6	ENSGALT00000002199	1	204	2	3592	0.110375
GO:0060081	membrane hyperpolarization	biological_process	6	ENSGALT00000083827	1	204	2	3592	0.110375
GO:0001783	B cell apoptotic process	biological_process	9	ENSGALT00000026982	1	204	2	3592	0.110375
GO:0044736	acid-sensing ion channel activity	molecular_function	10	ENSGALT00000051478	1	204	2	3592	0.110375
GO:0090399	replicative senescence	biological_process	6	ENSGALT00000044994	1	204	2	3592	0.110375
GO:0014802	terminal cisterna	cellular_component	7	ENSGALT00000036952	1	204	2	3592	0.110375
GO:0044753	amphisome	cellular_component	8	ENSGALT00000089964	1	204	2	3592	0.110375
GO:0005261	cation channel activity	molecular_function	7	ENSGALT00000051478	1	204	2	3592	0.110375
GO:2000279	negative regulation of DNA biosynthetic process	biological_process	9	ENSGALT00000010491	1	204	2	3592	0.110375
GO:0031253	cell projection membrane	cellular_component	5	ENSGALT00000037249	1	204	2	3592	0.110375
GO:0042132	fructose 1,6-bisphosphate 1-phosphatase activity	molecular_function	10	ENSGALT00000020591	1	204	2	3592	0.110375
GO:0042326	negative regulation of phosphorylation	biological_process	10	ENSGALT00000044994	1	204	2	3592	0.110375
GO:0047499	calcium-independent phospholipase A2 activity	molecular_function	9	ENSGALT00000086172	1	204	2	3592	0.110375
GO:0090074	negative regulation of protein homodimerization activity	biological_process	8	ENSGALT00000071692	1	204	2	3592	0.110375
GO:0010499	proteasomal ubiquitin-independent protein catabolic process	biological_process	9	ENSGALT00000043729	1	204	2	3592	0.110375
GO:0033961	cis-stilbene-oxide hydrolase activity	molecular_function	7	ENSGALT00000016762	1	204	2	3592	0.110375
GO:0000118	histone deacetylase complex	cellular_component	7	ENSGALT00000042934	1	204	2	3592	0.110375
GO:0006287	base-excision repair, gap-filling	biological_process	8	ENSGALT00000012572	1	204	2	3592	0.110375
GO:0004347	glucose-6-phosphate isomerase activity	molecular_function	7	ENSGALT00000007948	1	204	2	3592	0.110375
GO:0006686	sphingomyelin biosynthetic process	biological_process	9	ENSGALT00000007783	1	204	2	3592	0.110375
GO:0010891	negative regulation of sequestering of triglyceride	biological_process	7	ENSGALT00000079363	1	204	2	3592	0.110375
GO:0042578	phosphoric ester hydrolase activity	molecular_function	6	ENSGALT00000020591	1	204	2	3592	0.110375
GO:0046597	negative regulation of viral entry into host cell	biological_process	10	ENSGALT00000002199	1	204	2	3592	0.110375
GO:0098794	postsynapse	cellular_component	4	ENSGALT00000007345	1	204	2	3592	0.110375
GO:0035313	wound healing, spreading of epidermal cells	biological_process	8	ENSGALT00000001401	1	204	2	3592	0.110375
GO:0055131	C3HC4-type RING finger domain binding	molecular_function	6	ENSGALT00000037566	1	204	2	3592	0.110375
GO:0033081	regulation of T cell differentiation in thymus	biological_process	10	ENSGALT00000071646	1	204	2	3592	0.110375
GO:0019432	triglyceride biosynthetic process	biological_process	10	ENSGALT00000081836	1	204	2	3592	0.110375
GO:0035255	ionotropic glutamate receptor binding	molecular_function	7	ENSGALT00000089964	1	204	2	3592	0.110375
GO:0016706	2-oxoglutarate-dependent dioxygenase activity	molecular_function	6	ENSGALT00000007980	1	204	2	3592	0.110375
GO:1905719	protein localization to perinuclear region of cytoplasm	biological_process	6	ENSGALT00000089964	1	204	2	3592	0.110375
GO:0002481	antigen processing and presentation of exogenous protein antigen via MHC class Ib, TAP-dependent	biological_process	8	ENSGALT00000040255	1	204	2	3592	0.110375
GO:0004691	cAMP-dependent protein kinase activity	molecular_function	10	ENSGALT00000011071	1	204	2	3592	0.110375
GO:1900122	positive regulation of receptor binding	biological_process	8	ENSGALT00000040255	1	204	2	3592	0.110375
GO:1901898	negative regulation of relaxation of cardiac muscle	biological_process	8	ENSGALT00000082151	1	204	2	3592	0.110375
GO:0032427	GBD domain binding	molecular_function	6	ENSGALT00000016260	1	204	2	3592	0.110375
GO:0043616	keratinocyte proliferation	biological_process	5	ENSGALT00000008808	1	204	2	3592	0.110375
GO:0060048	cardiac muscle contraction	biological_process	8	ENSGALT00000005572;ENSGALT00000084241;ENSGALT00000036952	3	204	21	3592	0.113132
GO:0043161	proteasome-mediated ubiquitin-dependent protein catabolic process	biological_process	11	ENSGALT00000042974;ENSGALT00000076460;ENSGALT00000001502;ENSGALT00000001001	4	204	33	3592	0.11434
GO:0016791	phosphatase activity	molecular_function	7	ENSGALT00000061711;ENSGALT00000008036;ENSGALT00000020591;ENSGALT00000054344	4	204	33	3592	0.11434
GO:0005516	calmodulin binding	molecular_function	5	ENSGALT00000007663;ENSGALT00000003916;ENSGALT00000057262;ENSGALT00000029889	4	204	34	3592	0.124147
GO:0031982	vesicle	cellular_component	5	ENSGALT00000074237;ENSGALT00000003100;ENSGALT00000001871;ENSGALT00000090208;ENSGALT00000086833	5	204	47	3592	0.12541
GO:0050790	regulation of catalytic activity	biological_process	5	ENSGALT00000015358;ENSGALT00000073343;ENSGALT00000088658	3	204	22	3592	0.125787
GO:0034605	cellular response to heat	biological_process	6	ENSGALT00000015358;ENSGALT00000088658	2	204	11	3592	0.126007
GO:0030239	myofibril assembly	biological_process	7	ENSGALT00000008397;ENSGALT00000073343	2	204	11	3592	0.126007
GO:0008234	cysteine-type peptidase activity	molecular_function	7	ENSGALT00000048241;ENSGALT00000073343	2	204	11	3592	0.126007
GO:0035914	skeletal muscle cell differentiation	biological_process	6	ENSGALT00000017687;ENSGALT00000010491	2	204	11	3592	0.126007
GO:0031397	negative regulation of protein ubiquitination	biological_process	11	ENSGALT00000037566;ENSGALT00000083827	2	204	11	3592	0.126007
GO:0042632	cholesterol homeostasis	biological_process	9	ENSGALT00000081836;ENSGALT00000001871	2	204	11	3592	0.126007
GO:0034198	cellular response to amino acid starvation	biological_process	9	ENSGALT00000044994;ENSGALT00000065874	2	204	11	3592	0.126007
GO:0005862	muscle thin filament tropomyosin	cellular_component	6	ENSGALT00000005572;ENSGALT00000084241	2	204	11	3592	0.126007
GO:0007173	epidermal growth factor receptor signaling pathway	biological_process	9	ENSGALT00000001401;ENSGALT00000071646	2	204	11	3592	0.126007
GO:0015630	microtubule cytoskeleton	cellular_component	7	ENSGALT00000077336;ENSGALT00000086833;ENSGALT00000074237;ENSGALT00000037566;ENSGALT00000090208	5	204	48	3592	0.133925
GO:0000502	proteasome complex	cellular_component	5	ENSGALT00000001001;ENSGALT00000050988	2	204	12	3592	0.145783
GO:0030145	manganese ion binding	molecular_function	8	ENSGALT00000012184;ENSGALT00000019443	2	204	12	3592	0.145783
GO:0006281	DNA repair	biological_process	8	ENSGALT00000072743;ENSGALT00000083827;ENSGALT00000050649;ENSGALT00000018018;ENSGALT00000076460;ENSGALT00000043729	6	204	64	3592	0.153228
GO:0035973	aggrephagy	biological_process	9	ENSGALT00000089964	1	204	3	3592	0.160928
GO:0006720	isoprenoid metabolic process	biological_process	7	ENSGALT00000076689	1	204	3	3592	0.160928
GO:0071380	cellular response to prostaglandin E stimulus	biological_process	8	ENSGALT00000017601	1	204	3	3592	0.160928
GO:0005522	profilin binding	molecular_function	5	ENSGALT00000016260	1	204	3	3592	0.160928
GO:1904659	glucose transmembrane transport	biological_process	11	ENSGALT00000022653	1	204	3	3592	0.160928
GO:1902254	negative regulation of intrinsic apoptotic signaling pathway by p53 class mediator	biological_process	11	ENSGALT00000072743	1	204	3	3592	0.160928
GO:0045663	positive regulation of myoblast differentiation	biological_process	8	ENSGALT00000009141	1	204	3	3592	0.160928
GO:0044754	autolysosome	cellular_component	10	ENSGALT00000089964	1	204	3	3592	0.160928
GO:0048596	embryonic camera-type eye morphogenesis	biological_process	8	ENSGALT00000020873	1	204	3	3592	0.160928
GO:0006167	AMP biosynthetic process	biological_process	12	ENSGALT00000018983	1	204	3	3592	0.160928
GO:0006744	ubiquinone biosynthetic process	biological_process	9	ENSGALT00000001797	1	204	3	3592	0.160928
GO:0030132	clathrin coat of coated pit	cellular_component	8	ENSGALT00000055864	1	204	3	3592	0.160928
GO:0016702	oxidoreductase activity, acting on single donors with incorporation of molecular oxygen, incorporation of two atoms of oxygen	molecular_function	6	ENSGALT00000058801	1	204	3	3592	0.160928
GO:0010467	gene expression	biological_process	6	ENSGALT00000045861	1	204	3	3592	0.160928
GO:0042129	regulation of T cell proliferation	biological_process	10	ENSGALT00000071646	1	204	3	3592	0.160928
GO:0071801	regulation of podosome assembly	biological_process	7	ENSGALT00000002199	1	204	3	3592	0.160928
GO:0019897	extrinsic component of plasma membrane	cellular_component	5	ENSGALT00000010834	1	204	3	3592	0.160928
GO:0051572	negative regulation of histone H3-K4 methylation	biological_process	12	ENSGALT00000081254	1	204	3	3592	0.160928
GO:0006163	purine nucleotide metabolic process	biological_process	9	ENSGALT00000018983	1	204	3	3592	0.160928
GO:0051223	regulation of protein transport	biological_process	8	ENSGALT00000037566	1	204	3	3592	0.160928
GO:0021545	cranial nerve development	biological_process	6	ENSGALT00000001401	1	204	3	3592	0.160928
GO:0008327	methyl-CpG binding	molecular_function	6	ENSGALT00000026015	1	204	3	3592	0.160928
GO:0010498	proteasomal protein catabolic process	biological_process	8	ENSGALT00000061752	1	204	3	3592	0.160928
GO:0005827	polar microtubule	cellular_component	9	ENSGALT00000010365	1	204	3	3592	0.160928
GO:0005088	Ras guanyl-nucleotide exchange factor activity	molecular_function	8	ENSGALT00000071646	1	204	3	3592	0.160928
GO:0006910	phagocytosis, recognition	biological_process	5	ENSGALT00000010834	1	204	3	3592	0.160928
GO:0005031	tumor necrosis factor-activated receptor activity	molecular_function	7	ENSGALT00000026982	1	204	3	3592	0.160928
GO:0019205	nucleobase-containing compound kinase activity	molecular_function	7	ENSGALT00000043760	1	204	3	3592	0.160928
GO:0032461	positive regulation of protein oligomerization	biological_process	8	ENSGALT00000056288	1	204	3	3592	0.160928
GO:0071493	cellular response to UV-B	biological_process	9	ENSGALT00000044994	1	204	3	3592	0.160928
GO:0010991	negative regulation of SMAD protein complex assembly	biological_process	8	ENSGALT00000019443	1	204	3	3592	0.160928
GO:0032754	positive regulation of interleukin-5 production	biological_process	8	ENSGALT00000082151	1	204	3	3592	0.160928
GO:0004656	procollagen-proline 4-dioxygenase activity	molecular_function	9	ENSGALT00000058801	1	204	3	3592	0.160928
GO:0006000	fructose metabolic process	biological_process	8	ENSGALT00000020591	1	204	3	3592	0.160928
GO:0002260	lymphocyte homeostasis	biological_process	5	ENSGALT00000071646	1	204	3	3592	0.160928
GO:0008757	S-adenosylmethionine-dependent methyltransferase activity	molecular_function	7	ENSGALT00000007783	1	204	3	3592	0.160928
GO:1902882	regulation of response to oxidative stress	biological_process	7	ENSGALT00000081254	1	204	3	3592	0.160928
GO:0051006	positive regulation of lipoprotein lipase activity	biological_process	9	ENSGALT00000079363	1	204	3	3592	0.160928
GO:0043552	positive regulation of phosphatidylinositol 3-kinase activity	biological_process	10	ENSGALT00000019842	1	204	3	3592	0.160928
GO:0009435	NAD biosynthetic process	biological_process	10	ENSGALT00000013144	1	204	3	3592	0.160928
GO:0034351	negative regulation of glial cell apoptotic process	biological_process	10	ENSGALT00000045861	1	204	3	3592	0.160928
GO:0000421	autophagosome membrane	cellular_component	8	ENSGALT00000006701	1	204	3	3592	0.160928
GO:0046475	glycerophospholipid catabolic process	biological_process	9	ENSGALT00000086172	1	204	3	3592	0.160928
GO:0031571	mitotic G1 DNA damage checkpoint	biological_process	9	ENSGALT00000050649	1	204	3	3592	0.160928
GO:1904781	positive regulation of protein localization to centrosome	biological_process	7	ENSGALT00000030475	1	204	3	3592	0.160928
GO:0010881	regulation of cardiac muscle contraction by regulation of the release of sequestered calcium ion	biological_process	9	ENSGALT00000036952	1	204	3	3592	0.160928
GO:0045159	myosin II binding	molecular_function	7	ENSGALT00000002199	1	204	3	3592	0.160928
GO:0031666	positive regulation of lipopolysaccharide-mediated signaling pathway	biological_process	8	ENSGALT00000045861	1	204	3	3592	0.160928
GO:0042562	hormone binding	molecular_function	4	ENSGALT00000000132	1	204	3	3592	0.160928
GO:1904815	negative regulation of protein localization to chromosome, telomeric region	biological_process	7	ENSGALT00000081254	1	204	3	3592	0.160928
GO:0046790	virion binding	molecular_function	4	ENSGALT00000020873	1	204	3	3592	0.160928
GO:0045040	protein insertion into mitochondrial outer membrane	biological_process	7	ENSGALT00000081964	1	204	3	3592	0.160928
GO:0045822	negative regulation of heart contraction	biological_process	9	ENSGALT00000082151	1	204	3	3592	0.160928
GO:0016574	histone ubiquitination	biological_process	12	ENSGALT00000076460	1	204	3	3592	0.160928
GO:0030877	beta-catenin destruction complex	cellular_component	4	ENSGALT00000030475	1	204	3	3592	0.160928
GO:0034450	ubiquitin-ubiquitin ligase activity	molecular_function	8	ENSGALT00000004906	1	204	3	3592	0.160928
GO:0030306	ADP-ribosylation factor binding	molecular_function	8	ENSGALT00000062983	1	204	3	3592	0.160928
GO:0050435	amyloid-beta metabolic process	biological_process	8	ENSGALT00000056288	1	204	3	3592	0.160928
GO:0009263	deoxyribonucleotide biosynthetic process	biological_process	10	ENSGALT00000072743	1	204	3	3592	0.160928
GO:0004743	pyruvate kinase activity	molecular_function	7	ENSGALT00000003100	1	204	3	3592	0.160928
GO:0046323	glucose import	biological_process	12	ENSGALT00000022653	1	204	3	3592	0.160928
GO:0004712	protein serine/threonine/tyrosine kinase activity	molecular_function	8	ENSGALT00000017601	1	204	3	3592	0.160928
GO:0016222	procollagen-proline 4-dioxygenase complex	cellular_component	7	ENSGALT00000058801	1	204	3	3592	0.160928
GO:0008429	phosphatidylethanolamine binding	molecular_function	6	ENSGALT00000010834	1	204	3	3592	0.160928
GO:0071872	cellular response to epinephrine stimulus	biological_process	9	ENSGALT00000082151	1	204	3	3592	0.160928
GO:0055001	muscle cell development	biological_process	6	ENSGALT00000006182	1	204	3	3592	0.160928
GO:0005272	sodium channel activity	molecular_function	8	ENSGALT00000051478	1	204	3	3592	0.160928
GO:0051444	negative regulation of ubiquitin-protein transferase activity	biological_process	12	ENSGALT00000083827	1	204	3	3592	0.160928
GO:0005351	carbohydrate:proton symporter activity	molecular_function	7	ENSGALT00000022653	1	204	3	3592	0.160928
GO:0004198	calcium-dependent cysteine-type endopeptidase activity	molecular_function	9	ENSGALT00000073343	1	204	3	3592	0.160928
GO:0019511	peptidyl-proline hydroxylation	biological_process	10	ENSGALT00000058801	1	204	3	3592	0.160928
GO:0007628	adult walking behavior	biological_process	6	ENSGALT00000020873	1	204	3	3592	0.160928
GO:0006165	nucleoside diphosphate phosphorylation	biological_process	9	ENSGALT00000043760	1	204	3	3592	0.160928
GO:0008097	5S rRNA binding	molecular_function	8	ENSGALT00000018992	1	204	3	3592	0.160928
GO:0042989	sequestering of actin monomers	biological_process	10	ENSGALT00000002199	1	204	3	3592	0.160928
GO:0043523	regulation of neuron apoptotic process	biological_process	9	ENSGALT00000083827	1	204	3	3592	0.160928
GO:0016601	Rac protein signal transduction	biological_process	8	ENSGALT00000008808	1	204	3	3592	0.160928
GO:0033128	negative regulation of histone phosphorylation	biological_process	11	ENSGALT00000081254	1	204	3	3592	0.160928
GO:0004550	nucleoside diphosphate kinase activity	molecular_function	7	ENSGALT00000043760	1	204	3	3592	0.160928
GO:0043559	insulin binding	molecular_function	5	ENSGALT00000056288	1	204	3	3592	0.160928
GO:1902750	negative regulation of cell cycle G2/M phase transition	biological_process	10	ENSGALT00000081254	1	204	3	3592	0.160928
GO:0046826	negative regulation of protein export from nucleus	biological_process	10	ENSGALT00000083827	1	204	3	3592	0.160928
GO:2000973	regulation of pro-B cell differentiation	biological_process	9	ENSGALT00000071646	1	204	3	3592	0.160928
GO:0033192	calmodulin-dependent protein phosphatase activity	molecular_function	11	ENSGALT00000019443	1	204	3	3592	0.160928
GO:0070459	prolactin secretion	biological_process	11	ENSGALT00000045861	1	204	3	3592	0.160928
GO:0043508	negative regulation of JUN kinase activity	biological_process	13	ENSGALT00000037566	1	204	3	3592	0.160928
GO:0045815	positive regulation of gene expression, epigenetic	biological_process	9	ENSGALT00000081254	1	204	3	3592	0.160928
GO:0071467	cellular response to pH	biological_process	6	ENSGALT00000051478	1	204	3	3592	0.160928
GO:0061635	regulation of protein complex stability	biological_process	5	ENSGALT00000089964	1	204	3	3592	0.160928
GO:0006517	protein deglycosylation	biological_process	9	ENSGALT00000083827	1	204	3	3592	0.160928
GO:0007281	germ cell development	biological_process	5	ENSGALT00000084636	1	204	3	3592	0.160928
GO:0005639	integral component of nuclear inner membrane	cellular_component	7	ENSGALT00000007345	1	204	3	3592	0.160928
GO:0004177	aminopeptidase activity	molecular_function	8	ENSGALT00000012184	1	204	3	3592	0.160928
GO:0061086	negative regulation of histone H3-K27 methylation	biological_process	12	ENSGALT00000081254	1	204	3	3592	0.160928
GO:0061133	endopeptidase activator activity	molecular_function	7	ENSGALT00000050988	1	204	3	3592	0.160928
GO:0004427	inorganic diphosphatase activity	molecular_function	8	ENSGALT00000017222	1	204	3	3592	0.160928
GO:0001655	urogenital system development	biological_process	6	ENSGALT00000021887	1	204	3	3592	0.160928
GO:0051899	membrane depolarization	biological_process	6	ENSGALT00000083827	1	204	3	3592	0.160928
GO:0035336	long-chain fatty-acyl-CoA metabolic process	biological_process	9	ENSGALT00000081836	1	204	3	3592	0.160928
GO:0030073	insulin secretion	biological_process	11	ENSGALT00000083827	1	204	3	3592	0.160928
GO:0006103	2-oxoglutarate metabolic process	biological_process	9	ENSGALT00000076689	1	204	3	3592	0.160928
GO:0071813	lipoprotein particle binding	molecular_function	6	ENSGALT00000008808	1	204	3	3592	0.160928
GO:0004697	protein kinase C activity	molecular_function	9	ENSGALT00000045861	1	204	3	3592	0.160928
GO:0005916	fascia adherens	cellular_component	6	ENSGALT00000018446	1	204	3	3592	0.160928
GO:0004748	ribonucleoside-diphosphate reductase activity, thioredoxin disulfide as acceptor	molecular_function	8	ENSGALT00000072743	1	204	3	3592	0.160928
GO:0008170	N-methyltransferase activity	molecular_function	7	ENSGALT00000007783	1	204	3	3592	0.160928
GO:0002237	response to molecule of bacterial origin	biological_process	6	ENSGALT00000040255	1	204	3	3592	0.160928
GO:0035556	intracellular signal transduction	biological_process	5	ENSGALT00000015772;ENSGALT00000017601;ENSGALT00000017687;ENSGALT00000045861;ENSGALT00000030475;ENSGALT00000070703;ENSGALT00000011071;ENSGALT00000003916	8	204	94	3592	0.16251
GO:0005901	caveola	cellular_component	8	ENSGALT00000008808;ENSGALT00000037249	2	204	13	3592	0.166139
GO:0051117	ATPase binding	molecular_function	6	ENSGALT00000082151;ENSGALT00000025309	2	204	13	3592	0.166139
GO:0042391	regulation of membrane potential	biological_process	5	ENSGALT00000051478;ENSGALT00000037249	2	204	13	3592	0.166139
GO:0071356	cellular response to tumor necrosis factor	biological_process	8	ENSGALT00000026982;ENSGALT00000010491	2	204	13	3592	0.166139
GO:0006366	transcription by RNA polymerase II	biological_process	9	ENSGALT00000078057;ENSGALT00000021887;ENSGALT00000020600;ENSGALT00000075597;ENSGALT00000025160;ENSGALT00000020873	6	204	67	3592	0.178154
GO:0017148	negative regulation of translation	biological_process	10	ENSGALT00000074237;ENSGALT00000090208;ENSGALT00000086833	3	204	26	3592	0.180814
GO:0006469	negative regulation of protein kinase activity	biological_process	11	ENSGALT00000008115;ENSGALT00000083827;ENSGALT00000070703	3	204	26	3592	0.180814
GO:0006955	immune response	biological_process	4	ENSGALT00000026982;ENSGALT00000040255;ENSGALT00000067879	3	204	26	3592	0.180814
GO:0010951	negative regulation of endopeptidase activity	biological_process	11	ENSGALT00000074237;ENSGALT00000086833;ENSGALT00000090208	3	204	26	3592	0.180814
GO:0008092	cytoskeletal protein binding	molecular_function	5	ENSGALT00000018446;ENSGALT00000005572;ENSGALT00000084241	3	204	26	3592	0.180814
GO:0023026	MHC class II protein complex binding	molecular_function	6	ENSGALT00000003100;ENSGALT00000081964	2	204	14	3592	0.186947
GO:0071560	cellular response to transforming growth factor beta stimulus	biological_process	8	ENSGALT00000019443;ENSGALT00000010491	2	204	14	3592	0.186947
GO:0007030	Golgi organization	biological_process	6	ENSGALT00000009924;ENSGALT00000049198	2	204	14	3592	0.186947
GO:0016459	myosin complex	cellular_component	4	ENSGALT00000040054;ENSGALT00000089968	2	204	14	3592	0.186947
GO:0090575	RNA polymerase II transcription factor complex	cellular_component	6	ENSGALT00000021887;ENSGALT00000020873	2	204	14	3592	0.186947
GO:0030514	negative regulation of BMP signaling pathway	biological_process	11	ENSGALT00000019443;ENSGALT00000020873	2	204	14	3592	0.186947
GO:0010595	positive regulation of endothelial cell migration	biological_process	10	ENSGALT00000049198;ENSGALT00000045861	2	204	14	3592	0.186947
GO:0008344	adult locomotory behavior	biological_process	5	ENSGALT00000083827;ENSGALT00000020873	2	204	14	3592	0.186947
GO:0018105	peptidyl-serine phosphorylation	biological_process	10	ENSGALT00000030475;ENSGALT00000045861;ENSGALT00000020873;ENSGALT00000003916	4	204	40	3592	0.189604
GO:0030335	positive regulation of cell migration	biological_process	8	ENSGALT00000045861;ENSGALT00000008808;ENSGALT00000001401;ENSGALT00000071692	4	204	40	3592	0.189604
GO:0005884	actin filament	cellular_component	7	ENSGALT00000084241;ENSGALT00000016260;ENSGALT00000088724;ENSGALT00000005572	4	204	40	3592	0.189604
GO:0031965	nuclear membrane	cellular_component	5	ENSGALT00000082151;ENSGALT00000086833;ENSGALT00000090208;ENSGALT00000074237	4	204	40	3592	0.189604
GO:0005622	intracellular	cellular_component	4	ENSGALT00000014392;ENSGALT00000015206;ENSGALT00000018992;ENSGALT00000011071;ENSGALT00000073343;ENSGALT00000036952;ENSGALT00000002385;ENSGALT00000013716;ENSGALT00000044527;ENSGALT00000011938;ENSGALT00000025484;ENSGALT00000014716;ENSGALT00000016260;ENSGALT00000045861;ENSGALT00000012184;ENSGALT00000081964	16	204	223	3592	0.195183
GO:0010494	cytoplasmic stress granule	cellular_component	8	ENSGALT00000074316;ENSGALT00000084636	2	204	15	3592	0.208091
GO:0032869	cellular response to insulin stimulus	biological_process	8	ENSGALT00000003100;ENSGALT00000016260	2	204	15	3592	0.208091
GO:0045860	positive regulation of protein kinase activity	biological_process	11	ENSGALT00000077336;ENSGALT00000044994	2	204	15	3592	0.208091
GO:0044804	autophagy of nucleus	biological_process	7	ENSGALT00000006701	1	204	4	3592	0.208621
GO:0006164	purine nucleotide biosynthetic process	biological_process	10	ENSGALT00000018983	1	204	4	3592	0.208621
GO:0003344	pericardium morphogenesis	biological_process	8	ENSGALT00000071646	1	204	4	3592	0.208621
GO:0007599	hemostasis	biological_process	6	ENSGALT00000037259	1	204	4	3592	0.208621
GO:0001963	synaptic transmission, dopaminergic	biological_process	10	ENSGALT00000083827	1	204	4	3592	0.208621
GO:0030169	low-density lipoprotein particle binding	molecular_function	7	ENSGALT00000008808	1	204	4	3592	0.208621
GO:0043517	positive regulation of DNA damage response, signal transduction by p53 class mediator	biological_process	11	ENSGALT00000010491	1	204	4	3592	0.208621
GO:0080008	Cul4-RING E3 ubiquitin ligase complex	cellular_component	7	ENSGALT00000024895	1	204	4	3592	0.208621
GO:0005838	proteasome regulatory particle	cellular_component	4	ENSGALT00000001001	1	204	4	3592	0.208621
GO:0031023	microtubule organizing center organization	biological_process	5	ENSGALT00000049198	1	204	4	3592	0.208621
GO:0010447	response to acidic pH	biological_process	6	ENSGALT00000051478	1	204	4	3592	0.208621
GO:1903208	negative regulation of hydrogen peroxide-induced neuron death	biological_process	10	ENSGALT00000083827	1	204	4	3592	0.208621
GO:2000679	positive regulation of transcription regulatory region DNA binding	biological_process	8	ENSGALT00000083827	1	204	4	3592	0.208621
GO:0070328	triglyceride homeostasis	biological_process	9	ENSGALT00000001871	1	204	4	3592	0.208621
GO:0008306	associative learning	biological_process	6	ENSGALT00000051478	1	204	4	3592	0.208621
GO:0001671	ATPase activator activity	molecular_function	6	ENSGALT00000037566	1	204	4	3592	0.208621
GO:0055088	lipid homeostasis	biological_process	7	ENSGALT00000001871	1	204	4	3592	0.208621
GO:0010385	double-stranded methylated DNA binding	molecular_function	8	ENSGALT00000081254	1	204	4	3592	0.208621
GO:0004115	3',5'-cyclic-AMP phosphodiesterase activity	molecular_function	10	ENSGALT00000082151	1	204	4	3592	0.208621
GO:0019955	cytokine binding	molecular_function	5	ENSGALT00000083827	1	204	4	3592	0.208621
GO:0008432	JUN kinase binding	molecular_function	8	ENSGALT00000071692	1	204	4	3592	0.208621
GO:0007568	aging	biological_process	4	ENSGALT00000082151	1	204	4	3592	0.208621
GO:0043068	positive regulation of programmed cell death	biological_process	8	ENSGALT00000044994	1	204	4	3592	0.208621
GO:0061029	eyelid development in camera-type eye	biological_process	5	ENSGALT00000071646	1	204	4	3592	0.208621
GO:0070555	response to interleukin-1	biological_process	7	ENSGALT00000045861	1	204	4	3592	0.208621
GO:0018401	peptidyl-proline hydroxylation to 4-hydroxy-L-proline	biological_process	7	ENSGALT00000058801	1	204	4	3592	0.208621
GO:0031402	sodium ion binding	molecular_function	8	ENSGALT00000073343	1	204	4	3592	0.208621
GO:0017145	stem cell division	biological_process	5	ENSGALT00000084636	1	204	4	3592	0.208621
GO:0043325	phosphatidylinositol-3,4-bisphosphate binding	molecular_function	9	ENSGALT00000015206	1	204	4	3592	0.208621
GO:0031333	negative regulation of protein complex assembly	biological_process	7	ENSGALT00000030475	1	204	4	3592	0.208621
GO:0005839	proteasome core complex	cellular_component	4	ENSGALT00000043729	1	204	4	3592	0.208621
GO:0010950	positive regulation of endopeptidase activity	biological_process	11	ENSGALT00000050988	1	204	4	3592	0.208621
GO:1901837	negative regulation of transcription of nucleolar large rRNA by RNA polymerase I	biological_process	11	ENSGALT00000081254	1	204	4	3592	0.208621
GO:0001921	positive regulation of receptor recycling	biological_process	7	ENSGALT00000037249	1	204	4	3592	0.208621
GO:0016234	inclusion body	cellular_component	5	ENSGALT00000089964	1	204	4	3592	0.208621
GO:0006983	ER overload response	biological_process	6	ENSGALT00000030475	1	204	4	3592	0.208621
GO:2000288	positive regulation of myoblast proliferation	biological_process	8	ENSGALT00000010491	1	204	4	3592	0.208621
GO:0008494	translation activator activity	molecular_function	7	ENSGALT00000050649	1	204	4	3592	0.208621
GO:0045746	negative regulation of Notch signaling pathway	biological_process	9	ENSGALT00000009141	1	204	4	3592	0.208621
GO:0043292	contractile fiber	cellular_component	6	ENSGALT00000018446	1	204	4	3592	0.208621
GO:0005771	multivesicular body	cellular_component	9	ENSGALT00000044027	1	204	4	3592	0.208621
GO:0007549	dosage compensation	biological_process	9	ENSGALT00000081254	1	204	4	3592	0.208621
GO:0008610	lipid biosynthetic process	biological_process	6	ENSGALT00000017601	1	204	4	3592	0.208621
GO:0070577	lysine-acetylated histone binding	molecular_function	6	ENSGALT00000043729	1	204	4	3592	0.208621
GO:1901216	positive regulation of neuron death	biological_process	8	ENSGALT00000030475	1	204	4	3592	0.208621
GO:0032526	response to retinoic acid	biological_process	6	ENSGALT00000003868	1	204	4	3592	0.208621
GO:0035097	histone methyltransferase complex	cellular_component	6	ENSGALT00000020600	1	204	4	3592	0.208621
GO:0072657	protein localization to membrane	biological_process	7	ENSGALT00000073343	1	204	4	3592	0.208621
GO:0004029	aldehyde dehydrogenase (NAD) activity	molecular_function	7	ENSGALT00000007523	1	204	4	3592	0.208621
GO:0005112	Notch binding	molecular_function	6	ENSGALT00000009141	1	204	4	3592	0.208621
GO:0043267	negative regulation of potassium ion transport	biological_process	10	ENSGALT00000036952	1	204	4	3592	0.208621
GO:0071169	establishment of protein localization to chromatin	biological_process	10	ENSGALT00000081254	1	204	4	3592	0.208621
GO:0042594	response to starvation	biological_process	5	ENSGALT00000049198	1	204	4	3592	0.208621
GO:0034236	protein kinase A catalytic subunit binding	molecular_function	8	ENSGALT00000030475	1	204	4	3592	0.208621
GO:1903377	negative regulation of oxidative stress-induced neuron intrinsic apoptotic signaling pathway	biological_process	11	ENSGALT00000083827	1	204	4	3592	0.208621
GO:0070585	protein localization to mitochondrion	biological_process	8	ENSGALT00000037566	1	204	4	3592	0.208621
GO:0030168	platelet activation	biological_process	5	ENSGALT00000037259	1	204	4	3592	0.208621
GO:0046470	phosphatidylcholine metabolic process	biological_process	9	ENSGALT00000001871	1	204	4	3592	0.208621
GO:0006796	phosphate-containing compound metabolic process	biological_process	6	ENSGALT00000017222	1	204	4	3592	0.208621
GO:2000379	positive regulation of reactive oxygen species metabolic process	biological_process	8	ENSGALT00000044994	1	204	4	3592	0.208621
GO:0036513	Derlin-1 retrotranslocation complex	cellular_component	7	ENSGALT00000004906	1	204	4	3592	0.208621
GO:0042026	protein refolding	biological_process	5	ENSGALT00000040255	1	204	4	3592	0.208621
GO:0034372	very-low-density lipoprotein particle remodeling	biological_process	10	ENSGALT00000001871	1	204	4	3592	0.208621
GO:0008654	phospholipid biosynthetic process	biological_process	8	ENSGALT00000007783	1	204	4	3592	0.208621
GO:1902236	negative regulation of endoplasmic reticulum stress-induced intrinsic apoptotic signaling pathway	biological_process	9	ENSGALT00000083827	1	204	4	3592	0.208621
GO:0010898	positive regulation of triglyceride catabolic process	biological_process	9	ENSGALT00000079363	1	204	4	3592	0.208621
GO:0001942	hair follicle development	biological_process	6	ENSGALT00000071646	1	204	4	3592	0.208621
GO:0046929	negative regulation of neurotransmitter secretion	biological_process	7	ENSGALT00000051478	1	204	4	3592	0.208621
GO:0034375	high-density lipoprotein particle remodeling	biological_process	9	ENSGALT00000001871	1	204	4	3592	0.208621
GO:0006198	cAMP catabolic process	biological_process	12	ENSGALT00000082151	1	204	4	3592	0.208621
GO:0006833	water transport	biological_process	7	ENSGALT00000003868	1	204	4	3592	0.208621
GO:0032743	positive regulation of interleukin-2 production	biological_process	8	ENSGALT00000082151	1	204	4	3592	0.208621
GO:0099512	supramolecular fiber	cellular_component	5	ENSGALT00000008808	1	204	4	3592	0.208621
GO:0071425	hematopoietic stem cell proliferation	biological_process	5	ENSGALT00000011269	1	204	4	3592	0.208621
GO:0048260	positive regulation of receptor-mediated endocytosis	biological_process	9	ENSGALT00000040255	1	204	4	3592	0.208621
GO:0031433	telethonin binding	molecular_function	6	ENSGALT00000008397	1	204	4	3592	0.208621
GO:0045010	actin nucleation	biological_process	7	ENSGALT00000002199	1	204	4	3592	0.208621
GO:0048514	blood vessel morphogenesis	biological_process	6	ENSGALT00000071646	1	204	4	3592	0.208621
GO:0008340	determination of adult lifespan	biological_process	4	ENSGALT00000056288	1	204	4	3592	0.208621
GO:0035371	microtubule plus-end	cellular_component	7	ENSGALT00000077336	1	204	4	3592	0.208621
GO:0005509	calcium ion binding	molecular_function	7	ENSGALT00000036952;ENSGALT00000080001;ENSGALT00000044027;ENSGALT00000010834;ENSGALT00000089968;ENSGALT00000055864;ENSGALT00000002199;ENSGALT00000040054;ENSGALT00000014716;ENSGALT00000008808;ENSGALT00000073343	11	204	148	3592	0.217258
GO:0045296	cadherin binding	molecular_function	6	ENSGALT00000050442;ENSGALT00000008808;ENSGALT00000055864;ENSGALT00000003100;ENSGALT00000086172;ENSGALT00000088658;ENSGALT00000015358;ENSGALT00000083827	8	204	102	3592	0.220783
GO:0034599	cellular response to oxidative stress	biological_process	6	ENSGALT00000078057;ENSGALT00000083827	2	204	16	3592	0.229465
GO:0034613	cellular protein localization	biological_process	6	ENSGALT00000068993;ENSGALT00000039622	2	204	16	3592	0.229465
GO:0006914	autophagy	biological_process	6	ENSGALT00000006701;ENSGALT00000089964	2	204	16	3592	0.229465
GO:1901998	toxin transport	biological_process	6	ENSGALT00000062983;ENSGALT00000037566	2	204	16	3592	0.229465
GO:0004843	thiol-dependent ubiquitin-specific protease activity	molecular_function	10	ENSGALT00000025309;ENSGALT00000080001	2	204	16	3592	0.229465
GO:0097110	scaffold protein binding	molecular_function	5	ENSGALT00000083827;ENSGALT00000082151	2	204	16	3592	0.229465
GO:0000932	P-body	cellular_component	8	ENSGALT00000001502;ENSGALT00000089964	2	204	16	3592	0.229465
GO:0009897	external side of plasma membrane	cellular_component	5	ENSGALT00000040255;ENSGALT00000010834;ENSGALT00000008808;ENSGALT00000018187	4	204	45	3592	0.250769
GO:0001938	positive regulation of endothelial cell proliferation	biological_process	9	ENSGALT00000045861;ENSGALT00000008808	2	204	17	3592	0.250976
GO:0051865	protein autoubiquitination	biological_process	12	ENSGALT00000004906;ENSGALT00000076460	2	204	17	3592	0.250976
GO:0007519	skeletal muscle tissue development	biological_process	8	ENSGALT00000010491;ENSGALT00000037249	2	204	17	3592	0.250976
GO:0048471	perinuclear region of cytoplasm	cellular_component	6	ENSGALT00000009141;ENSGALT00000015206;ENSGALT00000081836;ENSGALT00000004906;ENSGALT00000071692;ENSGALT00000086172;ENSGALT00000083827;ENSGALT00000037249	8	204	106	3592	0.252518
GO:0000182	rDNA binding	molecular_function	9	ENSGALT00000081254	1	204	5	3592	0.253616
GO:0032781	positive regulation of ATPase activity	biological_process	8	ENSGALT00000037566	1	204	5	3592	0.253616
GO:0015267	channel activity	molecular_function	6	ENSGALT00000003868	1	204	5	3592	0.253616
GO:0045814	negative regulation of gene expression, epigenetic	biological_process	9	ENSGALT00000081254	1	204	5	3592	0.253616
GO:0031060	regulation of histone methylation	biological_process	10	ENSGALT00000081254	1	204	5	3592	0.253616
GO:0032757	positive regulation of interleukin-8 production	biological_process	8	ENSGALT00000083827	1	204	5	3592	0.253616
GO:0043691	reverse cholesterol transport	biological_process	10	ENSGALT00000001871	1	204	5	3592	0.253616
GO:0061072	iris morphogenesis	biological_process	5	ENSGALT00000020873	1	204	5	3592	0.253616
GO:0098655	cation transmembrane transport	biological_process	8	ENSGALT00000007345	1	204	5	3592	0.253616
GO:0007257	activation of JUN kinase activity	biological_process	14	ENSGALT00000071692	1	204	5	3592	0.253616
GO:0000422	autophagy of mitochondrion	biological_process	7	ENSGALT00000006701	1	204	5	3592	0.253616
GO:0046034	ATP metabolic process	biological_process	4	ENSGALT00000043760	1	204	5	3592	0.253616
GO:0090136	epithelial cell-cell adhesion	biological_process	6	ENSGALT00000037249	1	204	5	3592	0.253616
GO:0035994	response to muscle stretch	biological_process	6	ENSGALT00000010491	1	204	5	3592	0.253616
GO:0034364	high-density lipoprotein particle	cellular_component	5	ENSGALT00000001871	1	204	5	3592	0.253616
GO:0051131	chaperone-mediated protein complex assembly	biological_process	8	ENSGALT00000081964	1	204	5	3592	0.253616
GO:0008333	endosome to lysosome transport	biological_process	8	ENSGALT00000019842	1	204	5	3592	0.253616
GO:0044390	ubiquitin-like protein conjugating enzyme binding	molecular_function	6	ENSGALT00000083827	1	204	5	3592	0.253616
GO:0060314	regulation of ryanodine-sensitive calcium-release channel activity	biological_process	10	ENSGALT00000082151	1	204	5	3592	0.253616
GO:0071897	DNA biosynthetic process	biological_process	8	ENSGALT00000012572	1	204	5	3592	0.253616
GO:0050750	low-density lipoprotein particle receptor binding	molecular_function	7	ENSGALT00000037566	1	204	5	3592	0.253616
GO:0031334	positive regulation of protein complex assembly	biological_process	7	ENSGALT00000030475	1	204	5	3592	0.253616
GO:1901017	negative regulation of potassium ion transmembrane transporter activity	biological_process	8	ENSGALT00000036952	1	204	5	3592	0.253616
GO:0030388	fructose 1,6-bisphosphate metabolic process	biological_process	7	ENSGALT00000020591	1	204	5	3592	0.253616
GO:0055072	iron ion homeostasis	biological_process	11	ENSGALT00000040255	1	204	5	3592	0.253616
GO:0030291	protein serine/threonine kinase inhibitor activity	molecular_function	8	ENSGALT00000081254	1	204	5	3592	0.253616
GO:0010842	retina layer formation	biological_process	5	ENSGALT00000020873	1	204	5	3592	0.253616
GO:0022624	proteasome accessory complex	cellular_component	4	ENSGALT00000042974	1	204	5	3592	0.253616
GO:0006959	humoral immune response	biological_process	5	ENSGALT00000026982	1	204	5	3592	0.253616
GO:0016010	dystrophin-associated glycoprotein complex	cellular_component	5	ENSGALT00000006182	1	204	5	3592	0.253616
GO:0019752	carboxylic acid metabolic process	biological_process	7	ENSGALT00000039415	1	204	5	3592	0.253616
GO:0061042	vascular wound healing	biological_process	7	ENSGALT00000067627	1	204	5	3592	0.253616
GO:0080025	phosphatidylinositol-3,5-bisphosphate binding	molecular_function	9	ENSGALT00000006701	1	204	5	3592	0.253616
GO:0009954	proximal/distal pattern formation	biological_process	6	ENSGALT00000021887	1	204	5	3592	0.253616
GO:0034497	protein localization to phagophore assembly site	biological_process	7	ENSGALT00000006701	1	204	5	3592	0.253616
GO:1904262	negative regulation of TORC1 signaling	biological_process	11	ENSGALT00000065874	1	204	5	3592	0.253616
GO:0055091	phospholipid homeostasis	biological_process	9	ENSGALT00000001871	1	204	5	3592	0.253616
GO:0046039	GTP metabolic process	biological_process	11	ENSGALT00000016260	1	204	5	3592	0.253616
GO:0006002	fructose 6-phosphate metabolic process	biological_process	7	ENSGALT00000020591	1	204	5	3592	0.253616
GO:2000251	positive regulation of actin cytoskeleton reorganization	biological_process	10	ENSGALT00000049198	1	204	5	3592	0.253616
GO:0051693	actin filament capping	biological_process	10	ENSGALT00000002199	1	204	5	3592	0.253616
GO:0004017	adenylate kinase activity	molecular_function	8	ENSGALT00000043760	1	204	5	3592	0.253616
GO:0042130	negative regulation of T cell proliferation	biological_process	11	ENSGALT00000026982	1	204	5	3592	0.253616
GO:0030218	erythrocyte differentiation	biological_process	7	ENSGALT00000078057	1	204	5	3592	0.253616
GO:0014850	response to muscle activity	biological_process	5	ENSGALT00000017601	1	204	5	3592	0.253616
GO:0071391	cellular response to estrogen stimulus	biological_process	5	ENSGALT00000049198	1	204	5	3592	0.253616
GO:0034184	positive regulation of maintenance of mitotic sister chromatid cohesion	biological_process	12	ENSGALT00000081254	1	204	5	3592	0.253616
GO:1901031	regulation of response to reactive oxygen species	biological_process	8	ENSGALT00000065874	1	204	5	3592	0.253616
GO:0004896	cytokine receptor activity	molecular_function	6	ENSGALT00000020381	1	204	5	3592	0.253616
GO:0048024	regulation of mRNA splicing, via spliceosome	biological_process	9	ENSGALT00000002784	1	204	5	3592	0.253616
GO:0003727	single-stranded RNA binding	molecular_function	7	ENSGALT00000002784	1	204	5	3592	0.253616
GO:0090073	positive regulation of protein homodimerization activity	biological_process	8	ENSGALT00000083827	1	204	5	3592	0.253616
GO:0003887	DNA-directed DNA polymerase activity	molecular_function	8	ENSGALT00000012572	1	204	5	3592	0.253616
GO:0060193	positive regulation of lipase activity	biological_process	8	ENSGALT00000002385	1	204	5	3592	0.253616
GO:0071108	protein K48-linked deubiquitination	biological_process	10	ENSGALT00000025309	1	204	5	3592	0.253616
GO:0017127	cholesterol transporter activity	molecular_function	6	ENSGALT00000001871	1	204	5	3592	0.253616
GO:0060315	negative regulation of ryanodine-sensitive calcium-release channel activity	biological_process	11	ENSGALT00000036952	1	204	5	3592	0.253616
GO:0051895	negative regulation of focal adhesion assembly	biological_process	9	ENSGALT00000049198	1	204	5	3592	0.253616
GO:0017091	AU-rich element binding	molecular_function	7	ENSGALT00000084636	1	204	5	3592	0.253616
GO:0036126	sperm flagellum	cellular_component	5	ENSGALT00000043760	1	204	5	3592	0.253616
GO:0006641	triglyceride metabolic process	biological_process	9	ENSGALT00000001871	1	204	5	3592	0.253616
GO:0034452	dynactin binding	molecular_function	6	ENSGALT00000030475	1	204	5	3592	0.253616
GO:0035162	embryonic hemopoiesis	biological_process	8	ENSGALT00000021887	1	204	5	3592	0.253616
GO:0001916	positive regulation of T cell mediated cytotoxicity	biological_process	8	ENSGALT00000040255	1	204	5	3592	0.253616
GO:0005721	pericentric heterochromatin	cellular_component	8	ENSGALT00000081254	1	204	5	3592	0.253616
GO:0051575	5'-deoxyribose-5-phosphate lyase activity	molecular_function	6	ENSGALT00000012572	1	204	5	3592	0.253616
GO:0030866	cortical actin cytoskeleton organization	biological_process	8	ENSGALT00000016260	1	204	5	3592	0.253616
GO:0006368	transcription elongation from RNA polymerase II promoter	biological_process	9	ENSGALT00000050988	1	204	5	3592	0.253616
GO:0031902	late endosome membrane	cellular_component	9	ENSGALT00000047727	1	204	5	3592	0.253616
GO:0008540	proteasome regulatory particle, base subcomplex	cellular_component	4	ENSGALT00000042974	1	204	5	3592	0.253616
GO:0046872	metal ion binding	molecular_function	6	ENSGALT00000019443;ENSGALT00000014392;ENSGALT00000037566;ENSGALT00000011269;ENSGALT00000085671;ENSGALT00000080781;ENSGALT00000039622;ENSGALT00000017947;ENSGALT00000085277;ENSGALT00000018983;ENSGALT00000045861;ENSGALT00000008115;ENSGALT00000082151;ENSGALT00000068993;ENSGALT00000061193;ENSGALT00000015206;ENSGALT00000003100;ENSGALT00000008808;ENSGALT00000017192;ENSGALT00000002235	20	204	300	3592	0.254487
GO:0072562	blood microparticle	cellular_component	4	ENSGALT00000088724;ENSGALT00000081537;ENSGALT00000002199	3	204	31	3592	0.256515
GO:0006915	apoptotic process	biological_process	6	ENSGALT00000074237;ENSGALT00000086833;ENSGALT00000026982;ENSGALT00000090208	4	204	46	3592	0.263494
GO:0035335	peptidyl-tyrosine dephosphorylation	biological_process	10	ENSGALT00000008036;ENSGALT00000061711;ENSGALT00000054344	3	204	32	3592	0.2722
GO:0008168	methyltransferase activity	molecular_function	6	ENSGALT00000008401;ENSGALT00000005276;ENSGALT00000007783	3	204	32	3592	0.2722
GO:0001822	kidney development	biological_process	6	ENSGALT00000072743;ENSGALT00000002784	2	204	18	3592	0.272541
GO:0009952	anterior/posterior pattern specification	biological_process	6	ENSGALT00000021887;ENSGALT00000020873	2	204	18	3592	0.272541
GO:1903561	extracellular vesicle	cellular_component	6	ENSGALT00000003100;ENSGALT00000010834	2	204	18	3592	0.272541
GO:0048013	ephrin receptor signaling pathway	biological_process	8	ENSGALT00000068993;ENSGALT00000039622	2	204	18	3592	0.272541
GO:0032436	positive regulation of proteasomal ubiquitin-dependent protein catabolic process	biological_process	12	ENSGALT00000014392;ENSGALT00000011269	2	204	18	3592	0.272541
GO:0090630	activation of GTPase activity	biological_process	9	ENSGALT00000014716;ENSGALT00000049198	2	204	18	3592	0.272541
GO:0005096	GTPase activator activity	molecular_function	6	ENSGALT00000014716;ENSGALT00000068993;ENSGALT00000039622;ENSGALT00000061193	4	204	47	3592	0.276338
GO:0016192	vesicle-mediated transport	biological_process	6	ENSGALT00000037249;ENSGALT00000049198;ENSGALT00000002199	3	204	33	3592	0.287986
GO:0005506	iron ion binding	molecular_function	8	ENSGALT00000002784;ENSGALT00000058801;ENSGALT00000009141	3	204	33	3592	0.287986
GO:0032091	negative regulation of protein binding	biological_process	7	ENSGALT00000030475;ENSGALT00000083827	2	204	19	3592	0.294083
GO:0051281	positive regulation of release of sequestered calcium ion into cytosol	biological_process	15	ENSGALT00000073343	1	204	6	3592	0.296064
GO:0031210	phosphatidylcholine binding	molecular_function	6	ENSGALT00000001871	1	204	6	3592	0.296064
GO:0035176	social behavior	biological_process	5	ENSGALT00000004086	1	204	6	3592	0.296064
GO:0042177	negative regulation of protein catabolic process	biological_process	8	ENSGALT00000083827	1	204	6	3592	0.296064
GO:0048026	positive regulation of mRNA splicing, via spliceosome	biological_process	10	ENSGALT00000086172	1	204	6	3592	0.296064
GO:0045429	positive regulation of nitric oxide biosynthetic process	biological_process	9	ENSGALT00000081964	1	204	6	3592	0.296064
GO:0030544	Hsp70 protein binding	molecular_function	6	ENSGALT00000037566	1	204	6	3592	0.296064
GO:0071347	cellular response to interleukin-1	biological_process	8	ENSGALT00000010491	1	204	6	3592	0.296064
GO:0001664	G protein-coupled receptor binding	molecular_function	6	ENSGALT00000037566	1	204	6	3592	0.296064
GO:0086004	regulation of cardiac muscle cell contraction	biological_process	11	ENSGALT00000082151	1	204	6	3592	0.296064
GO:0051373	FATZ binding	molecular_function	6	ENSGALT00000008397	1	204	6	3592	0.296064
GO:0045618	positive regulation of keratinocyte differentiation	biological_process	10	ENSGALT00000081254	1	204	6	3592	0.296064
GO:0032464	positive regulation of protein homooligomerization	biological_process	9	ENSGALT00000002385	1	204	6	3592	0.296064
GO:0048278	vesicle docking	biological_process	6	ENSGALT00000037249	1	204	6	3592	0.296064
GO:0031491	nucleosome binding	molecular_function	5	ENSGALT00000042934	1	204	6	3592	0.296064
GO:0031418	L-ascorbic acid binding	molecular_function	6	ENSGALT00000058801	1	204	6	3592	0.296064
GO:0071479	cellular response to ionizing radiation	biological_process	7	ENSGALT00000044994	1	204	6	3592	0.296064
GO:0070207	protein homotrimerization	biological_process	9	ENSGALT00000051478	1	204	6	3592	0.296064
GO:1990226	histone methyltransferase binding	molecular_function	6	ENSGALT00000020600	1	204	6	3592	0.296064
GO:0030041	actin filament polymerization	biological_process	8	ENSGALT00000002199	1	204	6	3592	0.296064
GO:1900182	positive regulation of protein localization to nucleus	biological_process	9	ENSGALT00000083827	1	204	6	3592	0.296064
GO:0016529	sarcoplasmic reticulum	cellular_component	7	ENSGALT00000049250	1	204	6	3592	0.296064
GO:0046854	phosphatidylinositol phosphorylation	biological_process	10	ENSGALT00000009924	1	204	6	3592	0.296064
GO:0001786	phosphatidylserine binding	molecular_function	6	ENSGALT00000010834	1	204	6	3592	0.296064
GO:0004407	histone deacetylase activity	molecular_function	7	ENSGALT00000042934	1	204	6	3592	0.296064
GO:0097284	hepatocyte apoptotic process	biological_process	8	ENSGALT00000002199	1	204	6	3592	0.296064
GO:0008656	cysteine-type endopeptidase activator activity involved in apoptotic process	molecular_function	8	ENSGALT00000050649	1	204	6	3592	0.296064
GO:0040029	regulation of gene expression, epigenetic	biological_process	8	ENSGALT00000081254	1	204	6	3592	0.296064
GO:0046326	positive regulation of glucose import	biological_process	10	ENSGALT00000016260	1	204	6	3592	0.296064
GO:0051123	RNA polymerase II preinitiation complex assembly	biological_process	10	ENSGALT00000008777	1	204	6	3592	0.296064
GO:0051016	barbed-end actin filament capping	biological_process	11	ENSGALT00000002199	1	204	6	3592	0.296064
GO:0031668	cellular response to extracellular stimulus	biological_process	5	ENSGALT00000044994	1	204	6	3592	0.296064
GO:0004519	endonuclease activity	molecular_function	7	ENSGALT00000036253	1	204	6	3592	0.296064
GO:0002250	adaptive immune response	biological_process	5	ENSGALT00000026982	1	204	6	3592	0.296064
GO:0070728	leucine binding	molecular_function	8	ENSGALT00000065874	1	204	6	3592	0.296064
GO:0035257	nuclear hormone receptor binding	molecular_function	7	ENSGALT00000049198	1	204	6	3592	0.296064
GO:0006497	protein lipidation	biological_process	9	ENSGALT00000006701	1	204	6	3592	0.296064
GO:0005319	lipid transporter activity	molecular_function	4	ENSGALT00000001871	1	204	6	3592	0.296064
GO:0042613	MHC class II protein complex	cellular_component	7	ENSGALT00000067879	1	204	6	3592	0.296064
GO:0009408	response to heat	biological_process	5	ENSGALT00000037566	1	204	6	3592	0.296064
GO:0006656	phosphatidylcholine biosynthetic process	biological_process	10	ENSGALT00000007783	1	204	6	3592	0.296064
GO:1902766	skeletal muscle satellite cell migration	biological_process	7	ENSGALT00000002385	1	204	6	3592	0.296064
GO:0015914	phospholipid transport	biological_process	8	ENSGALT00000001871	1	204	6	3592	0.296064
GO:1905323	telomerase holoenzyme complex assembly	biological_process	9	ENSGALT00000081964	1	204	6	3592	0.296064
GO:0097225	sperm midpiece	cellular_component	5	ENSGALT00000089964	1	204	6	3592	0.296064
GO:0061024	membrane organization	biological_process	5	ENSGALT00000006182	1	204	6	3592	0.296064
GO:0006303	double-strand break repair via nonhomologous end joining	biological_process	10	ENSGALT00000012572	1	204	6	3592	0.296064
GO:0005154	epidermal growth factor receptor binding	molecular_function	7	ENSGALT00000001401	1	204	6	3592	0.296064
GO:0010608	posttranscriptional regulation of gene expression	biological_process	8	ENSGALT00000019842	1	204	6	3592	0.296064
GO:0016209	antioxidant activity	molecular_function	3	ENSGALT00000086172	1	204	6	3592	0.296064
GO:0002931	response to ischemia	biological_process	5	ENSGALT00000037249	1	204	6	3592	0.296064
GO:0005545	1-phosphatidylinositol binding	molecular_function	7	ENSGALT00000015206	1	204	6	3592	0.296064
GO:0008017	microtubule binding	molecular_function	7	ENSGALT00000044027;ENSGALT00000074237;ENSGALT00000077336;ENSGALT00000086833;ENSGALT00000090208	5	204	64	3592	0.297323
GO:0005783	endoplasmic reticulum	cellular_component	6	ENSGALT00000078057;ENSGALT00000036253;ENSGALT00000045861;ENSGALT00000049250;ENSGALT00000004906;ENSGALT00000015206;ENSGALT00000083827;ENSGALT00000061752;ENSGALT00000025309;ENSGALT00000037259;ENSGALT00000081836;ENSGALT00000058801;ENSGALT00000007783	13	204	193	3592	0.300207
GO:0004674	protein serine/threonine kinase activity	molecular_function	8	ENSGALT00000030475;ENSGALT00000020873;ENSGALT00000017601;ENSGALT00000003916;ENSGALT00000008777;ENSGALT00000045861	6	204	80	3592	0.301098
GO:0043123	positive regulation of I-kappaB kinase/NF-kappaB signaling	biological_process	10	ENSGALT00000019443;ENSGALT00000002385;ENSGALT00000002235	3	204	34	3592	0.303841
GO:0005802	trans-Golgi network	cellular_component	7	ENSGALT00000006701;ENSGALT00000009924	2	204	20	3592	0.315537
GO:0071222	cellular response to lipopolysaccharide	biological_process	8	ENSGALT00000010491;ENSGALT00000082151	2	204	20	3592	0.315537
GO:0007050	cell cycle arrest	biological_process	5	ENSGALT00000043760;ENSGALT00000044994	2	204	20	3592	0.315537
GO:0030246	carbohydrate binding	molecular_function	4	ENSGALT00000044527;ENSGALT00000014708	2	204	20	3592	0.315537
GO:0071944	cell periphery	cellular_component	4	ENSGALT00000037249;ENSGALT00000049198	2	204	20	3592	0.315537
GO:1903955	positive regulation of protein targeting to mitochondrion	biological_process	10	ENSGALT00000011269;ENSGALT00000007783	2	204	20	3592	0.315537
GO:0000977	RNA polymerase II regulatory region sequence-specific DNA binding	molecular_function	9	ENSGALT00000075597;ENSGALT00000021887;ENSGALT00000081254	3	204	35	3592	0.319736
GO:0003779	actin binding	molecular_function	6	ENSGALT00000010641;ENSGALT00000002199;ENSGALT00000040662;ENSGALT00000084241;ENSGALT00000008397;ENSGALT00000005572	6	204	82	3592	0.32145
GO:0005789	endoplasmic reticulum membrane	cellular_component	5	ENSGALT00000078057;ENSGALT00000007783;ENSGALT00000049250;ENSGALT00000004596;ENSGALT00000004906	5	204	67	3592	0.331489
GO:0000226	microtubule cytoskeleton organization	biological_process	7	ENSGALT00000074237;ENSGALT00000086833;ENSGALT00000090208	3	204	36	3592	0.335641
GO:0004725	protein tyrosine phosphatase activity	molecular_function	9	ENSGALT00000008036;ENSGALT00000054344;ENSGALT00000061711	3	204	36	3592	0.335641
GO:0043277	apoptotic cell clearance	biological_process	8	ENSGALT00000002784	1	204	7	3592	0.33611
GO:2000134	negative regulation of G1/S transition of mitotic cell cycle	biological_process	10	ENSGALT00000044994	1	204	7	3592	0.33611
GO:0004114	3',5'-cyclic-nucleotide phosphodiesterase activity	molecular_function	9	ENSGALT00000082151	1	204	7	3592	0.33611
GO:0042552	myelination	biological_process	6	ENSGALT00000026982	1	204	7	3592	0.33611
GO:0055008	cardiac muscle tissue morphogenesis	biological_process	7	ENSGALT00000010491	1	204	7	3592	0.33611
GO:0032435	negative regulation of proteasomal ubiquitin-dependent protein catabolic process	biological_process	12	ENSGALT00000083827	1	204	7	3592	0.33611
GO:0030521	androgen receptor signaling pathway	biological_process	7	ENSGALT00000037566	1	204	7	3592	0.33611
GO:0051146	striated muscle cell differentiation	biological_process	7	ENSGALT00000071692	1	204	7	3592	0.33611
GO:0071850	mitotic cell cycle arrest	biological_process	6	ENSGALT00000044994	1	204	7	3592	0.33611
GO:0005548	phospholipid transporter activity	molecular_function	5	ENSGALT00000001871	1	204	7	3592	0.33611
GO:0070301	cellular response to hydrogen peroxide	biological_process	8	ENSGALT00000083827	1	204	7	3592	0.33611
GO:0035725	sodium ion transmembrane transport	biological_process	10	ENSGALT00000051478	1	204	7	3592	0.33611
GO:0045736	negative regulation of cyclin-dependent protein serine/threonine kinase activity	biological_process	13	ENSGALT00000044994	1	204	7	3592	0.33611
GO:1990000	amyloid fibril formation	biological_process	7	ENSGALT00000002199	1	204	7	3592	0.33611
GO:0033209	tumor necrosis factor-mediated signaling pathway	biological_process	7	ENSGALT00000026982	1	204	7	3592	0.33611
GO:0030301	cholesterol transport	biological_process	9	ENSGALT00000001871	1	204	7	3592	0.33611
GO:0032729	positive regulation of interferon-gamma production	biological_process	8	ENSGALT00000082151	1	204	7	3592	0.33611
GO:0060170	ciliary membrane	cellular_component	6	ENSGALT00000007948	1	204	7	3592	0.33611
GO:0043124	negative regulation of I-kappaB kinase/NF-kappaB signaling	biological_process	10	ENSGALT00000019443	1	204	7	3592	0.33611
GO:0035098	ESC/E(Z) complex	cellular_component	5	ENSGALT00000081254	1	204	7	3592	0.33611
GO:0043484	regulation of RNA splicing	biological_process	8	ENSGALT00000074316	1	204	7	3592	0.33611
GO:0050714	positive regulation of protein secretion	biological_process	10	ENSGALT00000010491	1	204	7	3592	0.33611
GO:0006342	chromatin silencing	biological_process	5	ENSGALT00000081254	1	204	7	3592	0.33611
GO:0006139	nucleobase-containing compound metabolic process	biological_process	6	ENSGALT00000043760	1	204	7	3592	0.33611
GO:0050766	positive regulation of phagocytosis	biological_process	8	ENSGALT00000010834	1	204	7	3592	0.33611
GO:0016328	lateral plasma membrane	cellular_component	5	ENSGALT00000037249	1	204	7	3592	0.33611
GO:0005762	mitochondrial large ribosomal subunit	cellular_component	9	ENSGALT00000018992	1	204	7	3592	0.33611
GO:0042542	response to hydrogen peroxide	biological_process	7	ENSGALT00000083827	1	204	7	3592	0.33611
GO:0008080	N-acetyltransferase activity	molecular_function	8	ENSGALT00000018402	1	204	7	3592	0.33611
GO:0019005	SCF ubiquitin ligase complex	cellular_component	7	ENSGALT00000001502	1	204	7	3592	0.33611
GO:0007004	telomere maintenance via telomerase	biological_process	10	ENSGALT00000081964	1	204	7	3592	0.33611
GO:0034101	erythrocyte homeostasis	biological_process	5	ENSGALT00000007948	1	204	7	3592	0.33611
GO:0060306	regulation of membrane repolarization	biological_process	9	ENSGALT00000036952	1	204	7	3592	0.33611
GO:0031338	regulation of vesicle fusion	biological_process	8	ENSGALT00000014716	1	204	7	3592	0.33611
GO:0071901	negative regulation of protein serine/threonine kinase activity	biological_process	12	ENSGALT00000081254	1	204	7	3592	0.33611
GO:0030674	protein binding, bridging	molecular_function	5	ENSGALT00000004906	1	204	7	3592	0.33611
GO:0033137	negative regulation of peptidyl-serine phosphorylation	biological_process	11	ENSGALT00000082151	1	204	7	3592	0.33611
GO:0002102	podosome	cellular_component	4	ENSGALT00000002199	1	204	7	3592	0.33611
GO:0032420	stereocilium	cellular_component	6	ENSGALT00000002385	1	204	7	3592	0.33611
GO:0016575	histone deacetylation	biological_process	11	ENSGALT00000042934	1	204	7	3592	0.33611
GO:1900273	positive regulation of long-term synaptic potentiation	biological_process	9	ENSGALT00000089964	1	204	7	3592	0.33611
GO:0010506	regulation of autophagy	biological_process	8	ENSGALT00000047727	1	204	7	3592	0.33611
GO:0006352	DNA-templated transcription, initiation	biological_process	8	ENSGALT00000008777	1	204	7	3592	0.33611
GO:0019915	lipid storage	biological_process	5	ENSGALT00000081836	1	204	7	3592	0.33611
GO:0002039	p53 binding	molecular_function	5	ENSGALT00000030475;ENSGALT00000010491	2	204	21	3592	0.336843
GO:0051091	positive regulation of DNA-binding transcription factor activity	biological_process	6	ENSGALT00000020873;ENSGALT00000083827	2	204	21	3592	0.336843
GO:0045214	sarcomere organization	biological_process	9	ENSGALT00000036952;ENSGALT00000073343	2	204	21	3592	0.336843
GO:0035264	multicellular organism growth	biological_process	4	ENSGALT00000082151;ENSGALT00000071646	2	204	21	3592	0.336843
GO:0045766	positive regulation of angiogenesis	biological_process	8	ENSGALT00000020873;ENSGALT00000045861	2	204	21	3592	0.336843
GO:0016787	hydrolase activity	molecular_function	4	ENSGALT00000082151;ENSGALT00000026171;ENSGALT00000036253;ENSGALT00000073343;ENSGALT00000019443;ENSGALT00000014708;ENSGALT00000083849;ENSGALT00000039466;ENSGALT00000020591;ENSGALT00000008115	10	204	150	3592	0.346025
GO:0051015	actin filament binding	molecular_function	7	ENSGALT00000084241;ENSGALT00000005572;ENSGALT00000051205;ENSGALT00000002199;ENSGALT00000040662	5	204	69	3592	0.354482
GO:0043524	negative regulation of neuron apoptotic process	biological_process	10	ENSGALT00000020873;ENSGALT00000083827	2	204	22	3592	0.357948
GO:0007166	cell surface receptor signaling pathway	biological_process	5	ENSGALT00000002784;ENSGALT00000014960	2	204	22	3592	0.357948
GO:0007264	small GTPase mediated signal transduction	biological_process	6	ENSGALT00000016260;ENSGALT00000071646;ENSGALT00000002385	3	204	38	3592	0.367377
GO:0031648	protein destabilization	biological_process	6	ENSGALT00000002199	1	204	8	3592	0.373887
GO:0008236	serine-type peptidase activity	molecular_function	6	ENSGALT00000088084	1	204	8	3592	0.373887
GO:0035035	histone acetyltransferase binding	molecular_function	6	ENSGALT00000049198	1	204	8	3592	0.373887
GO:0070182	DNA polymerase binding	molecular_function	6	ENSGALT00000081964	1	204	8	3592	0.373887
GO:0048821	erythrocyte development	biological_process	7	ENSGALT00000002784	1	204	8	3592	0.373887
GO:0045862	positive regulation of proteolysis	biological_process	9	ENSGALT00000073343	1	204	8	3592	0.373887
GO:0061700	GATOR2 complex	cellular_component	4	ENSGALT00000065874	1	204	8	3592	0.373887
GO:0030177	positive regulation of Wnt signaling pathway	biological_process	9	ENSGALT00000019443	1	204	8	3592	0.373887
GO:0005669	transcription factor TFIID complex	cellular_component	7	ENSGALT00000008777	1	204	8	3592	0.373887
GO:0031589	cell-substrate adhesion	biological_process	5	ENSGALT00000037259	1	204	8	3592	0.373887
GO:0006289	nucleotide-excision repair	biological_process	9	ENSGALT00000012572	1	204	8	3592	0.373887
GO:0048568	embryonic organ development	biological_process	6	ENSGALT00000021887	1	204	8	3592	0.373887
GO:0098793	presynapse	cellular_component	4	ENSGALT00000083827	1	204	8	3592	0.373887
GO:0035327	transcriptionally active chromatin	cellular_component	7	ENSGALT00000049198	1	204	8	3592	0.373887
GO:0005795	Golgi stack	cellular_component	7	ENSGALT00000015206	1	204	8	3592	0.373887
GO:0008137	NADH dehydrogenase (ubiquinone) activity	molecular_function	8	ENSGALT00000075820	1	204	8	3592	0.373887
GO:0005891	voltage-gated calcium channel complex	cellular_component	9	ENSGALT00000082151	1	204	8	3592	0.373887
GO:0001658	branching involved in ureteric bud morphogenesis	biological_process	7	ENSGALT00000021887	1	204	8	3592	0.373887
GO:0045737	positive regulation of cyclin-dependent protein serine/threonine kinase activity	biological_process	13	ENSGALT00000077336	1	204	8	3592	0.373887
GO:0010952	positive regulation of peptidase activity	biological_process	10	ENSGALT00000043729	1	204	8	3592	0.373887
GO:0006644	phospholipid metabolic process	biological_process	7	ENSGALT00000007783	1	204	8	3592	0.373887
GO:0007596	blood coagulation	biological_process	7	ENSGALT00000037259	1	204	8	3592	0.373887
GO:0070979	protein K11-linked ubiquitination	biological_process	13	ENSGALT00000076460	1	204	8	3592	0.373887
GO:0004602	glutathione peroxidase activity	molecular_function	5	ENSGALT00000086172	1	204	8	3592	0.373887
GO:0005547	phosphatidylinositol-3,4,5-trisphosphate binding	molecular_function	8	ENSGALT00000015206	1	204	8	3592	0.373887
GO:0034260	negative regulation of GTPase activity	biological_process	8	ENSGALT00000049198	1	204	8	3592	0.373887
GO:0019985	translesion synthesis	biological_process	10	ENSGALT00000018018	1	204	8	3592	0.373887
GO:0032007	negative regulation of TOR signaling	biological_process	10	ENSGALT00000017601	1	204	8	3592	0.373887
GO:0019216	regulation of lipid metabolic process	biological_process	7	ENSGALT00000081254	1	204	8	3592	0.373887
GO:0030317	flagellated sperm motility	biological_process	5	ENSGALT00000037566	1	204	8	3592	0.373887
GO:0043297	apical junction assembly	biological_process	8	ENSGALT00000002385	1	204	8	3592	0.373887
GO:0030593	neutrophil chemotaxis	biological_process	7	ENSGALT00000082151	1	204	8	3592	0.373887
GO:0048706	embryonic skeletal system development	biological_process	7	ENSGALT00000021887	1	204	8	3592	0.373887
GO:0042277	peptide binding	molecular_function	5	ENSGALT00000056288	1	204	8	3592	0.373887
GO:0097190	apoptotic signaling pathway	biological_process	5	ENSGALT00000026982	1	204	8	3592	0.373887
GO:0004553	hydrolase activity, hydrolyzing O-glycosyl compounds	molecular_function	6	ENSGALT00000014708	1	204	8	3592	0.373887
GO:0090316	positive regulation of intracellular protein transport	biological_process	9	ENSGALT00000049198	1	204	8	3592	0.373887
GO:0044319	wound healing, spreading of cells	biological_process	7	ENSGALT00000002385	1	204	8	3592	0.373887
GO:0070534	protein K63-linked ubiquitination	biological_process	13	ENSGALT00000011269	1	204	8	3592	0.373887
GO:0016504	peptidase activator activity	molecular_function	6	ENSGALT00000043729	1	204	8	3592	0.373887
GO:0031396	regulation of protein ubiquitination	biological_process	10	ENSGALT00000081964	1	204	8	3592	0.373887
GO:0007094	mitotic spindle assembly checkpoint	biological_process	13	ENSGALT00000010365	1	204	8	3592	0.373887
GO:0004222	metalloendopeptidase activity	molecular_function	8	ENSGALT00000056288;ENSGALT00000017192	2	204	23	3592	0.378808
GO:0008289	lipid binding	molecular_function	4	ENSGALT00000001871;ENSGALT00000001797	2	204	23	3592	0.378808
GO:0016740	transferase activity	molecular_function	4	ENSGALT00000017601;ENSGALT00000045861;ENSGALT00000074237;ENSGALT00000086833;ENSGALT00000012893;ENSGALT00000085037;ENSGALT00000084875;ENSGALT00000007783;ENSGALT00000090121;ENSGALT00000090208;ENSGALT00000003100;ENSGALT00000043760;ENSGALT00000011269	13	204	207	3592	0.394214
GO:0006936	muscle contraction	biological_process	6	ENSGALT00000040054;ENSGALT00000089968	2	204	24	3592	0.399381
GO:0006468	protein phosphorylation	biological_process	9	ENSGALT00000017601;ENSGALT00000011071;ENSGALT00000045861;ENSGALT00000008777;ENSGALT00000030475;ENSGALT00000003916;ENSGALT00000020873;ENSGALT00000057262;ENSGALT00000007663	9	204	140	3592	0.400049
GO:0071480	cellular response to gamma radiation	biological_process	8	ENSGALT00000044994	1	204	9	3592	0.409525
GO:0030100	regulation of endocytosis	biological_process	7	ENSGALT00000008808	1	204	9	3592	0.409525
GO:0002376	immune system process	biological_process	3	ENSGALT00000040255	1	204	9	3592	0.409525
GO:0004518	nuclease activity	molecular_function	6	ENSGALT00000036253	1	204	9	3592	0.409525
GO:0007601	visual perception	biological_process	8	ENSGALT00000014960	1	204	9	3592	0.409525
GO:0030240	skeletal muscle thin filament assembly	biological_process	7	ENSGALT00000088724	1	204	9	3592	0.409525
GO:0043085	positive regulation of catalytic activity	biological_process	6	ENSGALT00000049198	1	204	9	3592	0.409525
GO:0006950	response to stress	biological_process	4	ENSGALT00000017601	1	204	9	3592	0.409525
GO:0070469	respirasome	cellular_component	4	ENSGALT00000075820	1	204	9	3592	0.409525
GO:0030325	adrenal gland development	biological_process	7	ENSGALT00000021887	1	204	9	3592	0.409525
GO:0050900	leukocyte migration	biological_process	4	ENSGALT00000082151	1	204	9	3592	0.409525
GO:0043536	positive regulation of blood vessel endothelial cell migration	biological_process	11	ENSGALT00000045861	1	204	9	3592	0.409525
GO:0004497	monooxygenase activity	molecular_function	5	ENSGALT00000004596	1	204	9	3592	0.409525
GO:0016798	hydrolase activity, acting on glycosyl bonds	molecular_function	5	ENSGALT00000014708	1	204	9	3592	0.409525
GO:0031225	anchored component of membrane	cellular_component	5	ENSGALT00000008808	1	204	9	3592	0.409525
GO:0060548	negative regulation of cell death	biological_process	7	ENSGALT00000083827	1	204	9	3592	0.409525
GO:0030332	cyclin binding	molecular_function	5	ENSGALT00000044994	1	204	9	3592	0.409525
GO:0005861	troponin complex	cellular_component	4	ENSGALT00000010641	1	204	9	3592	0.409525
GO:0090398	cellular senescence	biological_process	6	ENSGALT00000044994	1	204	9	3592	0.409525
GO:0000228	nuclear chromosome	cellular_component	7	ENSGALT00000081254	1	204	9	3592	0.409525
GO:0003009	skeletal muscle contraction	biological_process	8	ENSGALT00000010641	1	204	9	3592	0.409525
GO:0048536	spleen development	biological_process	7	ENSGALT00000021887	1	204	9	3592	0.409525
GO:0032154	cleavage furrow	cellular_component	5	ENSGALT00000002385	1	204	9	3592	0.409525
GO:0006812	cation transport	biological_process	7	ENSGALT00000051478	1	204	9	3592	0.409525
GO:0007162	negative regulation of cell adhesion	biological_process	6	ENSGALT00000008808	1	204	9	3592	0.409525
GO:1903078	positive regulation of protein localization to plasma membrane	biological_process	10	ENSGALT00000089964	1	204	9	3592	0.409525
GO:0034704	calcium channel complex	cellular_component	8	ENSGALT00000082151	1	204	9	3592	0.409525
GO:0019221	cytokine-mediated signaling pathway	biological_process	6	ENSGALT00000020381	1	204	9	3592	0.409525
GO:0030331	estrogen receptor binding	molecular_function	9	ENSGALT00000006701	1	204	9	3592	0.409525
GO:0008270	zinc ion binding	molecular_function	8	ENSGALT00000045861;ENSGALT00000013482;ENSGALT00000042934;ENSGALT00000015206;ENSGALT00000056288;ENSGALT00000069270;ENSGALT00000009141;ENSGALT00000002235	8	204	125	3592	0.416548
GO:0005815	microtubule organizing center	cellular_component	6	ENSGALT00000040662;ENSGALT00000071692	2	204	25	3592	0.419634
GO:0005198	structural molecule activity	molecular_function	3	ENSGALT00000037249;ENSGALT00000018446	2	204	26	3592	0.439535
GO:0008360	regulation of cell shape	biological_process	8	ENSGALT00000037249;ENSGALT00000016260	2	204	26	3592	0.439535
GO:0000785	chromatin	cellular_component	6	ENSGALT00000083827;ENSGALT00000076460	2	204	26	3592	0.439535
GO:0071456	cellular response to hypoxia	biological_process	6	ENSGALT00000003868	1	204	10	3592	0.443144
GO:0000070	mitotic sister chromatid segregation	biological_process	8	ENSGALT00000010365	1	204	10	3592	0.443144
GO:0060326	cell chemotaxis	biological_process	6	ENSGALT00000001401	1	204	10	3592	0.443144
GO:0048538	thymus development	biological_process	7	ENSGALT00000021887	1	204	10	3592	0.443144
GO:0045109	intermediate filament organization	biological_process	8	ENSGALT00000018446	1	204	10	3592	0.443144
GO:0030890	positive regulation of B cell proliferation	biological_process	11	ENSGALT00000044994	1	204	10	3592	0.443144
GO:0010923	negative regulation of phosphatase activity	biological_process	11	ENSGALT00000015206	1	204	10	3592	0.443144
GO:0030326	embryonic limb morphogenesis	biological_process	7	ENSGALT00000021887	1	204	10	3592	0.443144
GO:0001837	epithelial to mesenchymal transition	biological_process	7	ENSGALT00000030475	1	204	10	3592	0.443144
GO:0000307	cyclin-dependent protein kinase holoenzyme complex	cellular_component	5	ENSGALT00000044994	1	204	10	3592	0.443144
GO:2000114	regulation of establishment of cell polarity	biological_process	7	ENSGALT00000049198	1	204	10	3592	0.443144
GO:0007265	Ras protein signal transduction	biological_process	7	ENSGALT00000044994	1	204	10	3592	0.443144
GO:0060079	excitatory postsynaptic potential	biological_process	7	ENSGALT00000007345	1	204	10	3592	0.443144
GO:0000045	autophagosome assembly	biological_process	7	ENSGALT00000019842	1	204	10	3592	0.443144
GO:0005758	mitochondrial intermembrane space	cellular_component	6	ENSGALT00000083827	1	204	10	3592	0.443144
GO:0005865	striated muscle thin filament	cellular_component	6	ENSGALT00000088724	1	204	10	3592	0.443144
GO:0006464	cellular protein modification process	biological_process	8	ENSGALT00000030399	1	204	10	3592	0.443144
GO:0048741	skeletal muscle fiber development	biological_process	9	ENSGALT00000088724	1	204	10	3592	0.443144
GO:0009791	post-embryonic development	biological_process	4	ENSGALT00000010491	1	204	10	3592	0.443144
GO:0031252	cell leading edge	cellular_component	4	ENSGALT00000049198	1	204	10	3592	0.443144
GO:0005856	cytoskeleton	cellular_component	6	ENSGALT00000005572;ENSGALT00000074237;ENSGALT00000088724;ENSGALT00000084241;ENSGALT00000018446;ENSGALT00000090208;ENSGALT00000086833	7	204	111	3592	0.444431
GO:0004721	phosphoprotein phosphatase activity	molecular_function	8	ENSGALT00000019443;ENSGALT00000008115	2	204	27	3592	0.459061
GO:0003714	transcription corepressor activity	molecular_function	5	ENSGALT00000020873;ENSGALT00000010491	2	204	27	3592	0.459061
GO:0005178	integrin binding	molecular_function	6	ENSGALT00000037259;ENSGALT00000010834	2	204	27	3592	0.459061
GO:0031012	extracellular matrix	cellular_component	4	ENSGALT00000074237;ENSGALT00000003100;ENSGALT00000010834;ENSGALT00000090208;ENSGALT00000037259;ENSGALT00000008808;ENSGALT00000086833	7	204	114	3592	0.472708
GO:0000976	transcription regulatory region sequence-specific DNA binding	molecular_function	8	ENSGALT00000078057	1	204	11	3592	0.474858
GO:0010971	positive regulation of G2/M transition of mitotic cell cycle	biological_process	10	ENSGALT00000021887	1	204	11	3592	0.474858
GO:0031398	positive regulation of protein ubiquitination	biological_process	11	ENSGALT00000018018	1	204	11	3592	0.474858
GO:0019882	antigen processing and presentation	biological_process	4	ENSGALT00000067879	1	204	11	3592	0.474858
GO:0042147	retrograde transport, endosome to Golgi	biological_process	8	ENSGALT00000071692	1	204	11	3592	0.474858
GO:0042169	SH2 domain binding	molecular_function	6	ENSGALT00000089964	1	204	11	3592	0.474858
GO:0045931	positive regulation of mitotic cell cycle	biological_process	8	ENSGALT00000045861	1	204	11	3592	0.474858
GO:0061631	ubiquitin conjugating enzyme activity	molecular_function	7	ENSGALT00000076460	1	204	11	3592	0.474858
GO:0072593	reactive oxygen species metabolic process	biological_process	5	ENSGALT00000065874	1	204	11	3592	0.474858
GO:0048738	cardiac muscle tissue development	biological_process	8	ENSGALT00000006182	1	204	11	3592	0.474858
GO:0043542	endothelial cell migration	biological_process	9	ENSGALT00000008808	1	204	11	3592	0.474858
GO:0045785	positive regulation of cell adhesion	biological_process	6	ENSGALT00000045861	1	204	11	3592	0.474858
GO:0016616	oxidoreductase activity, acting on the CH-OH group of donors, NAD or NADP as acceptor	molecular_function	6	ENSGALT00000039415	1	204	11	3592	0.474858
GO:0051603	proteolysis involved in cellular protein catabolic process	biological_process	8	ENSGALT00000056288	1	204	11	3592	0.474858
GO:0070507	regulation of microtubule cytoskeleton organization	biological_process	7	ENSGALT00000030475	1	204	11	3592	0.474858
GO:0003712	transcription coregulator activity	molecular_function	4	ENSGALT00000042934	1	204	11	3592	0.474858
GO:0060047	heart contraction	biological_process	7	ENSGALT00000006182	1	204	11	3592	0.474858
GO:0030511	positive regulation of transforming growth factor beta receptor signaling pathway	biological_process	10	ENSGALT00000020873	1	204	11	3592	0.474858
GO:0008203	cholesterol metabolic process	biological_process	8	ENSGALT00000001871	1	204	11	3592	0.474858
GO:0004252	serine-type endopeptidase activity	molecular_function	8	ENSGALT00000088084	1	204	11	3592	0.474858
GO:0030512	negative regulation of transforming growth factor beta receptor signaling pathway	biological_process	10	ENSGALT00000019443	1	204	11	3592	0.474858
GO:0005759	mitochondrial matrix	cellular_component	7	ENSGALT00000083827	1	204	11	3592	0.474858
GO:0010629	negative regulation of gene expression	biological_process	8	ENSGALT00000083827;ENSGALT00000044994;ENSGALT00000010491	3	204	45	3592	0.475323
GO:0005887	integral component of plasma membrane	cellular_component	6	ENSGALT00000001401;ENSGALT00000007345;ENSGALT00000018187;ENSGALT00000051478;ENSGALT00000014960;ENSGALT00000026982	6	204	97	3592	0.476237
GO:0042393	histone binding	molecular_function	5	ENSGALT00000049198;ENSGALT00000042934	2	204	28	3592	0.478188
GO:0016607	nuclear speck	cellular_component	8	ENSGALT00000007980;ENSGALT00000013144;ENSGALT00000013062;ENSGALT00000018018;ENSGALT00000017601	5	204	81	3592	0.491293
GO:0019899	enzyme binding	molecular_function	5	ENSGALT00000061752;ENSGALT00000083827;ENSGALT00000081254;ENSGALT00000045861;ENSGALT00000089964	5	204	82	3592	0.502321
GO:0003007	heart morphogenesis	biological_process	6	ENSGALT00000071646	1	204	12	3592	0.504774
GO:0050727	regulation of inflammatory response	biological_process	8	ENSGALT00000083827	1	204	12	3592	0.504774
GO:0016235	aggresome	cellular_component	6	ENSGALT00000089964	1	204	12	3592	0.504774
GO:0016874	ligase activity	molecular_function	4	ENSGALT00000018983	1	204	12	3592	0.504774
GO:0007613	memory	biological_process	5	ENSGALT00000051478	1	204	12	3592	0.504774
GO:0071363	cellular response to growth factor stimulus	biological_process	7	ENSGALT00000010491	1	204	12	3592	0.504774
GO:0005215	transporter activity	molecular_function	3	ENSGALT00000022653	1	204	12	3592	0.504774
GO:0001102	RNA polymerase II activating transcription factor binding	molecular_function	8	ENSGALT00000020873	1	204	12	3592	0.504774
GO:0002244	hematopoietic progenitor cell differentiation	biological_process	6	ENSGALT00000037249	1	204	12	3592	0.504774
GO:0034220	ion transmembrane transport	biological_process	7	ENSGALT00000051478	1	204	12	3592	0.504774
GO:0007286	spermatid development	biological_process	6	ENSGALT00000012578	1	204	12	3592	0.504774
GO:0014704	intercalated disc	cellular_component	6	ENSGALT00000018446	1	204	12	3592	0.504774
GO:0030032	lamellipodium assembly	biological_process	8	ENSGALT00000008808	1	204	12	3592	0.504774
GO:0060041	retina development in camera-type eye	biological_process	5	ENSGALT00000002784	1	204	12	3592	0.504774
GO:0030957	Tat protein binding	molecular_function	8	ENSGALT00000037566	1	204	12	3592	0.504774
GO:0042752	regulation of circadian rhythm	biological_process	5	ENSGALT00000017601	1	204	12	3592	0.504774
GO:0005777	peroxisome	cellular_component	7	ENSGALT00000076689;ENSGALT00000056288	2	204	30	3592	0.515181
GO:0001650	fibrillar center	cellular_component	7	ENSGALT00000010491;ENSGALT00000065874	2	204	30	3592	0.515181
GO:0006979	response to oxidative stress	biological_process	5	ENSGALT00000072743;ENSGALT00000086172	2	204	30	3592	0.515181
GO:0097433	dense body	cellular_component	6	ENSGALT00000018446	1	204	13	3592	0.532994
GO:0001707	mesoderm formation	biological_process	6	ENSGALT00000007948	1	204	13	3592	0.532994
GO:0006814	sodium ion transport	biological_process	9	ENSGALT00000051478	1	204	13	3592	0.532994
GO:0005882	intermediate filament	cellular_component	7	ENSGALT00000018446	1	204	13	3592	0.532994
GO:0030374	nuclear receptor transcription coactivator activity	molecular_function	6	ENSGALT00000024895	1	204	13	3592	0.532994
GO:0000187	activation of MAPK activity	biological_process	13	ENSGALT00000071692	1	204	13	3592	0.532994
GO:0030968	endoplasmic reticulum unfolded protein response	biological_process	5	ENSGALT00000004906	1	204	13	3592	0.532994
GO:0070491	repressing transcription factor binding	molecular_function	7	ENSGALT00000083827	1	204	13	3592	0.532994
GO:0000281	mitotic cytokinesis	biological_process	7	ENSGALT00000002385	1	204	13	3592	0.532994
GO:0022008	neurogenesis	biological_process	6	ENSGALT00000001502	1	204	13	3592	0.532994
GO:0006406	mRNA export from nucleus	biological_process	11	ENSGALT00000007980	1	204	13	3592	0.532994
GO:0000979	RNA polymerase II core promoter sequence-specific DNA binding	molecular_function	10	ENSGALT00000081254	1	204	13	3592	0.532994
GO:0008286	insulin receptor signaling pathway	biological_process	8	ENSGALT00000016260	1	204	13	3592	0.532994
GO:0019898	extrinsic component of membrane	cellular_component	4	ENSGALT00000006701	1	204	13	3592	0.532994
GO:0000086	G2/M transition of mitotic cell cycle	biological_process	7	ENSGALT00000044994	1	204	13	3592	0.532994
GO:0045944	positive regulation of transcription by RNA polymerase II	biological_process	10	ENSGALT00000020600;ENSGALT00000075597;ENSGALT00000021887;ENSGALT00000016260;ENSGALT00000008808;ENSGALT00000013144;ENSGALT00000078057;ENSGALT00000083827;ENSGALT00000020873;ENSGALT00000024895;ENSGALT00000049198;ENSGALT00000008777	12	204	210	3592	0.536216
GO:0000980	RNA polymerase II distal enhancer sequence-specific DNA binding	molecular_function	10	ENSGALT00000025160;ENSGALT00000078057	2	204	32	3592	0.550408
GO:0005634	nucleus	cellular_component	6	ENSGALT00000086833;ENSGALT00000061711;ENSGALT00000017601;ENSGALT00000081254;ENSGALT00000024895;ENSGALT00000074237;ENSGALT00000050649;ENSGALT00000019443;ENSGALT00000003100;ENSGALT00000020873;ENSGALT00000071524;ENSGALT00000086172;ENSGALT00000090208;ENSGALT00000015772;ENSGALT00000002385;ENSGALT00000043729;ENSGALT00000008115;ENSGALT00000056288;ENSGALT00000011269;ENSGALT00000083827;ENSGALT00000002784;…	59	204	1046	3592	0.55329
GO:0008284	positive regulation of cell population proliferation	biological_process	7	ENSGALT00000021887;ENSGALT00000076460;ENSGALT00000020873;ENSGALT00000084636;ENSGALT00000001401	5	204	87	3592	0.555971
GO:0070588	calcium ion transmembrane transport	biological_process	11	ENSGALT00000051478	1	204	14	3592	0.559613
GO:0004175	endopeptidase activity	molecular_function	7	ENSGALT00000048241	1	204	14	3592	0.559613
GO:0048487	beta-tubulin binding	molecular_function	7	ENSGALT00000049198	1	204	14	3592	0.559613
GO:0045732	positive regulation of protein catabolic process	biological_process	8	ENSGALT00000062983	1	204	14	3592	0.559613
GO:0048146	positive regulation of fibroblast proliferation	biological_process	8	ENSGALT00000044994	1	204	14	3592	0.559613
GO:0001046	core promoter sequence-specific DNA binding	molecular_function	9	ENSGALT00000081254	1	204	14	3592	0.559613
GO:0046332	SMAD binding	molecular_function	5	ENSGALT00000020873	1	204	14	3592	0.559613
GO:0071277	cellular response to calcium ion	biological_process	8	ENSGALT00000073343	1	204	14	3592	0.559613
GO:0031072	heat shock protein binding	molecular_function	5	ENSGALT00000037566	1	204	14	3592	0.559613
GO:0019827	stem cell population maintenance	biological_process	4	ENSGALT00000044027	1	204	14	3592	0.559613
GO:0005216	ion channel activity	molecular_function	6	ENSGALT00000007345	1	204	14	3592	0.559613
GO:0051607	defense response to virus	biological_process	5	ENSGALT00000075597	1	204	14	3592	0.559613
GO:0006513	protein monoubiquitination	biological_process	12	ENSGALT00000010365	1	204	14	3592	0.559613
GO:0016705	oxidoreductase activity, acting on paired donors, with incorporation or reduction of molecular oxygen	molecular_function	5	ENSGALT00000058801	1	204	14	3592	0.559613
GO:0010977	negative regulation of neuron projection development	biological_process	11	ENSGALT00000040255	1	204	14	3592	0.559613
GO:0030433	ubiquitin-dependent ERAD pathway	biological_process	8	ENSGALT00000004906	1	204	14	3592	0.559613
GO:0043410	positive regulation of MAPK cascade	biological_process	11	ENSGALT00000071692	1	204	14	3592	0.559613
GO:0001895	retina homeostasis	biological_process	8	ENSGALT00000040255	1	204	14	3592	0.559613
GO:0030864	cortical actin cytoskeleton	cellular_component	8	ENSGALT00000002199	1	204	14	3592	0.559613
GO:0005102	signaling receptor binding	molecular_function	5	ENSGALT00000006701;ENSGALT00000083827;ENSGALT00000056288	3	204	51	3592	0.560726
GO:0032259	methylation	biological_process	4	ENSGALT00000008401;ENSGALT00000007783	2	204	33	3592	0.567338
GO:0043209	myelin sheath	cellular_component	4	ENSGALT00000003100;ENSGALT00000083849;ENSGALT00000039466;ENSGALT00000081964;ENSGALT00000007948	5	204	89	3592	0.576634
GO:0007283	spermatogenesis	biological_process	7	ENSGALT00000007980;ENSGALT00000037566	2	204	34	3592	0.583807
GO:0042826	histone deacetylase binding	molecular_function	6	ENSGALT00000081964;ENSGALT00000010491	2	204	34	3592	0.583807
GO:0031175	neuron projection development	biological_process	7	ENSGALT00000030475;ENSGALT00000022828	2	204	34	3592	0.583807
GO:0031490	chromatin DNA binding	molecular_function	7	ENSGALT00000081254	1	204	15	3592	0.584721
GO:0005747	mitochondrial respiratory chain complex I	cellular_component	7	ENSGALT00000083827	1	204	15	3592	0.584721
GO:0051897	positive regulation of protein kinase B signaling	biological_process	10	ENSGALT00000001401	1	204	15	3592	0.584721
GO:0031674	I band	cellular_component	5	ENSGALT00000010491	1	204	15	3592	0.584721
GO:0034446	substrate adhesion-dependent cell spreading	biological_process	8	ENSGALT00000037249	1	204	15	3592	0.584721
GO:0060395	SMAD protein signal transduction	biological_process	5	ENSGALT00000020873	1	204	15	3592	0.584721
GO:0012505	endomembrane system	cellular_component	4	ENSGALT00000014716	1	204	15	3592	0.584721
GO:0045666	positive regulation of neuron differentiation	biological_process	10	ENSGALT00000071692	1	204	15	3592	0.584721
GO:0043388	positive regulation of DNA binding	biological_process	7	ENSGALT00000020873	1	204	15	3592	0.584721
GO:0007266	Rho protein signal transduction	biological_process	8	ENSGALT00000008808	1	204	15	3592	0.584721
GO:0006919	activation of cysteine-type endopeptidase activity involved in apoptotic process	biological_process	11	ENSGALT00000050649	1	204	15	3592	0.584721
GO:0022857	transmembrane transporter activity	molecular_function	4	ENSGALT00000022653	1	204	15	3592	0.584721
GO:0007623	circadian rhythm	biological_process	4	ENSGALT00000013144	1	204	15	3592	0.584721
GO:0004888	transmembrane signaling receptor activity	molecular_function	5	ENSGALT00000018187	1	204	15	3592	0.584721
GO:0031966	mitochondrial membrane	cellular_component	5	ENSGALT00000007783	1	204	15	3592	0.584721
GO:0046982	protein heterodimerization activity	molecular_function	6	ENSGALT00000021887;ENSGALT00000067627;ENSGALT00000081254;ENSGALT00000062983;ENSGALT00000084241;ENSGALT00000005572	6	204	109	3592	0.592619
GO:0070062	extracellular exosome	cellular_component	7	ENSGALT00000061711;ENSGALT00000085277;ENSGALT00000002385;ENSGALT00000081254;ENSGALT00000081964;ENSGALT00000020591;ENSGALT00000021340;ENSGALT00000086172;ENSGALT00000072743;ENSGALT00000001871;ENSGALT00000017222;ENSGALT00000040255;ENSGALT00000076281;ENSGALT00000090208;ENSGALT00000045861;ENSGALT00000013144;ENSGALT00000037566;ENSGALT00000001001;ENSGALT00000027680;ENSGALT00000018446;ENSGALT00000002199;…	38	204	687	3592	0.603472
GO:0016569	covalent chromatin modification	biological_process	6	ENSGALT00000081254	1	204	16	3592	0.608405
GO:0008144	drug binding	molecular_function	4	ENSGALT00000082151	1	204	16	3592	0.608405
GO:2001237	negative regulation of extrinsic apoptotic signaling pathway	biological_process	10	ENSGALT00000083827	1	204	16	3592	0.608405
GO:0032922	circadian regulation of gene expression	biological_process	5	ENSGALT00000013144	1	204	16	3592	0.608405
GO:0051973	positive regulation of telomerase activity	biological_process	8	ENSGALT00000081964	1	204	16	3592	0.608405
GO:0045454	cell redox homeostasis	biological_process	5	ENSGALT00000086172	1	204	16	3592	0.608405
GO:0000786	nucleosome	cellular_component	5	ENSGALT00000081254	1	204	16	3592	0.608405
GO:0005903	brush border	cellular_component	5	ENSGALT00000040662	1	204	16	3592	0.608405
GO:0005089	Rho guanyl-nucleotide exchange factor activity	molecular_function	9	ENSGALT00000011071	1	204	16	3592	0.608405
GO:0005518	collagen binding	molecular_function	5	ENSGALT00000037259	1	204	16	3592	0.608405
GO:0030199	collagen fibril organization	biological_process	7	ENSGALT00000058801	1	204	16	3592	0.608405
GO:0008233	peptidase activity	molecular_function	5	ENSGALT00000083827;ENSGALT00000073343	2	204	36	3592	0.61535
GO:0005769	early endosome	cellular_component	8	ENSGALT00000037907;ENSGALT00000002235	2	204	37	3592	0.630426
GO:0051259	protein complex oligomerization	biological_process	7	ENSGALT00000004906	1	204	17	3592	0.630744
GO:0008081	phosphoric diester hydrolase activity	molecular_function	7	ENSGALT00000082151	1	204	17	3592	0.630744
GO:0045665	negative regulation of neuron differentiation	biological_process	10	ENSGALT00000021887	1	204	17	3592	0.630744
GO:0005923	bicellular tight junction	cellular_component	6	ENSGALT00000037249	1	204	17	3592	0.630744
GO:0030182	neuron differentiation	biological_process	6	ENSGALT00000020873	1	204	17	3592	0.630744
GO:0031594	neuromuscular junction	cellular_component	4	ENSGALT00000018446	1	204	17	3592	0.630744
GO:0048306	calcium-dependent protein binding	molecular_function	5	ENSGALT00000036952	1	204	17	3592	0.630744
GO:0009887	animal organ morphogenesis	biological_process	5	ENSGALT00000021887	1	204	17	3592	0.630744
GO:0007155	cell adhesion	biological_process	4	ENSGALT00000037249;ENSGALT00000008808;ENSGALT00000037259	3	204	57	3592	0.63725
GO:0051726	regulation of cell cycle	biological_process	6	ENSGALT00000010491;ENSGALT00000044994	2	204	38	3592	0.64504
GO:0010628	positive regulation of gene expression	biological_process	8	ENSGALT00000083827;ENSGALT00000002199;ENSGALT00000010491;ENSGALT00000017601	4	204	77	3592	0.645479
GO:0000793	condensed chromosome	cellular_component	7	ENSGALT00000081254	1	204	18	3592	0.651815
GO:0006954	inflammatory response	biological_process	6	ENSGALT00000026982	1	204	18	3592	0.651815
GO:0007224	smoothened signaling pathway	biological_process	6	ENSGALT00000020873	1	204	18	3592	0.651815
GO:0046330	positive regulation of JNK cascade	biological_process	13	ENSGALT00000020873	1	204	18	3592	0.651815
GO:0060070	canonical Wnt signaling pathway	biological_process	8	ENSGALT00000030475	1	204	18	3592	0.651815
GO:0005524	ATP binding	molecular_function	5	ENSGALT00000081964;ENSGALT00000012893;ENSGALT00000090121;ENSGALT00000007345;ENSGALT00000017601;ENSGALT00000037566;ENSGALT00000003916;ENSGALT00000030475;ENSGALT00000026171;ENSGALT00000020873;ENSGALT00000076460;ENSGALT00000085037;ENSGALT00000045861;ENSGALT00000056288;ENSGALT00000003100;ENSGALT00000088724;ENSGALT00000043760;ENSGALT00000084875	18	204	338	3592	0.653102
GO:0019901	protein kinase binding	molecular_function	7	ENSGALT00000030475;ENSGALT00000081254;ENSGALT00000044994;ENSGALT00000089964;ENSGALT00000017601;ENSGALT00000077336	6	204	116	3592	0.653924
GO:0043231	intracellular membrane-bounded organelle	cellular_component	5	ENSGALT00000089964;ENSGALT00000086833;ENSGALT00000074237;ENSGALT00000050442;ENSGALT00000058801;ENSGALT00000062983;ENSGALT00000090208	7	204	135	3592	0.654938
GO:0005765	lysosomal membrane	cellular_component	9	ENSGALT00000047727;ENSGALT00000009924	2	204	39	3592	0.659195
GO:0044297	cell body	cellular_component	4	ENSGALT00000083827	1	204	19	3592	0.671689
GO:0005080	protein kinase C binding	molecular_function	8	ENSGALT00000089964	1	204	19	3592	0.671689
GO:0035023	regulation of Rho protein signal transduction	biological_process	11	ENSGALT00000011071	1	204	19	3592	0.671689
GO:0003725	double-stranded RNA binding	molecular_function	7	ENSGALT00000074316	1	204	19	3592	0.671689
GO:0001932	regulation of protein phosphorylation	biological_process	9	ENSGALT00000019842	1	204	19	3592	0.671689
GO:0019894	kinesin binding	molecular_function	6	ENSGALT00000071692	1	204	19	3592	0.671689
GO:0007005	mitochondrion organization	biological_process	6	ENSGALT00000083827	1	204	19	3592	0.671689
GO:0060021	roof of mouth development	biological_process	5	ENSGALT00000071646	1	204	19	3592	0.671689
GO:0001701	in utero embryonic development	biological_process	8	ENSGALT00000076460	1	204	19	3592	0.671689
GO:0005881	cytoplasmic microtubule	cellular_component	8	ENSGALT00000049198	1	204	19	3592	0.671689
GO:0050731	positive regulation of peptidyl-tyrosine phosphorylation	biological_process	11	ENSGALT00000001401	1	204	19	3592	0.671689
GO:0001228	DNA-binding transcription activator activity, RNA polymerase II-specific	molecular_function	6	ENSGALT00000075597	1	204	19	3592	0.671689
GO:0021766	hippocampus development	biological_process	5	ENSGALT00000030475	1	204	19	3592	0.671689
GO:0016021	integral component of membrane	cellular_component	5	ENSGALT00000004906;ENSGALT00000021282;ENSGALT00000061752;ENSGALT00000020381;ENSGALT00000037249;ENSGALT00000003868;ENSGALT00000014012;ENSGALT00000067627;ENSGALT00000081836;ENSGALT00000026982;ENSGALT00000021448;ENSGALT00000037907;ENSGALT00000085671;ENSGALT00000018187;ENSGALT00000007345;ENSGALT00000016762;ENSGALT00000001401;ENSGALT00000014960;ENSGALT00000006444;ENSGALT00000013109;ENSGALT00000004154;…	34	204	635	3592	0.680934
GO:0042981	regulation of apoptotic process	biological_process	8	ENSGALT00000026982;ENSGALT00000021282	2	204	41	3592	0.686152
GO:0006629	lipid metabolic process	biological_process	5	ENSGALT00000078625;ENSGALT00000007783	2	204	41	3592	0.686152
GO:0051092	positive regulation of NF-kappaB transcription factor activity	biological_process	7	ENSGALT00000073343	1	204	20	3592	0.690434
GO:0000902	cell morphogenesis	biological_process	6	ENSGALT00000022828	1	204	20	3592	0.690434
GO:0030308	negative regulation of cell growth	biological_process	7	ENSGALT00000044994	1	204	20	3592	0.690434
GO:0045727	positive regulation of translation	biological_process	10	ENSGALT00000050649	1	204	20	3592	0.690434
GO:0047485	protein N-terminus binding	molecular_function	5	ENSGALT00000037259	1	204	20	3592	0.690434
GO:0000082	G1/S transition of mitotic cell cycle	biological_process	7	ENSGALT00000044994	1	204	20	3592	0.690434
GO:0007346	regulation of mitotic cell cycle	biological_process	7	ENSGALT00000044994	1	204	20	3592	0.690434
GO:0030017	sarcomere	cellular_component	5	ENSGALT00000088724	1	204	20	3592	0.690434
GO:0010008	endosome membrane	cellular_component	8	ENSGALT00000006701	1	204	20	3592	0.690434
GO:0007179	transforming growth factor beta receptor signaling pathway	biological_process	8	ENSGALT00000020873	1	204	20	3592	0.690434
GO:0001568	blood vessel development	biological_process	5	ENSGALT00000002784	1	204	20	3592	0.690434
GO:0032496	response to lipopolysaccharide	biological_process	7	ENSGALT00000026982	1	204	20	3592	0.690434
GO:0005743	mitochondrial inner membrane	cellular_component	6	ENSGALT00000075820;ENSGALT00000025976;ENSGALT00000001797;ENSGALT00000086174	4	204	83	3592	0.70343
GO:0005739	mitochondrion	cellular_component	6	ENSGALT00000025976;ENSGALT00000075820;ENSGALT00000045861;ENSGALT00000058801;ENSGALT00000071524;ENSGALT00000083827;ENSGALT00000021282;ENSGALT00000001797;ENSGALT00000007783;ENSGALT00000081836;ENSGALT00000056288;ENSGALT00000017222;ENSGALT00000007523;ENSGALT00000018992;ENSGALT00000086174;ENSGALT00000076689;ENSGALT00000003100	17	204	330	3592	0.704788
GO:0008013	beta-catenin binding	molecular_function	5	ENSGALT00000030475	1	204	21	3592	0.708114
GO:0008237	metallopeptidase activity	molecular_function	7	ENSGALT00000018018	1	204	21	3592	0.708114
GO:0008380	RNA splicing	biological_process	10	ENSGALT00000074316	1	204	21	3592	0.708114
GO:0030324	lung development	biological_process	6	ENSGALT00000002784	1	204	21	3592	0.708114
GO:0007156	homophilic cell adhesion via plasma membrane adhesion molecules	biological_process	7	ENSGALT00000008808	1	204	21	3592	0.708114
GO:0005938	cell cortex	cellular_component	7	ENSGALT00000022828	1	204	21	3592	0.708114
GO:0019900	kinase binding	molecular_function	6	ENSGALT00000083827	1	204	21	3592	0.708114
GO:0072686	mitotic spindle	cellular_component	7	ENSGALT00000010365	1	204	21	3592	0.708114
GO:0005667	transcription factor complex	cellular_component	4	ENSGALT00000010491;ENSGALT00000021887	2	204	43	3592	0.711343
GO:0003677	DNA binding	molecular_function	6	ENSGALT00000075597;ENSGALT00000042934;ENSGALT00000081254;ENSGALT00000010491;ENSGALT00000008777;ENSGALT00000020600;ENSGALT00000018018;ENSGALT00000078057;ENSGALT00000021887;ENSGALT00000084636;ENSGALT00000025160;ENSGALT00000013062	12	204	240	3592	0.72285
GO:0006811	ion transport	biological_process	6	ENSGALT00000051478;ENSGALT00000007345	2	204	44	3592	0.723295
GO:0051082	unfolded protein binding	molecular_function	5	ENSGALT00000037566	1	204	22	3592	0.724788
GO:0016055	Wnt signaling pathway	biological_process	7	ENSGALT00000019443	1	204	22	3592	0.724788
GO:0001933	negative regulation of protein phosphorylation	biological_process	10	ENSGALT00000083827	1	204	22	3592	0.724788
GO:0006974	cellular response to DNA damage stimulus	biological_process	6	ENSGALT00000043729;ENSGALT00000018018;ENSGALT00000044994	3	204	66	3592	0.733734
GO:0005615	extracellular space	cellular_component	4	ENSGALT00000008808;ENSGALT00000086172;ENSGALT00000018992;ENSGALT00000010834;ENSGALT00000001401;ENSGALT00000007948;ENSGALT00000081537;ENSGALT00000001871;ENSGALT00000040255;ENSGALT00000002199;ENSGALT00000056288;ENSGALT00000088724;ENSGALT00000044027	13	204	262	3592	0.738737
GO:0001666	response to hypoxia	biological_process	5	ENSGALT00000007980	1	204	23	3592	0.740515
GO:0005913	cell-cell adherens junction	cellular_component	5	ENSGALT00000083827	1	204	23	3592	0.740515
GO:0035091	phosphatidylinositol binding	molecular_function	6	ENSGALT00000037907	1	204	23	3592	0.740515
GO:0051496	positive regulation of stress fiber assembly	biological_process	8	ENSGALT00000008115	1	204	23	3592	0.740515
GO:0005911	cell-cell junction	cellular_component	4	ENSGALT00000003868;ENSGALT00000018446	2	204	46	3592	0.745953
GO:0030027	lamellipodium	cellular_component	6	ENSGALT00000002199;ENSGALT00000073277	2	204	46	3592	0.745953
GO:0005654	nucleoplasm	cellular_component	6	ENSGALT00000043729;ENSGALT00000050988;ENSGALT00000009141;ENSGALT00000075597;ENSGALT00000020591;ENSGALT00000049952;ENSGALT00000001001;ENSGALT00000013062;ENSGALT00000044027;ENSGALT00000007980;ENSGALT00000062983;ENSGALT00000026015;ENSGALT00000021887;ENSGALT00000040662;ENSGALT00000083042;ENSGALT00000074316;ENSGALT00000086174;ENSGALT00000007948;ENSGALT00000025976;ENSGALT00000011269;ENSGALT00000072743;…	25	204	488	3592	0.746619
GO:0006334	nucleosome assembly	biological_process	7	ENSGALT00000081254	1	204	24	3592	0.755347
GO:0045121	membrane raft	cellular_component	6	ENSGALT00000016260	1	204	24	3592	0.755347
GO:0030036	actin cytoskeleton organization	biological_process	7	ENSGALT00000040662;ENSGALT00000051205	2	204	47	3592	0.756676
GO:0006886	intracellular protein transport	biological_process	10	ENSGALT00000014716;ENSGALT00000037907	2	204	47	3592	0.756676
GO:0007015	actin filament organization	biological_process	6	ENSGALT00000005572;ENSGALT00000084241	2	204	48	3592	0.767009
GO:0031492	nucleosomal DNA binding	molecular_function	8	ENSGALT00000081254	1	204	25	3592	0.769335
GO:0008083	growth factor activity	molecular_function	7	ENSGALT00000001401	1	204	25	3592	0.769335
GO:0000724	double-strand break repair via homologous recombination	biological_process	10	ENSGALT00000012572	1	204	25	3592	0.769335
GO:0004386	helicase activity	molecular_function	9	ENSGALT00000026171	1	204	26	3592	0.782527
GO:0042493	response to drug	biological_process	5	ENSGALT00000017601	1	204	26	3592	0.782527
GO:0033138	positive regulation of peptidyl-serine phosphorylation	biological_process	11	ENSGALT00000083827	1	204	26	3592	0.782527
GO:0046777	protein autophosphorylation	biological_process	10	ENSGALT00000030475	1	204	26	3592	0.782527
GO:0042127	regulation of cell population proliferation	biological_process	6	ENSGALT00000021887;ENSGALT00000026982	2	204	50	3592	0.786538
GO:0007186	G protein-coupled receptor signaling pathway	biological_process	5	ENSGALT00000067627;ENSGALT00000000132	2	204	50	3592	0.786538
GO:0005925	focal adhesion	cellular_component	7	ENSGALT00000002199;ENSGALT00000068993;ENSGALT00000075597;ENSGALT00000008808;ENSGALT00000040255;ENSGALT00000024895;ENSGALT00000039622	7	204	156	3592	0.794077
GO:0016323	basolateral plasma membrane	cellular_component	5	ENSGALT00000003868	1	204	27	3592	0.794968
GO:0001725	stress fiber	cellular_component	7	ENSGALT00000088724	1	204	27	3592	0.794968
GO:0006351	transcription, DNA-templated	biological_process	8	ENSGALT00000025160;ENSGALT00000020600;ENSGALT00000078057;ENSGALT00000075597;ENSGALT00000008777	5	204	116	3592	0.798663
GO:0007165	signal transduction	biological_process	4	ENSGALT00000060535;ENSGALT00000002235;ENSGALT00000082151;ENSGALT00000011432;ENSGALT00000018187;ENSGALT00000064524;ENSGALT00000026982	7	204	157	3592	0.799493
GO:0008134	transcription factor binding	molecular_function	5	ENSGALT00000083827;ENSGALT00000044027;ENSGALT00000049198	3	204	74	3592	0.801533
GO:0005794	Golgi apparatus	cellular_component	6	ENSGALT00000076281;ENSGALT00000017601;ENSGALT00000051478;ENSGALT00000007980;ENSGALT00000061193;ENSGALT00000040255;ENSGALT00000004906;ENSGALT00000073277	8	204	178	3592	0.804151
GO:0043005	neuron projection	cellular_component	5	ENSGALT00000008808;ENSGALT00000083827	2	204	52	3592	0.80462
GO:0004672	protein kinase activity	molecular_function	7	ENSGALT00000003916;ENSGALT00000030475;ENSGALT00000045861;ENSGALT00000020873;ENSGALT00000017601	5	204	117	3592	0.804755
GO:0044325	ion channel binding	molecular_function	5	ENSGALT00000082151	1	204	28	3592	0.8067
GO:0045893	positive regulation of transcription, DNA-templated	biological_process	9	ENSGALT00000073343;ENSGALT00000078057;ENSGALT00000010641;ENSGALT00000020873;ENSGALT00000077336;ENSGALT00000019443	6	204	142	3592	0.827996
GO:0017137	Rab GTPase binding	molecular_function	9	ENSGALT00000014716	1	204	30	3592	0.828198
GO:0043087	regulation of GTPase activity	biological_process	7	ENSGALT00000037249	1	204	30	3592	0.828198
GO:0016020	membrane	cellular_component	3	ENSGALT00000016260;ENSGALT00000081964;ENSGALT00000014012;ENSGALT00000014960;ENSGALT00000002385;ENSGALT00000022653;ENSGALT00000007345;ENSGALT00000037566;ENSGALT00000080781;ENSGALT00000002199;ENSGALT00000021448;ENSGALT00000001401;ENSGALT00000067627;ENSGALT00000066783;ENSGALT00000068993;ENSGALT00000013109;ENSGALT00000039622;ENSGALT00000001001;ENSGALT00000006182;ENSGALT00000003868;ENSGALT00000016762;…	58	204	1124	3592	0.837636
GO:0006397	mRNA processing	biological_process	10	ENSGALT00000007980	1	204	31	3592	0.838038
GO:0030054	cell junction	cellular_component	3	ENSGALT00000013144;ENSGALT00000037249	2	204	57	3592	0.844015
GO:0007507	heart development	biological_process	6	ENSGALT00000037249;ENSGALT00000002784	2	204	57	3592	0.844015
GO:0006355	regulation of transcription, DNA-templated	biological_process	8	ENSGALT00000021887;ENSGALT00000042934;ENSGALT00000078057;ENSGALT00000018402;ENSGALT00000075597;ENSGALT00000008777;ENSGALT00000020600;ENSGALT00000025160	8	204	187	3592	0.845311
GO:0007049	cell cycle	biological_process	4	ENSGALT00000048241	1	204	32	3592	0.847316
GO:0008201	heparin binding	molecular_function	6	ENSGALT00000001401	1	204	32	3592	0.847316
GO:0065009	regulation of molecular function	biological_process	4	ENSGALT00000011071	1	204	32	3592	0.847316
GO:0000790	nuclear chromatin	cellular_component	7	ENSGALT00000076460;ENSGALT00000081254	2	204	58	3592	0.850977
GO:0003713	transcription coactivator activity	molecular_function	5	ENSGALT00000083827	1	204	33	3592	0.856065
GO:0000784	nuclear chromosome, telomeric region	cellular_component	8	ENSGALT00000081254	1	204	34	3592	0.864316
GO:0009986	cell surface	cellular_component	4	ENSGALT00000001401;ENSGALT00000008808;ENSGALT00000056288	3	204	84	3592	0.865432
GO:0005929	cilium	cellular_component	4	ENSGALT00000003100	1	204	35	3592	0.872095
GO:0006457	protein folding	biological_process	4	ENSGALT00000037566	1	204	36	3592	0.879431
GO:0051301	cell division	biological_process	4	ENSGALT00000010365	1	204	36	3592	0.879431
GO:0003682	chromatin binding	molecular_function	4	ENSGALT00000081254;ENSGALT00000049198;ENSGALT00000017601	3	204	88	3592	0.885468
GO:0016604	nuclear body	cellular_component	7	ENSGALT00000044994;ENSGALT00000020873	2	204	64	3592	0.887139
GO:0006810	transport	biological_process	5	ENSGALT00000051478;ENSGALT00000022653;ENSGALT00000003868;ENSGALT00000007345;ENSGALT00000012578	5	204	135	3592	0.891339
GO:0008285	negative regulation of cell population proliferation	biological_process	7	ENSGALT00000044994;ENSGALT00000008808	2	204	65	3592	0.892315
GO:0005525	GTP binding	molecular_function	8	ENSGALT00000018983;ENSGALT00000016260;ENSGALT00000002385	3	204	90	3592	0.894458
GO:0003729	mRNA binding	molecular_function	7	ENSGALT00000083827	1	204	39	3592	0.899019
GO:0060271	cilium assembly	biological_process	7	ENSGALT00000002199	1	204	40	3592	0.904817
GO:0030496	midbody	cellular_component	4	ENSGALT00000077336	1	204	40	3592	0.904817
GO:0030424	axon	cellular_component	6	ENSGALT00000026982	1	204	41	3592	0.910283
GO:0001934	positive regulation of protein phosphorylation	biological_process	10	ENSGALT00000020873	1	204	41	3592	0.910283
GO:0010469	regulation of signaling receptor activity	biological_process	8	ENSGALT00000001401	1	204	41	3592	0.910283
GO:0010468	regulation of gene expression	biological_process	7	ENSGALT00000017601	1	204	41	3592	0.910283
GO:0055085	transmembrane transport	biological_process	6	ENSGALT00000022653;ENSGALT00000003868	2	204	69	3592	0.910897
GO:0003676	nucleic acid binding	molecular_function	5	ENSGALT00000026015;ENSGALT00000069270;ENSGALT00000020600;ENSGALT00000046049;ENSGALT00000084636;ENSGALT00000026171	6	204	164	3592	0.913685
GO:0003700	DNA-binding transcription factor activity	molecular_function	4	ENSGALT00000021887;ENSGALT00000078057;ENSGALT00000075597;ENSGALT00000025160	4	204	119	3592	0.914788
GO:0006357	regulation of transcription by RNA polymerase II	biological_process	9	ENSGALT00000078057;ENSGALT00000010491	2	204	71	3592	0.919024
GO:0005813	centrosome	cellular_component	7	ENSGALT00000082151;ENSGALT00000030475;ENSGALT00000074316;ENSGALT00000010365	4	204	122	3592	0.924053
GO:0005576	extracellular region	cellular_component	3	ENSGALT00000008808;ENSGALT00000002199;ENSGALT00000037259;ENSGALT00000040255;ENSGALT00000001401	5	204	146	3592	0.926132
GO:0043065	positive regulation of apoptotic process	biological_process	9	ENSGALT00000010491;ENSGALT00000037566	2	204	73	3592	0.926453
GO:0007275	multicellular organism development	biological_process	4	ENSGALT00000037249;ENSGALT00000040662	2	204	73	3592	0.926453
GO:0005730	nucleolus	cellular_component	6	ENSGALT00000042934;ENSGALT00000002784;ENSGALT00000049198;ENSGALT00000081254;ENSGALT00000048241;ENSGALT00000008115;ENSGALT00000044994	7	204	192	3592	0.928853
GO:0008283	cell population proliferation	biological_process	3	ENSGALT00000075597	1	204	45	3592	0.929197
GO:0016477	cell migration	biological_process	6	ENSGALT00000001401	1	204	46	3592	0.93327
GO:0044212	transcription regulatory region DNA binding	molecular_function	7	ENSGALT00000081254	1	204	46	3592	0.93327
GO:0008022	protein C-terminus binding	molecular_function	5	ENSGALT00000077336	1	204	46	3592	0.93327
GO:0005694	chromosome	cellular_component	6	ENSGALT00000081254	1	204	47	3592	0.937108
GO:0019904	protein domain specific binding	molecular_function	5	ENSGALT00000078057	1	204	48	3592	0.940728
GO:0003924	GTPase activity	molecular_function	9	ENSGALT00000002385;ENSGALT00000016260	2	204	78	3592	0.94232
GO:0045202	synapse	cellular_component	3	ENSGALT00000051478	1	204	49	3592	0.944139
GO:0000978	RNA polymerase II proximal promoter sequence-specific DNA binding	molecular_function	10	ENSGALT00000020600;ENSGALT00000021887	2	204	79	3592	0.945079
GO:0000166	nucleotide binding	molecular_function	5	ENSGALT00000018983;ENSGALT00000016260;ENSGALT00000026171;ENSGALT00000003916;ENSGALT00000037249;ENSGALT00000003100;ENSGALT00000076460;ENSGALT00000043760;ENSGALT00000002385;ENSGALT00000045861;ENSGALT00000017601;ENSGALT00000088724	12	204	311	3592	0.949309
GO:0043565	sequence-specific DNA binding	molecular_function	7	ENSGALT00000021887;ENSGALT00000008777	2	204	82	3592	0.952622
GO:0016887	ATPase activity	molecular_function	9	ENSGALT00000081964	1	204	54	3592	0.95848
GO:0000122	negative regulation of transcription by RNA polymerase II	biological_process	10	ENSGALT00000089964;ENSGALT00000020873;ENSGALT00000081254;ENSGALT00000025160	4	204	138	3592	0.959835
GO:0030154	cell differentiation	biological_process	5	ENSGALT00000044027	1	204	59	3592	0.969152
GO:0005874	microtubule	cellular_component	7	ENSGALT00000077336	1	204	61	3592	0.972612
GO:0005768	endosome	cellular_component	7	ENSGALT00000009924	1	204	65	3592	0.978416
GO:0003735	structural constituent of ribosome	molecular_function	4	ENSGALT00000018992	1	204	70	3592	0.983979
GO:0005840	ribosome	cellular_component	6	ENSGALT00000018992	1	204	71	3592	0.984907
GO:0006412	translation	biological_process	8	ENSGALT00000018992	1	204	87	3592	0.994204
GO:0045892	negative regulation of transcription, DNA-templated	biological_process	9	ENSGALT00000073343	1	204	99	3592	0.997181
GO:0003723	RNA binding	molecular_function	6	ENSGALT00000007980;ENSGALT00000069270;ENSGALT00000084636;ENSGALT00000050649;ENSGALT00000081964;ENSGALT00000074316;ENSGALT00000003100;ENSGALT00000013062;ENSGALT00000002784	9	204	398	3592	0.999845

## Sheet: profile21_pathway
Table S10 Functional enrichment analysis of lncRNA targets in profile 21 (pathway)
pathway_id	pathway_name	Genes	S gene number(The number of significantly DEGs)	TS gene number	B gene number(The number of all genes annotated to a particular KEGG pathway )	TB gene number	pvalue
10	Glycolysis / Gluconeogenesis	ENSGALT00000067267;ENSGALT00000023442;ENSGALT00000085037;ENSGALT00000039466;ENSGALT00000017947;ENSGALT00000021340;ENSGALT00000039415;ENSGALT00000090208;ENSGALT00000090121;ENSGALT00000012893;ENSGALT00000020591;ENSGALT00000071768;ENSGALT00000074237;ENSGALT00000086833;ENSGALT00000007948;ENSGALT00000084875;ENSGALT00000085277;ENSGALT00000003100;ENSGALT00000083849	19	103	47	1579	8.99669e-12
1230	Biosynthesis of amino acids	ENSGALT00000023442;ENSGALT00000084875;ENSGALT00000012893;ENSGALT00000085569;ENSGALT00000004154;ENSGALT00000085037;ENSGALT00000071768;ENSGALT00000090121;ENSGALT00000090208;ENSGALT00000086833;ENSGALT00000074237;ENSGALT00000003100;ENSGALT00000039466;ENSGALT00000083849;ENSGALT00000067267	15	103	54	1579	6.21658e-07
1200	Carbon metabolism	ENSGALT00000086833;ENSGALT00000012893;ENSGALT00000067267;ENSGALT00000084875;ENSGALT00000003100;ENSGALT00000083849;ENSGALT00000007948;ENSGALT00000071768;ENSGALT00000085037;ENSGALT00000039466;ENSGALT00000020591;ENSGALT00000004154;ENSGALT00000090121;ENSGALT00000023442;ENSGALT00000074237;ENSGALT00000090208	16	103	75	1579	1.17008e-05
51	Fructose and mannose metabolism	ENSGALT00000067267;ENSGALT00000083042;ENSGALT00000071768;ENSGALT00000023442;ENSGALT00000049952;ENSGALT00000020591	6	103	16	1579	0.000312501
4920	Adipocytokine signaling pathway	ENSGALT00000071190;ENSGALT00000000132;ENSGALT00000067627;ENSGALT00000084651;ENSGALT00000084795;ENSGALT00000052667;ENSGALT00000017601	7	103	24	1579	0.000564376
4910	Insulin signaling pathway	ENSGALT00000084651;ENSGALT00000084795;ENSGALT00000003916;ENSGALT00000017601;ENSGALT00000016260;ENSGALT00000071646;ENSGALT00000007663;ENSGALT00000052667;ENSGALT00000020591;ENSGALT00000057262	10	103	48	1579	0.000727487
500	Starch and sucrose metabolism	ENSGALT00000014708;ENSGALT00000085277;ENSGALT00000007948;ENSGALT00000017947;ENSGALT00000036353	5	103	16	1579	0.00262672
562	Inositol phosphate metabolism	ENSGALT00000023442;ENSGALT00000071768;ENSGALT00000068361;ENSGALT00000067267;ENSGALT00000009924	5	103	19	1579	0.00597308
30	Pentose phosphate pathway	ENSGALT00000085277;ENSGALT00000020591;ENSGALT00000007948;ENSGALT00000017947	4	103	16	1579	0.0168958
4140	Autophagy - animal	ENSGALT00000015206;ENSGALT00000066952;ENSGALT00000019842;ENSGALT00000071190;ENSGALT00000006701;ENSGALT00000017601	6	103	37	1579	0.0295379
3050	Proteasome	ENSGALT00000043729;ENSGALT00000001001;ENSGALT00000042974	3	103	11	1579	0.0302894
380	Tryptophan metabolism	ENSGALT00000086174;ENSGALT00000025976	2	103	5	1579	0.0370164
260	Glycine, serine and threonine metabolism	ENSGALT00000083849;ENSGALT00000004154;ENSGALT00000039466;ENSGALT00000021340	4	103	21	1579	0.0432289
290	Valine, leucine and isoleucine biosynthesis	ENSGALT00000004154	1	103	1	1579	0.0652312
4068	FoxO signaling pathway	ENSGALT00000084651;ENSGALT00000071646;ENSGALT00000017601;ENSGALT00000084795;ENSGALT00000052667;ENSGALT00000044994	6	103	46	1579	0.0741668
4144	Endocytosis	ENSGALT00000066783;ENSGALT00000068993;ENSGALT00000039622;ENSGALT00000020381;ENSGALT00000085671;ENSGALT00000025484;ENSGALT00000061193;ENSGALT00000080781;ENSGALT00000050442	9	103	82	1579	0.0806343
52	Galactose metabolism	ENSGALT00000014708;ENSGALT00000017947;ENSGALT00000085277	3	103	16	1579	0.0811725
520	Amino sugar and nucleotide sugar metabolism	ENSGALT00000085277;ENSGALT00000007948;ENSGALT00000017947	3	103	18	1579	0.107741
62	Fatty acid elongation	ENSGALT00000025976;ENSGALT00000086174	2	103	9	1579	0.112386
730	Thiamine metabolism	ENSGALT00000043760	1	103	2	1579	0.126246
5168	Herpes simplex virus 1 infection	ENSGALT00000085671;ENSGALT00000066783;ENSGALT00000080781;ENSGALT00000067879;ENSGALT00000069270	5	103	43	1579	0.143914
4012	ErbB signaling pathway	ENSGALT00000045861;ENSGALT00000001401;ENSGALT00000071646;ENSGALT00000044994	4	103	32	1579	0.151116
4136	Autophagy - other	ENSGALT00000006701;ENSGALT00000066952	2	103	11	1579	0.15791
230	Purine metabolism	ENSGALT00000043760;ENSGALT00000003100;ENSGALT00000017947;ENSGALT00000082151;ENSGALT00000085277;ENSGALT00000018983;ENSGALT00000072743	7	103	69	1579	0.157913
310	Lysine degradation	ENSGALT00000086174;ENSGALT00000025976	2	103	12	1579	0.18179
4137	Mitophagy - animal	ENSGALT00000068468;ENSGALT00000089964;ENSGALT00000021282	3	103	23	1579	0.18574
4070	Phosphatidylinositol signaling system	ENSGALT00000045861;ENSGALT00000068361;ENSGALT00000009924	3	103	24	1579	0.20283
71	Fatty acid degradation	ENSGALT00000086174;ENSGALT00000025976	2	103	13	1579	0.206162
650	Butanoate metabolism	ENSGALT00000025976;ENSGALT00000086174	2	103	13	1579	0.206162
4371	Apelin signaling pathway	ENSGALT00000084651;ENSGALT00000062757;ENSGALT00000017601;ENSGALT00000084795;ENSGALT00000052667	5	103	50	1579	0.223361
4514	Cell adhesion molecules (CAMs)	ENSGALT00000067879;ENSGALT00000085671;ENSGALT00000080781;ENSGALT00000066783	4	103	38	1579	0.232423
4217	Necroptosis	ENSGALT00000089964;ENSGALT00000025484;ENSGALT00000081964;ENSGALT00000081254	4	103	38	1579	0.232423
4218	Cellular senescence	ENSGALT00000085671;ENSGALT00000080781;ENSGALT00000044994;ENSGALT00000020873;ENSGALT00000089964;ENSGALT00000066783	6	103	64	1579	0.234975
4141	Protein processing in endoplasmic reticulum	ENSGALT00000061752;ENSGALT00000081964;ENSGALT00000046363;ENSGALT00000004906;ENSGALT00000020549;ENSGALT00000037566	6	103	64	1579	0.234975
4020	Calcium signaling pathway	ENSGALT00000003916;ENSGALT00000007345;ENSGALT00000045861;ENSGALT00000057262;ENSGALT00000007663	5	103	51	1579	0.235691
250	Alanine, aspartate and glutamate metabolism	ENSGALT00000018983;ENSGALT00000058643	2	103	15	1579	0.255746
280	Valine, leucine and isoleucine degradation	ENSGALT00000025976;ENSGALT00000086174	2	103	17	1579	0.305568
4912	GnRH signaling pathway	ENSGALT00000071646;ENSGALT00000001401;ENSGALT00000045861	3	103	31	1579	0.329299
620	Pyruvate metabolism	ENSGALT00000039415;ENSGALT00000003100	2	103	18	1579	0.330296
4115	p53 signaling pathway	ENSGALT00000065874;ENSGALT00000072743;ENSGALT00000044994	3	103	32	1579	0.347732
4672	Intestinal immune network for IgA production	ENSGALT00000067879	1	103	7	1579	0.376946
1212	Fatty acid metabolism	ENSGALT00000025976;ENSGALT00000086174	2	103	20	1579	0.37896
330	Arginine and proline metabolism	ENSGALT00000058643;ENSGALT00000058801	2	103	21	1579	0.40276
3450	Non-homologous end-joining	ENSGALT00000012572	1	103	8	1579	0.41777
640	Propanoate metabolism	ENSGALT00000039415	1	103	9	1579	0.455943
1210	2-Oxocarboxylic acid metabolism	ENSGALT00000085569	1	103	9	1579	0.455943
220	Arginine biosynthesis	ENSGALT00000085569	1	103	9	1579	0.455943
4060	Cytokine-cytokine receptor interaction	ENSGALT00000081930;ENSGALT00000020381;ENSGALT00000026982	3	103	38	1579	0.456218
4270	Vascular smooth muscle contraction	ENSGALT00000062757;ENSGALT00000045861;ENSGALT00000071190	3	103	39	1579	0.473658
40	Pentose and glucuronate interconversions	ENSGALT00000027680	1	103	10	1579	0.491636
4622	RIG-I-like receptor signaling pathway	ENSGALT00000026171	1	103	11	1579	0.525008
760	Nicotinate and nicotinamide metabolism	ENSGALT00000013144	1	103	11	1579	0.525008
561	Glycerolipid metabolism	ENSGALT00000081836	1	103	11	1579	0.525008
980	Metabolism of xenobiotics by cytochrome P450	ENSGALT00000016762	1	103	11	1579	0.525008
3410	Base excision repair	ENSGALT00000012572	1	103	12	1579	0.55621
4150	mTOR signaling pathway	ENSGALT00000017601;ENSGALT00000045861;ENSGALT00000071646	3	103	44	1579	0.556722
4530	Tight junction	ENSGALT00000052667;ENSGALT00000084651;ENSGALT00000084795;ENSGALT00000017601;ENSGALT00000037249	5	103	81	1579	0.620437
4145	Phagosome	ENSGALT00000080781;ENSGALT00000085671;ENSGALT00000067879;ENSGALT00000066783	4	103	65	1579	0.624314
4810	Regulation of actin cytoskeleton	ENSGALT00000002199;ENSGALT00000071646;ENSGALT00000068993;ENSGALT00000062757;ENSGALT00000039622	5	103	84	1579	0.653362
4621	NOD-like receptor signaling pathway	ENSGALT00000081964;ENSGALT00000013144	2	103	35	1579	0.678545
270	Cysteine and methionine metabolism	ENSGALT00000039415	1	103	18	1579	0.705071
4146	Peroxisome	ENSGALT00000076689	1	103	21	1579	0.759718
480	Glutathione metabolism	ENSGALT00000072743	1	103	21	1579	0.759718
4260	Cardiac muscle contraction	ENSGALT00000084241;ENSGALT00000005572	2	103	42	1579	0.772809
4540	Gap junction	ENSGALT00000045861;ENSGALT00000071646	2	103	43	1579	0.78413
564	Glycerophospholipid metabolism	ENSGALT00000007783	1	103	23	1579	0.790447
4080	Neuroactive ligand-receptor interaction	ENSGALT00000007345	1	103	24	1579	0.804319
4370	VEGF signaling pathway	ENSGALT00000045861	1	103	24	1579	0.804319
4512	ECM-receptor interaction	ENSGALT00000037259	1	103	24	1579	0.804319
5164	Influenza A	ENSGALT00000045861;ENSGALT00000067879	2	103	46	1579	0.815201
4261	Adrenergic signaling in cardiomyocytes	ENSGALT00000084241;ENSGALT00000045861;ENSGALT00000005572	3	103	68	1579	0.834605
4142	Lysosome	ENSGALT00000062983	1	103	27	1579	0.840706
4010	MAPK signaling pathway	ENSGALT00000019443;ENSGALT00000071646;ENSGALT00000045861	3	103	74	1579	0.874856
240	Pyrimidine metabolism	ENSGALT00000072743	1	103	31	1579	0.879
4914	Progesterone-mediated oocyte maturation	ENSGALT00000081964	1	103	35	1579	0.908156
4916	Melanogenesis	ENSGALT00000045861	1	103	35	1579	0.908156
4933	AGE-RAGE signaling pathway in diabetic complications	ENSGALT00000045861	1	103	35	1579	0.908156
4120	Ubiquitin mediated proteolysis	ENSGALT00000076460	1	103	37	1579	0.920004
190	Oxidative phosphorylation	ENSGALT00000075820	1	103	40	1579	0.934997
4510	Focal adhesion	ENSGALT00000071646;ENSGALT00000045861;ENSGALT00000037259	3	103	92	1579	0.948838
3010	Ribosome	ENSGALT00000018992;ENSGALT00000050649	2	103	71	1579	0.953946
4310	Wnt signaling pathway	ENSGALT00000045861	1	103	46	1579	0.957133
3040	Spliceosome	ENSGALT00000069270	1	103	52	1579	0.971778
4110	Cell cycle	ENSGALT00000044994	1	103	53	1579	0.973682
